# Supplementary material for: A major role of class III HD-ZIPs in promoting sugar beet cyst nematode parasitism in Arabidopsis
Source: PLoS Pathog. 2024 Nov 7;20(11):e1012610. doi: 10.1371/journal.ppat.1012610 (PMC11542791; doi:10.1371/journal.ppat.1012610)
Supplement: S1 Table — (XLSX) [file ppat.1012610.s025.xlsx]

## Sheet: Sheet2
SampleID		RawReadCount	rRNA	Cleaned	Mapped	Unmapped	%Mapped
EIS_7-1	WT.Con.1	30335809	686683	29649126	28154190	1494936	0.95
EIS_7-2	WT.CLE.1	28410333	563696	27846637	26574781	1271856	0.954
EIS_7-3	WT.Wrm.1	29929039	519402	29409637	25285534	4124103	0.86
EIS_7-4	MU.Con.1	24381253	566392	23814861	22552940	1261921	0.947
EIS_7-5	MU.CLE.1	29511012	602013	28908999	27607114	1301885	0.955
EIS_7-6	MU.Wrm.1	25891386	486033	25405353	21056714	4348639	0.829
EIS_8-1	WT.Con.2	26726275	547585	26178690	24869459	1309231	0.95
EIS_8-2	WT.CLE.2	26664727	516281	26148446	24920923	1227523	0.953
EIS_8-3	WT.Wrm.2	25643173	490179	25152994	21798857	3354137	0.867
EIS_8-4	MU.Con.2	26915319	557592	26357727	25037427	1320300	0.95
EIS_8-5	MU.CLE.2	29713593	535502	29178091	27909289	1268802	0.957
EIS_8-6	MU.Wrm.2	29424629	506060	28918569	24422578	4495991	0.845
EIS_9-1	WT.Con.3	28516812	692549	27824263	26529672	1294591	0.953
EIS_9-2	WT.CLE.3	29540572	726821	28813751	27497466	1316285	0.954
EIS_9-3	WT.Wrm.3	25722415	533637	25188778	21975827	3212951	0.872
EIS_9-4	MU.Con.3	28699250	605597	28093653	26985145	1108508	0.961
EIS_9-5	MU.CLE.3	27738117	613851	27124266	25707178	1417088	0.948
EIS_9-6	MU.Wrm.3	27635831	478788	27157043	22524947	4632096	0.829
RawReadCount is the number of filtered reads generated by the Illumina sequencer
Cleaned is the number of reads remaining after the adapter removal and depletion of rRNA sequences.
Mapped is the number of reads mapped to the Arabi genome.
%Mapped refers to the number of Mapped reads over the Cleaned reads.
