# Supplementary material for: A major role of class III HD-ZIPs in promoting sugar beet cyst nematode parasitism in Arabidopsis
Source: PLoS Pathog. 2024 Nov 7;20(11):e1012610. doi: 10.1371/journal.ppat.1012610 (PMC11542791; doi:10.1371/journal.ppat.1012610)
Supplement: S2 Table — (XLSX) [file ppat.1012610.s026.xlsx]

## Sheet: Sheet1
Primer Name	Target Gene	GeneName	cDNA.Len	Intron.Len	Efficiency	Sequence (3' - 5')
qABH.F2	AT1G52700	NA	143	692	0.997056	CCACTCTAGTCTGGCTTCAT
qABH.R2						CATGTAAATCCACCAAGACTTGT
qACO3.F2	AT2G05710	ACO3	126	77	0.937169	CTGCTCTTAACGATCCACGAG
qACO3.R2						CCCAGTCAATAATCTTCTCAACATC
qALNP.F	AT3G25130	NA	79	0	0.993895	CTTGCTTCTTGCCTTATTGAGT
qALNP.R						GCTTGGTTGTGTTTCTAGTGAT
qANT.F	AT4G37750	ANT	217	87	0.947305	AAGCACGGATTGGTAGAGTCG
qANT.R						ATGCTGTTGTTGTTCCTTCGC
qATHB8.F2	AT4G32880	ATHB8	97	91	0.960884	TGTCATGTGTTGCTCACTCAAGGC
qATHB8.R2						TTGAAGTGCCACCAACGTCGTC
qBAM2.F	AT3G49670	BAM2	74	0	0.96245	CTCACCAGTCTCATGTCAAACC
qBAM2.R						CGAACAAAAGAGCAATCCAAGG
qbHLH157.F	AT1G64625	bHLH157	127	93	0.953316	AAAGGCAGGAGAAAGCAGG
qbHLH157.R						GGTCAGATCCAGCAACGTATC
qCaDK.F2	AT2G47010	NA	79	66	0.936461	AGACCAATCAAACAAAACCACC
qCaDK.R2						TCCAATCCCTAGCTCATTATCC
qCKX5.F	AT1G75450	CKX5	132	526	0.920962	ACTCCGAAATCGTTGATCAGGAAG
qCKX5.R						GGAGCTTCAATTCGGCCTTGTG
qCKX6.F	AT3G63440	CKX6	132	82	0.992997	TCGTCTACCCAGTGAACAAATC
qCKX6.R						CTTCTACTCCATCCTTTCCTGC
qCKX7.F	AT5G21482	CKX7	143	781	0.922359	TCCAACTCAACCATTGACAAGAGG
qCKX7.R						CCGTTCTCCTTCGCGATTTCTTC
qCYCD3-1.F	AT4G34160	CYCD3;1	149	109	0.948425	ACAATGCTCACTGGGATTTCC
qCYCD3-1.R						AAGAGGGTCAAAGGGATCAAC
qCYP710A2.F2	AT2G34490	CYP710A2	97	0	0.924951	AGTTCCACTAGAGCGTTATGTC
qCYP710A2.R2						ATAGAATCACTGGGGTCCAAAC
qCYP71A19.F	AT4G13290	CYP71A19	119	83	0.920501	TGCCAATAAAGACACCAGATCG
qCYP71A19.R						AGAGACTTGTTGCCGTTCCC
qDRL.F	AT5G23400	NA	76	0	0.957257	AAGTTCATCGGTCACATTCCAG
qDRL.R						ACAGGTTTCTTGAGAGGTTGAG
qDTX25.F	AT5G17700	DTX25	100	682	0.962988	CGCAATTTCCGCTTTCTCCAT
qDTX25.R						TTCATTCGCCACTCGTACACA
qE6L.F	AT2G33850	NA	98	0	0.958253	ACTACAACTACAAGCCCACCG
qE6L.R						TTGCTCTTCCCCCAACATCTC
qeIF5B1.F2	AT1G76810	eIF5B1	112	85	0.926684	CTCAGCCTGTGGTTAAGAAAG
qeIF5B1.R2						ATTAGTGGTTTGCCTGTACCTG
qELP.F	AT2G28140	NA	182	82	0.958737	GAGGAAGATGGAGAGACAGCAG
qELP.R						TGAGCTGCATTATCTGGTCG
qEXPA4.F	AT2G39700	EXPA4	128	95	1.01291	TTCTTTTTAGCCTCGCCGAC
qEXPA4.R						ACCGTAACCACAAGCTCCTC
qFLA1.F	AT5G55730	FLA1	133	743	1.02386	GGAATAATGTCGGCTCATGGAT
qFLA1.R						CTTTCATTGCATCATCTCCTGG
qG2484.F	AT4G17330	G2484	105	80	0.942075	AGAAATCGCTTGTTGCTACTCC
qG2484.R						TTGTCCCTGAACTCTCTTTGC
qLBD4.F	AT1G31320	LBD4	70	407	0.961443	AATGTTCATAGAGTGTTCGGTGC
qLBD4.R						CTCGCTGGTGGATTGGTAATTC
qMP.F	AT1G19850	MP	90	96	0.921433	GCTCGGGTTGGAAGCTTGTATATG
qMP.R						TTACGCATCCCACAAACTCTTCC
qNRT1.7.F2	AT1G69870	NRT1.7	68	1341	0.981059	TTTCGCCTCATTCGCCAC
qNRT1.7.R2						GGAGTTGAGGAAACGATGCT
qNuP.F	AT4G38760	NA	98	87	0.963894	TGTTCACAGTGCTCTTTTCAGA
qNuP.R						ATCCTTCAATCTCTGCTGGTTC
qPIN3.F	AT1G70940	PIN3	110	75	0.970379	ATCTGACCAAGGTGCTAAAGAG
qPIN3.R						GTTGTTCTCCTCCGAAATCTCC
qPIN6.F	AT1G77110	PIN6	84	566	0.988426	GAGGTTCTAGGTTACATGCTGC
qPIN6.R						AATTGTACTCCCTCGCAAACAC
qPKFP.F	AT1G28390	NA	131	0	0.983981	AGATCAGTAGGAGCGAAAGTTG
qPKFP.R						CTCGACTTACTCAGCCTCATC
qPME41.F	AT4G02330	PME41	124	728	0.960524	ACCACTTTCAACTCCGCCAC
qPME41.R						GATCTGCACTGCTCCTCATAG
qPSP340.F	AT4G24340	NA	71	138	1.02199	GATCCTACGCATCCTTTCCTC
qPSP340.R						ACCTTCTTTCCATGAATCTTCCC
qPXC1.F	AT2G36570	PXC1	104	124	0.984473	AGCTCTTGGTTTATGAGTATCTTCC
qPXC1.R						ACTAATCCTCGTCGTCCAATCC
qPXC2.F	AT5G01890	PXC2	148	86	0.981787	CCGTCTCCCTGAAACAACTTC
qPXC2.R						CTCAGACTGCCAATGCTCC
qSMXL8.F	AT2G40130	SMXL8	130	198	1.00009	TGGGATTTGCAGTTACTCACC
qSMXL8.R						AGGGTAGTTTCAGTTCAGAAGG
qTCP3.F	AT1G53230	TCP3	60	94	0.973021	GCAACACAACAGGTTTCTTTTC
qTCP3.R						CCTTCACTATTCCACGCATTC
qWOX4.F	AT1G46480	WOX4	79	0	1.01781	ACTTCATTAGACCCGATCAAACCG
qWOX4.R2						GGGTGCGTCTCCAATTGATGAGG
qZincF.F2	AT2G38970	NA	119	438	0.901536	CTGAAATTGTCCAGAAACAGCTC
qZincF.R2						TGTGAAAAGAGCATGTCCTCC
qZincF2.F	AT3G54780	NA	78	414	0.976164	AAGTAGCAGCAAATCGTCAAAG
qZincF2.R						AAATTGCATGTCCACAACCTTC
