# Supplementary material for: A major role of class III HD-ZIPs in promoting sugar beet cyst nematode parasitism in Arabidopsis
Source: PLoS Pathog. 2024 Nov 7;20(11):e1012610. doi: 10.1371/journal.ppat.1012610 (PMC11542791; doi:10.1371/journal.ppat.1012610)
Supplement: S1 Dataset — (TXT) [file ppat.1012610.s027.txt]

WT.Con.1	WT.CLE.1	WT.Wrm.1	MT.Con.1	MT.CLE.1	MT.Wrm.1	WT.Con.2	WT.CLE.2	WT.Wrm.2	MT.Con.2	MT.CLE.2	MT.Wrm.2	WT.Con.3	WT.CLE.3	WT.Wrm.3	MT.Con.3	MT.CLE.3	MT.Wrm.3
AT1G01010	1491	1072	986	1197	1251	887	1369	908	708	1400	1195	977	1177	1087	650	1090	983	990
AT1G01020	312	256.001	334.999	243	312	243.001	287.999	297	299	251.999	335.999	295	331	281.999	319	301	261	271
AT1G01030	3	3	23	4	4	12	5	6	16	8	2	21	3	1	18	2	9	23
AT1G01040	2023	1855	1758	2132	2271	1439	1820	1742	1471	2166	2360	1805	2085	2075	1596	2115	2187	1656
AT1G01046	17	15	12	13	5	6	11	9	6	15	17	12	12	3	5	12	12	13
AT1G01050	1850	1495.001	2173	1459	1229	1908	2034	1430	1976	1800	1351.268	2231	1764	1525	2026	1729	1223	2095
AT1G01060	35	26	191	93	39	221.999	201	31	143	178	39	293	44	27	167	95	20	241
AT1G01070	260	200	188	197.002	137	203	457.253	163	145	245	204	259	298	146	174	214	137	223
AT1G01080	191.001	170	229	149	201.999	195	178	192	211	176	203.001	250	155.001	181	204	209.999	170	212
AT1G01090	5387	8143	4901	4610	9851	3558	5383	6033	4029	5886	8324	4455	5114	8652	4168	7294	8928	3784
AT1G01100	2697	3022.998	6423.588	2245.999	3169	4899.995	2482.998	2950.997	5588.151	2471.59	2688	5329.998	2763	2950.999	5844.999	2901	2381	4758
AT1G01110	66	62	341	85	74	285	75	95	320	78	89	315	68	81	343	138	129	267
AT1G01120	4766	4112	2146	3610	3801	1471	4801	3971	1779	5484	5115	1677	3980	5146	1533	5077	5072	1572
AT1G01130	9	11	14	9	10	15	11	11	16	9	11	5	7	9	9	7	14	14
AT1G01140	89	52	74	71	65	99	54	56	51	85	80	115.999	65	59	68	95	95	102
AT1G01150	1	2	13	0	1	5	0	3	5	1	2	5	2	1	7	1	1	2
AT1G01160	650	576	937	656	618	828	607	587	749	687	646	830	654	616	828	679	641	817
AT1G01170	270	122	111	297	165	112	228	193	132	276	234	150	241	165	120	273	193	126
AT1G01180	565	401	154	477	294	147	568	425	152	507	442	193	531	373	150	476	401	166
AT1G01183	2	1	1	0	1	0	1	2	0	0	0	0	0	0	0	0	0	0
AT1G01190	658	1373	621	238	571	137	755	1227	668	235	538	157	760	1342	541	284	427	178
AT1G01200	177	239	236	35	166	121	176	136	174	108	88	141	147	205	224	80	84	127
AT1G01210	274	325.728	391.429	254.998	404.505	263.638	249.683	298	342.748	265.68	331	308.324	261	315.767	329.737	274.661	285.71	268.374
AT1G01220	875	918	1053	625.999	927.001	800	789	844.001	920	730	915	1017	846.001	1034	899.999	820	761	908.999
AT1G01225	310	407	321	226	392	254	261	352	258	295	405	259	263	453	252	347	380	265
AT1G01230	822	742	672	726	714	628	856	755	611	903	838	785	913	878	626	959	765	711
AT1G01240	423	191	320.001	487	149	326	437	370	320	507	370	524.999	476	272	332	511	336	397.999
AT1G01250	0	0	2	0	0	0	0	0	0	0	0	1	0	0	1	0	0	0
AT1G01260	706	763	856.001	621	876	679	650.001	679	683	703	804	762	687	750	730.999	745.001	636.001	843
AT1G01270	0	0	0	0	0	1	0	0	0	0	0	0	0	0	0	0	0	0
AT1G01280	0	0	0	0	0	1	0	0	0	0	0	0	0	0	0	0	0	1
AT1G01290	346	308	375	329	347	368	356	332	321	377	337	430	403	324	378	390	282	379
AT1G01300	2511	3147	4241	863	1892	3192	1864	2942	3544	1122	1535	3309	2674	3003	4111	1415	1501	3225
AT1G01305	0	0	1	0	0	1	0	0	0	0	0	0	0	0	0	0	0	2
AT1G01310	0	2	4	3	1	1	2	0	1	2	3	0	4	1	1	2	3	2
AT1G01320	2070	1612	1760	2076	1944	1415	1240	1903	1426	1638	2518	1573	1572	1858	1518	1959	2670	1530
AT1G01335	0	0	0	0	0	0	0	0	0	0	0	0	0	0	0	0	0	0
AT1G01340	2738	2667	1286	2597	3380	1356	1529	2477	1249	2034	3387	1494	2274	2918	931	2405	3375	1609
AT1G01350	647.116	661.796	780.368	477.473	676.093	641.879	620.123	626.207	644.885	611.241	720.125	689.427	728.505	705.415	654.873	668.214	680.993	642.68
AT1G01355	0	0	1	0	1	3	0	0	1	1	0	3	0	2	1	2	2	3
AT1G01360	1239	895	498	1088	908	407	1121	869	447	1298	996	465	1129	924	432	1029	944	495
AT1G01370	97	90	302.999	79.001	72	173	103.999	113.999	192	88	91	199	106	102	218	107	73	172
AT1G01380	39	53	38	192	226	63	55	38	41	271	205	83	35.999	38	41	161	131	69
AT1G01390	1	2	1	1	5	1	3	1	1	6	3	6	1	1	4	2	4	5
AT1G01400	0	0	0	0	1	0	1	0	0	0	0	0	0	0	1	0	0	0
AT1G01410	0	0	0	0	0	0	0	0	0	0	0	0	0	0	0	0	0	0
AT1G01420	299	206	117	223	240	80	254	234	131	257	216	85	301	243	86	168	169	98
AT1G01430	672	619	502	450	546	386	615	711	503	442	494	441	803	769	490	505	489	444
AT1G01440	1004	760	607	954	686	569	964	797	534	891	922	664	1057	860	542	891	905	656
AT1G01448	486	298	297	488.001	333.001	311	382	367.999	295	384	413	415	552	381	321	439	386	341
AT1G01450	0	0	0	0	0	0	0	0	0	0	0	0	0	0	0	0	0	0
AT1G01453	39	42	15	10	17	14	15	12	20	6	6	10	18	13	10	10	4	20
AT1G01460	1	0	0	0	1	0	0	0	0	0	0	0	0	0	1	0	0	0
AT1G01470	5925	3806	3043	3676	3664	3014	4636	6955	3251	6442	7256	3981	5911	7328	2688	6508	5908	3441
AT1G01480	23	23	288	34	10	458	17	8	237	7	73	430	10	17	272	10	25	479
AT1G01490	1360	1111	1045	1472.999	1352	925.001	1131	928.001	914.999	1213	1419.999	1059	1115	935	867	1196	1164.001	1020
AT1G01500	555	420	283	541	473	295	597	531	317	676	656	468	590	501	240	678	547	341
AT1G01510	1109	1128	1604	831	1106	1361	1064	1084	1344	968	1058	1424	1142	1170	1565	1046	882	1293
AT1G01520	157.001	126.001	43	181	316	28	217	65	23	450.999	209	24	86	157	22	282	315.999	37
AT1G01530	0	0	0	1	0	0	0	0	0	0	0	0	0	0	0	1	1	0
AT1G01540	1112	1137	1542	792	943	1097	924	1079	1151	790	1005	1205	1035	1075	1348	898	880	1137
AT1G01550	7806	6750	5450	6624	7581	4867	6977	6595	4588	7632	8719	6100	7364	7022	4712	8166	8071	5625
AT1G01560	29	39	91	65	53	97	14	27	74	38	102	125	30	48	94	39	105	115
AT1G01570	220	333	163	215	346	157	92	306	150	201	462	160	200	468	138	441	456	211
AT1G01580	2680	6241	256	3074	4306	95	2367	3995	965	847	3736	263	2534	2405	170	1407	1973	124
AT1G01590	0	1	0	0	1	0	3	1	0	0	0	0	1	1	1	1	0	0
AT1G01600	749	1192	378	383	1093	216	603	959	323	743	1021	276	558	1916	276	1012	1021	226
AT1G01610	4635	6283	1253	4669	7348	840	3835	4883	1137	6028	8039	1023	4073	7774	890	6577	9201	786
AT1G01620	8848	5831	6278	7971	5912	4505	11052	6408	5347	8798	6847	5352	8905	7384	6014	9574	9655	4775
AT1G01630	1795	2240	1749	1517	2540	1451	1446	1634	1501	1594	2045	1570	1561	1954	1380	1874	1798	1587
AT1G01640	1313	847	792	1183	824	820	959	987	768	1070	945	959	1416	985	693	1112	976	835
AT1G01650	2007	2018	1716.999	1468	2080	1338.999	1646	1804.999	1414.999	1663.001	2001	1642.001	1818	2078	1414	1939	1940	1517.001
AT1G01660	180	131	103	96	75	86	86	94	112	93	91	114	123	93	131	90	63	99
AT1G01670	185	138	150	149	151	118	139	168	135	154	171	181	199.999	168	157	184	171	125
AT1G01680	4	1	28	5	2	22	3	0	30	7	1	35	0	6	23	0	1	17
AT1G01690	143	143	446	108	145	349	171	149.999	341	159	136	385	203	141	401	168	127	313
AT1G01695	12	10	21	7	8	23	15	8	26	6	5	24	11	5	19	8	6	27
AT1G01700	22	36	152	7	11	151	27	30	122.001	19	18	162	30	27	139	28	15	141
AT1G01710	956	1005	1075	884	1141	901	918	943	933	916	1067	1092	907	1064	897	1081	1072	983
AT1G01715	45	66	109	41	54	88	52	59	80	42	57	86	47	51	97	60	52	80
AT1G01720	2058	1729	1401	2289	2184	1280	1911	1332	1065	2599	2202	1378	1608	1701	1027	2305	2008	1323
AT1G01725	177	142	148	240	142	160	182	157	142	242	170	153	150	134	132	205	171	136
AT1G01730	637	512	860	631	521	832	618	533	730	765	627	878	641	552	762	659	575	711
AT1G01740	183.001	162.999	227	166	153.001	177	185	207	181.001	177.001	169	237	216	199	194.999	178	140.999	191
AT1G01750	127	142	107	8	50	82	38	27	86	5	1	146	44	16	131	78	5	134
AT1G01760	83	60	181	87	85	114	76	77	122	80	77	155	94	76	154.999	90	91	141
AT1G01770	604	350	415	811	307	454	602	478	424	795	623	571	628	409	477	759	565	537
AT1G01780	534	527	295	589	517	241	580	532	264	781	583	317	557	541	223	790	613	295
AT1G01790	1222	1387	1174	789	1428	839	1065	1261.001	932.285	969	1279	970	1137	1404.001	919	1330	1160	979
AT1G01800	2014	2006	2391	1723	2318	2148	1678	1693	2080	1843	1966	2365	1593	1931	1900	1965	2110	2455
AT1G01810	29	23	25	14	14	23	14	17	24	14	23	30	14	16	27	23	15	22
AT1G01820	2258	1585	1310	2197	1779	1421	1804	1873	1325	2267	2337	1742	2313	1894	1207	2396	2269	1463
AT1G01830	457	268	445	330	202	414	431	394	413.999	436	335	469	582	328	400	371	236	429
AT1G01840	19	15	28	15	8	18	21	16	24	18	13	26	24	12	24	18	11	20
AT1G01860	174	148	171	159	188.001	152.999	137	177	143	152	183	157	155	181	127	194	169	139
AT1G01870	0	0	0	0	0	1	0	0	1	0	0	0	1	0	1	0	0	0
AT1G01880	49	63	119	56	41	86	38	51	102	55	46	107	58	70	95	58	62	110
AT1G01890	0	0	0	0	0	0	0	0	0	0	0	0	0	1	1	0	1	0
AT1G01900	109	155	297	26	92	193	145	150	297	41	87	224	124	153	214	52	87	170
AT1G01910	1219	1204	1663.999	847.999	1229.001	1342.001	1106.001	1152	1346	1058	1180.001	1506.001	1135.001	1253.001	1417	1195	1152	1488
AT1G01920	450	459.001	796	341	493	724	396	412	643	375	406	804	540.001	470	749.001	453	379	671.999
AT1G01930	357	400	452	343	395	394	339	372	380	386	438	407	440	394	396	447	398	382
AT1G01940	389	390	647	305	366	554	279	364	587	335	324	622	341	409	637	381	354	560
AT1G01950	891	881	1022	689	828	815	891	766	853	773	711	901	943	874	934	709	644	795
AT1G01960	3601	2941	4856	3016	2976	3870	3387	3228	3981	3142	3298	4585	3812	3241	4740	3012	2799	3863
AT1G01970	235	216	218	149	252	154	177	227	171	215	273	201	202	285	190	282	254	175
AT1G01980	0	0	0	0	0	0	0	1	0	0	0	0	0	0	0	0	1	0
AT1G01990	401	319	426	372	321	383	342	347	377	401	411	379	430	301	365	416	402	387
AT1G02000	502	461	358	389	389	358	496	381	304	493	376	366	459	443	370	391	359	352
AT1G02010	246	246.999	289	282	285	263	338	239.999	238	366	303.001	306	294	317.001	278	347	263	286.001
AT1G02020	272	245	308	253	285	263	260	230	277	288.999	324	303.999	298	279	287	286	292.999	272.001
AT1G02030	80	119	68	82	188	42	91	66	52	156	158	36	61	165	32	137	165	50
AT1G02040	0	0	0	0	0	2	0	0	0	0	0	2	0	0	0	0	0	1
AT1G02050	140	114	209	149	156	194	135	161	231	172	140	257	186	121	207	176	151	209
AT1G02060	236	179	354	228	174	291	203	193	271	239	213	333	239	187	289	231	215	322
AT1G02065	0	0	0	0	0	0	0	0	0	0	0	1	0	0	0	0	0	0
AT1G02067	0	0	0	0	0	0	0	0	0	0	0	0	0	0	0	0	0	0
AT1G02070	1	2	0	5	0	3	0	1	1	2	3	1	3	0	0	3	2	1
AT1G02080	6346	5651.999	7585	5392	5830	6071	5475.001	5983	5871.999	5500	6714.999	7330	6310	6255	6941.001	6072	6037	6304
AT1G02090	1102	1409	1805	798	1467	1364	927	1144	1490.999	925	1271.001	1542	1108.999	1337	1525	1092	1177.001	1428
AT1G02100	1604	1113	1110.999	1680	1188	945	1383.999	1177	955	1692	1429	1098	1557.999	1100	945	1589	1368	985
AT1G02110	464	380	1044	420	386	812	370	426	798	469	402	895	488	453	954	527	424	728
AT1G02120	3427	2843	2430	3012	3078	2167	2854.001	2841	2122	3062	3408	2496	3234	2979	2066	3340	3039	2330
AT1G02130	1251	1085	1260	1170	1148	1130	1294	1042	1163	1414	1155	1207	1212	1026	1128	1391	1136	1052
AT1G02140	2627	2554	2954	2213	2725	2442	2392	2499	2559	2324	2597	2633	2478	2546	2505	2488	2371	2657
AT1G02145	605	486	714.999	525	513	562	574	531	582	601.999	563	709	621	464	649	643	454	624
AT1G02150	626	586	729	564	692	658	517	611	649	551	727	674	619	601	676	743	662	644
AT1G02160	304	272	379	263	285	287	288	281	294	345	280	315	313	250	318	285	289	285
AT1G02170	1036	922	727	861	977	675	920	884	691	924	977	819	1004	1060	671	902	1008	735
AT1G02180	54	65	102	47	31	81	63	66	72	55	52	60	60	52	107	64	50	82
AT1G02190	1	0	0	0	0	0	0	0	0	0	0	0	0	1	0	0	0	0
AT1G02205	6	4	34	10	7	14	5	7	22	0	5	16	4	11	22	6	10	20
AT1G02210	0	0	0	0	0	0	0	0	0	0	0	0	0	0	0	0	0	0
AT1G02220	3682	2541.999	3268	4137.997	4613	4210	2364	2508	2754	3600	5526.997	4219	2696	2757	2544.999	4188	4284	4832
AT1G02230	50	32	26	24	32	57	17	11	46	31	24	59	35	36	53	39	25	78
AT1G02250	4	5	4	9.003	10	6	5	4	2	9	12.003	5	7	8	3.001	4	9	3
AT1G02260	769	521	369	711	702	425	517	467	384	613	732	539	698	500	362	678	568	446
AT1G02270	782	684	491	532	529	427	718	628	456	669	703	551	835	674	452	618	587	445
AT1G02280	830	675	636	719	647	553	672	732	544	737	679	602	777	782	574	872	795	562
AT1G02290	356	347	425	294	352	384	321	353	371	289	288	372	401	346	383	307	293	321
AT1G02300	289	331	271.089	259	324	179	240	376.087	272	299	379	252	301.062	395	226	475.082	346	209
AT1G02305	5371	3851	2700.911	4290	3658	2449	4845	3796.913	2316	4817	4344	2711	4403.938	3845	2190	5088.918	4362	2690
AT1G02310	193	138	146	121	125	124	199	134	141	273	156	158	116	160	125	265	144	191
AT1G02320	0	0	0	0	0	0	1	0	1	0	0	0	0	0	0	0	1	0
AT1G02330	870	945	1123	780	988	924	875	935	978	878	1062	1076	963	977	940	989	879	926
AT1G02335	1016	861	1047	446	487	604	1050	851	895	571	480	879	980	839	834	713	604	570
AT1G02340	176	100	99	209	102	99	229	122	123	234	190	108	162	138	77	263	192	106
AT1G02350	10	8	20	9	4	12	9	8	23	17	13	25	18	8	13	13	4	16
AT1G02360	3351	3161	898	1996	2489	948	2667.001	2704	803	2436	3032	934	3267	3842	661	2549	3415	1074
AT1G02370	299	329	398	250	351	350	225	359	372	256	327	399	293	292	350	308	304	308
AT1G02380	36	49	100	42	28	88	47	53	82	28	40	104	34	54	82	41	30	110
AT1G02390	5	6	69	5	15	51	15	10	66	15	11	65	5	24	59	23	15	47
AT1G02400	1409	1057	782	831	911	425	1163	619	593	1422	925	439	1165	817	624	806	817	502
AT1G02405	1	1	1	0	4	0	0	2	1	2	1	3	1	2	5	1	0	2
AT1G02410	766	722	692	555	727	592	675.001	676	540	717.999	768	681	767	805	586	777.999	642.999	619
AT1G02420	110	146	165	114	148	133	123	108	126	114	160	149	121	116	130	138	129	154
AT1G02430	14	26	9	13	27	11	22	33	9	30	30.618	15	23	32	12	20	25.365	14
AT1G02440	7	15	2	2	9	1	0	13	1	2	13.382	4	6	6	4	6	9.635	0
AT1G02450	2	1	12	0	1	2	1	4	12	0	1	6	2	10	11	0	0	7
AT1G02460	49	73	39	23	38	60	54	30	50	35	32	74	41	24	74	28	15	81
AT1G02470	25	25	26	23	19	15	17	17	16	18	21	21	12	26	24	28	27	25
AT1G02475	262	236	232	324	275	228	214	230	205	329	385	273	242	253	207	364	347	250
AT1G02480	0	0	0	0	0	0	0	0	0	1	1	0	0	0	0	2	0	1
AT1G02490	1	1	10	0	1	4	3	5	8	4	1	3	1	1	13	0	0	4
AT1G02500	23527	24581	15297	22166	26438	14656.998	18855	19464	14229	23092	24106	15433	20379	22726	12591	24135	25106	14771
AT1G02510	1	0	1	0	0	3	0	1	0	0	0	1	0	0	2	1	0	0
AT1G02520	4865.958	3865.966	2083.814	3893.981	3964.966	2635.857	3746.256	4577.948	1927.961	3988.958	5409.987	3299.896	4282.96	4886.868	1853.8	4000.983	5206.95	2662.889
AT1G02530	26.042	27.034	102.186	13.019	24.034	65.143	25.744	24.051	79.039	20.043	18.013	88.103	20.04	39.133	96.2	18.017	24.049	85.11
AT1G02540	0	0	0	0	0	0	0	0	0	0	0	0	0	0	0	0	0	0
AT1G02550	0	0	0	0	0	0	0	0	0	0	0	0	0	0	0	0	0	0
AT1G02560	1575	1596	1989	1369	1625	1605	1581	1564	1646	1514	1685	1948	1599	1619	1696	1719	1538	1754
AT1G02570	8	20	5	1	6	7	6	7	8	3	0	16	5	4	7	7	2	8
AT1G02575	5	5	4	1	1	2	3	0	2	3	0	8	6	1	1	3	1	4
AT1G02580	27	14	12	27	14	15	15	8	7	18	40	13	17	14	12	22	24	23
AT1G02590	0	0	0	0	0	0	0	0	0	0	0	0	0	0	0	0	0	0
AT1G02600	0	0	0	0	0	1	0	0	0	0	0	0	0	0	0	0	0	0
AT1G02610	144	63.001	55	144	87	50	114.001	68	44	150	153	80	137	68	37	232	139	56
AT1G02620	0	0	0	0	0	0	0	0	0	0	0	0	0	0	0	0	0	0
AT1G02630	0	0	0	0	0	0	0	0	1	1	0	0	0	0	0	0	0	0
AT1G02640	467	217	778	238	128	466	463	370	687	156	183	575	416	277	753	236	262	515
AT1G02650	30	18	37	7	15	33	13	19	32	6	18	22	27	19	34	21	21	29
AT1G02660	214	161	179	127	123	165	226	140	197	203	194	211	274	213	202	230	226	165
AT1G02670	42	35	59	18	29	52	36	33	69	34	31	59	39	29.999	65.999	33	32	57
AT1G02680	255	246	297	220	217	260	223	243	285	281	262	260	284	263	272	262	236	252
AT1G02690	993	1013	1886	720	835	1479	992	1033	1443	855	875	1601	1150	1049	1757	982	790	1329
AT1G02700	0	1	7	2	2	5	3	2	8	2	2	9	3	1	12	3	0	12
AT1G02705	4	16	5	0	5	2	5	7	4	0	0	1	8	11	6	0	2	0
AT1G02710	0	0	0	0	1	0	1	2	0	0	0	0	1	1	0	0	0	0
AT1G02720	628	639	360	273	927	284	451	445	325	345	471	301	428	632	341	388	429	303
AT1G02730	1982	2065	5239	758	1219	3495	2031	2159	3914	1196	1017	3494	2428	2474	4722	1500	1077	3244
AT1G02740	353	379	452	304	350	382	389	358	396	347	302	451	381	374	420	364	297	449
AT1G02750	454	396	307	376	420	249	416	365	235	498	532	288	396	449	208	505	480	311
AT1G02770	12	13	15	15	20	11	11	11	11	5	20	17	5	6	18	13	13	17
AT1G02780	11527	12920	25192	9674	13681	19674	10951	12373	21792	10587	11641	20262	11980	12448	21671	12866	10738	18559
AT1G02790	0	0	1	0	0	0	0	0	0	0	0	0	0	0	0	0	0	0
AT1G02800	4	1	65	1	6	101	6	4	41	2	4	82	2	7	87	6	6	139
AT1G02810	395	183	467	227	168	295	180	193	351	195	169	370	396	159	379	199	188	295
AT1G02813	8	36	18	2	13	3	6	8	7	0	3	5	2	36	4	4	13	5
AT1G02816	455	244	440	301	193	373	317	241	351	259	291	417	345	285	387	307	289	429
AT1G02820	5	5	17	8	4	31	12	4	9	18	6	17	6	8	21	6	3	19
AT1G02830	0	0	0	0	0	0	0	0	1	0	0	0	0	0	0	1	0	3
AT1G02840	3044	2573	3281	3162.001	2893.001	2759	2828	2678	2823.999	3431	3147	3195	3123	2633	2836	3388.999	2936.999	2723.001
AT1G02850	1643	789	1746	2088	1468	1946	956	777.001	1374.001	1415.001	1678	2015.999	1041	791	1495	1351.001	1541	1805
AT1G02860	1635	1213.999	1030	1463	901	899	1386	1406	974	1552.999	1459.999	1250	1826.999	1196	1034	1509	1296	1046
AT1G02870	482	555	824	432	677	666	489	578	748	426	568	733	518	566	716	581	532	638
AT1G02880	2810.294	2389.411	1261.528	2357.665	2856.614	1010.715	2603.56	2037.548	1033.767	3460.995	2916.345	1243.999	2297.545	2634.717	980.708	2916.595	2710.528	1290.794
AT1G02890	6577	5255	4377	4611	4962	4183	4928	5756	3905	4548	6091	5053	6366	5673	4039	5095	5095	4713
AT1G02900	6666	6033	1782	5345	5016	1112	4989	5876	1714	5311	5682	1418	6525	5692	1398	6021	5401	1219
AT1G02910	540	420	338	468	437	298	493	442	326	548	481	367	500	448	329	515	464	313
AT1G02920	2551.283	2564.112	4592.246	17519.009	8645.765	19264.99	1210.511	4539.001	7058.625	4553.805	22450.346	28045.962	4234.54	7161.941	3666.915	4527.102	26125.769	23577.46
AT1G02930	1447.717	1055.888	3396.754	10737.991	3634.235	13091.01	566.489	2355.999	4832.375	1951.195	13697.654	18994.038	1967.46	4220.059	2635.085	2309.898	13365.231	16335.54
AT1G02940	1	0	4	1	0	5	0	0	1	0	0	12	0	0	4	0	1	10
AT1G02950	940.999	983	389	356	372	489	1023	1017	420	267	393	662	1025	921.001	352	397	374	364
AT1G02952	0	0	0	0	0	0	0	0	0	0	0	0	0	0	0	0	0	0
AT1G02960	479.999	353.999	576	524	352	528	535.999	423.999	498.999	602.999	501.999	590	553.001	375.999	581	558.001	425.999	539
AT1G02965	0	0	1	1	0	2	0	1	1	0	0	0	1	0	2	3	0	0
AT1G02970	157	172	221	51	109	145	120	142	173	88	74	119	149	186	230	115	89	134
AT1G02980	75	123	148	30	107	82	63	70	120	48	92	102	77	115	83	80	58	117
AT1G02990	1149	1093	1153	1000.001	1295	1009	1117	1067.001	895.001	1080.001	1284	1162.001	1170	1286	982	1181	1227	1004
AT1G03000	740	563	795	637	554	725	699	646	667	791	723	856	847	719	736	860	671	765
AT1G03010	64	52	64	86	55	40	66	51	46	76	48	60	101	59	53	83	62	48
AT1G03020	0	0	0	0	3	0	0	0	1	0	0	0	0	0	0	0	0	0
AT1G03030	487	352	432	473	397	492	466	400	400	507	434	519	470	419	401	461	400	419
AT1G03040	2583	2711	2864.001	1698.999	2676	2208.999	1959	2281	2503.001	1830.001	2407.001	2613	2319	2496	2452.001	1918	2066	2555
AT1G03050	52	59	47	57	111	44	13	37	30	35	88	35	17	26	28	43	57	55
AT1G03055	3	11	8	0	6	3	9	8	7	7	7	4	15	7	5	6	5	6
AT1G03060	5119.001	4423	4813	3966	4264	4032.001	4080	4705.999	3999	4017	4832	5020	5671.999	5436	4420	4230	4657	4427
AT1G03070	58	66	123.999	41	59	109	54	62	109	38	47	181	60	68	106	56	59	158
AT1G03080	7166	7373	5618	6474.999	7519	5338	6644.999	6410.001	4732.001	6872	7866	6125.001	7833	7010.999	5077.999	6183.001	6173.001	5571
AT1G03090	992	517	907	1143	581	912	1018	645	708	947	912	1083	956	589	848	1010	1121	948
AT1G03100	98	110	226	65	130	161	100	126	185	98	123	192	98	140	194	114	121	167
AT1G03103	0	0	0	0	0	0	0	0	0	0	0	0	0	0	0	0	0	0
AT1G03106	11	10	10	16	11	7	11	15	5	13	20	14	8	11	10	17	15	3
AT1G03110	369	602	905	255	628	671	398	520	730	357	502	707	437	614	774	485	420	625
AT1G03120	10	9	17	8	9	21	12	9	16	14	5	17	11	14	12	15	17	20
AT1G03130	93	26	43	244	48	73	124	82	55	214	184	124	134	51	46	362	107	78
AT1G03140	1528	1209	1482	1286	1203	1240	1297	1174	1183	1311	1311	1352	1482	1233	1276	1349	1256	1193
AT1G03150	388	400	475	332	466	366	385	381	380	364	477	465	389	417	431	447	419	398
AT1G03160	471	353	473	529	452	454	410	440	464	535	522	493	530	460.999	410	556.001	460.999	443
AT1G03165	1	6	2	3	3	2	2	1	2	5	4	3	5	5	2	3	2	2
AT1G03170	2	4	29	4	2	17	3	0	21	5	3	28	1	2	16	3	5	27
AT1G03180	110	187	241.001	98	190	150	147	131	180	141	168	173.999	141	182	194	147	140.999	159.999
AT1G03190	497	473	591	404	535	492	416	464	471	419	525	516	456	520	529	478	470	524
AT1G03200	284.875	158.595	174.679	297.882	188.738	165.777	204.757	179.821	179.817	311.092	285.795	246.796	255.812	166.938	190.484	284.565	236.734	220.713
AT1G03210	1404	1037	750	1158	961	749	1356	1121	671	1294	1070	834	1566	1147	678	1206	896	706
AT1G03220	32111.404	17281.79	17737.718	27163.567	14835.698	18649.574	26538.22	23698.615	17746.437	21848.536	25967.611	22402.119	32611.513	23591.46	17824.178	21018.675	28829.557	21657.106
AT1G03230	350.596	267.21	2023.282	268.433	204.302	1891.426	388.78	389.385	1874.563	304.464	271.389	2121.881	405.487	350.54	1981.822	345.325	285.443	1861.894
AT1G03240	20.125	12.417	16.321	13.118	11.262	14.223	14.269	9.179	19.183	26.908	13.205	14.209	18.188	6.062	29.539	17.435	14.28	14.287
AT1G03250	505.999	569	678	483	575	548.999	541	533	522	587	620	614.001	579	624	578	608.999	578	581
AT1G03260	246	233	247	190	224	221	202	232	242	206	257	247	234	246	210	205	216	266
AT1G03270	132	140	247	93	191	180	108	141	177	117	124	228	134	166	173	129	133	178
AT1G03280	1328	1203	1269	1301	1321	1141	1256.001	1203	1186.999	1409	1410	1417	1307.001	1287.001	1089	1465.001	1371	1261
AT1G03290	1743	1407	1222	1656	1619	1156.999	1548	1274	1035	1778	1794	1377	1594	1384	1077	1800	1699	1311.001
AT1G03300	43	32	125	34	37	105	58	46	100	40	47	117	65	42	146	55	47	122
AT1G03310	344	265	540	237	236	440	389	299	468	314	245	472	402	272	517	304	171	489
AT1G03320	0	0	1	1	0	1	0	0	1	0	0	1	2	0	1	0	0	0
AT1G03325	0	0	0	0	0	0	0	0	0	0	0	0	0	0	0	0	0	0
AT1G03330	635	645	1020	551	760	853	613	635	915	632	738	912	609	661	915	691	602	927
AT1G03340	119	124	92	176	178	143	156	64	100	186	201	135	137	107	103	147	154	140
AT1G03350	1741	1666	1439	1409	1753	1189	1771	1664	1239	1770	1698	1374	1764	1715	1264	1623	1639	1277
AT1G03360	319	421	699	267	495	506	274	408	615	254	407	607	399	468	623	367	342	517
AT1G03365	626	633	785	578	706	718	597	613	705	646	715	783	634	630	718	743	668	695
AT1G03370	2225	1881	1523	1859	2032	1373	1946	1924	1276	1960	2496	1679	2302	2152	1362	1946	2129	1484
AT1G03380	2973	2203	1540	2743	2173	1651	2765	2284	1420	2881	2763	1860	2889	2501	1304	2941	2491	1696
AT1G03390	0	0	0	0	0	0	0	0	0	0	0	0	0	0	0	0	0	0
AT1G03395	0	0	0	0	0	0	0	0	0	0	0	0	0	0	0	0	0	0
AT1G03400	49	24	26	87	49	19	55	49	24	93	75	38	99	43	16	52	60	23
AT1G03410	60	71	112	53	75	96	100	85	107	80	63	154	100	73	100	86	67	197
AT1G03430	473	344	348	393	328	316	603	427	327	582	477	461	548	398	342	589	369	356
AT1G03440	160	153	117	143	146	103	125	181	94	158	185	129	201	191	114	179	125	89
AT1G03445	20	13	53	8	13	56	25	18	54	20	14	87	36	31	49	19	19	67
AT1G03457	829	776	577	620	687	451	623	782	480	446	669	464	653.999	845.999	523.999	598	556	474
AT1G03470	260	219	364.999	265	186.999	352.001	275	285	296.999	269	275	345	357	316	358	341	247	309.999
AT1G03475	1060	907	1040	886	960	888	971	1104	937	955	1045	1060	1103	1080	911	1068	976	1008
AT1G03490	0	0	0	0	0	0	0	0	0	0	0	0	0	0	0	0	0	0
AT1G03495	0	0	0	1	0	0	0	0	1	0	1	0	0	0	1	1	1.688	0
AT1G03502	12	8	8	8	9	4	8	10	4	15	15	11	3	6	3	9	11	5
AT1G03506	2	0	0	1	2	2	1	0	2	4	4	3	0	0	2	1	4	2
AT1G03510	36	41	46	35	61	73	33	49	46	30	46	47	34	47	52	42	46	48
AT1G03515	0	0	2	1	0	0	0	0	0	0	0	1	1	0	0	0	0	0
AT1G03520	273	166	237	217	186	171	286	209	207	301	248	293	244	243	257	305	207	249
AT1G03530	558	770	1039	402	758	718	519	744	848	505	742	949	620	839	914	582	593	751
AT1G03540	63	78	88	49	66	81	59	75	59	56	65	93	75	78	76	64	48	88
AT1G03545	53	59	86	51	65	76	56	66	80	46	67	80	79	74	88	49	47	66
AT1G03550	562	423	370	612	412.001	383	475	464	370	658	597.999	507	596	452	395	656	620	415
AT1G03560	348	382	419	315	417	351	338	391	353	345	450	356	394	445	358	415	349	325
AT1G03570	0	0	0	0	0	0	0	0	0	0	0	0	0	0	0	0	0	0
AT1G03590	863	595	1279	814	738	1148	724	750	1014	825	910	1260	617	719	1043	867	809	1217
AT1G03600	87	36	91	153	35	110	147	77	126	208	90	161	91	49	106	230	85	136
AT1G03610	301	236	434	402	223	414	355	362	382	397	384	588	416	310	404	499	391	446
AT1G03620	44	33	462	36	33	298	50.001	22	344.999	42	46	322	51	33	471.001	47.001	42.001	305
AT1G03630	60	62	114	29	18	64	53	74	74	52	47	60	53	62	120	79	25	76
AT1G03650	65	43	79	63	39	76	53	53	55	61	51	70	65	45	76	70	56	43
AT1G03660	202	58	56	188	86	33	196	103	47	242	130	65	186	112	47	202	144	73
AT1G03670	0	1	2	6	5	5	0	0	5	1	5	8	0	0	1	2	2	6
AT1G03680	360	240	418	321	262	355	262	313	364	313	363	475	311	276	373	416	359	380
AT1G03687	176	208	348	183	199	297	190	206	276	175	218	338	212	208	321	232	228	285
AT1G03700	489	589	50	470	754	27	350	569	59	767	921	68	396	832	41	1044	1077	48
AT1G03710	0	1	4	1	3	4	1	1	6	1	0	6	2	3	5	2	1	3
AT1G03720	0	0	0	0	0	0	0	0	0	1	0	0	0	0	1	0	0	0
AT1G03730	293	205	183	179	198	140	210	211	176	189	233	212	310	191	158	271	185	152
AT1G03740	3938	2242	1224	3152	2285	1474	3279	2633	1282	3708	3299	2064	4352	2623	1205	3157	2787	1548
AT1G03743	0	0	0	0	0	0	0	0	0	0	0	0	0	0	0	0	0	0
AT1G03746	0	0	1	0	0	0	0	0	0	1	0	0	0	0	0	0	1	0
AT1G03750	358	313	335	353	325	351	330	299	304	408	384	396	355	313	339	379	330	368
AT1G03760	302	308	398	334	346	371	241	313	313	325	372	383	315	308	361	302	313	320
AT1G03770	308.001	275	479.001	268.999	304.999	447	232	295	407	217.001	317	460	275	310	408	293.999	314	487
AT1G03780	663	555	1374	470	477	986	714	670	1007	563	465	1055	894	731	1166	736	506	917
AT1G03790	3	1	10	15	2	14	0	0	13	3	8	12	0	1	5	1	13	11
AT1G03800	0	1	13	4	2	36	0	1	10	1	1	26	0	0	9	2	2	24
AT1G03810	0	0	1	0	0	0	0	0	0	0	0	0	0	0	0	0	0	0
AT1G03820	595	690	5297	132	293	4421	751	660	4503	277	196	4781	617	603	5088	307	173	4602
AT1G03830	473	559	784	376	577	666	458	579	716	409	557	764	483	644	719	554	515	694
AT1G03840	170	401	294	231	351	240	227	413	262	262	546	289	334	356	286	550	312	196
AT1G03850	750	424	746	1153.001	470.001	720	540	1199	807	662.001	1627	1051.001	1619	850	695.999	2564	1389	1039.999
AT1G03860	1499.999	1569	2215	1254	1709	1713	1371	1515	1920	1194.999	1551	1892	1377	1591	2056	1514	1480	1698
AT1G03870	183	198	746	134	458	520	154	259	831	67	270	816	104	132	957	568	271	712
AT1G03880	0	0	0	0	0	0	0	0	0	0	0	0	0	0	0	0	0	0
AT1G03890	0	0	0	0	0	0	0	0	0	0	0	0	0	0	0	0	0	0
AT1G03900	2454	1897	2358	2551	2203	2116	2016	1984	2111	2298	2635	2447	2193	2085	2165	2279	2430	2328
AT1G03905	1309.001	1278	826.999	768	1500	643.999	909	917.001	632	1103.999	1266	658.999	743	1373.999	508	1126	1121	682.001
AT1G03910	1880	1704	2379	1569	1781	2008	1692	1649	2047	1838	1927	2329	1924	1875	2133	1961	1694	1966
AT1G03920	143	127	427	33	55	336	117	102.001	396	61	54	493	141	96	321	72	61	424
AT1G03930	1184	1223	836	859.002	1443	731	1010	1081	727	1073	1264	782	983	1436	787	1345	1186	779
AT1G03935	5	4	1	4	3	2	5	2	4	2	12	1	4	2	5	8	4	4
AT1G03940	2	1	3	0	0	0	1	2	1	0	0	2	4	0	1	0	1.312	0
AT1G03950	819	947	436	614	1015	391	726	685	388	742	846	454	741	794	365	860	852	504
AT1G03960	442	415.001	509.001	446	492	406	510	408.001	469	562.999	558	551	490	418.999	433	595	404	472.999
AT1G03970	567	438	440	580	411	477	511	438	474	518	537	558	646	381	456	521	432	566
AT1G03980	28	36.999	67	13	34	72	28	38	70	28	33	90	25	36	85	23	29	72
AT1G03982	0	0	0	1	2	0	1	0	0	0	0	0	0	1	0	1	0	0
AT1G03987	0	0	0	0	0	0	0	0	0	0	0	0	0	0	0	0	0	0
AT1G03990	13	7	8	4	11	8	12	13	4	2	8	9	22	14	7	14	10	6
AT1G03993	1	1	1	0	1	2	0	1	0	0	2	2	0	0	0	0	0	0
AT1G03997	0	0	0	0	0	0	0	0	0	0	0	0	0	0	0	0	0	0
AT1G04000	337	305	338	249	401	274	275	289	294	317	314	303	329	324	293	308	277	339
AT1G04003	0	0	0	0	0	0	0	0	0	0	0	0	0	0	0	0	0	0
AT1G04007	0	0	0	0	0	0	0	0	0	0	0	0	0	0	0	0	0	0
AT1G04010	503	855	714	399	783	480	462	577	578	453	753	537	519	753	627	681	630	558
AT1G04013	0	0	0	0	0	0	0	1	0	0	0	0	0	0	0	0	0	0
AT1G04017	0	0	0	0	0	0	0	0	0	0	0	0	0	0	0	0	0	0
AT1G04020	244	302	670	144	204	504	239	232	578	183	153	495	314	353	616	220	170	415
AT1G04023	0	0	1	0	0	0	0	0	0	0	0	0	0	1	1	0	0	0
AT1G04027	13	6	7	6	8	6	6	6	5	6	10	12	3	12	5	18	1	3
AT1G04030	956	762	594	650	670	621	909	802	506	829	707	623	1224	961	486	841	700	581
AT1G04033	2	1	1	1	2	1	2	1	1	0	4	0	3	4	2	2	1	0
AT1G04037	0	0	1	0	0	1	0	0	0	0	0	0	0	0	0	0	0	1
AT1G04040	2159	1739	2021	1322	1657	1418	2350	1952	1893	1467	1444	1903	2691	1740	2308	1711	864	1645
AT1G04043	1	1	1	0	0	1	0	0	0	0	0	1	0	0	0	0	0	1
AT1G04047	0	0	1	0	1	1	1	0	1	0	0	1	1	0	1	0	0	0
AT1G04050	273	337	461	184	357	342	203	260	346	230	277.999	407	261	258.999	429	283	263	372
AT1G04053	17	13	28	16	12	19	10	15	22	14	11	38	11	17	39	15	19	33
AT1G04057	0	0	0	0	0	0	0	0	0	0	0	0	0	0	0	0	0	0
AT1G04063	0	0	0	0	0	0	0	0	0	0	0	0	0	0	0	0	0	0
AT1G04067	0	0	0	0	1	0	0	0	0	0	0	1	0	1	0	0	2	0
AT1G04070	239	230	330	150	255	246	187	167	277	229	253	280	205	231	284	207	211	277
AT1G04073	0	0	0	0	0	0	0	0	0	0	0	0	0	0	0	0	0	0
AT1G04077	1	0	0	0	1	0	1	1	1	1	0	0	0	0	0	0	0	0
AT1G04080	2772	2656.999	4048.999	2575.001	3004	3182.001	2419	2789	3371	3008	3260.999	3612.001	2819	2874	3559	3076	2902	3372.999
AT1G04083	0	0	0	0	0	0	0	0	0	0	0	0	0	0	0	0	0	0
AT1G04087	0	0	0	0	0	0	0	0	0	0	0	0	0	0	0	0	0	0
AT1G04090	18	23	21	9	12	19	20	22	24	10	12	26	30	35	23	24	22	26
AT1G04093	0	0	0	0	0	0	0	0	1	0	0	0	0	0	0	0	0	0
AT1G04097	0	0	0	0	0	0	0	0	0	0	0	0	0	0	0	0	0	0
AT1G04100	321	345	204	243	328	172	299	315	201	292	350	237	308	351	197	282	328	211
AT1G04103	26	21	14	25	17	8	32	22	9	35	28	13	17	22	5	19	17	14
AT1G04105	0	0	0	0	1	0	0	0	0	0	0	0	0	0	0	0	0	0
AT1G04110	1	0	3	1	0	0	0	1	2	5	1	2	1	0	4	2	0	1
AT1G04117	0	0	0	0	0	0	0	1	0	0	0	0	0	0	0	0	0	0
AT1G04120	7079	8422	7006	5612	9454	5695	6592.001	5758	5771	5347	7609.001	6553	6904	7131.001	6360	5726	5758	6065
AT1G04123	1	3	0	2	5	2	3	4	1	5	3	0	3	5	1	6	2	2
AT1G04127	4	1	3	1	2	3	2	1	3	3	4	6	1	3	2	4	3	3
AT1G04130	251	359	423	211	400	329	247	260	326	225	329	296	266	340	421	269	302	356
AT1G04133	0	0	0	0	0	0	0	0	0	0	0	0	0	0	0	0	0	0
AT1G04137	1	0	0	0	1	0	0	0	0	3	0	0	0	0	0	0	0	0
AT1G04140	3760	3458	3294	3214	3657	2753	3470	3249	2788	3455	3762	3191	3635	3587	2973	3374	3483	2769
AT1G04143	0	0	0	0	0	0	0	0	0	0	0	0	0	0	0	0	0	0
AT1G04147	2	0	0	0	0	0	0	0	0	0	0	0	0	0	0	0	0	0
AT1G04150	16	12	36	17	17	40	21	15	41	29	19	38	25	14	39	54	16	27
AT1G04153	0	0	0	0	0	0	0	0	0	0	0	0	0	0	0	0	0	0
AT1G04157	0	0	0	0	0	0	0	0	0	0	0	0	0	0	0	0	0	0
AT1G04160	400	597	889	190	400	651	322	513	625	229	372	791	402	551	747	357	304	707
AT1G04163	0	0	0	0	0	1	0	0	0	0	0	0	0	0	0	1	0	0
AT1G04167	0	0	0	0	0	0	0	0	0	0	0	0	0	0	0	0	0	0
AT1G04170	2981	3362	3871	2108	3696	2873	2562	3013	3310	2394	3206	3289	2887	3317	3335	2814	2707	2963
AT1G04173	0	0	0	0	0	0	0	0	0	0	0	0	0	0	0	0	0	0
AT1G04177	0	0	0	0	0	0	0	0	0	0	0	0	0	0	0	0	0	0
AT1G04180	158	79	15	100	146	10	80	47	23	198	136	17	129	53	27	119	81	21
AT1G04183	362	400	628	266	378	469	434	428	517	418	342	601	380	394	487	447	322	483
AT1G04187	5	7	0	3	0	2	2	3	3	3	9	4	3	6	1	6	1	1
AT1G04190	1044	1274	1407	757	1322	1055	991	1112	1187	913	1095	1133	1075	1216	1252	1036	935	1044
AT1G04193	4.35	3	2	8	9	4	4	5	0	3	4	1	5	3	1	7	0	3.82
AT1G04197	7	2	3	10	5	4	8	5	2	13	8	7	7	1	4	8	6	6
AT1G04200	1499	1721	1673	968	1610	1282	1274	1608	1440	1144	1598	1448	1551	1772	1462	1359	1330	1370
AT1G04203	0	0	0	0	0	0	0	0	0	0	0	0	0	0	0	0	0	0
AT1G04207	0	0	0	0	0	0	0	0	0	0	0	0	0	0	0	0	0	0
AT1G04210	1930	1839	2590	1614	1988	2157	1754	1944	2219	1787	2232	2497	1992	2008	2529	1955	1960	2185
AT1G04213	0	0	0	0	0	0	0	0	0	0	0	0	0	0	0	1	0	0
AT1G04217	18	13	4	21	15	8	13	18	5	20	23	5	24	13	1	20	12	10
AT1G04220	4577.004	5238	976	4264	6375	777	4111	4309	839	5862	6949.003	927	4024	6873	685	6031.003	7629	720
AT1G04223	7.65	5	3	3	4	1	0	7	0	5	8	5	4	5	3	4	8	1.18
AT1G04227	0	0	0	0	0	1	1	0	0	1	1	1	0	0	0	1	1	0
AT1G04230	415	414	367	397	462	347	426	377	315	436	407	344	416	453	340	468	424	338
AT1G04233	1	0	1	0	0	1	0	0	1	0	1	0	1	0	1	0	1	0
AT1G04237	0	0	0	0	0	0	0	0	0	0	0	0	0	0	0	0	0	0
AT1G04240	672	859	503	228	287	275	728	801	347	414	322	305	885	772	460	411	271	307
AT1G04243	0	0	0	0	0	0	0	0	0	0	0	0	0	0	0	0	0	1
AT1G04247	44	23	5	63	40	10	44	27	7	47	45	10	43	41	5	33	25	7
AT1G04250	1215	1490	1556	683	958	1146	1248	1366	1235	935	900	1459	1266	1455	1390	1303	902	1373
AT1G04253	0	0	0	0	0	0	0	0	0	0	0	0	0	0	0	0	0	0
AT1G04257	0	0	0	0	0	0	0	0	0	0	0	0	0	0	0	0	0	0
AT1G04260	322	333	399	313	351	341	286	323	361	315	341	398	330	288	316	342	337	380
AT1G04263	0	0	0	0	0	0	0	0	0	0	1.113	0	1.144	0	0	0	0	0
AT1G04267	3	6	8	2	5	3	3	4	3	8	7	8	3	4	5	2	2	8
AT1G04270	5229	6206	12180	4289.802	6673	8822	5109	5677	10171	4891	5412	9464	5402	6035	9768	6177	4942	8410
AT1G04273	7	5	18	8	8	5	11	10	11	10	21	12	10	6	5	13	7	9
AT1G04277	6	3	7	4	5	6	2	5	7	6	4	4	3	3	7	4	7	8
AT1G04280	3385	3373	2119	2820	3765	1848	3022	3150	1810	2899	3663	2115	3034	3464	1817	3022	3296	1949
AT1G04283	0	0	0	0	0	0	0	0	0	0	0	0	0	0	0	0	0	0
AT1G04287	0	0	0	0	0	0	0	0	0	0	1	0	0	0	0	0	0	0
AT1G04290	271	282	460	259	297	361	281	285	367	266	296	460	283	309	388	296	238	431
AT1G04293	0	0	0	0	0	0	0	0	0	0	0	0	0	0	0	0	0	0
AT1G04295	7	10	12	12	22	20	15	19	12	12	16	18	13	22	10	15	18	14
AT1G04297	0	0	0	0	0	0	0	0	0	0	0	0	0	0	0	0	0	0
AT1G04300	3376	2755	2410.001	3459.999	3121	2231.999	2887	2674	2180	3595.999	3751	2640.999	3406	3044	2104	3618	3532	2290
AT1G04303	0	0	0	0	0	0	0	0	0	0	0	0	0	0	0	0	0	0
AT1G04307	0	0	0	0	0	0	0	0	0	0	0	0	0	0	0	0	0	0
AT1G04310	394	183	552	443	191	498	178	194	391	252	256	572	271	183	469	216	258	530
AT1G04313	0	0	0	0	0	0	0	0	0	0	0	0	0	0	0	0	0	0
AT1G04320	0	0	0	0	0	0	0	0	0	0	0	0	0	0.5	0	1	0	0
AT1G04323	0	0	0	0	0	0	0	0	0	0	0	0	0	0	0	0	0	0
AT1G04327	0	0	0	0	0	0	0	0	0	0	0	0	0	0	0	0	0	0
AT1G04330	114	132	44	71	98	55	296	166	54	156	61	39	126	167	42	146	53	34
AT1G04333	0	0	0	0	0	0	0	0	0	0	0	0	0	0	0	0	0	0
AT1G04337	0	0	0	0	0	0	0	0	0	0	0	0	0	0	0	0	0	0
AT1G04340	601	731	1122	507	830	868	647	615	951	648	576	931	577	681	970	675	589	890
AT1G04343	1	0	0	0	1	0	0	0	0	0	0	1	0	0	0	1	1	0
AT1G04347	1	1	1	0	3	0	2	2	3	0	0	2	0	2	1	0	2	0
AT1G04350	118	99	48	215	144	60	176	94	44	264	166	76	158	132	50	230	162	53
AT1G04353	43	37	54	44	36	48	50	29	44	47	48	69	53	41	42	47	45	39
AT1G04357	11	9	21	8	7	13	15	7	17	7	9	12	8	6	15	14	5	6
AT1G04360	896	732	213	689	891	148	1003	772	204	1060	958	197	886	943	176	1032	1024	144
AT1G04363	2	3	7	5	3	2	8	5	12	5	2	8	4	7	9	2	3	7
AT1G04367	0	0	0	0	0	0	0	0	0	0	0	0	0	0	0	0	0	0
AT1G04370	5	20	9	1	6	3	3	16	10	0	8	0	7	21	3	4	1	4
AT1G04373	0	0	0	0	0	0	0	0	0	0	0	0	0	0	0	0	0	0
AT1G04377	0	0	0	0	0	0	0	0	0	0	0	0	0	0	0	0	0	0
AT1G04380	4	4	17	1	1	14	4	1	8	2	2	25	4	2	19	0	3	15
AT1G04383	0	0	0	0	0	0	0	0	0	0	0	0	0	0	0	0	0	0
AT1G04387	0	0	0	0	0	0	0	0	0	0	0	0	0	0	0	0	0	0
AT1G04390	422	424	418	442	434	353	476	399	376	490	526	419	468	452	369	522	467	389
AT1G04393	10	1	1	3	0	2	6	6	0	5	3	2	6	7	0	5	2	1
AT1G04397	0	0	0	0	0	0	0	0	0	0	0	0	0	0	0	0	0	0
AT1G04400	3904	2407	2462	4335	2424	2650	3527	3433	2302	3708	4156	3379	3907	3129	2296	4388	3708	2820
AT1G04403	0	0	0	0	0	1	0	0	0	0	0	0	0	0	0	0	0	0
AT1G04407	0	0	0	0	0	0	0	0	0	0	0	0	0	0	0	0	0	0
AT1G04410	30142	26298	27952	23004	24954	23855	28593	24857	24444	24978	24591	29590	27777	26430	25572	27166	22446	26395
AT1G04413	0	0	0	0	0	0	0	0	0	0	0	0	0	0	0	0	0	0
AT1G04417	0	0	0	0	0	0	0	0	0	0	0	0	0	0	0	0	0	0
AT1G04420	187	145	253	138	150	229	159	172	258	169	178	265	192	159	267	225	173	261
AT1G04423	2	4	4	1	1	1	1	1	1	5	2	3	2	3	1	6	0	1
AT1G04425	20	23	239	7	12	165	18	15	183	10	17	170	15	16	243	27	17	135
AT1G04427	1	0	0	0	0	0	0	0	0	1	1	0	0	0	1	1	0	0
AT1G04430	2644	3288	3480	1550	2849	2558	2109	3530	2934	1857	2741	2867	2814	3237	3242	2464	2268	2749
AT1G04433	2	0	0	2	1	0	0	1	0	1	2	0	0	2	1	1	1	0
AT1G04437	0	0	0	0	0	0	0	0	0	0	0	0	0	0	0	0	0	0
AT1G04440	4345	3391	2679	4027	3653	2449	3889	3946	2427	3766	5242	3185	4175	3885	2469	4712	4597	2834
AT1G04443	0	0	0	0	0	0	0	0	0	0	0	0	0	0	0	0	0	0
AT1G04445	22	24	13	34	20	16	18	25	12	35	36	20	30	11	11	33	16	16
AT1G04447	0	0	0	0	0	0	0	0	0	0	0	0	0	0	0	0	0	0
AT1G04450	0	0	0	0	0	0	0	1	0	1	0	0	0	0	0	0	0	0
AT1G04453	0	0	0	0	0	0	0	0	0	0	0	0	0	0	0	0	1	0
AT1G04455	0	0	0	0	0	0	0	0	0	0	0	0	0	0	0	0	0	0
AT1G04463	11	1	0	4	2	3	9	6	4	14	9	5	13	2	2	13	4	3
AT1G04467	0	1	1	0	3	0	0	1	1	0	1	2	0	0	4	0	0	0
AT1G04470	0	0	1	0	0	0	0	0	0	1	1	0	0	0	0	0	0	0
AT1G04473	0	0	0	0	0	0	0	0	0	0	0	0	0	0	0	0	0	0
AT1G04477	0	0	0	1	1	0	0	0	0	0	0	0	0	0	0	0	0	0
AT1G04480	2064	2496	4184	1605	2799	3092	1866	2220	3545	1921	2412	3381	2073	2374	3594	2265	2023	2900
AT1G04483	1	0	0	1	0	0	1	0	0	0	0	0	0	0	0	1	0	0
AT1G04487	0	0	0	0	0	0	0	0	0	1	0	0	0	0	0	0	0	0
AT1G04490	249	182	100	126	180.999	67	230	140	91.001	186	137	101.001	235	202	69	157	122	84
AT1G04493	0	0	0	0	0	0	0	0	0	0	0	0	0	0	0	0	0	0
AT1G04497	0	0	0	0	0	0	0	0	0	0	0	0	0	0	0	0	0	0
AT1G04500	1	0	2	0	1	5	0	1	0	0	0	3	2	1	0	0	0	4
AT1G04503	1	0	1	0	0	0	0	1	2	0	0	0	0	0	0	0	0	0
AT1G04507	0	0	0	0	0	0	0	0	0	0	0	0	0	0	0	0	0	0
AT1G04510	1688	1870	2419	1314	1936	1868	1486	1587	2030	1489	1825	2040	1659	1781	2052	1685	1618	1810
AT1G04513	20	18	45	12	24	22	16	13	31	14	14	18	15	13	26	23	18	22
AT1G04517	7	1	0	4	5	0	3	7	1	10	4	5	3	4	2	8	9	1
AT1G04520	131	244	809	84	202	567	149	157	671	125	114	584	160	222	723	175	145	506
AT1G04523	0	0	0	0	0	0	0	1	0	0	1	0	0	1	0	0	1	0
AT1G04527	0	0	0	0	0	0	0	0	0	0	0	0	0	0	1	0	0	0
AT1G04530	1024	854	903	892	814	829	1055	1010	781	1086	949	953	1130	1011	778	1061	893	865
AT1G04533	0	2	0	0	0	0	1	2	1	0	0	0	2	0	0	3	0	0
AT1G04537	1	1	0	0	0	0	0	0	0	0	0	0	0	0	0	0	0	0
AT1G04540	4	7	8	1	3	4	5	3	8	3	0	6	3	3	9	0	3	5
AT1G04547	0	0	0	0	1	0	0	0	1	0	0	0	0	0	0	1	0	0
AT1G04550	825	946	926	437	674	689	692	643	752	530	574	720	757	780	918	546	512	774
AT1G04555	200	211	233	200	219	183	185	182	208	243	216	263	194	210	232	247	225	247
AT1G04557	0	0	0	0	0	0	0	0	0	0	0	0	0	0	0	0	0	0
AT1G04560	0	0	1	0	0	5	0	0	1	0	0	4	0	0	0	0	0	9
AT1G04563	2	1	4	2	0	2	1	2	2	0	3	3	0	2	3	3	0	0
AT1G04567	0	0	0	0	0	1	0	0	2	0	0	1	1	0	0	0	0	0
AT1G04570	57	41	66	29	47	51	70	52	56	57	40	97	70	57	59	52	39	77
AT1G04573	0	0	0	0	0	0	0	0	0	0	0	0	0	0	0	0	0	0
AT1G04577	0	0	0	0	0	0	0	0	0	0	0	0	0	0	0	0	0	0
AT1G04580	3	4	5	2	2	5	5	1	5	6	0	1	0	2	4	2	0	5
AT1G04583	0	0	0	0	0	0	0	0	2	2	0	1	1	1	0	1	0	0
AT1G04587	0	0	0	0	0	0	0	0	0	0	0	0	0	0	0	0	0	0
AT1G04590	436	510	884	372	515	751	395	504	839	448	484	773	486	462	837	510	415	729
AT1G04593	0	0	0	0	0	0	0	0	0	0	0	0	0	0	0	0	0	0
AT1G04597	0	0	0	0	0	0	0	0	0	0	0	0	0	0	0	0	0	0
AT1G04600	57	53	122	47	55	110	62	44	122	48	39	116	65	56	107	45	49	126
AT1G04603	0	0	0	0	0	0	0	0	1	0	0	0	0	0	0	0	0	0
AT1G04607	0	0	0	0	0	0	0	0	0	0	0	0	0	0	0	0	0	0
AT1G04610	2	0	309	8	17	299	4	5	225	9	10	387	3	3	365	20	20	424
AT1G04620	342	202	181	278	222	211	116	315	209	202	406	374	336	308	194	327	358	262
AT1G04623	0	0	0	0	0	0	0	0	0	0	0	0	0	0	0	0	0	0
AT1G04625	0	0	0	0	0	0	0	0	0	0	0	0	0	0	1	0	0	0
AT1G04630	548	600	839	420	549	738	512	552	772	501	480	851	617	543	781	532	452	750
AT1G04635	81	101	100	35	90	76	89	89	91	59	73	88	81	78	107	73	64	80
AT1G04640	141	124	191	123	134	150	133	139	127	144	131	155	134	152	140	152	113	147
AT1G04643	0	0	1	0	0	0	0	0	1	1	0	0	1	1	1	0	0	0
AT1G04645	0	0	0	0	0	0	0	0	1	0	0	0	0	0	0	0	0	0
AT1G04647	6	8	8	5	9	13	8	8	9	5	5	5	11	5	6	9	7	7
AT1G04650	125	113	234	83	89	196	130	118	178	103	85	229	129	123	197	137	78	175
AT1G04653	0	0	0	0	0	0	0	0	0	0	0	0	0	0	0	0	0	0
AT1G04657	0	0	0	0	0	0	0	0	0	0	0	0	0	0	0	0	0	0
AT1G04660	0	0	4	0	0	8	0	0	5	0	0	4	0	0	3	0	0	4
AT1G04667	0	0	0	0	0	0	0	0	0	0	0	0	0	0	0	0	0	0
AT1G04670	0	0	0	1	1	0	0	0	0	4	0	0	1	0	0	0	0	0
AT1G04673	0	0	0	0	0	0	0	0	0	0	0	0	0	0	0	0	0	0
AT1G04677	2	3	2	0	1	1	3	2	1	3	0	4	2	3	2	2	1	1
AT1G04680	762	1168	5568	401	734	4491	1020	1137	4762	641	484	4396	927	1084	5435	780	522	4336
AT1G04683	7	3	5	0	5	1	3	4	3	0	2	5	1	2	3	1	5	1
AT1G04687	0	0	0	0	0	0	0	0	0	0	0	0	0	0	0	0	0	0
AT1G04690	1605	1735	2894	1470	1993	2340	1613	1552	2497	1776	1962	2680	1677	1806	2560	1934	1734	2525
AT1G04693	0	0	0	0	0	0	0	0	0	0	0	0	0	0	0	0	0	0
AT1G04697	1	0	0	0	0	1	0	1	0	0	0	0	1	0	0	0	0	0
AT1G04700	144	207	171	70	120	141	97	108	163	87	125	224	98	175	157	126	106	178
AT1G04703	1	0	0	0	0	0	0	0	0	0	0	0	0	0	1	0	0	0
AT1G04707	1	0	2	0	0	4	0	0	0	0	0	0	0	1	6	1	0	1
AT1G04710	260	234	630	239	307	581	238	226	555	245	283	696	256	240	573	273	239	674
AT1G04713	0	0	0	0	0	0	1	0	0	0	0	0	1	0	0	0	0	0
AT1G04717	0	0	0	0	0	0	0	0	0	0	0	0	0	0	0	0	0	0
AT1G04720	0	0	0	0	0	0	0	0	0	0	0	0	0	0	0	0	0	0
AT1G04723	0	0	0	0	0	0	0	0	0	0	0	0	0	0	0	0	0	0
AT1G04730	270.999	314	469	133	250	335	221.999	242.001	410	205	197	400	283.001	298.999	468	253	200	326
AT1G04733	39.22	20.548	29.513	27.613	17.002	23.227	28.028	23.598	35.112	27.485	11.467	20.488	29.297	17.556	19.43	12.771	21.403	18.622
AT1G04737	0	1	0	0	0	0	0	0	0	0	0	0	0	0	0	0	1	0
AT1G04743	18	6	5	4	5	4	5	7	3	2	5	7	4	4	7	3	2	1
AT1G04747	0	0	0	0	0	0	0	0	0	0	0	0	0	0	0	0	0	0
AT1G04750	2843	2740	3004	2173	2827.425	2542	2644	2610.999	2635.999	2564	2865	3000	2670	2678.001	2770	2655	2410	2718.001
AT1G04753	0	0	0	0	0	0	0	0	0	0	0	0	0	0	0	0	0	2
AT1G04760	125	122	277	58	93	201	131	109	210	109	113	259	136	146	257	143	103	222
AT1G04763	0	0	0	0	0	0	0	0	1	0	0	0	0	0	0	0	0	0
AT1G04767	0	3	2	0	1	1	2	1	0	1	2	1	0	1	1	1	0	0
AT1G04770	2063	1586	870	1258	1475	755	1729	1312	689	1168	1187	791	2448	1343	783	1038	865	676
AT1G04773	0	0	0	1	1	2	0	0	0	0	0	0	1	0	0	0	0	0
AT1G04778	98	80	51	34	55	29	79	67	40	59	27	28	88	72	55	40	26	33
AT1G04780	3046	2327	2102	2633	2545	1849	2798	2400	1771	3125	3073	2412	2940	2720	1865	3087	2823	2086
AT1G04783	0	0	0	0	0	0	0	0	0	0	0	1	0	0	0	0	0	0
AT1G04787	0	0	0	0	0	0	0	0	0	0	0	0	0	0	0	0	0	0
AT1G04790	635	554	792	619	622	747	519	549	706	617	712	846	612	612	709	741	670	762
AT1G04793	0	0	0	0	0	0	0	0	0	0	0	0	0	0	0	0	0	0
AT1G04797	0	0	0	0	0	0	0	0	0	0	0	0	0	0	0	0	0	0
AT1G04800	0	1	3	1	0	4	1	0	2	1	2	2	1	1	2	2	1	1
AT1G04803	0	0	0	0	0	1	0	0	0	0	0	0	0	0	0	0	0	0
AT1G04807	0	0	0	0	0	0	0	0	0	0	0	0	0	0	0	0	0	0
AT1G04810	2927	2753	3305	2386	2915	2776	2337	2425	2835	2417	2849	3228	2499	2921	2778	2654	2891	3077
AT1G04813	0	0	0	0	0	0	0	0	0	0	0	0	0	0	0	0	0	0
AT1G04817	0	0	0	0	0	0	0	0	0	0	0	0	0	0	0	0	0	0
AT1G04820	6640.385	7821.716	15798.238	3635.879	7131.556	11002.93	6282.052	6993.711	12728.521	4838.451	5522.841	12350.034	6577.329	7853.682	14498.459	6465.378	5506.187	10458.02
AT1G04823	1	1	1	3	0	0	0	2	1	1	0	2	2	3	1	1	1	0
AT1G04827	0	0	0	0	1	0	1	0	0	0	1	0	0	0	0	0	0	1
AT1G04830	784	660	602	672	699	505	666	689	530	747	798	581	731	698	524	764	696	578
AT1G04833	0	0	0	0	1	1	0	0	0	1	0	1	0	0	0	0	1	3
AT1G04837	34	37	25	21	50	8	17	23	13	19	41	12	24	28	11	14	27.231	22
AT1G04840	78	64	86	47	60	58	61	75	73	59	65	67	71	58	74	49	45	64
AT1G04847	0	0	0	0	0	0	0	0	0	0	0	0	0	0	0	0	0	0
AT1G04850	3645	3637	4121	2770	3957	3342	3244	3177	3515	3129	3360	3645	3150	3556	3360	3606	3130	3457
AT1G04853	0	0	0	0	0	0	0	0	0	0	0	0	0	0	0	0	0	0
AT1G04857	0	0	0	0	0	0	0	0	0	0	0	1	0	0	0	0	0	0
AT1G04860	1481	1573	1385	1297	1672	1200	1519	1436	1214	1337	1789	1342	1541	1721	1268	1618	1605	1156
AT1G04863	0	0	0	0	0	0	0	0	0	0	0	0	0	0	0	0	0	0
AT1G04867	0	0	0	0	0	0	0	0	0	0	0	0	0	0	0	0	0	0
AT1G04870	1106	1146	1944	833	1238	1436	947	1127	1559	914	1162	1695	1011	1126	1617	1105	929	1489
AT1G04873	0	0	0	0	0	0	0	0	0	0	0	1	0	0	0	0	0	0
AT1G04877	0	0	0	0	0	0	0	0	0	0	0	0	0	0	0	0	0	0
AT1G04880	19	12	35	8	11	29	14	18	38	9	11	43	5	20	35	8	6	36
AT1G04883	0	0	0	0	0	0	0	0	0	0	0	0	0	0	0	0	0	0
AT1G04887	1	0	0	0	0	0	0	0	0	1	0	0	0	1	0	0	1	0
AT1G04890	0	0	0	0	0	0	0	0	0	0	0	0	0	0	0	0	0	0
AT1G04893	0	0	0	0	0	0	0	0	0	0	0	0	0	0	0	0	0	0
AT1G04895	0	0	0	0	0	0	0	0	0	0	0	0	0	0	0	0	0	0
AT1G04897	0	0	0	2.657	0	0	0	0	0	0	0	1	0	0	2.98	1	0	0
AT1G04900	387	492	691	458	677	534	404	439	575	511	598	646	407	544	649	564	508	638
AT1G04907	7	7	1	5	3	7	6	3.008	5	9.959	6	3	10	5	7	7	5	2
AT1G04910	745	734	872	577	723	771	749	656	792	694	720	841	845	684	815	747	602	822
AT1G04913	0	0	0	0	0	0	0	0	0	0	0	0	0	0	0	0	0	0
AT1G04917	0	0	0	0	0	0	0	2	0	1	0	1	0	0	0	0	0	0
AT1G04920	14	16	99	22	10	145	13	17	82	18	19	158	24	11	108	10	10	139
AT1G04923	0	0	1	0	0	0	1	0	0	0	0	0	0	0	0	0	0	0
AT1G04927	0	0	0	0	0	0	0	0	0	0	0	0	0	0	0	0	0	0
AT1G04930	87	92	142	114	107	136	102	106	151	93	131	132	119	114	150	88	90	120
AT1G04933	31.459	31.013	27.308	22.375	21.318	11.118	25.984	22.814	18.05	19.178	17.88	19.355	39.238	34.656	24.701	15.641	18.351	20.59
AT1G04937	0	0	0	0	0	0	0	0	0	0	0	0	0	0	0	0	0	0
AT1G04940	430.07	465.989	485	339.819	523.875	385.604	367.3	429.331	415.991	396.274	466.673	479.236	418.875	501.276	425	465.053	495.039	397.246
AT1G04943	0	0	0	0	0	0	0	0	0	0	0	0	0	0	0	0	0	0
AT1G04945	335.929	415.011	426.999	302.181	521.125	357.396	313.699	394.67	352.009	291.726	444.327	332.764	351.125	444.724	350	378.947	383.96	345.754
AT1G04947	0	0	0	0	0	0	0	0	0	0	0	0	0	0	0	0	0	0
AT1G04950	541	470.001	849	615	443	798	486	475	694	619.001	509	805	568	472	792.999	615	480.001	704.001
AT1G04953	0	1	0	0	0	1	0	0	1	0	0	0	0	0	1	0	0	1
AT1G04957	0	0	0	0	0	0	0	0	0	0	0	0	0	0	0	0	0	0
AT1G04960	1308	1225	747	1152	1225	684	1214	1094	715	1160	1231	800	1273	1233	706	1175	1199	800
AT1G04963	0	0	0	0	0	0	0	0	0	0	0	0	0	0	0	0	0	0
AT1G04967	0	0	0	0	0	0	0	0	0	0	0	0	0	0	0	0	0	0
AT1G04970	2193	1666	1146	1875.999	1688	1059.999	2116	1732	997	2138	2020	1241	2199	1705.001	1070.001	2102	1814	1193.999
AT1G04973	0	0	0	0	0	0	0	0	0	0	0	0	0	0	0	0	0	0
AT1G04977	2	1	3	1	4	0	2	4	2	1	0	3	1	3	1	2	5	2
AT1G04980	380	615	957	234	663	650	313	484	724	223	472	645	282	569	882	279	435	716
AT1G04983	0	0	0	0	0	0	0	0	0	0	0	0	0	0	0	0	0	0
AT1G04985	620	551	602	679	628	567	611	583	587	713	767	675	666	610	544	752	761	625
AT1G04987	0	0	0	0	0	0	0	0	0	0	0	0	0	0	0	0	0	0
AT1G04990	1005.999	1014.999	1130	628	1045.001	969	943	948.999	985	1013	1181	1222	871	1201.999	976	1211	914.999	1095
AT1G04993	0	0	0	0	0	0	0	0	0	0	0	0	0	0	0	0	0	0
AT1G04997	0	0	0	0	0	0	0	0	0	0	0	0	0	0	0	0	0	0
AT1G05000	1264	1201	484.999	955	1883	462.999	680.999	868	438.999	611	1310	516	760	1000	407	665	1086	410
AT1G05003	0	0	0	0	0	0	0	0	0	0	0	0	0	0	0	0	0	0
AT1G05005	0	1	0	0	0	1	1	2	2	0	0	0	0	0	0	0	1	0
AT1G05007	0	0	0	0	1	0	0	0	0	0	0	0	0	0	0	0	0	0
AT1G05010	838	391	611	1249	708	1023	570	564	646	947	1244	1160	788	575	560	922	1036	890
AT1G05013	0	2	0	0	0	0	2	0	0	0	0	0	0	0	0	0	0	1
AT1G05017	0	0	0	0	0	0	0	0	0	0	0	0	0	0	0	0	0	0
AT1G05020	12	14	7	4	3	4	8	2	9	0	6	2	3	3	6	1	2	8
AT1G05023	0	0	0	0	0	0	0	0	0	0	0	0	0	0	0	0	0	0
AT1G05027	0	0	0	0	0	1	0	0	1	0	0	0	0	0	0	0	0	1
AT1G05030	359	342	256	304	336	242	317	360	231	312	346	257	392	320	217	279	270	271
AT1G05033	3	1	0	1	4	1	2	1	0	1	2	2	5	2	0	4	2	0
AT1G05035	0	0	0	0	0	0	1	0	0	0	0	0	1	0	0	0	0	0
AT1G05037	0	0	0	0	0	0	0	0	0	0	0	0	0	0	0	0	0	0
AT1G05040	0	0	1	0	0	4	0	0	0	0	1	1	0	1	2	3	0	2
AT1G05043	0	0	0	0	0	0	0	0	0	0	0	0	0	0	0	0	0	0
AT1G05047	1	0	3	0	1	1	0	0	5	2	1	0	0	0	2	0	0	0
AT1G05053	0	0	0	0	0	0	0	0	0	0	0	0	0	0	0	0	0	0
AT1G05055	316	377	422	255	359	337	319	336	388	303	325	394	341	388	374	326	314	355
AT1G05057	11.929	2.047	5.051	6.943	6.861	3.026	5.049	3.902	2.949	4.958	3.982	3.905	4.056	4.085	1	5.202	2.051	3.042
AT1G05060	715	476	580	734	509	708	500	615	607	621	745	1027	729	593	529	630	665	898
AT1G05065	77	56	57	65	56	73	54	49	78	67	79	83	63	48	63	50	70	78
AT1G05067	0	0	0	0	0	0	0	0	0	0	0	0	0	0	0	0	0	0
AT1G05070	383	307	465	362	337	386	354	328	370	437	363	457	336	327	418	454	377	441
AT1G05073	0	0	0	0	0	0	0	0	0	0	0	0	0	0	0	0	0	0
AT1G05077	0	0	0	0	0	0	0	0	0	0	0	0	0	0	0	0	0	0
AT1G05080	0	0	7	0	0	4	0	0	1	0	0	2	0	0	1	0	0	0
AT1G05083	0	0	0	0	0	0	0	0	0	0	0	0	0	0	0	0	0	0
AT1G05085	0	0	0	0	0	0	0	0	0	0	0	0	0	0	0	0	0	0
AT1G05087	154.407	155.889	142.925	166.578	189.06	119.656	162.966	116.496	133.908	152.071	193.6	140.918	116.898	161.96	131.679	150.459	145.743	157.6
AT1G05090	221.333	166.799	229.571	207.116	233.7	228.25	231.814	157.991	183.746	224.62	247.639	283.229	231.787	277.474	199.846	274.119	236.611	223.6
AT1G05093	0	0	0	0	0	0	0	0	0	0	0	0	0	0	0	0	0	0
AT1G05097	0	0	0	0	0	0	0	0	0	0	0	0	0	0	0	0	0	0
AT1G05100	426	184	122	247	182	90	235	135	102	395	222	81	196	275	56	252	219	78
AT1G05103	0	0	0	0	0	0	0	0	0	0	0	1	0	0	0	0	0	0
AT1G05107	0	0	0	0	0	0	0	0	0	0	0	0	0	0	0	0	0	0
AT1G05113	0	0	0	0	0	0	0	0	0	0	0	0	0	0	0	0	0	0
AT1G05117	0	0	0	0	0	0	0	0	0	0	0	0	0	0	0	0	0	0
AT1G05120	1504	1490	1429	1249	1483	1174	1394	1386	1237	1452	1677	1388	1424	1682	1206	1541	1494	1424
AT1G05123	0	0	0	0	0	0	0	0	0	0	0	0	0	0	0	0	0	0
AT1G05127	0	0	0	0	0	0	0	0	0	0	0	0	0	0	0	0	0	0
AT1G05133	0	0	0	0	0	0	0	0	0	0	0	0	0	0	0	0	1	0
AT1G05136	0	0	0	0	0	0	0	0	0	0	0	0	0	0	0	0	0	0
AT1G05137	0	0	0	0	0	0	0	0	0	0	0	0	0	0	0	0	0	0
AT1G05140	482	315	291	468	432	298	429	386	229	565	522	313	390	426	224	583	580	286
AT1G05143	0	0	0	0	0	0	0	0	0	0	0	0	0	0	0	0	0	0
AT1G05147	0	1	0	0	0	0	0	0	0	2	1	0	0	2	0	0	0	0
AT1G05150	1288	1163	1730	909	1077	1504	1201	1150	1395	1112	1209	1664	1340	1233	1640	1161	1100	1542
AT1G05153	1	2	26	0	1	16	1	1	24	0	1	19	0	0	24	0	0	24
AT1G05160	280	189	315	232	257	287	251	251	288	294	288	353	254	256	315	329	279	326
AT1G05163	4.681	2.311	4.661	1.117	1.112	6.989	1.107	2.293	4.745	1.114	0	4.636	2.266	0	3.709	2.108	3.469	7.013
AT1G05170	372	336	202	247	345	155	336	319	200	297	380	202	418	375	231	343	305	194
AT1G05173	0	0	0	0	0	0	0	0	0	0	0	0	0	0	0	0	0	0
AT1G05177	0	0	0	0	0	0	0	0	0	0	0	0	0	0	0	0	0	0
AT1G05180	1536	1564	1549	1279	1542	1252	1411	1456	1348	1409	1533	1451	1535	1632	1358	1459	1292	1258
AT1G05183	2	0	2	0	1	2	0	0	0	2	4	0	1	0	3	4	3	0
AT1G05187	3	14	3	2	11	1	4	3	0	4	7	1	3	25	1	14	18	1
AT1G05190	715	501	517	495	429	469	537	644	554	533	509	508	643	584	503	731	584	484
AT1G05193	0	0	0	0	0	0	0	0	0	0	0	0	0	0	0	0	0	0
AT1G05197	0	0	0	0	0	0	0	0	0	0	0	0	0	0	0	0	0	0
AT1G05200	1021	838	556	687.001	825	581	1031	1337.999	565	1160.999	1252	977	1182	1233.001	527	1209.999	895	710
AT1G05203	0	0	0	0	0	0	0	0	0	0	0	0	0	0	0	0	0	0
AT1G05205	427	454	686	375	458	565	410	402	633	386	408	572	411	423	525	425	359	562
AT1G05207	0	0	0	0	0	0	1	1	1	2	0	0	0	0	1	0	0	0
AT1G05210	60	81	234	28	82	156	56	78	219	48	67	185	84	83	206	82	72	181
AT1G05213	11	9	1	6	1	1	8	7	3	4	4	2	6	4	3	6	1	1
AT1G05217	0	0	1	0	0	0	0	0	0	0	1	0	0	0	0	0	0	1
AT1G05220	36	25	51	44	59	51	42	39	45	49	58	74	57	46	65	67	56	64
AT1G05223	0	0	0	0	0	0	0	0	0	0	0	0	0	0	0	0	0	0
AT1G05227	1	1	0	0	0	0	0	0	0	0	0	0	0	0	0	0	0	0
AT1G05230	81	38	41	39	80	44	61	41	46	71	95.001	58	73	55	48	84	77	68
AT1G05233	0	0	0	0	0	0	0	0	0	0	0	0	0	0	0	0	0	0
AT1G05237	0	0	0	0	0	0	0	0	0	0	0	0	0	0	0	0	0	0
AT1G05240	0	0	0	0	0	0	0	0	0	0	0	0	0	0	0	0	0	0
AT1G05243	0	0	0	0	0	0	0	0	0	0	0	0	0	0	0	0	0	0
AT1G05247	0	0	2.205	0	0	0	0	0	0	0	0	0	0	0	0.989	0	0	0
AT1G05250	5617	5373	630	315	710	697	1237	1319	672	180	29	1374	1848	1071	974	592	8	1071
AT1G05253	0	0	0	0	0	0	0	0	0	0	0	0	0	0	0	1	0	0
AT1G05257	0	0	0	0	0	0	0	0	0	0	0	0	0	0	0	0	0	0
AT1G05260	9483	7476	1234	5252	5524	1002	6876	7127	1224	5104	6346	1571	8667	7315	1405	5875	3953	950
AT1G05263	0	0	0	0	0	0	0	0	0	0	0	0	0	0	0	0	0	0
AT1G05267	0	0	0	0	0	0	0	0	0	0	0	0	0	0	0	0	0	0
AT1G05270	1275	1277	875	1004	1432	769	1131	1077	809	1126	1340	948	1243	1311	795	1253	1222	848
AT1G05273	20.433	12.998	10.633	9.245	9.272	8.417	9.109	16.828	15.354	19.055	10.736	10.463	6.965	4.994	8.171	0	5.344	13.463
AT1G05277	0	0	0	0	0	0	0	0	0	0	0	0	0	0	0	0	0	0
AT1G05280	5	4	84	7	28	43	4	9	72	15	19	56	6	3	88	25	14	49
AT1G05283	0	0	0	0	0	0	0	0	0	0	0	0	0	0	0	0	0	0
AT1G05287	0	1	0	0	0	0	0	1	0	0	0	0	0	0	0	0	1	1
AT1G05290	0	0	0	0	0	0	0	0	0	0	0	0	0	0	0	0	0	0
AT1G05291	0	0	0	0	0	0	1	0	0	0	0	0	0	0	0	0	0	0
AT1G05293	0	0	0	0	0	0	0	0	0	0	0	0	0	0	0	0	0	0
AT1G05297	0	0	0	0	0	0	0	0	0	0	0	0	0	2	0	0	0	0
AT1G05300	672	640	266	663	863	257	625	1098	422	382	1562	515	1112	769	369	606	640	394
AT1G05303	0	0	0	0	0	0	0	0	0	0	0	0	0	0	0	0	0	0
AT1G05307	0	0	0	0	0	0	0	0	0	0	0	0	0	0	0	0	0	0
AT1G05310	319	261	229	128	151	126	364	246	175	160	142	184	285	273	153	222	167	133
AT1G05313	0	0	0	0	0	0	0	0	0	0	0	0	0	0	0	0	0	0
AT1G05317	0	0	0	0	0	0	0	0	0	0	0	0	0	0	0	0	0	0
AT1G05320	3005	2487.001	1180.999	2441.001	2347.001	1046.001	2906.999	2503	1144	2401	2520	1374.001	3161	2619	1132	2630.001	2403.999	1162.999
AT1G05323	0	0	0	0	0	0	0	0	0	0	0	0	0	0	0	0	0	0
AT1G05327	0	0	0	0	0	0	0	0	1	0	1	0	0	0	2	0	0	0
AT1G05330	2	1	1	3	2	2	3	7	1	1	4	5	3	3	0	0	3	3
AT1G05333	570	589	461	0	0	0	512	546	423	369.311	0	478	601	0	0	393.656	616	436
AT1G05337	0	0	0	0	0	0	0	0	0	0	0	0	0	0	0	0	0	0
AT1G05340	522	337	114	828	317	179	254	372	173	554	535	273	315	285	153	460	655	265
AT1G05343	0	0	0	0	0	0	0	0	0	0	0	0	0	0	0	0	0	0
AT1G05347	3.193	1.033	2.23	3.347	2.076	0	0	0	1	2.039	3.188	0	2.091	2.086	1.028	0	1.061	1.032
AT1G05350	646	702	1183	500	771	1000	558	694	1065	527	653	1246	655	724	1050	631	653	1067
AT1G05353	0	0	0	0	0	0	0	0	0	0	0	0	0	0	0	0	0	0
AT1G05357	0	0	0	0	0	0	0	0	0	0	0	0	0	0	0	0	0	0
AT1G05360	541.001	599.999	862.999	522	601.999	664	573	610	688	734.001	672	779	549	646	666.999	752.999	597	705
AT1G05363	0	0	0	0	0	0	0	0	0	0	0	0	0	0	0	0	0	0
AT1G05367	0	0	0	0	0	0	0	0	0	0	0	0	0	0	0	0	0	0
AT1G05370	36	62	280	19	20	173	39	39	206	24	28	202	45	46	245	30	21	167
AT1G05373	0	0	0	0	0	0	0	0	0	0	0	0	0	0	0	0	0	0
AT1G05377	0	0	0	0	0	0	0	0	0	0	0	0	0	0	0	0	0	0
AT1G05380	1726	1712.001	1798.999	1651.001	1741	1553.999	1474	1581	1490	1610	1828	1788	1811	1691	1727.999	1710	1854	1690
AT1G05383	0	0	0	0	0	0	0	0	0	0	0	0	1	0	0	0	0	0
AT1G05385	73	49	64	89	68	54	82	81	64	77	108	80	83	74	51	127	116	57
AT1G05387	0	0	0	0	0	0	0	0	0	0	0	0	0	0	0	0	0	0
AT1G05390	0	0	0	0	0	0	0	0	0	0	0	0	0	0	0	0	0	0
AT1G05397	10	11	14	29	17	32	6	15	19	16	21	33	18	15	25	28	21	21
AT1G05400	85	74	71	98	110	71	59	80	59	104	128	77	102	87	69	82	102	69
AT1G05407	0	0	0	0	0	0	0	0	0	0	0	0	0	0	0	0	0	0
AT1G05410	447	379	576	348	426	447	333	389	475	369	416	543	423	442	544	421	398	474
AT1G05413	0	0	0	0	0	0	0	0	0	0	0	0	0	0	0	0	0	0
AT1G05417	0	0	0	0	0	0	0	0	0	0	0	0	0	0	0	0	0	0
AT1G05420	5	7	19	4	2	21	9	7	14	15	9	25	14	8	15	19	9	19
AT1G05423	0	0	0	0	0	0	0	0	0	0	0	0	0	0	0	0	0	0
AT1G05427	0	0	0	0	0	0	0	0	0	0	1.075	0	0	0	0	0	0	0
AT1G05430	498	538	573	390	506	534	489	413	509	461	520	605	455	470	545	535	438	547
AT1G05433	0	0	0	0	0	0	0	0	0	0	0	0	0	0	0	0	0	0
AT1G05440	47	36	173	16	35	112	65	37	130	46	34	128	73	40	157	54	23	135
AT1G05443	0	0	0	0	0	0	1	0	0	0	0	0	0	0	0	0	0	0
AT1G05447	0	0	0	0	0	0	0	0	0	0	0	0	0	0	0	0	0	0
AT1G05450	347	424	86	296	470	72	235	467	93	433	1002	110	247	724	64	707	884	72
AT1G05453	0	0	0	0	0	0	0	0	1	0	0	0	0	0	0	0	0	1
AT1G05460	355	305	605	247	215	602	303	305	509	252	242	598	374	267	572	290	225	549
AT1G05463	0	0	0	0	0	0	0	0	0	0	0	0	0	0	0	0	0	0
AT1G05467	0	0	0	0	0	0	0	0	0	0	0	0	0	1	0	0	0	2
AT1G05470	574	551	730	400	435	655	530	600	661	462	456	759	748	642	616	553	442	687
AT1G05473	0	0	0	0	0	0	0	0	0	0	0	0	0	0	0	0	0	0
AT1G05477	0	0	0	0	0	0	0	0	0	0	0	0	0	0	0	0	0	0
AT1G05483	0	0	0	0	0	0	0	0	0	0	0	0	0	0	0	0	0	1
AT1G05487	0	1	3	1	1	0	0	0	2	0	2	4	0	1	2	0	0	7
AT1G05490	68	97	61	42	60	26	43	79	50	38	59	33	61	92	37	54	43	27
AT1G05493	0	1	0	0	0	0	0	0	0	0	0	0	0	0	0	0	0	0
AT1G05497	0	0	0	0	0	0	0	0	0	0	0	0	0	0	0	0	0	0
AT1G05500	2349	2714	1841	1422	2317	1369	2055	2245	1540	1670	1897	1697	2204	2616	1555	1859	1761	1512
AT1G05507	1	0	0	0	1	0	1	0	0	1	2	1	0	0	0	0	1	0
AT1G05510	1	0	0	0	0	0	1	0	0	1	0	0	0	0	0	0	0	0
AT1G05517	0	0	0	0	0	0	1	2	0	0	0	1	0	1	3	0	0	1
AT1G05520	1726	2024	2201	1443	2457	1786	1675	1836	1907	1686	2226	2088	1604	2060	2133	1758	1859	1869
AT1G05523	0	1	2	3	0	2	0	2	0	0	1	3	0	0	3	1	2	1
AT1G05527	0	0	0	0	0	0	0	0	0	0	0	0	0	0	0	0	0	0
AT1G05530	13	38	11	6	44	6	1	33	21	2	16	26	18	30	24	29	16	10
AT1G05533	0	1	0	0	0	0	1	1	0	0	2	0	1	1	0	0	0	0
AT1G05537	0	0	0	0	0	0	0	0	0	0	0	0	0	0	0	0	0	0
AT1G05540	1	4	26	0	2	12	0	0	31	0	1	29	0	2	21	1	0	24
AT1G05543	0	0	0	0	0	0	0	0	0	0	0	0	0	0	0	0	0	0
AT1G05547	0	0	0	0	0	0	0	0	0	0	0	0	0	0	0	0	0	0
AT1G05550	0	1	1	1	0	0	1	0	1	0	0	1	0	1	1	1	0	1
AT1G05553	0	0	0	0	0	0	0	0	0	0	0	0	0	0	0	0	0	0
AT1G05557	21	22	40	20	20	25	21	33	31	29	38	44	31	33	36	46	33	40
AT1G05560	61	9	76	90	30	78	34	10	58	58	19	131	20	15	95	72	52	92
AT1G05562	9	1	45	5	3	28	0	3	37	2	3	48	4	3	64	3	3	32
AT1G05563	0	0	0	0	0	0	0	0	0	0	0	0	0	0	0	0	0	0
AT1G05567	0	0	0	0	0	0	0	0	0	0	0	0	0	0	0	0	0	0
AT1G05570	12098	7843.999	3361.001	9088	7946.001	3292	10093	8622.001	3188.999	8332.999	8760	3908.001	11215	8760	3101	8408.001	7797	3533
AT1G05575	194	44	65	196	66	69	101	73	38	97	148	115	248	56	52	146	151	88
AT1G05577	58	51	106	50	52	81	67	58	73	74	56	94	61	62	103	108	57	97
AT1G05580	0	0	1	0	0	1	0	0	2	0	0	0	0	0	0	0	0	0
AT1G05583	0	0	0	0	0	0	0	0	0	0	0	0	0	0	0	0	0	0
AT1G05587	0	0	0	0	0	0	0	0	0	0	0	0	0	0	0	0	0	0
AT1G05590	254	300.999	535	208	192	462	240	331	417	229	267	492	288	282	496	336	281	470
AT1G05593	0	0	0	0	0	0	0	0	0	0	0	0	0	0	0	0	0	0
AT1G05597	0	0	0	0	0	0	0	0	0	0	0	0	0	0	0	0	0	0
AT1G05600	141	103	126	141	104	143	126	128	121	124	107	157	165	128	126	127	120	133
AT1G05603	0	0	0	0	0	0	0	0	0	0	0	0	0	0	0	0	0	0
AT1G05607	0	0	0	0	0	0	0	0	0	0	0	0	0	0	0	0	0	0
AT1G05610	31	41	41	10	20	49	33	37	43	8	17	62	24	54	33	17	16	50
AT1G05613	0	0	0	0	0	0	0	0	0	0	1	0	2	0	0	0	0	0
AT1G05615	0	0	0	0	0	0	0	0	0	0	0	0	0	0	0	0	0	0
AT1G05617	0	0	0	0	0	0	0	0	0	0	0	0	0	0	0	0	0	0
AT1G05620	656	690	1295	442	704	989	563	580	1065	431	573	1173	555	715	1201	556	484	1095
AT1G05623	0	0	0	0	0	0	0	0	0	0	0	0	0	0	0	0	0	0
AT1G05627	0	0	0	0	0	0	0	0	0	0	0	0	0	0	0	0	0	0
AT1G05630	261	348	567	182	385	441	208	264	479	200	315	547	272	351	519	337	286	507
AT1G05633	0	0	0	0	0	1	0	0	0	0	0	0	0	0	0	0	0	0
AT1G05637	0	0	0	0	0	0	0	0	0	0	0	0	0	0	0	0	0	0
AT1G05640	104	106	206	65	106	170	62	122	176	60	122	180	108	95	193	97	84	183
AT1G05643	0	0	0	0	0	0	0	0	0	0	0	0	0	0	0	0	0	0
AT1G05647	0	0	1	0	1	0	0	0	0	0	0	0	1	0	0	1	0	0
AT1G05650	10	23	44	0	32	11	13	1	58	0	1	39	0	1	90	19.001	0	34
AT1G05653	0	0	0	0	0	0	0	0	0	0	0	0	0	0	0	0	0	0
AT1G05657	0	0	0	0	0	0	0	0	0	0	0	0	0	0	0	0	0	0
AT1G05660	0	0	4	0	21	2	0	0	12	0	0	10	0	0	38	37.999	0	4
AT1G05663	0	0	0	0	0	0	0	0	0	0	0	0	0	0	0	0	0	0
AT1G05667	0	0	0	0	0	0	0	0	0	0	0	0	0	0	0	0	0	0
AT1G05670	250	294	319	228	322	280.001	217	277.999	265	268.001	329	317.001	296	309.001	312	262	291	309
AT1G05673	0	0	0	0	0	0	0	0	0	0	0	0	0	0	0	0	0	0
AT1G05675	9	1	27	8	1	25	7	10	15	2	11	44	7	2	18	3	10	53
AT1G05680	100	45	96	154	144	108	79	20	75	121	66	182	46	39	106	195	102	120
AT1G05683	0	0	0	0	0	0	0	0	0	0	0	0	0	0	0	0	0	0
AT1G05687	0	0	0	0	0	0	0	0	0	0	0	0	0	0	0	0	0	0
AT1G05690	53	29	39	74	56	46	115	36	38	153	71	51	84	31	46	89	51	41
AT1G05693	0	0	0	0	0	0	0	0	0	0	0	0	0	0	0	0	0	0
AT1G05697	1	0	0	0	1	0	0	0	1	0	0	0	0	0	0	0	0	0
AT1G05700	1125	1411	606	656	1459	800	839	1730	621	560	1385	927	1221	1637	652	634	913	812
AT1G05703	0	0	0	0	0	0	0	0	0	0	0	0	0	0	0	0	0	0
AT1G05707	0	0	0	0	0	0	0	0	0	0	0	0	0	0	0	0	0	0
AT1G05710	339	308	1579	331.998	252.002	1184.001	288	324.001	1294	349	279	1215	393	282	1548	275.001	228.999	1236
AT1G05713	0	0	0	0	0	0	0	0	0	0	0	0	0	0	0	0	0	0
AT1G05717	0	0	0	0	0	0	0	0	0	0	0	0	0	0	0	0	0	0
AT1G05720	717	633	835	648	742	764	653	664	797	658	712	860	664	715	827	665	681	820
AT1G05723	0	0	0	0	0	0	0	0	0	0	0	0	0	0	0	0	0	0
AT1G05727	0	0	0	0	0	0	0	0	0	0	0	0	0	0	0	0	0	0
AT1G05730	57	86	126	54	131	92	52	88	112	46	97	83	59	112	103	67	100	101
AT1G05733	0	0	0	0	0	0	0	0	0	0	0	0	0	0	0	0	0	0
AT1G05737	0	0	0	0	0	0	0	0	0	0	0	0	0	0	0	0	0	0
AT1G05740	2	4	3	1	2	1	2	1	2	0	0	1	2	1	4	3	4	2
AT1G05747	5	7	0	2	4	0	2	1	1	4	4	0	3	1	2	1	5	0
AT1G05750	117	105	145	104	111	142	90	116	124	93	100	164	108	125	121	118	116	125
AT1G05753	1	0	0	0	2	0	0	1	0	0	2	0	3	1	0	1	2	1
AT1G05757	0	0	0	0	0	0	0	0	0	0	0	0	0	0	0	0	0	0
AT1G05760	219	195	129	121	117	182	212	185	134	75	93	204	210	207	94	95	101	98
AT1G05763	0	0	0	0	0	0	0	0	0	0	0	0	0	0	0	0	0	0
AT1G05767	379.371	611.928	800.132	377	809.952	629	354.991	510.309	534.683	373.393	639.041	554.295	377.544	597.024	626.252	598	654.116	574.611
AT1G05770	77	60	69	43	31	85	80	102	79	29	37	107	74	77	39	31	43	49
AT1G05773	0	0	0	0	0	0	1	0	0	0	0	0	0	0	0	0	0	0
AT1G05777	0	0	0	0	0	0	0	0	0	0	0	0	0	0	0	0	0	0
AT1G05780	65	61	112	46	44	83	67	77	108	49	48	100	71	79	99	72	47	93
AT1G05783	33	19	11	36	17	17	26	28	28	26	47	28	26	12	17	18	34	27
AT1G05785	325.999	329.001	268	262	353.999	239	344	306	220.999	401.001	386.999	298	370	344.001	240	371.001	326.999	238
AT1G05787	0	0	0	0	1	0	0	0	0	0	0	0	0	0	0	0	0	0
AT1G05790	937.999	737	593.999	727	761.001	548	861	649	523	806.001	792	602.999	923	804.001	560	754	742	574
AT1G05793	0	0	0	0	0	0	0	0	0	0	0	0	0	0	0	0	0	0
AT1G05797	0	0	0	0	0	0	1	0	0	1	0	1	1	0	0	1	1	2
AT1G05800	0	0	4	0	0	4	1	0	2	0	1	7	0	0	5	0	0	13
AT1G05803	0	1	0	3	1	0	0	0	0	1	2	0	0	0	0	3	2	0
AT1G05805	644	468	375	808	612	506	688	677	390	1120	971	717	769	646	392	1112	790	547
AT1G05807	0	0	0	0	0	0	0	0	0	0	0	0	0	0	0	1	0	0
AT1G05810	351	195	147	170	123	164	244	231	132	175	146	222	309	188	152	218	145	196
AT1G05813	0	0	1	0	2	1	0	0	0	2	1	1	0	3	0	2	2	1
AT1G05817	0	0	0	0	0	0	0	0	0	0	0	0	0	0	0	0	0	0
AT1G05820	147	99.999	129	109	87	123	106.999	96	109.999	120	121.001	183	120	78	124	129.001	108.001	144
AT1G05823	0	0	0	0	0	0	0	0	0	0	0	0	0	0	0	0	0	0
AT1G05827	0	0	0	0	0	0	0	0	0	0	0	0	0	0	0	0	0	0
AT1G05830	1450	1272	1727	1423	1584	1467	1343	1340	1476.999	1555	1723	1648	1413	1435	1500	1572	1577	1493
AT1G05833	0	1	0	0	0	0	0	0	0	0	0	0	0	0	0	0	0	0
AT1G05835	17	14	12	3	9	15	10	10	17	10	3	15	7	10	21	8	4	7
AT1G05837	2	1	2	0	2	3	1	0	0	1	0	0	1	1	0	3	2	0
AT1G05840	848	661	671	993	737	667	832	665	607	971	930	809	854	652	613	968	949	715
AT1G05843	0	1	0	0	0	0	0	0	1	0	0	0	0	0	0	0	0	0
AT1G05847	0	0	0	0	0	0	0	0	0	0	0	0	0	0	0	0	0	0
AT1G05850	20868	17762	7605	10049	12405	5476	16762	16798	6770	12165	11162	5863	18829	17117	6683	12819	10460	5828
AT1G05853	0	0	1.983	0	1.998	3.468	1.925	0	0	0	0	5.794	0	1.056	0	0	0	1.598
AT1G05857	0	0	0	0	0	0	0	0	0	0	0	0	0	0	0	0	0	0
AT1G05860	351	330	360	272	308	315	296	287	303	295	340	339	341	325	329	325.999	314	325
AT1G05863	0	0	0	0	0	0	0	0	0	0	0	0	0	0	0	0	0	0
AT1G05867	0	0	0	0	0	0	0	0	0	0	0	0	0	0	0	0	0	0
AT1G05870	737.999	662	1088	476	678.002	826.999	808	621	945.999	661.001	570.001	943.001	670	712	1062.999	520.999	429	943.998
AT1G05873	1	6	3	0	3	0	5	6	0	1	1	1	5	4	5	1	1	0
AT1G05880	43	34	47	80	36	52	18	25	59	18	102	77	43	42	42	22	83	67
AT1G05887	0	0	0	0	0	0	0	0	0	0	0	0	0	1	0	0	0	0
AT1G05890	2775	2252	2312	3115	2315	2260	2236	2343	2113.559	2773	3091	2685	2673	2428	2029	2888	2831	2483
AT1G05893	0	0	0	0	0	0	0	0	0	0	0	0	0	0	0	0	0	0
AT1G05894	28	27	33	24	38	21	22	21	19	28	32	40	13	30	20	28	32	37
AT1G05897	0	0	0	0	0	0	0	0	0	0	0	0	0	0	0	0	0	0
AT1G05900	369	345	267	352	350	290	401	302	235	420	372	285	360	344	264	415	302	255
AT1G05903	0	0	0	0	0	0	0	0	0	0	1	0	0	0	0	0	0	0
AT1G05907	0	0	0	0	0	0	0	0	0	0	0	0	0	0	0	0	0	0
AT1G05910	1282	1514	2070	1029	1553	1564	1261	1379	1687	1224	1579	1871	1311	1623	1765	1316	1304	1684
AT1G05913	2.009	2	2.008	2.012	7.05	2	1	1	1	3.005	3	0	1	1.031	1.003	2	2	3.067
AT1G05917	1.991	0	1.992	0.988	0.95	0	0	0	1	1.995	0	1	0	1.969	0.997	0	0	3.933
AT1G05920	0	0	0	0	0	0	0	0	0	0	0	0	0	0	0	0	0	0
AT1G05927	2	1	0	1	4	2	3	0	0	1	3	1	1	0	1	1	1	0
AT1G05930	0	0	0	0	0	0	0	0	0	0	0	0	0	0	0	0	0	1
AT1G05933	0	0	0	0	0	0	0	0	0	0	0	0	0	0	0	0	0	0
AT1G05937	0	0	0	0	0	2	0	0	1	0	0	5	0	0	2	0	0	1
AT1G05940	1433	1251	987	1136	1257.001	876	1339.001	1226	881.999	1409	1291.999	1069.999	1383	1232.999	875	1324	1237	1021.999
AT1G05943	0	0	0	0	0	0	0	0	0	0	0	0	0	0	0	0	0	0
AT1G05947	1	0	0	1	1	0	0	0	0	0	0	0	0	0	0	0	0	0
AT1G05950	204	179.001	408	89	118	230	164.999	173	299	111	111	250.001	206	203	418	108	112	214
AT1G05953	0	0	0	0	0	0	0	0	0	0	0	0	0	0	0	0	0	0
AT1G05957	0	0	0	0	0	0	0	0	0	0	0	0	0	0	0	0	0	0
AT1G05960	3864.999	2663	2507	3038	2050	2050	3171	2846.999	2135.999	3219.001	2905	2524	3702.001	2707.001	2286.001	3369	2845	2138
AT1G05963	0	0	0	0	0	0	0	0	0	0	0	0	0	0	0	0	0	0
AT1G05967	0	0	0	0	0	0	0	0	0	0	0	0	0	0	0	0	0	0
AT1G05970	129	86	166	116	113	142	101	98	143	122	130	119	104	99	140	149	104	143
AT1G05973	0	0	0	0	0	0	0	0	0	0	0	0	0	0	0	0	0	0
AT1G05977	1	0	0	0	0	0	0	0	0	0	0	1	0	0	0	0	0	0
AT1G05980	0	0	0	0	2	0	0	0	0	0	0	0	0	0	1	0	0	0
AT1G05983	0	0	0	0	0	0	0	0	0	0	0	0	0	0	0	0	0	0
AT1G05987	0	0	0	0	0	0	0	0	0	0	0	0	0	0	0	0	0	0
AT1G05990	14	12	7	2	2	12	6	3	12	1	0	13	19	3	10	4	2	8
AT1G05993	0	1	0	0	0	0	0	0	0	0	0	0	0	0	0	0	0	0
AT1G05997	4	1.668	4	4	2	2	3	0	3	2	3	5	0	2	3	5	2	4
AT1G06000	23222	26629	15059	15381	34338	6918	18185	15474	9861	24535	23161	5597	11236	28854	6523	23381	24867	9017
AT1G06002	237	119	151	245	119	170	240	204	124	274	224	201	292	160	134	244	187	156
AT1G06003	0	0	0	0	0	0	0	0	0	0	0	0	0	0	0	0	0	0
AT1G06007	0	0	0	0	0	0	0	0	0	0	0	0	0	0	0	0	0	0
AT1G06010	208	201	282	160	202	233	200	196	261	182	168	293	202	237	242	196	155	232
AT1G06013	0	0	0	0	0	0	0	0	0	0	0	0	0	0	0	0	0	0
AT1G06017	0	0	0	0	0	0	0	0	0	0	0	0	0	0	0	0	0	0
AT1G06020	25	20	45	16	15	54	19	13	61	12	14	48	23	13	30	12	19	55.991
AT1G06023	0	0	0	0	0	0	0	0	0	0	0	0	0	0	0	0	0	0
AT1G06027	1	0	0	0	0	0	0	0	0	0	0	0	0	0	0	0	0	0
AT1G06030	6.483	3.285	119.335	5.361	2.075	135.572	8.153	4.357	117.002	6.628	8.165	161.907	6.48	4.167	96.292	4.312	5.074	166.762
AT1G06033	32	16	26	7	11	11	25	7	13	8	28	33	9	9	23	11	19	14
AT1G06037	0	0	0	0	0	0	0	0	0	0	0	0	0	0	0	0	0	0
AT1G06040	5498	2550	1787	6517	2736	2173	10906	3786	1742	11279	4680	3393	6598	4160	1373	7841	4133	1862
AT1G06043	0	0	0	0	0	0	0	0	0	0	0	0	0	0	0	0	0	0
AT1G06045	0	0	0	0	0	0	0	0	0	0	0	0	0	0	0	0	0	0
AT1G06047	0	0	0	0	0	0	0	0	0	0	0	0	0	0	0	0	0	0
AT1G06050	334	206	127	262	181	120	300	237	110	272	216	173	288	232	107	300	208	149
AT1G06053	0	0	0	0	0	0	0	0	0	0	0	0	0	0	0	0	0	0
AT1G06057	0	0	0	0	0	0	0	0	0	0	0	0	0	0	0	0	0	0
AT1G06060	640	446	439	577	423	427	556	536	402	503	551	494	690	488	419	605	544	428
AT1G06063	0	0	0	0	0	0	0	0	0	0	0	0	0	0	0	0	0	0
AT1G06067	0	0	1	0	0	0	0	0	0	0	0	0	0	0	1	0	0	0
AT1G06070	684	643	813	571	732	587	610	562	669	645	727	713	614	635	698	661	648	620
AT1G06073	0	0	0	0	0	0	0	0	0	0	0	0	0	0	0	0	0	0
AT1G06080	98	92	542	82	104	395	159	85	331	166	60	363	133	117	396	188	65	328
AT1G06083	0	0	0	0	1	0	0	0	0	0	0	0	1	0	0	0	0	0
AT1G06087	5	7	9	2	18	10	2	10	11	4	6	4	4	12	8	2	6	9
AT1G06090	514.153	450.684	353.035	213.928	312.718	223.997	519.668	384.185	297.831	272.767	173.824	365.91	468.742	379.61	304.942	498.661	265.695	300.945
AT1G06093	0	0	0	0	0	0	0	0	0	0	0	0	0	0	0	0	0	0
AT1G06097	0	0	0	0	0	0	0	0	0	0	0	0	0	0	0	0	0	0
AT1G06100	0	0	1	0	0	0	0	0	0	0	0	1	0	0	0	0	0	0
AT1G06103	0	0	0	0	0	0	0	0	0	0	0	0	0	0	0	0	0	0
AT1G06110	1452	1035	904	1312	978	910	1319	1137	790	1437	1108	1069	1468	1120	860	1356	1097	842
AT1G06113	3	1	3	2	2	4	1	6	5	2	4	9	2	0	5	2	6	7
AT1G06117	3	1	1	16	2	6	3	2	3	8	8	9	1	2	1	17	11	6
AT1G06120	93.847	83.316	4.965	13.072	25.282	1.003	50.332	39.815	11.169	18.233	13.176	9.09	39.258	32.39	5.058	28.339	11.305	2.055
AT1G06123	0	0	0	0	0	0	0	0	0	0	0	0	0	0	0	0	0	0
AT1G06127	0	0	1	0	0	0	0	0	0	0	0	0	0	0	0	0	0	0
AT1G06130	422	358	587	428	385	499	426	385	464	453	406	635	451	334	560	451	382	511
AT1G06133	0	0	0	0	0	0	0	0	0	0	0	0	0	0	0	0	0	0
AT1G06135	0	0	0	3	1	3	0	0	5	0	4	2	0	0	1	0	3	1
AT1G06137	1	0	3	15	1	4	0	1	4	0	18	4	0	0	3	0	15	2
AT1G06140	40	51	84	43	50	63	36	43	69	38	46	77	57	58	48	53	52	61
AT1G06143	36	50	93	54	44	82	44	58	78	43	50	94	59	48	75	48	55	70
AT1G06147	0	0	0	0	0	0	0	0	0	0	0	0	0	0	0	0	0	0
AT1G06148	3	4	17	1	2	15	2	5	13	3	2	26	4	2	12	2	3	19
AT1G06150	1019	948	1625	692	842	1465	864	947	1517	756	813	1705	1084	1027	1622	741	760	1525
AT1G06153	0	0	0	0	0	0	0	0	0	0	0	0	0	1	0	0	0	0
AT1G06157	0	0	0	0	0	0	0	0	0	0	0	0	0	0	0	0	0	0
AT1G06160	51	39	17	80	12	34	29	49	24	52	22	30	92	29	25	90	15	31
AT1G06163	0	0	0	0	0	0	0	0	0	0	0	0	0	0	0	0	0	0
AT1G06170	122	169	48	30	101	24	93	111	46	44	67	31	90	173	38	62	59	20
AT1G06173	0	0	0	0	0	0	0	0	0	0	0	0	0	0	0	0	0	0
AT1G06177	15	17	20	10	9	21	9	16	10	19	15	22	8	11	23	15	11	16
AT1G06180	305	275	285	191	261	247	222	240	231	189	184	236	201	268	272	176	197	211
AT1G06187	0	0	0	0	0	0	0	0	0	0	0	0	0	0	0	0	0	0
AT1G06190	645.999	590	641	456	542	479	525	662.001	557	447	581	532	622	677	538	566	497	480.001
AT1G06197	0	0	0	0	1	0	0	0	0	0	0	1	0	0	0	0	0	0
AT1G06200	1510	1223	1087	1367	1284	990	1187	1291	915	1473	1315	1073	1497	1242	955	1323	1269	957
AT1G06203	0	0	0	0	0	0	0	0	0	0	0	0	0	0	0	0	0	0
AT1G06207	0	0	0	0	0	0	0	0	0	0	0	0	0	0	0	0	0	0
AT1G06210	1004	1021	1334	799	1110	1126	986	990	1120	1031	1131	1300	1119	1159	1207	1173	971	1191
AT1G06213	0	0	2	0	1	0	0	0	0	0	0	1	0	2	0	0	0	0
AT1G06217	0	0	0	0	0	0	0	1	0	0	0	0	0	0	0	0	1	0
AT1G06220	2461.151	2836.745	4104.986	1971.894	2993.864	3200.611	2199.9	2498.567	3225.444	2096.893	2769.927	3704.55	2464.954	2769.908	3575.97	2464.898	2479.569	3147.444
AT1G06225	0	0	0	63	80	8	0	0	0	20	124	8	1	0	0	33	24	6
AT1G06227	0	0	0	0	0	0	0	0	0	0	0	0	0	0	0	0	0	0
AT1G06230	2446.001	2106	2812.001	2768.001	2565	2483	2203.999	2265.999	2403.999	2579	2931	2926	2514	2319.999	2513.001	2919	2753.999	2668
AT1G06233	0	0	1	0	0	1	0	0	0	0	0	0	0	0	0	0	1	0
AT1G06237	0	0	0	0	0	1	0	0	0	0	0	0	0	0	1	1	2	0
AT1G06240	149	136	213	142	145	171	124	139	222	139	174	238	149	136	216	185	119	179
AT1G06243	2.069	4.964	5.113	0	3.094	2	1	4	5	2	2	6	2.213	4	5.081	6.982	1.968	4.961
AT1G06247	0	0	0	0	0	0	0	0	0	0	0	0	0	0	0	0	0	0
AT1G06250	0	0	0	0	0	3	1	0	0	1	1	3	1	0	2	0	2	4
AT1G06253	0	0	0	0	0	0	0	0	0	0	0	0	0	3.947	0	0	0	0
AT1G06257	0	0	1	0	0	0	0	1	4	0	0	0	1	0	0	0	0	4
AT1G06260	0	0	0	0	0	0	1	1	0	0	0	0	0	0	0	0	0	0
AT1G06263	1	0	0	1	0	0	0	0	0	0	1	1	0	0	1	2	1	0
AT1G06265	92	60	80	93	74	90	61	65	82	100.001	79	97	84	62	89	71	79	96
AT1G06267	0	0	0	1	1	2	0	1	1	0	1	0	2	0	1	0	1	0
AT1G06270	115	148	206	94	147	163	108	105	165	148	126	177	133	161	192	160	135	189
AT1G06273	1	5	1	1	6	1	0	1	3	1	5	5	2	0	2	2	7	1
AT1G06277	0	0	0	0	0.863	0	0	0	0	0	1.234	0	0	0	0	0	0	0
AT1G06280	0	0	0	0	0	0	0	0	0	0	0	0	0	0	0	0	0	0
AT1G06283	25.231	11.357	24.23	3.472	28.153	6.407	8.43	8.599	5.596	9.537	15.017	24.829	13.84	3.947	30.283	10.625	3.12	21.591
AT1G06287	0	0	0	0	0	0	0	0	0	0	0	0	0	0	0	0	0	0
AT1G06290	3021.164	2759.01	2537.185	2413.553	2980.344	2255.114	2788.136	2452.705	2133.488	2459.67	2823.726	2667.869	2581.168	2734.61	2286.227	2833.649	2817.352	2466.543
AT1G06293	0	0	0	0	0	0	0	0	0	0	0	0	0	0	0	0	0	0
AT1G06297	0	0	0	0	0	0	0	0	0	0	0	0	0	0	0	0	0	0
AT1G06303	0	0	0	0	0	0	0	0	0	0	0	0	0	0	0	0	0	0
AT1G06307	0	0	0	0	0	0	0	0	0	0	0	0	0	0	0	0	0	0
AT1G06310	14	12	78	26	29	78	15	14	69	27	26	78	23	19	74	44	30	61
AT1G06313	0	1	0	0	1	1	0	0	0	0	2	0	0	0	0	0	0	0
AT1G06317	0	0	0	0	0	0	0	0	0	0	0	0	0	0	0	0	0	0
AT1G06320	2	0	7	2	3	16	2	2	7	0	3	10	2	4	14	3	5	12
AT1G06323	0	0	0	0	0	0	0	0	0	0	0	0	0	0	1	0	0	0
AT1G06327	0	0	0	0	0	0	0	0	0	0	0	0	0	0	0	0	0	0
AT1G06330	0	0	6	0	4	4	0	0	4	0	0	4	0	0	5	1	0	1
AT1G06333	0	0	0	0	0	0	0	0	0	0	0	0	0	0	0	0	0	0
AT1G06337	0	0	0	0	0	0	0	0	0	0	0	0	0	0	0	0	0	0
AT1G06340	0	0	0	0	0	0	0	0	0	0	0	0	0	0	0	0	0	0
AT1G06343	0	0	0	0	0	0	0	0	0	0	0	0	0	0	0	0	0	0
AT1G06347	0	0	0	0	0	0	0	0	0	0	0	0	0	0	0	0	0	0
AT1G06350	4	8	150	21	10	61	16	17	132	18	32	68	21	21	126	17	17	47
AT1G06353	0	0	0	0	0	0	0	0	0	0	0	1	0	0	0	0	0	0
AT1G06357	0	0	0	0	0	0	0	0	0	0	0	0	0	0	0	0	0	0
AT1G06360	0	0	0	0	1	1	0	0	0	0	0	1	0	0	0	0	0	0
AT1G06363	0	0	0	0	0	0	0	0	0	0	0	0	0	0	0	0	0	0
AT1G06373	0	0	0	0	0	0	0	0	0	0	0	0	0	0	0	0	0	0
AT1G06377	0	0	0	0	0	0	0	0	0	0	0	0	0	0	0	0	0	0
AT1G06380	262	384	296	185	444	290	236	332	286	223	362	259	264	387	314	256	280	266
AT1G06383	0	0	0	0	0	0	0	0	0	0	0	0	0	0	0	0	0	0
AT1G06387	0	0	0	0	0	0	0	0	0	0	0	0	0	0	0	0	0	0
AT1G06390	1300	1119	1750	1339	1334	1574	1120	1091	1457	1306	1371	1711	1295	1123	1581	1337	1355	1526
AT1G06393	0	0	0	0	0	0	0	0	0	0	0	0	0	0	0	0	0	0
AT1G06397	0	7.365	0	5.799	7.133	0	0	0	3.021	0	0	3.391	0	8.73	0	0	6.966	4.543
AT1G06400	2084	1645	1428	2056	1748	1329	1896	1620	1377	2121	2050	1591	1949	1657	1319	2160	1830	1462
AT1G06403	0	0	0	0	0	0	0	0	0	0	0	0	0	0	0	0	0	0
AT1G06407	0	0	0	0	0	0	0	0	0	0	0	0	0	0	0	0	0	0
AT1G06410	4272.999	3535	4066	3675	3642.001	3491	3899	3863	3616	3983	4419	4220	4066	4199.001	3838	4154	4016	3706
AT1G06413	0	0	0	0	0	0	0	0	0	0	0	0	0	0	0	0	0	0
AT1G06417	0	0	0	0	0	0	0	0	0	0	0	0	0	0	0	0	0	0
AT1G06420	17	9	117	8	8	79	9	14	75	8	2	74	11	11	108	12	17	72
AT1G06423	1	1	0	2	1	2	3	1	2	2	1	1	1	0	3	2	1	2
AT1G06427	0	0	0	0	0	0	0	0	0	0	0	0	0	0	0	0	0	0
AT1G06430	4030	3377	1784	4361	5620	1461	2945	2723	1357	5148.999	5399	1483	2354.001	4264	1082	4892	6168.999	1919
AT1G06433	0	0	0	0	0	0	0	0	0	0	0	0	0	0	0	0	0	0
AT1G06437	0	0	0	0	0	0	0	0	0	0	0	0	0	0	0	0	0	0
AT1G06440	69	62	99	61	79	85	37	76	93	52	52	95	54	90	100	58	66	86
AT1G06443	0	0	0	0	0	0	0	0	0	0	0	0	0	0	0	0	0	0
AT1G06447	0	0	0	0	0	0	0	0	0	0	0	0	0	0	0	0	0	0
AT1G06450	82	99	211	97	122	207	101	99	172	82	138	203	85	99	190	77	99	204
AT1G06453	0	0	0	0	0	0	0	0	0	0	0	0	0	0	0	0	0	0
AT1G06457	1	1.593	0	0	0	2.769	3	0	0	2.873	0	1.422	1	4.797	1	1	0	3.822
AT1G06460	427	161	168	478	137	223	288	554	252	584	636	529	658	413	192	686	511	242
AT1G06463	12	15.895	13.905	6	8	10.933	8	14.952	17	5.936	9.731	6.893	12	11.793	7.619	8	4	9
AT1G06467	0	1.278	0	0	2.279	0	0	0	0	0	0	0	0	1.338	0	0	0	0
AT1G06470	1040	1119	1029	762	1215	755	1083	1102	871	1047	1295	959	1081	1210	876	1256	1053	806.999
AT1G06473	5	3	6	8	2	6	8	8	6	5	4	9	3	3	10	11	4	10
AT1G06475	38	58	218	17	32	140	34	39	164	27	21	122	42	42	174	27	19	145
AT1G06480	0	0	0	0	0	0	0	0	0	0	1	0	0	1	0	0	0	0
AT1G06483	0	0	0	0	0	0	0	0	0	0	0	1	0	0	0	0	0	0
AT1G06487	0	0	0	0	0	0	0	0	0	0	0	1	0	0	0	0	0	0
AT1G06490	762	778	955	308	414	1036	704	746	856	257	387	1271	656	857	831	393	369	921
AT1G06493	0	0	0	0	0	0	0	0	1	0	0	0	0	1	0	0	0	0
AT1G06497	0	0	0	0	0	0	0	0	0	0	0	0	0	0	0	0	0	0
AT1G06500	187.999	166	289	225	187	248	198	206	220	202	205	286	231	211	207.001	239.001	234	231
AT1G06507	1	0	0	0	0	0	0	0	0	0	0	0	0	0	0	0	0	0
AT1G06510	186	148	140	167	157	155	159	166	144	180	198	160	175	169	141	189	178	165
AT1G06513	0	0	0	0	0	0	0	0	0	0	0	0	0	0	0	0	0	0
AT1G06515	241	248	467	216	302	393	258	282	418	304	288	477	280	275	453	340	274	403
AT1G06517	0	0	0	0	0	0	0	0	0	0	0	0	0	0	0	0	0	0
AT1G06520	14	5	700	2	2	523	3	8	519	2	20	514	9	8	615	8	5	578
AT1G06523	0	0	0	0	0	0	0	0	0	0	0	0	0	0	0	0	0	0
AT1G06527	0	0	0	0	0	0	0	0	0	0	0	0	0	0	0	0	0	0
AT1G06530	1197	1132	1311	1159	1123	1094	1198	1196	1078	1113	1299	1269	1358	1260	1134	1213	1118	1103
AT1G06533	0	0	0	0	0	0	0	0	0	0	0	0	0	0	0	0	0	0
AT1G06537	5	14	17	5	10	10	6	10	15	1	5	10	5	7	14	2	3	14
AT1G06540	406	525	255	196	878	98	218	252	191	393	498	80	212	502	104	433	484	166
AT1G06543	0	0	0	0	0	0	0	0	0	0	0	0	0	0	0	0	0	0
AT1G06547	16	9	22	4	18	11	8	8	15	14	17	6	19	19	14	16	11	7
AT1G06550	7013	16247	10617	6140	24878	5540	4608	8906	7769	6649	15565	5390	4613	13327	6595	12755	16638	8224
AT1G06553	13	13	29	6	12	10	12	10	23	10	10	19	11	9	10	8	7	8
AT1G06557	0	0	0	0	0	0	0	0	0	0	0	0	0	0	0	0	0	0
AT1G06560	352	378	578	275	410	524	317	384	491	316	342	557	364	407	566	383	344	480
AT1G06567	0	0	0	0	1	0	1	1	0	0	0	2	0	0	2	0	0	0
AT1G06570	835	377	693	1899	710	875	1032	381	552	2300	1051	1040	683	475	500	1677	1148	929
AT1G06573	1	0	0	1	1	0	1	0	0	1	5	0	1	1	0	1	1	1
AT1G06577	0	0	0	0	0	0	0	0	0	0	0	0	0	0	0	0	0	0
AT1G06580	77	56	111	71	70	107	71	80	88	87	83	105	80	69	78	78	72	103
AT1G06583	0	0	0	0	0	0	0	0	0	0	0	0	0	0	0	0	0	0
AT1G06587	10	14	21	12	8	10	17	26	25	9	10	21	17	20	27	11	9	9
AT1G06590	480	440	792	417	430	640	435	480	638	469	488	722	506	453	685	496	441	625
AT1G06593	3.308	4.879	0	0	2	2.362	2.974	1.262	3.67	0	2.367	0	1.07	3.738	1.114	0	0	0
AT1G06597	0	0	0	0	0	0	0	0	0	0	0	0	0	0	0	0	0	0
AT1G06603	0	0	0	1	0	0	0	1	0	0	0	0	0	0	0	0	0	0
AT1G06607	0	0	0	0	1	0	1	0	0	0	0	0	1	0	0	0	0	0
AT1G06610	0	0	0	0	1	0	0	0	0	0	0	0	0	0	0	0	0	1
AT1G06613	0	0	0	0	0	0	0	0	0	0	0	0	0	0	0	0	0	0
AT1G06617	0	0	0	0	0	0	0	0	0	0	0	0	0	0	0	0	0	0
AT1G06620	714	812	916	514	821	1154	737	743	895	498	684	1277	640	744	914	555	507	1161
AT1G06623	0	0	0	0	0	0	0	0	0	0	0	0	0	0	0	0	0	0
AT1G06627	0	0	0	0	0	0	0	0	0	0	0	0	0	0	0	0	0	1
AT1G06630	564.242	432.832	561.153	494.825	515.189	526.512	504.163	439.163	504.792	575.588	613.373	688.473	585.499	449.317	551.717	603.412	523.564	570.276
AT1G06633	0	0	0	0	0	0	0	1	0	0	0	0	0	0	0	0	0	0
AT1G06637	0	0	0	0	0	0	0	0	0	0	0	0	0	0	0	0	0	0
AT1G06640	18911.045	15470.39	8338.363	9850.892	10319.395	5453.396	18541.607	17971.877	8120.087	12690.724	10512.578	6141.241	20754.308	16272.427	7861.61	13305.959	9781.839	6230.311
AT1G06643	0	0	0	0	0	0	0	0	0	0	0	0	0	0	0	0	0	0
AT1G06645	8	8	9	12	8	2	12	6	10	10	12	2	9	8	6	10	12	5
AT1G06650	808.956	598.61	531.637	936.108	715.605	516.603	858.392	792.122	477.913	1162.276	1063.421	627.76	755.692	761.572	460.389	1040.042	984.16	576.688
AT1G06653	0	0	0	0	0	0	0	0	0	0	0	0	0	0	0	0	0	0
AT1G06657	0	0	0	0	0	0	0	0	0	0	0	0	0	0	0	0	0	0
AT1G06660	111	74	392	54	51	288	106	102	358	89	66	303	142	99	368	101	58	266
AT1G06663	0	0	0	0	0	0	0	0	0	0	0	0	0	0	0	0	0	0
AT1G06667	0	0	2	1	0	0	0	1	1	1	0	0	0	0	2	0	0	0
AT1G06670	2275	2566	3347	1968	2857	2761	2058	2386	2687	2050	2715	3006	2396	2633	2943	2285	2402	2550
AT1G06673	0	0	0	0	0	0	0	0	0	0	0	0	0	0	0	0	0	0
AT1G06677	0	0	0	0	0	0	0	0	0	0	0	0	0	0	0	0	0	0
AT1G06680	1867	730	668	2281	909	738	2526	1400	709	2983	1569	1000	1972	1069	697	2849	1652	753
AT1G06683	0	0	0	0	0	0	0	0	0	0	0	0	0	0	0	0	0	0
AT1G06687	0	0	0	0	0	0	0	0	0	0	0	0	0	0	0	0	0	0
AT1G06690	871	815	633	1005	1225	500	909	792	541	1502	1241	573	654	991	429	1480	1353	583
AT1G06693	0	0	0	0	0	0	0	0	0	0	0	0	0	0	0	0	0	0
AT1G06697	0	0	0	0	0	0	0	0	0	0	0	0	0	0	0	0	0	0
AT1G06700	2618	1937	1863.999	2484.001	1843	1572.999	2341	2042	1752	2623	2327	2030	2632	2074	1746	2602	2169	1807
AT1G06703	0	0	1	0	0	0	0	0	0	0	0	0	0	0	0	0	0	0
AT1G06707	0	0	0	0	0	0	0	0	0	0	0	0	0	0	0	0	0	0
AT1G06710	215	247.002	376	176	274.999	261.999	231	247.999	307	210.001	254.999	367	226	270	359	237.001	234	319.001
AT1G06713	0	0	0	0	0	0	0	0	0	0	0	0	0	0	0	0	0	0
AT1G06717	0	1	0	1	0	0	1	1	0	0	0	0	0	0	0	1	0	0
AT1G06720	1931	2290	2962	1462	2502	2115	1504	2244	2461	1455	2340	2502	1767	2485	2511	1656	1844	2138
AT1G06723	0	0	0	0	0	0	0	0	0	0	0	0	0	0	0	0	0	0
AT1G06727	0	0	0	0	0	0	0	0	0	0	0	0	0	0	0	0	0	0
AT1G06730	383	376	480	309	427	408	323	390	405	288	366	435	346	443	424	315	384	440
AT1G06733	0	0	0	0	0	0	0	0	0	0	0	0	0	0	0	0	0	0
AT1G06737	0	0	2	1	0	2	1	0	0	0	1	0	4	0	0	0	0	2
AT1G06740	185	177.648	250	143.192	248.38	202.83	161.95	164.74	237	230	251.152	258.356	163.175	205.941	232	195.572	221	227
AT1G06743	0	0	0	0	0	0	0	0	0	0	0	0	0	0	0	0	0	0
AT1G06747	0	0	0	0	0	0	0	0	0	0	0	0	0	0	0	0	0	0
AT1G06750	6	3.352	8	6.808	11.62	9.17	12.05	9.26	7	12	6.848	15.644	6.825	10.059	5	10.428	8	8
AT1G06753	0	0	0	0	0	0	0	0	0	0	0	0	0	0	0	0	0	0
AT1G06757	1	0	0	0	0	0	0	0	0	0	1	0	0	0	0	0	0	0
AT1G06760	5574	4594	5792	4604	4509	4727	5589	4967	5191	5775	5944	5574	5631	5541	4897	6132	5794	5066
AT1G06770	287	230	262	256	297	271.999	246	305.001	233	256.999	324	282.001	302	300	278	274.999	320	263
AT1G06773	0	0	0	1	0	2	0	1	0	0	0	0	0	0	1	2	0	1
AT1G06777	0	0	0	0	0	0	0	0	0	0	0	0	0	0	0	0	0	0
AT1G06780	2444	2037	1155	1564	1816	995	2077	1964	1034	1829	1946	1183	2019	2079	948	1758	1598	1057
AT1G06783	0	0	0	0	0	0	0	0	0	0	0	0	0	0	0	0	0	0
AT1G06787	0	0	0	0	0	0	0	0	0	0	0	0	0	0	0	0	0	0
AT1G06790	230	303	455	174	327	336	240	272	351	205	249	367	237	304	393	254	249	367
AT1G06797	0	0	0	0	0	0	0	0	0	0	0	0	0	0	0	0	0	0
AT1G06800	569	617	689	530	704	504	392	450	563	471	619	549	481	576	523	426	524	612
AT1G06810	1	3	1	3	0	2	1	1	2	0	4	0	1	2	0	4	2	1
AT1G06817	0	0	0	0	0	0	0	0	0	0	0	0	0	0	0	0	0	0
AT1G06820	591	631	770	565	803	625.999	487	607.999	599.001	655	749.001	668.999	559	761	657.001	818	788	680.001
AT1G06823	0	0	0	0	0	0	0	0	0	0	0	0	0	0	0	0	0	0
AT1G06827	0	0	0	0	0	0	0	0	0	0	0	0	0	0	0	0	0	0
AT1G06830	93	256	41	5	93	12	205	244	43	30	43	13	129	190	28	60	45	11
AT1G06837	0	0	0	0	0	0	0	1	0	0	0	0	0	0	0	0	0	0
AT1G06840	3056	2429	2580	2574	2514	2408	1939	2440	2075	1880	2784	3079	2829	2213	2219	1955	2582	2669
AT1G06850	485	438	386	348	379	344	413	415	318	309	433	397	424	478	391	360	422	355
AT1G06853	0	0	0	0	0	0	0	0	0	0	0	0	0	0	0	0	0	0
AT1G06857	0	0	0	0	0	0	0	0	0	1	0	1	0	0	0	0	1	0
AT1G06860	1	0	0	0	0	0	0	0	0	1	0.5	0	0	0.5	0	1	1	0
AT1G06863	0	0	0	0	0	0	0	0	2	0	0	0	0	0	0	0	0	0
AT1G06867	0	0	1	0	0	0	0	0	0	0	0	0	0	0	0	0	0	0
AT1G06870	1035	1106	1057	929	1211	886	1081	949	875	1205	1218	966	946	1298	919	1294	1218	967
AT1G06873	0	0	0	0	0	0	0	0	0	0	0	0	0	0	0	0	0	0
AT1G06877	0	0	0	0	0	0	0	0	0	0	0	0	0	0	0	0	0	0
AT1G06883	0	0	0	0	0	0	0	0	0	0	0	0	0	0	0	0	0	0
AT1G06890	1877	1674.001	2170	1461.999	1753	1776.999	1545	1663	1774	1605	1857	1965.999	1734.001	1708	1976.001	1712	1694	1967
AT1G06897	0	0	0	0	0	0	0	0	0	0	0	0	0	0	0	0	0	0
AT1G06900	1892	1872	2785	1816	2038	2201	1753	1937	2415	1937	2095	2643	2027	1936	2555	1994	1909	2324
AT1G06903	0	0	0	0	0	0	0	0	1	0	0	0	0	0	0	0	0	0
AT1G06907	0	0	0	0	0	0	0	0	0	0	0	0	0	0	0	0	0	0
AT1G06910	147	163	211	129	172	223	120	180	197	145	190	207	149	170	199	185	146	206
AT1G06913	0	0	0	0	0	0	0	0	0	0	0	0	0	0	0	0	0	0
AT1G06917	0	1	0	0	0	0	0	0	0	0	0	0	0	0	0	1	0	0
AT1G06920	0	3	0	1	1	0	0	1	0	0	0	1	1	1	0	1	0	0
AT1G06923	40	39	11	4	5	11	14	14	11	2	1	11	15	3	16	8	1	7
AT1G06925	2	0	0	0	0	0	0	0	0	0	2	0	0	0	0	0	0	0
AT1G06927	0	0	0	0	0	0	0	0	0	0	0	0	0	0	0	0	0	0
AT1G06930	0	0	20	1	6	15	1	3	24	0	0	24	0	0	25	8	8	20
AT1G06933	0	0	0	0	0	0	0	0	0	0	0	0	0	0	0	0	0	0
AT1G06937	0	0	0	0	0	0	0	0	0	0	0	0	0	0	0	0	0	0
AT1G06943	0	0	0	0	0	0	0	0	0	0	0	0	0	0	0	0	0	0
AT1G06947	0	0	0	0	0	0	0	0	0	0	0	0	0	0	0	0	0	0
AT1G06950	3418	3919	3833	3058	4662	2935	2850	3706	3262	3016	4394	3382	3279	4031	3345	3683	4114	3044
AT1G06953	0	0	1	0	0	1	0	0	0	0	0	1	1	1	1	0	0	0
AT1G06957	9.397	7.231	14.195	0	0	0	11.343	9.943	19.884	0	0	0	15.127	14.417	13.202	0	1.05	0
AT1G06960	318	308	455	254	340.001	368.001	291.001	284.001	366	296	301	470	278	313	412	321	294.001	447
AT1G06963	17	9	7	6	11	4	5	11	11	6	1	4	16	6	11	3	4	1
AT1G06967	0	0	0	0	0	0	0	0	0	0	0	0	0	0	0	0	0	0
AT1G06970	4	0	6	3	4	0	2	1	7	3	1	3	4	6	3	5	0	7
AT1G06973	0	0	0	0	0	0	0	0	0	0	0	0	0	0	0	0	0	0
AT1G06977	0	0	0	0	0	0	0	0	0	0	0	0	0	0	0	0	0	0
AT1G06980	5	5	14	2	2	18	8	6	10	9	6	17	11	7	18	5	5	13
AT1G06983	48	25	14	33	26	19	56	38	18	67	75	22	62	22	14	38	45	21
AT1G06987	4	7	1	2	3	1	1	3	2	3	7	0	8	7	1	6	1	2
AT1G06990	0	0	4	0	0	2	1	0	9	0	0	3	1	1	0	0	1	2
AT1G06993	1	3	0	1	2	0	1	2	0	0	3	0	7	1	0	1	0	0
AT1G06997	0	0	0	0	0	0	0	0	0	0	0	0	0	0	0	0	0	0
AT1G07000	1434	873	507	1225	878	512	1067	828	441	1286	1194	668	1319	970	431	1172	1208	570
AT1G07003	0	0	0	1	0	0	0	1	0	0	0	0	1	2	1	0	0	0
AT1G07007	0	0	0	0	0	0	0	0	0	0	0	0	0	0	0	0	0	0
AT1G07010	127	93	155	161	111	176	247	102	162	308	137	232	132	106	142	198	92	174
AT1G07013	0	0	0	0	0	0	0	0	0	0	0	0	0	0	0	0	0	0
AT1G07017	0	0	1	0	0	0	0	0	0	0	0	0	0	0	0	0	0	0
AT1G07020	510	581	532	480	703	424	478	462	439	515	639	462	507	533	453	579	593	493
AT1G07023	0	0	1	0	0	2	0	0	2	1	1	1	0	0	1	0	0	1
AT1G07025	0	0	0	0	0	0	0	0	0	0	0	1	0	0	0	0	0	1
AT1G07027	1	0	0	1	0	0	0	0	1	0	0	3	0	0	0	1	0	1
AT1G07030	787	748	822	660	844	701	540	677	746	652	870	765	701	776	678	733	869	679
AT1G07040	833	692	838	1142	926	975	783	718	806	1199	1313	1270	819	859	732	1257	1257	1075
AT1G07050	54	22	8	31	16	18	4	75	28	5	57	39	41	63	9	31	55	31
AT1G07051	0	0	0	0	0	0	0	0	0	0	0	0	0	0	0	0	0	0
AT1G07060	7	2	10	3	5	4	8	4	8	4	3	4	9	8	7	5	6	3
AT1G07070	362	491	778	232	541	540	338	444	663	341	430	606	341	483	649	465	387	536
AT1G07080	1942	1704	1464	1555	1660	1395	1717	1610	1364	1813	1770	1481	1747	1754	1216	1765	1680	1537
AT1G07090	553	539	465	322	529	364	382	504	427	305	450	368	502	529	406	306	331	394
AT1G07100	0	0	0	0	0	0	0	0	0	0	0	0	0	0	0	0	0	0
AT1G07110	1343.998	1098	1154.992	1429	1223.994	986.999	1309	1162	1001	1616.999	1501	1257	1312	1204.995	976	1775	1367.994	1125
AT1G07117	0	0	0	0	0	0	0	0	0	0	0	0	0	0	0	0	0	0
AT1G07119	42	33.999	72	36	52	61	29	49.001	50.999	39.001	52	59	52	42	64	43.999	39	44
AT1G07120	22	27	14	14	24	8	19	32	26	30	24	21	31	38	19	22	38	5
AT1G07123	0	0	0	0	0	0	0	0	0	0	0	0	0	0	0	0	0	0
AT1G07127	0	0	0	0	0	0	0	0	0	0	0	0	0	0	0	0	0	0
AT1G07128	570	356	250	481	445	251	393	372	221	519	484	275	465	402	192	452	477	294
AT1G07130	302	191	166	289	283	162	273	204	162	332	239	181	240	206	146	324	285	168
AT1G07133	0	0	0	0	0	0	0	0	0	0	0	0	0	0	0	0	0	0
AT1G07135	336	40	200	191	30	137	50	38	104	44	144	226	329	49	105	43	155	213
AT1G07137	0	0	0	0	0	0	0	0	0	0	0	0	0	0	0	0	0	0
AT1G07140	5684	5844	5477	4026	5539	4350	4996	5169	4690	4357	5131	4759	5511	5617	4629	4712	4575	4525
AT1G07143	0	0	0	0	0	1	0	0	0	0	0	1	0	0	2	0	0	1
AT1G07147	0	0	0	0	0	0	0	0	0	0	0	0	0	0	0	0	0	0
AT1G07150	1036	605	197	983	712	232	943	542	191	1319	845	266	938	712	187	947	874	255
AT1G07157	1	0	0	0	0	0	0	0	0	0	0	0	0	0	0	0	0	0
AT1G07160	34	56	29	19	23	22	17	43	24	18	35	33	45	52	26	29	26	42
AT1G07163	0	0	0	0	0	0	0	0	0	0	0	0	0	0	0	0	0	0
AT1G07167	0	0	0	0	0	0	0	0	0	0	0	0	0	0	0	0	0	0
AT1G07170	274.001	217	358.999	314	245.999	298	251.001	249.001	362	299	293	318	291.001	206	331	318.999	264	307.999
AT1G07173	0	0	0	0	0	0	0	0	0	0	0	0	0	0	0	0	0	0
AT1G07175	1	0	0	3	10	0	1	0	2	3	0	2	1	0	2	5	2	0
AT1G07177	0	0	0	0	0	0	0	0	0	0	0	1	0	0	0	0	0	0
AT1G07180	1	2	3	0	1	6	1	1	4	1	0	4	0	0	14	5	0	4
AT1G07183	0	0	0	0	0	0	0	0	0	0	0	0	0	0	0	0	0	0
AT1G07187	1	0	1	1	0	0	1	0	1	0	0	0	0	0	0	0	0	0
AT1G07190	0	0	0	0	0	0	0	0	0	0	0	0	0	0	0	0	0	0
AT1G07193	0	0	0	0	0	0	0	0	0	0	0	0	0	0	0	0	0	0
AT1G07197	0	0	0	0	0	0	0	0	0	0	0	0	0	0	0	0	0	0
AT1G07200	1461	1332	1361	1341	1153	1128	1049	1339	1212	938	1308	1262	1265	1333	1302	889	1225	1183
AT1G07210	675	790	1550	634	829	1265	664	726	1365	679	746	1397	752	790	1432	863	698	1228
AT1G07220	419	466	647	366	500	515	435	447	515	383	465	600	422	445	524	401	401	548
AT1G07230	1197	907	1087	1113	923	1100	1125	1045	1017	1024	1076	1328	1212	928	991	1125	962	1163
AT1G07233	0	0	0	0	0	0	0	0	0	0	0	0	0	0	0	0	0	0
AT1G07237	0	0	0	0	0	0	0	0	0	0	0	0	0	0	0	0	0	0
AT1G07240	1843	1238	592	1457	972	648	1504	1314	628	1477	1324	847	1907	1129	595	1064	1063	607
AT1G07243	0	0	0	0	0	0	1	0	0	0	0	2	0	0	0	1	0	0
AT1G07247	0	0	0	0	0	0	0	0	0	0	0	0	0	0	0	0	0	0
AT1G07250	1392	1214	818	1330	1538	708	1317	1007	716	1789	1372	720	1016	1459	605	1432	1489	793
AT1G07253	0	0	0	0	0	0	0	0	0	0	0	0	0	0	0	0	0	0
AT1G07257	0	0	0	0	0	0	0	0	0	0	0	0	0	0	0	0	0	0
AT1G07260	458	386	1054	246	221	718	329	389	785	307	248	833	419	407	862	337	259	806
AT1G07263	0	0	0	0	0	0	0	0	0	0	0	0	0	0	0	0	0	0
AT1G07267	0	0	0	0	0	0	0	0	0	0	0	0	0	0	0	0	0	1
AT1G07270	32	44	82	12	31	64	41	48	74	25	27	55	38	53	72	29	32	67
AT1G07273	0	0	0	0	0	0	0	0	0	0	0	0	0	0	0	0	0	0
AT1G07277	0	0	0	0	0	0	0	0	0	0	0	0	0	0	0	0	0	0
AT1G07280	10	1	72	13	4	50	19	17	63	14	11	106	20	0	72	22	8	89
AT1G07283	0	0	0	0	0	0	0	0	0	0	0	0	0	0	0	0	0	0
AT1G07287	3	1	0	0	2	0	2	0	0	1	0	0	1	0	0	0	0	0
AT1G07290	56	62	115	48	89	83	62	64	94	54	77	106	54	56	107	66	62	70
AT1G07293	0	0	0	0	0	0	0	0	0	0	0	0	0	0	0	0	0	0
AT1G07297	0	0	0	0	0	0	0	0	0	0	0	0	0	0	0	0	0	0
AT1G07300	155	108	87.047	174	114	72	116.038	109.001	87	167.999	160	128	150.999	126.001	95	179	163	108
AT1G07303	0	0	0	0	0	0	0	0	0	0	0	0	0	0	0	0	0	0
AT1G07310	1735	1428	980.954	1562	1381	892	1526.963	1320	866	1461	1580	1002	1679	1473	808	1565	1507	943
AT1G07313	3	4	5	5	4	7	6	1	6	6	9	7	3	5	7	5	6	7
AT1G07317	0	0	0	0	0	0	0	0	0	0	0	0	0	0	0	1	0	0
AT1G07320	812	590	632.999	632	561.999	495	651	690	574	618	658	585.999	706	686.999	562.001	802	644.999	568
AT1G07323	1	1	2	0	2	1	0	1	0	0	0	1	2	2	1	1	0	0
AT1G07327	0	0	0	0	0	0	0	0	0	0	0	0	0	0	0	0	0	0
AT1G07330	1	3	0	2	3	2	1	3	6	0	3	5	4	1	7	1	0	3
AT1G07333	0	0	0	0	0	0	0	0	0	0	0	0	0	0	0	0	0	0
AT1G07337	0	0	0	0	0	0	0	0	0	0	0	0	0	0	0	0	0	0
AT1G07340	0	0	0	0	0	0	0	0	0	1	0	0	0	1	0	0	0	0
AT1G07343	0	0	0	0	0	0	0	0	0	0	0	0	0	0	0	0	0	0
AT1G07347	0	0	0	0	0	0	0	0	0	0	0	0	0	0	0	0	0	0
AT1G07350	1398.001	2138	1544.001	1173	2319	962.001	1036	1608	1235.001	1004	1829.001	1138.999	1840.999	1742	1466	1143	1502	1247
AT1G07353	1	0	0	0	0	0	0	1	0	0	0	0	0	0	0	0	0	0
AT1G07357	0	0	0	0	0	0	0	0	0	0	0	0	0	0	0	0	0	0
AT1G07360	1476	1526	1646	1309	1673	1402	1332	1408	1422	1404	1665	1527	1412	1559	1380	1486	1568	1401
AT1G07367	22	20	38	2	24	33	3	13	44	2	3	55	8	13	34	0	1	65
AT1G07370	418	577	973	182	397	588	417	501	822	318	263	634	468	532	774	367	298	568
AT1G07373	0	0	0	0	0	0	0	0	0	0	0	0	0	0	0	0	0	0
AT1G07380	1232	1065	900	1084	1002	808	1319	1045	778	1046	1194	957	1277	1206	805	1062	956	863
AT1G07383	0	0	0	0	0	0	0	0	0	0	0	0	0	0	0	0	0	0
AT1G07390	39	48	109	32	58	82	46	58	99.001	35	60	88	58	61	98	50	40.001	94
AT1G07393	0	1	0	0	0	0	0	0	0	0	0	0	0	0	0	1	0	0
AT1G07397	0	0	0	0	0	0	0	0	0	0	0	0	0	0	0	0	0	0
AT1G07400	9	23	60	8	22	73	8	12	38	5	11	92	13	14	60	5	10	107
AT1G07407	46	15	25	20	29	23	38	48	35	26	27	36	40	35	15	38	44	32
AT1G07410	116	131	186	58	153	164	98	122	169	85	135	206	119	154	156	112	100	158
AT1G07413	0	0	2	0	0	0	0	0	1	0	0	1	0	1	2	0	0	1
AT1G07417	0	2	4	1	0	0	1	0	5	0	0	1	2	2	3	1	0	5
AT1G07420	2119	1629	1067	1721	1868	1058	1833	1603	1032	2263	2070	1301	1680	1765	982	2301	1860	1112
AT1G07423	0	0	0	0	0	0	0	0	0	0	0	0	0	0	0	0	0	0
AT1G07430	4	2	117	4	4	128	6	1	96	7	4	154	1	1	119	7	1	148
AT1G07433	0	0	0	0	0	0	0	0	0	0	0	0	0	0	0	0	0	0
AT1G07437	1	0	9	1	1	5	1	1	5	0	0	3	2	5	4	0	0	6
AT1G07440	0	1	15	0	1	13	0	2	5	0	1	18	1	0	19	1	0	23
AT1G07447	0	0	0	0	0	0	0	0	0	0	0	0	0	0	0	0	0	0
AT1G07450	0	0	1	0	0	0	0	0	0	1	0	2	0	0	1	0	0	0
AT1G07453	0	0	0	0	0	0	0	0	0	0	0	0	0	0	0	0	0	0
AT1G07457	2	0	3	0	0	0	0	0	1	0	0	0	1	1	1	0	1	1
AT1G07460	1	0	0	0	0	5	0	1	2	0	0	5	0	1	2	2	0	2
AT1G07463	0	0	0	0	0	0	0	0	0	0	0	0	0	0	0	0	0	0
AT1G07467	0	0	0	0	0	0	0	0	0	0	0	0	0	0	0	0	0	0
AT1G07470	1131.774	956.37	1064.873	890.179	913.593	902.676	976.036	954.201	919.55	1111.918	1010.48	1104.817	1063.093	1019.061	896.49	1097.581	935.736	931.531
AT1G07473	1	1	0	1	0	2	0	1	1	1	0	1	1	4	1	0	1	0
AT1G07476	1	0	0	0	0	0	1	0	0	0	0	0	0	0	0	0	0	0
AT1G07477	3	2	9	6	5	4	3	5	2	2	7	1	1	7	8	7	4	6
AT1G07480	755.225	628.63	779.127	689.822	586.407	705.325	783.963	672.798	684.449	786.082	708.519	829.183	774.907	745.939	638.51	889.42	705.264	715.469
AT1G07483	0	0	0	0	0	2	0	0	0	0	0	0	0	0	0	0	0	0
AT1G07485	0	0	3	0	0	6	1	1	4	1	0	4	2	2	3	1	1	8
AT1G07487	0	0	0	0	0	0	0	0	0	0	0	0	0	0	0	0.81	0	0
AT1G07490	2	1	8	2	3	17	6	8	10	6	3	16	8	3	15	10	5	12
AT1G07493	0	0	0	0	1	1	0	0	0	0	0	0	0	0	0	0	0	0
AT1G07497	0	0	0	0	0	0	0	0	0	0	0	0	0	0	0	0	0	0
AT1G07500	30	36	19	61	67	26	48	31	14	54	47	13	25	34	12	37	48	19
AT1G07503	0	0	0	0	0	0	0	0	0	0	0	0	0	0	0	0	0	0
AT1G07507	0	0	0	0	0	0	0	0	0	0	0	0	0	0	0	0	0	0
AT1G07510	3171	3224	2422	2724	4442	1819	2595	2803	1910	3409	3950	1969	2217	4001	1710	3865	4548	2129
AT1G07513	1	6	7	4	5	0	7	3	2	3	5	2	9	4	4	6	5	1
AT1G07517	0	0	0	0	0	0	0	1	0	0	0	0	0	0	0	0	0	0
AT1G07520	748.001	547	524	569	620	468	570	573	491	711.999	617	698	742	555	544	718	617	579
AT1G07523	0	0	0	1	0	0	0	0	0	0	0	0	2	0	0	0	0	0
AT1G07527	0	0	0	0	0	0	0	0	0	0	0	0	0	0	0	0	0	0
AT1G07530	1341	958	1175	1616	1120	1289	1168	1046	1066	1527	1397	1508	1363	997	1124	1615	1306	1330
AT1G07533	0	0	0	0	0	0	0	0	0	0	0	0	0	0	0	0	0	0
AT1G07537	0	0	0	0	0	0	0	0	0	0	0	0	0	0	0	0	0	0
AT1G07540	0	0	6	0	0	10	0	0	1	0	0	3	0	1	5	1	0	8
AT1G07543	0	2	1	0	0	1	0	1	0	1	0	0	0	0	0	1	0	0
AT1G07547	0	1	1	1	0	0	0	0	1	0	0	0	0	0	0	0	0	0
AT1G07550	488	449	117	558	649	195	397	579	138	634	784	226	460	436	112	741	707	191
AT1G07553	0	0	0	0	1	1	0	0	0	0	0	0	0	0	0	0	0	0
AT1G07557	0	0	0	0	0	0	0	0	0	0	0	0	0	0	0	0	0	0
AT1G07560	1735	1554	390	1441	1721	534	1533	1688	387	1661	2130	680	1750	1710	384	1808	1929	444
AT1G07563	0	0	0	0	0	0	0	0	0	0	0	0	0	0	0	0	0	0
AT1G07567	0	0	0	0	0	0	0	0	0	0	0	0	0	0	0	0	0	0
AT1G07570	142	187	343	146	172	282	205.001	175	245	183	189.999	274.001	180	218	270.001	194	160	258.999
AT1G07573	0	0	0	0	0	0	0	0	0	0	0	0	0	0	0	0	0	0
AT1G07583	0	0	0	0	0	0	0	0	0	0	0	0	0	0	0	0	0	0
AT1G07587	0	0	0	0	0	0	0	0	0	0	0	0	0	0	0	0	0	0
AT1G07590	147327.269	117914.864	56128.216	142217.604	122210.471	45011.167	186812.751	124638.162	55159.414	180327.981	137237.964	53645.161	145526.409	118948.441	45534.081	175663.308	121331.775	49238.812
AT1G07593	0	0	0	0	0	0	0	0	0	0	0	0	0	0	2	0	0	0
AT1G07597	0	0	0	0	0	0	0	0	0	0	0	0	0	0	0	0	0	0
AT1G07600	1880.663	1495.48	619.49	2102.19	1405.747	496.405	2133.78	1592.803	525.812	2024.11	1248.236	451.058	1534.154	1223.76	401.328	1880.209	1285.183	503.742
AT1G07603	0	1	0	0	0	0	0	0	0	0	0	0	0	0	0	0	0	0
AT1G07607	0	0	0	0	0	0	0	0	0	0	0	0	0	0	0	0	0	0
AT1G07610	10025.002	8760	4497	11629	6893.003	3625	16086	8657	4491	14557	8804	4384	10859	8734	3857	12562	7183	3454
AT1G07613	0	0	0	0	0	0	0	0	0	0	0	0	0	0	0	0	0	0
AT1G07615	261	236	437	211	233	341	173	225	343	265	258	381	217	244	377	261	243	335
AT1G07617	0	1	0	0	0	0	0	0	0	0	0	0	0	0	1	0	0	0
AT1G07620	782.001	462	262	875.001	652	390.999	799.999	527.001	265	1056.999	934.999	399	751	494.001	229	882	822	384
AT1G07623	0	0	0	0	0	0	0	0	0	0	0	0	0	0	0	0	0	0
AT1G07627	0	0	0	0	0	0	0	0	0	0	0	0	0	0	0	0	0	0
AT1G07630	2146	1792	981	1618	1802	970	1858	1618	858	1924	1863	1179	1929	1736	941	1528	1594	1007
AT1G07633	0	0	0	0	0	0	0	0	0	0	0	0	0	0	0	0	0	0
AT1G07637	0	0	0	0	0	0	0	0	0	0	0	0	0	0	0	0	0	0
AT1G07640	1223	999.999	662.999	1057	1366	792	762	882.999	607.001	971	1109	885.999	956.999	1029	576	727	991	804.001
AT1G07645	0	0	0	0	0	1	0	0	1	0	0	1	0	0	0	0	0	0
AT1G07647	3	2	6	7	1	1	2	2	1	0	1	2	2	2	2	0	1	1
AT1G07650	848	825	571	611.001	709	434	1210	808	432	1012	836	491.999	1025	770.001	404	1036	659	445.001
AT1G07653	0	0	0	0	0	0	0	0	0	0	0	0	0	0	0	0	0	0
AT1G07657	0	0	0	0	0	0	0	0	0	0	0	0	0	0	0	0	0	0
AT1G07660	381.28	413.47	708.699	355.35	441.484	551.43	317.583	376.396	613.479	400.812	457.603	657.235	354.037	402.796	579.982	487.973	505.414	596.387
AT1G07663	0	0	0	0	0	0	0	0	0	0	0	0	0	0	0	0	0	0
AT1G07667	0	0	0	0	0	0	0	0	0	0	0	0	0	0	0	0	0	0
AT1G07670	3204.127	3409.532	3906.643	2559.455	3204.92	3117.875	2662.229	3083.026	3258.687	2539.961	3176.484	3545.302	3289.288	3390.133	3552.586	2706.423	3052.104	3325.683
AT1G07673	0	0	0	0	0	0	0	0	0	0	0	0	0	0	0	0	0	0
AT1G07680	2	3	1	0	2	4	0	0	3	1	0	7	0	1	1	0	0	2
AT1G07683	2	2	11	0	4	3	5	0	7	1	2	7	3	0	3	1	1	3
AT1G07690	37	21	0	4	2	0	18	13	0	0	2	0	14	11	2	8	4	2
AT1G07693	0	1	0	0	2	0	0	0	1	0	0	0	0	0	0	0	0	0
AT1G07697	0	0	0	0	0	0	0	0	0	0	0	0	0	0	0	0	0	0
AT1G07700	623	538	394.999	811	591.999	363.001	983	593.999	359	1245	794	492.001	734.001	632	338	1131	663	451
AT1G07702	0	0	0	0	0	0	0	0	0	0	0	0	0	0	0	0	0	0
AT1G07703	0	0	0	0	0	0	0	0	0	0	0	0	0	0	0	0	0	0
AT1G07705	660	600	1092	556	689	905	647	646	859	644	763	1102	660	711	1013	717	674	874
AT1G07707	8	3	0	3	1	1	6	4	0	4	0	0	4	3	2	3	2	0
AT1G07710	61	38	75	60	60	90	49	36	62	98	49	74	47	33	56	78	69	69
AT1G07717	0	0	0	0	0	0	0	0	0	0	0	0	0	0	0	0	0	0
AT1G07720	14	20	161	20	21	102	20	26	106	27	27	102	19	41	95	57	42	98
AT1G07723	0	0	0	0	0	0	0	0	0	0	0	0	0	0	0	0	0	0
AT1G07725	0	0	3	0	3	2	0	3	8	1	0	2	0	2	3	3	0	5
AT1G07727	0	0	0	0	0	1	0	0	0	0	0	0	0	0	0	0	0	0
AT1G07728	430	342	403	395	451	311	377	405	364	441	427	399	414	393	341	437	393	342
AT1G07730	56.797	31.029	4.232	2.737	12.139	3.548	7.148	4.943	6.161	0	1.942	0	0	0	8.187	3.536	0	2.195
AT1G07733	0	0	0	0	0	0	0	0	0	0	0	0	0	0	0	0	0	0
AT1G07737	2	0	0	2	0	1.747	0	1	1	1	0	0	1	0	1.944	0	0	0
AT1G07740	150.203	164.971	224.768	105.263	121.861	131.452	117.852	133.057	191.839	119	121.058	222	153	160	205.813	141.464	114	180.805
AT1G07743	19	25	63	14	27	41	43	30	50	28	18	57	55	27	61	28	20	50
AT1G07745	100	88	132	97	119	125	104	118	119	130	94	161	109	82	116.999	124	101	131
AT1G07747	0	0	0	0	0	0	0	0	0	0	0	0	0	0	0	0	0	0
AT1G07750	1839	1543	1722	1492	1321	1664	1656	1545	1416	1653	1413	1963	1488	1547	1372	1602	1363	1795
AT1G07753	0	0	0	0	0	1	1	0	1	2	2	0	0	1	1	1	0	0
AT1G07757	0	0	0	0	0	0	0	0	0	0	0	0	0	0	0	0	0	0
AT1G07763	0	0	0	0	0	1	0	0	0	0	0	0	0	0	0	0	0	0
AT1G07767	0	0	0	0	0	0	0	0	0	0	0	0	0	0	0	0	0	0
AT1G07770	3915.975	3017.955	6308.994	3005.96	3264.981	5017.929	3389.941	3319.968	5305.997	3551.978	3124	5241.974	3821.984	3142.993	5336.943	4036.978	3141.973	4692.937
AT1G07773	0	0	0	0	0	0	0	0	0	0	0	0	0	0	0	0	0	0
AT1G07777	0	0	0	0	0	0	0	0	0	0	0	0	0	0	0	0	0	0
AT1G07780	410.159	459.914	508.504	349.182	466.521	510.276	358.425	420.141	458.418	397.722	471.778	543.83	408.798	407.582	572.507	459.969	398.345	407.824
AT1G07783	0	2	1	0	1	1	0	0	1	2	0	1	0	0	0	0	0	0
AT1G07787	0	0	0	0	0	0	0	0	0	0	0	0	0	0	0	0	0	0
AT1G07790	723	883	1729	619	962	1293	720	866	1518	835	900	1324	702	930	1347	1018	860	1233
AT1G07793	0	0	0	0	0	0	0	0	0	0	0	0	1	0	0	0	0	0
AT1G07795	14	20	4	8	5	9	13	11	7	15	24	17	5	21	8	23	18	8
AT1G07803	0	0	0	0	0	0	0	1	0	0	0	0	0	0	0	0	0	0
AT1G07807	0	0	0	0	0	0	0	0	0	0	0	0	0	0	0	0	0	0
AT1G07810	2486.874	2050.468	2697.357	2195.545	2301.08	2290.126	2193.771	1980.974	2201.313	2503.039	2654.516	2580.697	2373.713	2279.868	2353.414	2468.577	2303.896	2340.317
AT1G07813	0	0	0	0	0	0	0	0	0	0	0	0	0	0	0	0	0	0
AT1G07820	1167.721	1362.53	2761.302	1138.65	1379.516	2135.57	1254.417	1483.604	2439.521	1222.188	1576.397	2500.765	1338.963	1597.204	2542.018	1807.027	1583.585	2025.614
AT1G07823	14	7	22	16	13	8	13	19	16	22	20	17	13	15	13	9	7	20
AT1G07827	0	0	0	0	0	0	0	0	0	0	0	0	0	0	0	0	0	0
AT1G07830	485	488	764	437	489	716	453	440	721	482	451	730	515	447	722	541	417	678
AT1G07833	0	0	0	0	0	0	0	0	0	0	0	0	0	0	0	0	0	0
AT1G07837	0	0	0	0	0	0	0	0	0	0	0	0	0	0	0	0	0	0
AT1G07840	557	761	758.999	436	778	582	510	653.999	636	510	683	646	638	736	669	643	598	599
AT1G07843	0	0	0	0	0	0	0	0	0	0	0	0	0	0	0	0	0	0
AT1G07847	0	0	0	0	0	0	0	0	0	0	0	0	0	0	0	0	0	0
AT1G07850	3	1	2	2	4	1	3	1	1	1	1	4	1	0	0	2	6	3
AT1G07853	0	0	0	0	0	0	0	0	0	0	0	0	0	0	0	0	0	0
AT1G07857	0	0	0	0	0	0	0	0	0	0	0	0	0	0	0	0	0	0
AT1G07860	5.641	5	0	0	0	0	4	0	1	0	0	0	0	0	0	0	0	0
AT1G07863	0	0	0	0	0	0	0	0	0	0	0	0	0	0	0	0	0	0
AT1G07867	0	0	0	0	0	0	0	0	0	0	0	0	0	0	0	0	0	0
AT1G07870	1574.359	1158	856	1275	1457	735	1301	874	663	1395	1305	788	1271	1062	643	1050	1219	833
AT1G07873	0	0	0	0	0	0	0	0	0	0	0	0	0	0	0	0	0	0
AT1G07877	0	0	0	0	0	0	0	0	0	0	0	0	0	0	0	0	0	0
AT1G07880	108	133	1087	29	58	754	81	104	834	33	46	671	104	95	1012	40	26	757
AT1G07883	0	0	0	0	0	0	0	0	0	0	0	0	0	0	0	0	0	0
AT1G07885	2	9	11	2	2	15	2	6	16	2	8	13	4	5	16	0	5	27
AT1G07887	0	0	0	70.96	51.682	33.351	0	0	0	25.712	54.191	36.558	0	0	0	23.232	39.591	28.168
AT1G07890	15448	20680	23012	12635	22195	18310.999	14808	16810.999	19799	13220	19832	22296	13706.001	18725	20429	13636.001	14673	20918.001
AT1G07893	3	1	4	3	10	0	3	2	2	2	4	6	0	3	1	0	2	7
AT1G07897	77	101	116	27	76	74	51	82	123	41	61	106	75	86	101	43	32	69
AT1G07900	2	1	36	1	0	34	1	0	36	2	1	31	1	0	37	0	0	36
AT1G07901	1	0	1	2	0	0	0	0	1	1	1	0	0	0	0	0	0	1
AT1G07902	32	26	18	27	21	15	45	20	20	41	28	27	40	20	26	34	24	36
AT1G07903	0	0	5.146	0	0	2.64	0	5.149	0	1.526	0	11.041	1.719	2.604	0	0	0	3.687
AT1G07907	0	0	0	0	0	0	0	0	0	0	0	0	0	0	0	0	0	0
AT1G07910	607	525	926	545	623	811	568	503	840	621	735	974	641	603	883	638	572	882
AT1G07913	0	0	0	0	0	0	0	0	0	0	0	0	0	0	0	0	0	0
AT1G07917	0	0	0	0	0	0	0	0	0	0	0	0	0	0	0	0	0	0
AT1G07920	17729.778	18535.398	26963.851	12970.182	19764.667	21334.318	15118.199	16575.37	22823.047	14442.565	16905.785	22912.599	16382.674	17636.463	22700.507	16651.559	16009.272	21905.434
AT1G07923	2	0	0	0	0	0	2	1	0	2	2	1	2	2	0	1	1	0
AT1G07927	0	0	0	0	0	0	0	0	0	1	0	1	0	1	0	0	0	1
AT1G07930	12305.395	14069.566	22172.487	9597.169	15810.713	16822.052	10672.024	12645.337	18271.699	9927.363	13154.084	18159.836	12037.074	13147.017	18459.018	11962.207	12117.881	16740.182
AT1G07933	0	0	0	0	0	0	0	0	0	0	0	0	0	0	0	0	0	0
AT1G07937	7	4	27	11	7	13	11	1	13	8	11	27	7	3	13	8	16	30
AT1G07940	15377.544	16091.253	23476.782	11443.323	16783.313	18093.313	13327.171	14346.446	20022.642	12530.51	14910.737	19651.536	14406.158	15362.25	19641.415	14099.699	13691.676	18106.941
AT1G07943	2	0	6	1	0	2	3	3	1	2	2	2	4	0	2	1	3	0
AT1G07947	0	0	0	0	0	0	0	0	0	0	0	0	0	0	1	0	0	0
AT1G07950	359	390	431	356	421	344	311	333	378	338	412	379	341	339	414	420	346	383
AT1G07957	5	1	3	3	4	1	3	1	0	1	2	1	3	2	4	2	4	2
AT1G07960	858	921.999	1018.001	700	1050	762.001	817	821	888.001	795	1006	938	948.999	901	954	922	909	896
AT1G07963	0	0	0	0	0	0	0	0	0	0	0	0	0	0	0	0	0	0
AT1G07967	0	0	0	0	0	0	0	0	0	0	0	0	0	0	0	0	0	0
AT1G07970	388	340	693	333	415	603	322	387	543	350	431	681	440	414	562	432	361	539
AT1G07973	0	0	0	0	0	0	0	0	0	0	0	0	1	0	0	0	0	0
AT1G07977	0	0	0	0	0	0	0	0	0	0	0	0	0	0	0	0	0	0
AT1G07980	334	323	412	271	317	369	261	286	370	298	309	418	332	312	373	329	328	413
AT1G07983	0	0	0	1	0	0	0	0	1	0	0	0	0	0	0	0	0	0
AT1G07985	19	16	53	40	9	64	26	10	51	24	36	77	6	11	52	32	28	65
AT1G07987	0	0	0	0	0	0	0	0	0	1	0	0	0	0	0	0	0	0
AT1G07990	2298	1985	2031	2225	1944	1817	2489	2028	1662	2657	2330	2172	2385	2101	1792	2641	2086	1863
AT1G07993	1	0	0	0	0	0	0	0	0	0	0	0	0	0	0	0	0	0
AT1G07997	0	0	0	0	0	0	0	0	0	0	0	0	0	0	0	0	0	0
AT1G08000	182	208	293	150	264	238	176	219	259	172	221	243	211	286	251	199	233	242
AT1G08003	0	0	0	0	0	0	0	0	0	0	0	0	0	0	0	0	0	0
AT1G08005	0	1	0	1	0	0	0	2	0	1	2	0	0	0	0	1	2	0
AT1G08007	0	0	0	0	0	0	0	0	0	0	0	0	0	0	0	0	0	0
AT1G08010	431	428	517	319	509.999	387	381	432	470	429	389	470	413	483	476	438	406	452
AT1G08013	0	0	0	0	0	0	0	0	0	0	0	0	0	0	0	0	0	0
AT1G08017	0	0	0	0	0	0	0	0	0	0	0	0	0	0	0	0	0	0
AT1G08023	0	0	0	0	0	1	0	0	0	0	0	1	0	0	2	0	0	0
AT1G08027	0	0	0	0	0	0	0	0	0	0	0	0	0	0	0	0	0	0
AT1G08030	622	589	684	548	582	629	645	594	577	652	607	709	715	562	646	629	583	605
AT1G08033	0	0	0	0	0	0	0	0	0	0	0	0	0	0	0	0	0	0
AT1G08035	2	1	2	0	1	2	2	2	1	1	2	3	1	0	1	2	1	3
AT1G08037	6	4	7	6	5	3	5	2	1	3	3	3	4	5	1	6	5	6
AT1G08040	1307.999	1533.001	1197	880	1499	784.999	1393.001	1229	1031	1401.001	1365.999	1001	1182.001	1591	929.999	1680.001	1340	963
AT1G08043	16.385	14.042	23.085	16.464	15.82	15	14.149	23.621	10.353	17	14.08	21.35	15.268	18.364	24.415	11.07	12.26	16.333
AT1G08047	0	0	0	0	1	0	0	1	0	0	0	0	0	0	0	0	0	0
AT1G08050	1204	1174	589	840	1052	633	827	1105	520	800	1258	685	1034	1283	521	732	1210	685
AT1G08053	0	0	0	0	0	0	0	0	0	0	0	0	0	0	0	0	0	0
AT1G08057	0	0	0	0	0	0	0	0	0	0	0	0	0	0	0	0	0	0
AT1G08060	1003	848	1096	845	929	990	843	890	880	956	1064	1139	1065	1002	1090	883	1004	1149
AT1G08063	0	0	0	0	0	0	0	0	0	0	0	0	0	0	0	0	0	0
AT1G08065	0	0	0	0	0	0	0	0	0	0	0	0	0	0	0	0	0	0
AT1G08070	40	30	73	32	40	45	32	45	60	37	38	63	45	45	70	45	54	74
AT1G08073	1	0	0	0	0	0	0	0	0	0	1	0	1	0	0	0	0	0
AT1G08077	0	0	0	0	0	0	0	0	0	0	0	0	0	0	0	0	0	0
AT1G08080	1	0	107	0	0	106	0	0	130	0	0	140	0	0	83	0	0	109
AT1G08087	0	0	0	0	0	0	0	0	0	1	0	0	0	0	0	0	0	0
AT1G08090	56856.966	119898.91	35890.928	31528.969	103528.245	27174.992	58703.929	103567.968	35961.356	54798.993	101301.879	36650.777	66310.983	132864.879	27247.292	69985.934	72960.763	30532.741
AT1G08093	0	0	1	0	1	0	0	0	1	0	0	0	0	1	0	0	0	0
AT1G08097	0	0	0	0	0	0	0	0	0	0	0	0	0	0	0	0	0	0
AT1G08100	3.034	8.09	147.072	3.031	60.755	82.008	4.071	3.032	96.644	1.007	99.121	129.223	2.017	11.121	65.708	4.066	18.237	106.259
AT1G08103	1	4	8	0	4	1	0	0	3	0	3	3	0	1	5	1	2	3
AT1G08107	0	0	0	0	0	0	0	0	0	0	0	0	0	0	0	0	0	0
AT1G08110	1720	1356	1842.001	1662	1253	1635	1838	1303.999	1617.001	1935.999	1461	1907	1812	1301	1697	1841	1322.001	1671.001
AT1G08113	0	0	0	0	0	0	0	0	0	0	0	0	0	0	1	0	0	0
AT1G08115	4	5	6	14	8	7	6	7.992	4	4.041	8	6	5	4	4	4	4	9
AT1G08117	1	1	0	0	1	0	0	1	0	0	1	0	0	0	2	1	0	0
AT1G08120	1	1	0	2	1	0	2	0	3	1	1	1	0	1	0	0	0	0
AT1G08123	0	0	0	0	0	1	0	0	0	0	0	1	1	0	1	0	0	0
AT1G08125	387	384	527	397	416	480	435	371.001	494	457.001	445	540	477	408	511	452	412	481
AT1G08127	0	0	0	0	0	0	0	0	0	0	0	0	0	0	0	0	0	0
AT1G08130	1067	1217	1713	801	1200	1391	994	1125	1390	884	1078	1455	1095	1314	1454	1030	993	1368
AT1G08133	0	0	0	0	0	0	0	0	0	0	0	0	0	0	0	0	0	0
AT1G08135	0	0	0	0	0	0	0	0	0	0	0	0	0	0	0	0	0	0
AT1G08137	0	0	0	0	0	0	0	0	0	0	0	0	0	0	0	0	0	0
AT1G08140	1	0	2	0	1	0	0	0	0	0	1	0	1	0	2	0	0	2
AT1G08143	0	0	0	0	0	0	0	0	0	0	0	0	0	0	0	0	0	0
AT1G08147	0	0	0	0	0	0	0	0	0	0	0	0	0	0	0	0	0	0
AT1G08150	1	0	0	0	0	1	0	0	0	0	0	0	0	1	0	0	0	0
AT1G08153	0	0	0	0	0	0	0	0	0	0	0	0	0	0	0	0	0	0
AT1G08157	0	0	0	0	0	0	0	0	0	0	0	0	0	0	0	0	0	0
AT1G08160	1302	1309	576	415	542	720	1161	1164	643	290	453	848	1180	1117	481	402	408	587
AT1G08163	0	0	0	0	0	0	0	0	0	0	0	0	0	0	0	0	0	0
AT1G08165	4	2	11	1	0	3	2	5	7	0	2	2	3	2	7	0	0	2
AT1G08170	1	0	1	0	1	0	0	0	0	0	1	0	0	0	1	0	0	0
AT1G08173	110	140	27	67	168	9	93	117	28	124	158	18	74	192	13	150	172	19
AT1G08177	0	0	0	0	0	0	0	0	0	0	0	0	0	0	0	0	0	0
AT1G08180	228	114	144	202	171	134	134	136	111	202	202	113	156	128	120	226	181	113
AT1G08183	0	0	0	0	0	0	0	0	0	0	0	0	0	0	0	0	0	0
AT1G08190	7916	8703	4989	6818	10068	3759	7229	7018	4184	7202	8893	4224	7186	8550	4123	7966	8295	4178
AT1G08193	0	0	0	0	0	0	0	0	0	0	0	0	0	0	0	0	0	0
AT1G08200	5946	7734	9089	3240	6120	6121	6219	6622.577	7094	5023	5192	7148	5607	7537	7752	5685	4281	7116
AT1G08207	0	1	1	0	0	0	0	0	0	0	0	0	0	0	0	0	1	0
AT1G08210	422	296	661	383	248	590	388	344	539	401	340	663	433	339	575	388	296	569
AT1G08213	11	10	13	14	14	17	10	9	15	13	7	17	6	9	13	17	8	12
AT1G08217	24	8	8	33	12	4	24	10	9	27	29	11	17	8	9	37	22	15
AT1G08220	276	312	381	201	365	268	231	284	320	206	304	325	237	325	307	305	249	273
AT1G08223	0	0	0	0	0	0	0	0	0	0	0	0	0	0	0	0	0	0
AT1G08227	0	0	0	0	0	0	0	0	1	0	0	0	0	0	0	0	0	0
AT1G08230	78	55	268	153	118	229.999	73.001	89.999	244	153	203	276	59	60	246	206	179.999	240.999
AT1G08237	0	0	0	0	0	0	0	0	0	0	1	0	1	0	0	0	0	0
AT1G08240	1	0	1	3	2	2	1	0	0	2	1	0	2	3	1	0	0	2
AT1G08247	0	0	0	0	0	0	0	0	0	0	0	0	0	0	0	0	0	0
AT1G08250	1052	1280	512	875	1593	414	936	817	410	1341	1172	358	757	1285	320	1147	1349	411
AT1G08253	0	0	0	0	0	0	0	0	0	0	0	0	0	0	0	0	0	0
AT1G08257	0	0	0	0	0	0	0	0	0	0	0	0	0	0	0	0	0	0
AT1G08260	1176	1254	2149	826	1039	1665	989	1237	1725	892	940	1929	1291	1332.998	2016	1086	1055	1675
AT1G08263	0	0	0	0	0	0	0	0	0	0	0	0	0	0	0	0	0	0
AT1G08267	0	0	0	0	0	0	0	0	0	0	0	0	0	0	0	0	0	0
AT1G08270	68	56	35	53	71	35	74	58	35	106	86	46	59	93	32	93	86	39
AT1G08273	7	7	4	5	5	8	5	4	6	7	5	7	7	6	4	9	3	7
AT1G08277	0	0	0	0	0	0	0	0	0	0	0	0	0	0	0	0	0	0
AT1G08280	337	452	420	159	331	352	255	366	416	225	253	347	317	447	421	222	233	370
AT1G08283	139	113	103	79	112	80	100	132	88	118	126	85	137	138	70	105	79	75
AT1G08287	2	1	1	0	2	2	0	1	2	0	2	6	1	0	3	2	4	0
AT1G08290	99	88	1255	32	101	813	48	94	850	45	96	844	50	131	1030	50	62	926
AT1G08293	2	2	16	4	2	11	1	4	10	3	8	9	3	2	16	6	1	10
AT1G08297	0	0	0	0	0	0	0	0	0	0	0	0	0	0	0	0	0	0
AT1G08300	136	128	132	103	155	107	87	110	121	87	135	119	140	139	125	94	115	121
AT1G08303	0	0	0	0	0	0	0	0	0	0	0	0	0	0	0	0	0	0
AT1G08307	0	0	0	0	0	0	0	0	1	0	0	0	0	0	0	0	0	0
AT1G08310	107	65	61	73	44	41	92.999	62	48	82	67.001	48	113	67	46	95	72	41
AT1G08313	0	0	0	0	0	0	0	0	0	0	1	0	0	0	0	0	0	0
AT1G08315	689	470	344	602	491	344	484	516	292	474	574	376	643	462	249	599	553	367
AT1G08317	0	0	0	0	0	0	0	0	0	0	0	0	0	0	0	0	0	0
AT1G08320	2159	1761	767.999	1787	1756.001	977.999	1871	2043	855	1796	2363.001	1130.001	2312	1984	755	2312	1935.999	1040
AT1G08323	0	0	0	0	0	0	0	0	0	0	0	0	0	0	0	0	0	0
AT1G08327	0	0	0	0	0	0	0	0	0	0	0	0	0	0	1	0	0	0
AT1G08333	0	0	0	0	0	0	0	0	0	0	0	0	0	0	0	0	0	0
AT1G08337	0	0	0	0	0	0	0	0	0	0	0	0	0	0	0	0	0	0
AT1G08340	565	459	229	255	236	182	398	385	224	256	269	259	476	435	203	321	278	174
AT1G08343	0	0	0	0	0	0	0	0	0	0	0	0	0	0	0	0	0	0
AT1G08347	0	0	0	0	0	0	0	0	0	0	0	0	0	0	0	0	0	0
AT1G08350	430	380.999	522	294.001	418	441	419.001	396	390	352	409	488.999	394.999	408	476	387	357.999	434
AT1G08353	0	0	0	0	0	0	0	0	0	0	0	0	0	0	0	0	0	0
AT1G08357	0	0	0	0	0	0	0	0	0	0	0	0	0	0	0	0	0	0
AT1G08360	4299.002	4774	8968.419	3632	5346.397	6672	4018	4477	7755	3863	4252	7252.426	4322	4653	7558.996	4990	4269.996	6407.422
AT1G08363	0	0	0	0	0	0	0	0	0	0	0	0	0	0	0	0	0	0
AT1G08367	0	0	0	0	0	0	0	0	0	0	0	0	0	0	0	0	0	0
AT1G08370	1164	1138	1362	1006	1344	1171	1146	1075	1136	1198	1188	1144	1085	1346	1187	1229	1163	1139
AT1G08377	0	0	0	0	0	0	0	0	0	0	0	0	0	0	0	0	0	0
AT1G08380	270	66	58	404	65	70	574	216	75	666	262	147	424	119	90	519	165	94
AT1G08383	0	0	0	0	0	0	0	0	0	0	0	0	0	0	0	0	0	0
AT1G08387	1	0	0	0	1	1	0	1	0	0	0	0	0	0	1	1	0	0
AT1G08390	28	33	80	44	27	78	41	49	63	39	41	70	37	31	64	52	34	82
AT1G08393	7	1	0	1	1	0	2	0	0	2	0	0	2	0	0	2	0	0
AT1G08397	0	0	0	0	0	0	0	0	0	0	0	0	0	0	0	0	0	0
AT1G08400	337	432	391	310	388	383	382	317	314	343	421	357	383	416	363	351	329	349
AT1G08403	12	11	3	7	16	1	12	6	2	12	10	2	9	5	1	14	9	3
AT1G08410	728	883	1119	574	1005	847	574	796	917	598	885	888	708	886	905	730	752	853
AT1G08413	0	0	0	0	0	0	0	0	0	0	0	0	0	0	0	0	0	0
AT1G08417	0	0	0	0	0	0	0	0	0	0	0	0	0	0	0	0	0	0
AT1G08420	2563.621	2453.995	2272.534	2070	2443.57	1796	2291	2337.004	2013	2301	2683.19	2098	2493	2462.593	2111	2362	2410.598	2073.559
AT1G08427	0	0	0	0	0	0	0	0	0	0	0	0	0	0	0	0	0	0
AT1G08430	60	68	259	71	123	223	59	32	189	49	92	203	35	63	244	58	63	184
AT1G08433	0	0	0	0	0	0	0	0	0	0	0	0	0	0	0	0	0	0
AT1G08437	0	0	1	0	0	0	1	0	0	0	0	0	0	0	0	0	0	1
AT1G08440	7	1	195	1	5	119	4	1	154	0	1	192	2	5	164	1	1	201
AT1G08443	2	1	0	0	2	0	4	3	0	4	4	2	3	3	1	6	3	1
AT1G08447	0	0	0	0	0	0	0	0	0	0	0	0	0	0	0	0	0	0
AT1G08450	1651	1261	1695	1331	1044	1455	1731	1322	1461	1513	1169	1677	1659	1337	1601	1526	1201	1515
AT1G08453	0	0	0	1	1	0	0	0	0	0	0	0	0	0	0	0	2	1
AT1G08457	1	0	3	0	2	0	1	0	1	2	0	0	1	0	1	0	0	0
AT1G08460	688	481	548	670	482	522	630	521	488	700	572	582	674	460	456	664	549	506
AT1G08463	0	0	0	0	0	0	0	0	0	0	0	0	0	0	0	0	0	0
AT1G08465	0	0	0	0	0	0	0	0	0	0	1	0	0	0	1	0	0	2
AT1G08470	997	1360	872	696	1518	565	746	1033	675	842	1222	626	861	1421	654	1112	1182	710
AT1G08473	0	0	0	0	0	0	0	0	0	0	0	0	0	0	0	0	0	0
AT1G08477	1	0	0	3	3	0	2	0	0	1	3	0	1	1	0	1	0	0
AT1G08480	2402	2226	2176	1837	2122	1750	2106	1965	1944	1977	1848	1880	2273	2077	1854	2062	1737	1794
AT1G08483	0	0	0	0	0	0	0	0	0	0	0	0	0	0	0	0	0	0
AT1G08487	6	0	2	5	3	1	5	4	2	3	2	4	16	2	1	4	2	0
AT1G08490	704	607	681	568	640	539	646	611	567	648	716	705	719	625	664	695	617	670
AT1G08493	0	0	0	0	0	0	0	0	0	0	0	0	0	0	0	0	0	0
AT1G08497	0	0	0	0	0	0	0	0	0	0	0	0	0	0	0	0	0	0
AT1G08500	106	62	96	38	34	44	63	70	100	24	26	96	128	60	105	56	22	79
AT1G08503	0	0	0	0	0	0	0	0	0	0	0	0	0	0	0	0	0	0
AT1G08507	11	9	17	11	9	15	14	10	12	5	0	25	14	8	25	15	11	25
AT1G08510	4243	3655	3441	3411	3262	2578	3311	3381	2728	3348	3655	2830	3875	4055	2724	3928	3853	2863
AT1G08513	0	0	0	0	0	0	0	0	0	0	0	0	0	0	0	0	0	0
AT1G08517	0	0	0	0	0	0	0	0	0	0	0	0	0	0	0	0	0	0
AT1G08520	1241	855	750	1142	834	631	1026	1141	701	1119	1123	699	1245	1080	652	1247	1176	604
AT1G08523	0	0	0	0	0	0	0	0	0	0	0	0	0	0	0	0	0	0
AT1G08530	222	286.999	287	150	244	243	185.001	261	239	209	290.001	213.001	191	287	276	242.001	277	258.999
AT1G08533	0	0	0	0	0	0	0	0	0	1	0	0	0	0	0	0	1	2
AT1G08537	0	0	0	0	0	0	0	0	0	0	0	0	0	0	0	0	0	0
AT1G08540	475	359	391	401	416	330	399	481	361	372	455	383	448	550	380	546	484	357
AT1G08543	0	0	2	0	0	0	0	0	1	0	0	1	1	1	0	0	0	1
AT1G08547	0	0	0	0	2	0	1	2	0	2	0	0	1	0	0	0	0	0
AT1G08550	337	244	236	357	282.001	178	270.999	332	198	374	413	282	285	401	204	574	434	237.999
AT1G08553	0	0	0	0	0	0	0	1	0	0	0	0	0	0	0	0	0	0
AT1G08557	0	0	0	0	0	0	0	0	0	0	0	0	0	0	0	0	0	0
AT1G08560	1321	1000	2491	770	791	1778	1297	1156	1887	912	771	1762	1560	1403	2090	1254	951	1588
AT1G08563	0	0	0	0	0	0	1	0	0	0	0	0	0	0	0	0	0	0
AT1G08567	0	0	0	0	0	0	0	0	0	0	0	0	0	0	0	0	0	0
AT1G08570	3636	1628.999	1769.999	3674.999	2158	1799	2355	2352	1538	3218	3455	1913	2481	2242	1419	3895	3754	1812.999
AT1G08573	0	0	0	0	0	0	0	0	0	0	0	0	0	0	0	0	0	0
AT1G08577	0	0	0	0	0	0	1	0	0	0	0	0	0	0	0	0	0	0
AT1G08580	942	1173	1383	710	1411	1051	852	1123	1246	824	1148	1102	933	1310	1206	1096	985	939
AT1G08583	0	0	0	0	0	0	0	0	0	0	0	0	0	0	0	0	0	0
AT1G08587	0	0	0	0	0	0	0	0	0	0	0	0	0	0	0	0	0	0
AT1G08590	437	490	271	540	542	224	595	565	399	495	518	425	745	500	373	662	501	310
AT1G08592	95	93	191	115	132	215	93	94	174	91	117	207	103	103	229	108	105	200
AT1G08597	0	0	0	0	0	0	0	0	0	0	0	1	0	0	0	0	0	0
AT1G08600	2283.001	2499.001	2521	2018	2756	2261	2070	2107	2166	2065	2852	2483	2281	2546	2256	2405.999	2539	2235
AT1G08603	0	0	0	0	0	0	0	0	0	0	0	0	0	0	0	0	0	0
AT1G08607	0	0	0	1	0	0	0	0	0	0	0	0	0	0	0	0	0	0
AT1G08610	152	169	205	132	160	185	127	168	201	100	152	215	183	176	214	160	151	163
AT1G08613	0	0	0	0	0	0	0	0	0	0	0	0	0	0	0	0	0	0
AT1G08620	1832	1753.999	1912.001	1871	2385	1612	1768	1562	1516	2191	2351.999	1849	1643.001	1864	1635	2211	2100.001	1851.999
AT1G08623	0	0	0	0	0	0	0	0	0	0	0	0	0	0	0	0	0	0
AT1G08627	0	0	0	0	0	0	0	0	0	0	0	0	0	0	0	0	0	0
AT1G08630	3	1	4	6	3	0	0	0	3	5	7	1	0	1	5	0	6	5
AT1G08633	0	0	0	0	0	0	0	0	0	0	0	0	0	0	0	0	0	0
AT1G08637	0	0	0	0	0	0	0	0	0	0	0	0	0	0	0	0	0	0
AT1G08640	791	949	937	629	1080	723	738	782	755	736	896	785	775	890	766	893	883	696
AT1G08643	8	7	12	5	5	13	9	6	17	5	6	3	4	8	7	2	0	11
AT1G08645	1	0	3	1	2	0	1	1	1	2	1	0	1	1	2	1	1	0
AT1G08647	0	0	0	0	0	0	0	0	0	0	0	1.319	0	0	0	0	0	0
AT1G08650	3420	1919	1962	2833	2062	1396	3882	1976	1669	4368	2318	1623	2996	2093	1638	3774	1745	1560
AT1G08653	0	0	0	0	0	0	0	0	0	0	0	0	0	0	0	0	0	0
AT1G08657	2	3	1	2	3	1	0	3	0	1	14	2	2	15	0	4	4	0
AT1G08660	916	786	1114	862	795	870	1002	835	928	1120	823	990	996	887.001	1000	992	739	923
AT1G08663	0	0	0	0	0	0	0	0	0	0	0	0	0	0	2	0	0	0
AT1G08667	0	0	0	0	0	0	0	0	1	0	0	0	0	0	0	0	0	0
AT1G08670	221	140	29	294	125	59	346	165	49	395	284	85	308	155	39	271	99	39
AT1G08673	1	0	0	0	0	0	0	0	0	0	0	0	0	0	0	0	0	0
AT1G08677	0	0	0	0	0	0	0	0	0	0	0	0	0	0	0	0	0	0
AT1G08680	1632	1200.999	1355	1456.999	1135	1058	1478	1218	1171	1528	1398	1318	1509	1250.001	1227	1460.999	1271	1187.001
AT1G08683	0	0	0	0	0	0	0	0	0	0	0	0	0	0	0	0	0	0
AT1G08695	0	0	0	0	0	1	0	0	0	0	0	0	0	0	0	0	0	0
AT1G08697	29	19	25	0	1	5	22	11	21	2	0	4	30	21	30	1	2	3
AT1G08700	994	898	1014	910	1025	948	899	856	979	902	1000	1049	877	800	878	1002	986	1060
AT1G08703	0	0	0	0	0	0	0	0	0	0	0	0	0	0	0	0	0	0
AT1G08707	0	0	0	0	0	0	1	0	1	0	0	0	0	0	0	0	0	0
AT1G08710	325	278	292	332	373	276	335	309	267	371	390	320	367	318	286	376	364	275
AT1G08713	0	0	0	0	0	0	0	0	0	0	0	0	0	0	0	0	0	0
AT1G08717	0	0	0	0	0	0	0	0	0	0	0	0	0	0	0	0	0	0
AT1G08720	1071	770	1083	1018	881	1071	968	880	959	1026	1062	1273	1080	884	1027	963	908	1151
AT1G08723	0	0	0	0	0	0	0	0	1	0	0	0	0	0	0	0	0	0
AT1G08727	0	0	0	0	0	0	0	0	0	0	0	0	0	0	0	0	0	0
AT1G08730	15	15	50	21	29	35	20	15	37	22	26	48	27	20	37	25	22	32
AT1G08733	0	0	0	0	0	0	0	0	0	0	0	0	0	0	0	0	0	0
AT1G08737	0	0	0	0	0	0	0	0	0	0	0	0	0	0	0	0	0	0
AT1G08743	0	0	0	0	0	0	0	0	0	0	0	0	0	0	0	0	0	0
AT1G08747	0	0	0	0	0	0	0	0	0	0	0	0	0	0	0	0	0	0
AT1G08750	460	391	637.001	334	443	454	425	358	521	394	398	520	399	393	458	438	360	475
AT1G08753	2	3	6	3	4	3	2	0	2	2	2	4	1	3	0	4	1	0
AT1G08757	0	0	0	0	0	0	0	0	0	0	0	0	0	0	0	0	0	0
AT1G08760	1051	873	1084	867	929	906	1042	894	878	976	965	1123	1021	921	1074	963	991	899
AT1G08763	1	0	13	29	14	18	3	0	22	3	34	32	3	0	14	5	25	35
AT1G08767	0	0	0	0	0	0	0	0	0	0	0	0	0	0	1	0	0	2
AT1G08770	729	579	336	710	601	318	708	574	316	890	765	408	757	571	291	801	704	355
AT1G08773	0	0	0	0	0	0	0	0	0	0	0	0	0	0	0	0	0	0
AT1G08777	0	0	0	0	0	0	0	0	0	0	0	0	0	0	0	0	0	0
AT1G08780	297	352	684	260	391	564	320	362	570	322	368	621	325	351	589	369	372	603
AT1G08783	0	0	0	0	0	0	0	0	0	0	0	0	0	0	0	0	0	0
AT1G08787	0	0	0	0	0	0	0	0	0	0	0	0	0	0	0	0	0	0
AT1G08790	0	0	0	0	0	0	0	0	0	0	0	0	0	0	0	0	0	0
AT1G08793	0	0	0	0	0	0	0	0	0	0	0	0	0	0	0	0	0	0
AT1G08797	0	0	0	0	0	1	0	0	0	0	0	0	0	0	0	0	0	0
AT1G08800	2842	1606.001	1452.001	2385.001	1639	1542	2390	1733	1293	2285	2206	1832	2737.001	1708	1354	1951	2037	1557
AT1G08803	0	1	0	0	0	0	0	0	0	0	0	0	0	0	0	0	0	0
AT1G08807	0	0	0	0	0	0	0	0	0	0	0	0	1	0	0	0	0	0
AT1G08810	4	2	39	9	5	46	9	9	27	9	7	46	7	8	25	5	10	36
AT1G08813	0	0	0	0	0	0	0	0	0	0	0	0	0	0	0	0	0	0
AT1G08817	0	0	0	0	0	0	0	0	0	0	0	0	0	0	0	0	0	0
AT1G08820	2318.999	2290	1795	2307.001	2922	1719.001	2209.001	2092	1563.999	2695	2848	2077	2269	2348	1542.999	2600	2557	1795
AT1G08823	0	0	0	0	0	0	0	0	0	0	0	0	0	0	0	0	0	0
AT1G08827	0	0	0	0	0	0	0	0	1	0	0	0	0	0	0	1	0	0
AT1G08830	19741	22521	19595	17148	27881	16470	16159	16792	16255	17747	21544	18773	16495	19735	15182	21299	21985	19406
AT1G08833	0	0	0	0	0	2	0	0	0	0	0	0	0	0	1	0	0	0
AT1G08840	381.999	389	506	284	411	450	337	426	507.999	320	414	527	423	426	551	353.001	343	429
AT1G08843	0	0	0	0	0	0	0	0	0	0	0	0	0	0	0	0	0	0
AT1G08845	122	151	183	113	162	123	121	140	165	132	173	150	137	153	172	145	146	156
AT1G08847	0	0	0	0	0	1	0	0	0	0	0	0	0	0	0	0	0	0
AT1G08853	0	0	0	0	0	0	0	0	0	0	0	0	0	0	0	0	0	0
AT1G08857	25	15	57	11	10	35	25	17	43	28	24	55	31	16	51	34	23	38
AT1G08860	1	1	6	1	1	13	0	0	3	1	0	17	0	1	8	1	1	12
AT1G08863	0	0	0	0	0	0	0	0	0	0	0	0	0	0	0	0	0	0
AT1G08867	0	0	0	0	0	0	0	0	0	0	0	0	0	0	0	0	0	0
AT1G08870	0	0	1	0	0	0	0	0	0	0	0	0	0	0	0	0	0	1
AT1G08877	1	0	0	0	0	2	1	1	0	1	0	0	1	0	0	0	0	1
AT1G08880	1447	1558	2272	1234	1456	1729	1539	1578	1952	1534	1743	2172	1635	1692	1994	1893	1452	1798
AT1G08883	0	0	0	0	0	0	0	0	0	0	0	0	0	0	0	0	0	0
AT1G08887	0	0	0	0	0	0	0	0	0	0	0	0	0	0	0	0	0	0
AT1G08890	881	445	362	519	321	376	728	866	532	810	738	704	1078	794	442	921	644	412
AT1G08893	0	0	0	0	0	0	0	0	0	0	0	1	0	0	0	0	0	1
AT1G08897	0	0	0	0	0	0	0	0	0	0	0	0	0	0	0	0	0	0
AT1G08900	105	37	36	224	45	91	105	74	38	183	174	114	103	51	42	171	149.999	87
AT1G08903	1	0	0	0	1	0	3	0	0	0	0	0	0	1	0	1	0	1
AT1G08907	0	0	0	0	0	0	0	0	0	1	0	0	0	0	0	0	0	0
AT1G08910	679	736	625	628	795	539	612	724	535	731	961	703	837	771	608	779	825	603
AT1G08913	0	0	0	0	0	0	0	0	0	0	0	1	0	0	0	0	0	0
AT1G08920	2639	2393	2238	1820	1905	1663.999	2715.001	2212	1695	1925	2421	1877	2664	2015	1999	2491	2029	2144
AT1G08923	0	0	0	0	0	0	0	0	0	0	0	1	0	0	0	0	0	0
AT1G08927	0	0	0	0	0	0	0	0	0	0	0	0	0	0	0	0	0	0
AT1G08930	11818	6630	3287	10668	6915	4723	9756	9600	3240	9785	11975	5965	14796	9032	2742	9129	11465	5115
AT1G08933	1	2	0	2	0	1	3	1	0	0	1	1	1	2	0	0	3	0
AT1G08937	7	10	5	1	9	6	6	3	3	6	9	14	5	2	6	5	3	5
AT1G08940	664	636	621	663	719	634	639	660	547	584	863	808	675	640	547	684	725	717
AT1G08947	0	0	0	0	0	0	0	0	0	0	0	0	0	0	0	0	0	0
AT1G08950	0	0	0	0	0	0	0	0	0	0	0	0	0	0	0	0	0	0
AT1G08953	0	0	0	0	0	0	0	0	0	0	0	0	0	0	0	0	0	0
AT1G08960	329	407	521	264	384	416	344	376	487	320	342	491	385	411	495	319	323	477
AT1G08963	0	0	0	0	0	0	0	1	0	0	0	0	1	0	0	1	0	0
AT1G08967	0	0	0	0	0	0	1	0	0	0	1	0	1	1	0	0	0	0
AT1G08970	1298.999	1292	1487	1242.999	1364.999	1377	1123	1184.001	1331.999	1365	1380	1557.001	1245	1316.999	1238	1322.001	1344	1462.999
AT1G08973	74	83	69	69	76	53	85	82	71	76	108	74	85	72	59	95	83	53
AT1G08977	0	0	0	0	0	0	0	0	0	0	0	0	0	0	0	0	0	0
AT1G08980	202	156	282	300	232	242	145	215	266	200	270	341	230	131	273	223	211	290
AT1G08983	0	0	0	0	0	0	0	0	0	0	0	0	0	0	0	0	0	0
AT1G08985	1	0	0	0	0	0	0	0	0	0	0	0	1	0	0	0	0	0
AT1G08987	0	0	0	0	0	0	0	0	0	0	0	0	0	0	0	0	0	0
AT1G08990	1082	1105	472	782	862	330	1101	817	414	959	799	397	1121	838	306	883	581	356
AT1G08993	0	0	0	0	0	0	0	0	0	0	0	0	0	0	0	0	0	0
AT1G08997	0	0	0	0	0	0	0	0	0	0	0	0	0	0	0	0	0	0
AT1G09000	627	575	535	436	509	378	592	522	404	597	493	442	650	557	462	535	409	423
AT1G09003	2	1	0	1	0	0	0	3	0	0	2	0	0	1	0	0	0	0
AT1G09007	0	0	0	0	0	0	0	0	0	0	0	0	0	0	0	0	0	0
AT1G09010	1607	1027	1633	1713	1050	1521	1516	1437	1364	1651	1529	1938	1725	1208	1641	1713	1535	1605
AT1G09013	0	0	0	0	0	0	0	0	0	0	0	1	0	0	0	0	0	1
AT1G09017	0	0	0	0	0	0	0	0	0	0	0	0	0	0	0	0	0	0
AT1G09020	1725	1821	1816	1357	1873	1465	1671	1678	1453	1612	1858	1730	1756	1969	1618	1730	1649	1614
AT1G09023	47	21	67	80	57	82.999	42	38	50.307	61.237	55	82.452	48	37.001	58	54.958	54	76
AT1G09027	8	2	3	4	8	4	6	7	3	3	5	4	6	2	5	1	6	6
AT1G09030	0	0	1	0	0	1	0	3	2	0	1	0	0	0	0	2	2	2
AT1G09033	0	0	0	0	0	0	0	0	0	0	0	0	0	0	0	0	0	0
AT1G09037	0	0	0	0	0	0	1	0	0	0	0	0	0	0	0	0	0	0
AT1G09040	134.44	173.914	210.883	143.013	179.691	191.63	103.896	161.332	155.278	127.849	188.084	203.487	131.477	180.335	216.064	166.869	185.579	186.859
AT1G09043	0	0	0	0	0	0	0	0	0	0	0	0	0	0	0	0	0	0
AT1G09047	0	0	0	0	0	0	0	0	0	0	0	0	0	0	0	0	0	0
AT1G09050	148.56	140.086	232.117	144.987	165.309	186.37	130.104	180.668	190.721	144.151	185.916	211.513	190.523	160.665	208.936	194.131	183.421	225.141
AT1G09053	1	0	0	0	0	0	0	0	0	0	0	0	0	0	1	0	0	1
AT1G09057	0	0	0	0	0	0	0	0	0	0	0	0	0	0	0	0	0	0
AT1G09060	772	711	1009	759	816	990	733	737	926	849	968	1191	863.001	790	982	925	862	1066.001
AT1G09063	0	0	0	0	0	0	0	0	0	0	0	0	0	0	0	0	0	0
AT1G09067	0	0	0	0	0	0	0	0	0	0	0	0	0	0	0	0	0	0
AT1G09070	3834	2090	2210	3491	2735	2411	2412	2278	1941	4067	3794	2945	3507	2308	1924	3699	4862	2852
AT1G09073	0	0	0	0	0	0	0	0	0	0	0	0	0	0	0	0	0	0
AT1G09077	0	0	0	0	0	0	0	0	0	0	0	0	0	0	0	0	0	0
AT1G09080	5	6	19	2	3	42	2	12	15	5	10	35	2	7	30	3	9	74
AT1G09083	19	9	31	7	20	25	15	8	12	7	35	32	8	14	40	25	16	31
AT1G09087	1	6	6	1	3	2	4	0	5	0	6	6	4	2	6	4	3	3
AT1G09090	1856	938	164	1587	538	220	1391	949	237	1362	709	273	2176	896	190	1189	497	198
AT1G09097	0	0	0	0	0	0	0	0	0	0	0	0	0	0	0	0	0	0
AT1G09100	1497	1361	1518	1151	1277	1393	1218	1128	1302	1176	1238	1609	1278	1264	1290	1281	1120	1492
AT1G09103	0	0	0	0	0	0	0	0	0	0	0	0	0	0	0	0	0	0
AT1G09107	0	0	0	0	0	0	0	0	0	0	0	0	0	0	0	0	0	0
AT1G09110	0	0	0	0	0	0	0	0	0	0	0	0	0	0	0	0	0	0
AT1G09113	0	0	0	0	0	0	0	0	0	0	0	0	0	0	0	0	0	0
AT1G09117	0	0	0	0	0	0	0	0	0	0	0	0	0	0	0	0	0	0
AT1G09123	0	0	0	0	0	1	0	0	0	1	0	1	0	0	0	0	0	0
AT1G09127	0	0	0	0	0	0	0	0	0	0	0	0	0	0	0	0	0	0
AT1G09130	1347	1149	1479	1225	1269	1341	1178	1251	1427	1316	1414	1629	1354	1205	1345	1383	1239	1381
AT1G09133	0	0	0	0	0	0	0	2	0	0	0	1	0	0	0	0	0	0
AT1G09137	0	0	0	0	0	0	0	0	0	0	0	0	0	0	0	0	0	0
AT1G09140	2465	2336	1840	2436	2614	1443	2281	1927	1653.001	2544	2524	1866	2489	2004.001	1693	2266.999	2478	1781
AT1G09143	0	0	0	0	0	0	0	0	0	0	0	0	0	0	0	0	0	0
AT1G09147	0	0	0	0	0	0	0	0	0	0	0	0	0	0	0	0	0	0
AT1G09150	795	815	1320	615	858	1012	744	809	1106	724	755	1124	757	823	1127	935	689	1099
AT1G09153	0	1	0	0	0	0	1	0	0	0	0	0	1	0	0	0	0	0
AT1G09155	208	194	82	214	270	65	189	197	84	182	238	76	210	291	75	259	185	93
AT1G09157	3	0	2	0	3	1	0	0	1	0	1	0	1	1	1	1	1	2
AT1G09160	687	831	1419	492	860	986	630	766	1080	569	799	1078	687	854	1273	655	696	1083
AT1G09163	0	0	0	0	0	0	0	0	0	0	0	0	0	0	0	0	0	0
AT1G09167	3	2	3	2	3	4	4	4	3	0	1	2	4	3	5	1	1	3
AT1G09170	461.001	470	170.001	228	426	127	445	315.001	131.999	258.999	286	124.001	332	517	133	340.001	287	165
AT1G09173	0	0	0	0	0	0	0	0	0	0	0	0	0	0	0	0	0	0
AT1G09176	29	19	4	14	16	7	15	11	2	6	18	20	14	11	5	7	24	8
AT1G09177	0	0	0	0	0	0	0	0	0	0	0	0	0	0	0	0	0	0
AT1G09180	33	25	22	25	25	33	21	18	28	16	44	43	24	23	36	12	20	55
AT1G09183	0	0	0	0	0	0	0	0	0	0	0	0	0	0	0	0	0	0
AT1G09187	0	0	0	0	0	0	0	0	0	0	0	0	0	0	0	0	0	0
AT1G09190	87	98	124	49	86	103	69	88	86	53	77	117	85	73	105	80	70	110
AT1G09193	2.463	1.097	3.117	0	1	1.032	3.457	0	1	0	2.161	4	1	1.359	3	1.369	3.646	2.069
AT1G09195	353.001	267.999	289	304	301	247	341	343	251	406.001	375.999	326	321	318	274	405	333.999	305.999
AT1G09197	0	0	0	0	0	0	0	0	0	0	0	0	0	0	0	0	0	0
AT1G09200	722	1067	2225	429	744	1522	716	807	1814	662	629	1695	832	1007	1930	853	756	1383
AT1G09207	3	13	5	5	24	0	2	3	4	3	6	0	0	8	4	2	9	0
AT1G09210	2836	4307	7210	2729	4473	5465	4038	4095	6316	3472	4115	6565	3303	4697	6433	4052	3167	5591.328
AT1G09213	3	1	1	0	2	0	0	0	0	1	0	0	0	0	0	0	1	0
AT1G09217	1	0	1	0	0	0	0	1	1	0	0	0	0	0	2	2	0	0
AT1G09220	46	44	58	37	47	49	37	54	47	33	48	53	35	50	54	37	45	51
AT1G09223	0	0	0	0	0	0	0	0	0	0	0	0	0	0	0	0	0	0
AT1G09227	0	0	0	0	0	0	0	0	0	0	0	0	0	0	0	0	0	0
AT1G09230	325	340	415	305.999	366	343	355	338	322.001	393	376	377	353	342	391.001	390	317	335
AT1G09233	0	0	0	0	0	0	0	0	0	0	0	0	0	0	0	0	0	0
AT1G09237	0	0	0	0	0	0	0	0	0	0	0	0	0	0	0	0	0	0
AT1G09240	2	2	3	0	1	1	1	0	1	1	7	2	0	2	1	1	3	6
AT1G09243	0	0	0	0	0	1	0	0	0	0	0	0	0	0	0	0	0	0
AT1G09245	0	0	0	0	0	0	0	0	0	0	0	0	0	0	0	0	0	0
AT1G09247	3	2	3	0	0	2	1	0	0	0	2	2	0	0	1	1	1	1
AT1G09250	697	562	475	651	525	354	522	594	430	579	669	441	648	536	412	665	655	420
AT1G09253	12	17	14	9	10	11	5	9	19	10	3	21	11	8	17	7	10	6
AT1G09257	4	0	1	3	5	4	2	1	1	0	2	2	2	3	0	2	4	0
AT1G09260	0	0	0	0	0	0	0	0	0	0	0	0	0	0	0	0	0	0
AT1G09263	0	0	0	0	0	0	0	0	0	0	0	0	0	0	0	0	0	0
AT1G09267	0	0	0	0	0	0	0	0	0	0	0	0	0	0	0	0	0	0
AT1G09270	2729	2649.999	2381	2153	2803	2007	2387	2409	2118	2229	2846	2378	2613	2739	2223	2388	2540	2191
AT1G09273	0	0	0	0	0	0	0	0	0	0	0	0	0	0	0	0	0	0
AT1G09277	0	0	0	0	0	0	0	0	0	0	0	0	0	0	0	0	0	0
AT1G09280	634	413	750	705	512	686	614	530	595	755	568	769	585	513	621	705	632	678
AT1G09283	0	0	0	0	0	0	0	0	0	0	0	0	0	0	0	0	0	0
AT1G09287	0	0	0	0	0	0	0	0	0	0	0	0	0	0	0	0	0	0
AT1G09290	245	278	468	238	276	368	273	245	406	287	274	424	290	265	358	266	232	385
AT1G09293	0	0	1	0	0	1	1	0	1	0	0	2	0	0	0	0	0	1
AT1G09297	0	3	0	0	2	3	0	1	0	0	1	1	0	0	0	0	3	1
AT1G09300	524	573	589	502	678	455	478	545	474	534	586	522	489	536	450	553	556	497
AT1G09303	0	0	0	0	0	0	0	0	0	0	0	0	0	0	0	0	0	0
AT1G09307	0	0	0	0	0	0	0	0	0	0	0	0	0	0	0	0	0	0
AT1G09310	32	69	122	7	85	61	25	33	84	21	35	56	22	55	88	25	41	69
AT1G09313	0	0	0	0	0	0	0	0	0	0	0	0	0	0	0	0	0	0
AT1G09317	0	0	0	0	0	0	0	0	0	0	0	0	0	0	0	0	0	0
AT1G09320	281	263	416	273	357	289	248	292	355	332	361	442	268	299	353	367	337	378
AT1G09323	0	0	0	0	0	0	0	0	0	0	0	0	0	0	0	0	0	0
AT1G09327	0	1	0	0	0	1	0	0	1	0	1	0	0	0	0	2	0	0
AT1G09330	898	996	1071	756	1043	929	870	921	1001	811	980	1034	988	983	1072	768	885	1039
AT1G09333	0	0	0	0	0	0	0	0	0	0	0	0	0	0	0	0	0	0
AT1G09337	0	0	0	0	0	0	0	0	0	0	0	0	0	0	0	0	0	0
AT1G09340	361	305	241	315	338	194	358	334	214	365	375	251	340	317	232	382	367	211
AT1G09343	0	0	0	0	0	0	0	0	0	0	0	0	0	0	0	0	0	0
AT1G09350	105	95	33	78	83	26	211	171	38	404	149	47	147	225	30	408	100	27
AT1G09353	0	0	0	0	0	0	0	0	0	0	0	1	0	0	0	0	0	0
AT1G09357	0	0	0	0	0	0	0	0	0	0	0	0	0	0	0	0	0	0
AT1G09360	0	0	0	0	0	0	1	0	0	0	0	0	0	1	0	0	0	0
AT1G09363	4	2	0	0	2	1	1	1	0	0	0	0	2	3	2	0	0	1
AT1G09367	0	1	0	0	0	0	1	0	0	0	0	0	0	0	0	0	1	0
AT1G09370	6	8	2	1	1	2	10	5	6	5	1	1	8	9	4	3	2	0
AT1G09373	0	0	0	0	0	0	0	0	0	0	0	0	0	0	0	0	0	0
AT1G09377	0	0	0	0	0	0	0	0	0	0	0	0	0	1	0	0	0	0
AT1G09380	40	27	292	55	48	307	61	42	204	86	62	335	64	38	182	116	75	373
AT1G09383	0	0	0	0	0	0	0	0	0	0	0	1	0	0	0	0	0	1
AT1G09387	0	0	0	0	0	0	0	0	0	0	0	0	0	0	0	0	0	0
AT1G09390	319	261	231	187	152	233	366	341	290	288	198	309	450	326	241	270	192	219
AT1G09393	0	0	0	0	0	0	0	0	0	0	0	0	0	0	0	0	0	0
AT1G09397	0	0	0	0	0	0	0	0	0	0	0	0	0	0	0	0	0	0
AT1G09400	18	33	9	4	13	5	13	39	10	8	19	9	20	40	15	9	12	10
AT1G09407	0	0	1	0	0	0	0	0	0	0	0	0	0	0	0	0	0	0
AT1G09410	58	50	69	44	46	61	47	47	59	40	59	74	44	58	76	43	48	68
AT1G09415	58	63	198	52	54	145	47	88	185	60	73	145	79	82	169	63	88	157
AT1G09417	0	0	0	0	0	0	0	0	0	0	0	0	0	0	0	0	0	0
AT1G09420	182	127	549	175	174	552	167	164	471	172	180	635	126	156	522	202	176	569
AT1G09421	1	0	1	1	2	2	0	0	4	0	0	2	0	0	1	3	0	1
AT1G09423	0	0	0	2	1	0	2	0	0	2	1	1	0	1	0	0	0	1
AT1G09427	4	1	2	2	2	4	3	1	1	1	2	3	4	0	7	4	4	7
AT1G09430	3964	4408	2437	3530	5054	1855	3823	3506	2136	3694	4082	2109	3687	4164	1993	4221	4236	2314
AT1G09433	0	0	0	0	0	0	0	0	0	0	0	0	0	0	0	0	0	0
AT1G09437	0	0	0	1	0	0	0	0	0	0	0	0	0	0	0	0	0	0
AT1G09440	397	338	281	164	320	164	361	317	253	283	280	245	376	440	217	332	312	180
AT1G09443	1	0	0	1	0	0	0	0	1	0	0	0	0	3	2	1	1	0
AT1G09447	0	0	0	0	0	0	0	0	0	0	0	0	0	0	0	0	0	0
AT1G09450	116	81	338	68	65	258	93	91	306	105	86	287	106	103	348	110	80	246
AT1G09453	2	3	4	2	1	4	7	5	2	2	4	3	0	2	2	1	3	6
AT1G09457	0	0	0	0	0	0	0	0	0	0	0	0	0	0	0	0	1	0
AT1G09460	445	377	1462	1233	608	1855	412	695	1453	606	1378	2733	827	568	1442	1384	1461	1967
AT1G09463	0	0	0	0	0	0	0	0	0	0	0	0	0	0	0	0	0	0
AT1G09467	45	46	59	24	33	22	42	35	46	21	72	72	31	38	54	53	33	56
AT1G09470	59	72	419	31	68.001	299	67	83	336	82	64	322.999	71	85.001	398	119	63	252
AT1G09473	0	0	0	0	0	0	0	0	0	0	0	0	0	0	0	0	0	0
AT1G09477	0	0	1	0	0	0	0	0	0	0	0	0	0	0	0	0	0	0
AT1G09480	107	79	227	129	124	200	49	81	165	78	146	235	84	70	190	80	136	231
AT1G09483	0	0	0	0	0	0	0	0	0	1	0	0	0	0	0	0	0	0
AT1G09487	15	10	21	7	12	13	9	18	17	12	12	24	12	14	21	16	10	17
AT1G09490	344	370	597	289	400	541	278	334	480	330	382	560	345	391	544	414	368	540
AT1G09493	0	0	0	0	0	0	0	0	0	0	0	0	0	0	0	0	0	1
AT1G09497	0	0	0	0	0	0	0	0	0	0	0	0	0	0	0	0	0	0
AT1G09500	0	1	16	0	0	11	0	0	12	1	0	20	0	0	15	1	0	13
AT1G09503	0	0	0	0	0	0	0	0	0	0	0	0	0	0	0	0	0	0
AT1G09507	0	0	0	0	0	0	0	0	0	0	0	0	0	0	0	0	0	0
AT1G09510	0	8	3	1	12	3	0	1	4	4	3	0	0	15	2	4	3	3
AT1G09513	1	1	0	0	0	0	0	0	0	0	0	0	0	0	0	0	0	0
AT1G09517	0	0	0	0	0	0	0	0	0	0	0	0	0	0	0	0	0	0
AT1G09520	317	287	398	312	315	313	260	284	315	272	301	363	268	269	305	291	256	331
AT1G09523	0	0	0	0	0	0	0	0	0	0	0	0	0	0	0	0	0	0
AT1G09527	0	0	0	0	0	0	0	0	0	0	0	0	0	0	0	1	0	0
AT1G09530	28	26	90	16	14	58	28	29	89	22	23	57	41	36	98	21	11	77
AT1G09533	29	22	29	20	36	22	27	20	33	24	28	29	15	16	46	39	36	32
AT1G09537	0	0	0	0	0	0	0	0	0	0	0	0	0	0	0	0	0	0
AT1G09540	7	17	132	8	17	115	9	18	106	21	14	146	8	9	96	25	21	133
AT1G09543	0	0	0	0	0	0	0	0	0	1	1	0	0	0	0	0	0	0
AT1G09547	0	0	0	0	0	0	0	0	0	0	0	0	0	0	0	0	0	0
AT1G09550	0	0	0	0	0	0	0	0	1	0	0	0	0	0	0	0	0	0
AT1G09553	0	0	0	0	0	0	0	0	0	0	0	0	0	0	0	0	0	0
AT1G09557	0	0	0	0	0	0	0	0	0	0	0	0	1	0	0	0	0	0
AT1G09560	16128	17012	4621	16209	14808	3768	16408	13663	4831	14553	14185	3897	13403	14625	3692	12164	13796	3841
AT1G09563	0	0	0	0	0	0	0	0	0	0	0	0	0	0	0	0	0	0
AT1G09567	0	0	0	0	0	0	0	0	0	0	0	0	0	0	0	0	0	0
AT1G09570	3749	3357.999	4337	3704	3710	3510	3664	3245	3653	3723.999	4019.999	4181	3536.999	3291.001	4000	3682.001	3777.999	3885
AT1G09573	0	0	12	1	0	3	1	1	2	0	0	4	1	3	12	0	1	2
AT1G09575	35	63	94	39	31	91	36	54	99	30	61	122	48	68	95	56	53	107
AT1G09577	0	0	0	0	0	0	0	0	0	1	0	0	0	0	0	0	0	0
AT1G09580	97	84	380	60	110	295	113	93	321	91	86	299	105	107	341	117	71	310
AT1G09583	0	0	0	0	0	0	0	0	0	0	0	0	0	0	0	0	0	0
AT1G09587	0	0	0	0	0	0	0	0	0	0	0	0	0	0	0	0	0	0
AT1G09590	2385.943	3421.517	7064.615	2031.78	3869.615	5001.271	2529.381	3077.146	5969.902	2334.476	3103.686	5144.533	2830.458	3262.11	5819.687	3247.94	2758.498	4691.255
AT1G09593	0	0	0	0	0	1	0	0	0	0	0	0	0	0	0	0	0	0
AT1G09597	0	0	0	0	0	0	0	0	0	0	0	0	0	0	0	0	0	0
AT1G09600	15	22	138	16	24	89	32	29	105	28	19	111	19	29	126	25	21	98
AT1G09603	1	0	0	1	1	1	3	1	2	0	0	0	1	0	0	0	1	0
AT1G09607	0	0	0	0	0	0	0	0	0	0	0	0	0	0	0	0	0	0
AT1G09610	74	69	27	37	41	19	61	86	26	27	38	29	66	65	29	55	51	19
AT1G09613	0	0	0	0	0	0	0	0	0	0	0	0	0	0	0	0	0	0
AT1G09617	1	1	0	0	0	1	0	0	0	0	0	0	0	0	0	0	0	0
AT1G09620	4112	4055	5896	3584	4047	4711	3731	4058	4928	3794	4209	5530	4357	4157	5117	4003	3862	4738
AT1G09623	0	0	0	2	1	0	3	2	0	0	0	2	0	1	0	0	0	0
AT1G09625	0	0	0	0	0	0	0	0	0	0	0	0	0	0	0	0	0	0
AT1G09627	0	0	0	1	0	0	1	0	0	1	0	0	0	0	0	1	0	0
AT1G09630	481	447	922	415	440	795	384	465	859	385	426	887	532	459	838	437	370	812
AT1G09633	0	0	0	0	0	0	0	0	0	0	0	2	0	0	0	1	0	0
AT1G09637	0	0	0	0	0	0	0	0	0	0	0	0	0	0	0	0	0	0
AT1G09640	7349	7748	9753	6529	8296	8122	6278	7038	8197	6852	7688	8612	7220	7309	8534	7099	7362	8294
AT1G09645	843	754	611	692	758	584	828	764	507	675	791	578	831	754	585	716	739	585
AT1G09647	0	0	0	0	2	0	0	0	0	0	2	0	0	0	0	1	0	1
AT1G09650	9	10	22	5	8	13	11	10	14	3	9	12	10	9	21	11	9	9
AT1G09653	0	0	0	0	0	0	0	0	0	0	0	0	0	0	0	0	0	0
AT1G09657	0	0	0	0	0	0	0	0	0	0	0	0	0	0	0	0	0	0
AT1G09660	717.999	667	1160.001	663	763	852.001	652	663	936	791	786	966	797	719	993	919.999	712.001	894
AT1G09663	0	0	0	0	0	0	0	0	0	0	0	0	0	0	0	0	0	0
AT1G09665	0	0	1	0	0	1	0	0	0	0	0	2	0	0	0	0	0	0
AT1G09667	0	0	0	0	0	0	0	0	0	0	0	0	0	0	0	0	0	0
AT1G09673	2	2	15	0	0	1	1	2	3	0	0	3	0	0	15	2	0	5
AT1G09677	1	1	1	0	1	0	1	1	2	0	0	0	0	0	2	0	1	1
AT1G09680	69	56	90	45	57	91	45	61	84	52	52	135	59	59	70	54	59	101
AT1G09683	1	0	1	1	0	0	0	0	0	0	1	1	1	0	0	1	0	0
AT1G09687	62	57	43	49	79	29	63	52	49	62	69	46	46	49	38	60	69	38
AT1G09690	3892.057	4536.483	10113.385	3163.22	4960.385	7449.729	3662.619	4368.854	8727.098	3631.524	3808.314	8025.467	4212.542	4346.89	8520.313	4554.06	3825.502	7044.745
AT1G09693	0	0	0	0	0	0	0	0	0	0	0	0	0	0	0	0	0	0
AT1G09697	0	0	0	0	0	1	0	0	0	0	0	0	0	0	2	0	0	0
AT1G09700	329	376	585	267	415	431	310	322	427	284	356	458	344	398	499	361	361	460
AT1G09703	0	0	0	0	0	0	0	0	0	0	0	0	0	0	0	0	0	0
AT1G09710	165	114.001	264	174	110	217.999	149	143	214	232	159	248.999	190.001	132	239	190	157	242
AT1G09713	0	0	0	0	0	0	0	0	0	0	0	0	0	0	0	0	0	0
AT1G09717	0	0	0	0	0	0	0	0	0	0	0	0	0	0	0	0	0	0
AT1G09720	0	1	0	0	0	0	0	0	0	0	0	0	0	0	0	0	0	0
AT1G09723	0	0	0	0	0	0	0	0	0	0	0	0	0	0	0	0	0	0
AT1G09730	1976	1676	1611	1703	1864	1501	1903	1676	1385	1832	1985	1560	1977	1906	1491	1789	1895	1526
AT1G09733	0	0	0	0	0	0	0	0	0	0	0	0	0	0	0	0	0	0
AT1G09737	0	0	0	0	0	0	0	0	0	0	0	0	0	0	0	0	0	0
AT1G09740	8147	6621	2712	6362	6069	2547	7876	6101	2560	6955	6022	2743	7532	6224	2387	6864	5462	2727
AT1G09743	0	0	0	0	0	1	0	0	0	1	0	0	0	0	0	0	0	0
AT1G09747	0	0	0	0	0	0	0	0	0	0	0	0	0	0	0	0	0	0
[truncated: 30,307 more rows]
