# Supplementary material for: A major role of class III HD-ZIPs in promoting sugar beet cyst nematode parasitism in Arabidopsis
Source: PLoS Pathog. 2024 Nov 7;20(11):e1012610. doi: 10.1371/journal.ppat.1012610 (PMC11542791; doi:10.1371/journal.ppat.1012610)
Supplement: S2 Dataset — (XLSX) [file ppat.1012610.s028.xlsx]

## Sheet: WT_BCN.vs.WT_Ctrl
	baseMean	log2FoldChange	lfcSE	stat	pvalue	padj	Gene_name	Gene_type	Gene_description
AT1G01010	1072.78	-0.854975	0.142642	-5.99383	2.04953e-09	6.99017e-09	NAC001	protein_coding	NAC domain-containing protein 1 [Source:UniProtKB/Swiss-Prot;Acc:Q0WV96]
AT1G01020	288.689	0.0225788	0.102741	0.219765	0.826054	0.858904	ARV1	protein_coding	ARV1 family protein [Source:UniProtKB/TrEMBL;Acc:Q5MK24]
AT1G01030	9.11163	2.27382	0.664469	3.42201	0.000621593	0.00122392	NGA3	protein_coding	B3 domain-containing transcription factor NGA3 [Source:UniProtKB/Swiss-Prot;Acc:Q9MAN1]
AT1G01040	1903.91	-0.354609	0.0694803	-5.10374	3.33014e-07	9.35896e-07	DCL1	protein_coding	Dicer-like 1 [Source:UniProtKB/TrEMBL;Acc:F4HQG6]
AT1G01046	11.154	-0.878178	0.527668	-1.66426	0.0960601	0.133593	MIR838A	miRNA	MIR838a; miRNA [Source:TAIR;Acc:AT1G01046]
AT1G01050	1762.58	0.0707705	0.0808226	0.875628	0.381232	0.450631	PPA1	protein_coding	Soluble inorganic pyrophosphatase 1 [Source:UniProtKB/Swiss-Prot;Acc:Q93V56]
AT1G01060	119.251	0.739658	0.509603	1.45144	0.146657	0.195271	LHY	protein_coding	LHY1 [Source:UniProtKB/TrEMBL;Acc:A0A178W761]
AT1G01070	218.215	-1.08176	0.203503	-5.31571	1.06244e-07	3.1264e-07		protein_coding	WAT1-related protein [Source:UniProtKB/TrEMBL;Acc:A0A178WFU3]
AT1G01080	191.839	0.235998	0.123538	1.91033	0.0560904	0.0819327		protein_coding	RNA-binding (RRM/RBD/RNP motifs) family protein [Source:UniProtKB/TrEMBL;Acc:F4HQH8]
AT1G01090	5828.26	-0.368712	0.123453	-2.98665	0.0028205	0.00508348	PDH-E1 ALPHA	protein_coding	Pyruvate dehydrogenase E1 component subunit alpha [Source:UniProtKB/TrEMBL;Acc:A0A178W8A7]
AT1G01100	3615.35	1.06883	0.0546211	19.5681	2.89309e-85	3.84209e-83	RPP1A	protein_coding	60S acidic ribosomal protein P1-1 [Source:UniProtKB/Swiss-Prot;Acc:Q8LCW9]
AT1G01110	163.186	2.16928	0.214334	10.121	4.45674e-24	4.06836e-23	IQD18	protein_coding	IQ-domain 18 [Source:UniProtKB/TrEMBL;Acc:Q9MAM4]
AT1G01120	3657.09	-1.40983	0.137782	-10.2323	1.42097e-24	1.33339e-23	KCS1	protein_coding	3-ketoacyl-CoA synthase [Source:UniProtKB/TrEMBL;Acc:A0A178W124]
AT1G01130	10.6891	0.421536	0.503679	0.836914	0.402641	0.471895		protein_coding	CONTAINS InterPro DOMAIN/s: CBL-interacting protein kinase (InterPro:IPR020660), Calcium/calmodulin-dependent protein kinase-like (InterPro:IPR020636); BEST Arabidopsis thaliana protein match is: unknown protein (TAIR:AT5G47170.1); Has 176 Blast hit /.../76 proteins in 20 species: Archae - 0; Bacteria - 0; Metazoa - 0; Fungi - 0; Plants - 176; Viruses - 0; Other Eukaryotes - 0 (source: NCBI BLink…
AT1G01140	76.7245	-0.172054	0.193141	-0.890825	0.373023	0.442328	CIPK9	protein_coding	CBL-interacting protein kinase 9 [Source:TAIR;Acc:AT1G01140]
AT1G01150	2.93585	3.01446	1.07032	2.81641	0.00485635	0.008474		protein_coding	Homeodomain-like protein with RING/FYVE/PHD-type zinc finger domain-containing protein [Source:UniProtKB/TrEMBL;Acc:F4HQJ2]
AT1G01160	702.463	0.296714	0.0781592	3.79628	0.000146885	0.000310829	GIF2	protein_coding	GRF1-interacting factor 2 [Source:UniProtKB/TrEMBL;Acc:F4HQJ3]
AT1G01170	192.576	-1.07016	0.16848	-6.35188	2.12699e-10	7.87603e-10		protein_coding	At1g01170 [Source:UniProtKB/TrEMBL;Acc:Q2HIQ2]
AT1G01180	369.294	-2.00451	0.122973	-16.3004	9.79841e-60	5.2465e-58		protein_coding	S-adenosyl-L-methionine-dependent methyltransferases superfamily protein [Source:UniProtKB/TrEMBL;Acc:F4HS78]
AT1G01190	602.331	-0.364341	0.121076	-3.00919	0.00261941	0.00474287	CYP78A8	protein_coding	CYP78A8 [Source:UniProtKB/TrEMBL;Acc:A0A178WIC4]
AT1G01200	145.547	0.211959	0.262053	0.808839	0.418608	0.487698	RABA3	protein_coding	RABA3 [Source:UniProtKB/TrEMBL;Acc:A0A178W3F7]
AT1G01210	296.153	0.419107	0.0870574	4.81414	1.47835e-06	3.89793e-06		protein_coding	DNA-directed RNA polymerase subunit [Source:UniProtKB/TrEMBL;Acc:Q9LNK0]
AT1G01220	864.091	0.138635	0.0685129	2.02348	0.0430237	0.0643493	FKGP	protein_coding	Bifunctional fucokinase/fucose pyrophosphorylase [Source:UniProtKB/Swiss-Prot;Acc:Q9LNJ9]
AT1G01225	312.397	-0.0701782	0.122971	-0.570691	0.568209	0.631534		protein_coding	At1g01225 [Source:UniProtKB/TrEMBL;Acc:Q29PY0]
AT1G01230	776.957	-0.496878	0.0790999	-6.28165	3.35008e-10	1.22069e-09		protein_coding	ORMDL family protein [Source:UniProtKB/TrEMBL;Acc:Q9C5I0]
AT1G01240	388.601	-0.484487	0.186606	-2.5963	0.00942325	0.0157329		protein_coding	At1g01240/F6F3_11 [Source:UniProtKB/TrEMBL;Acc:Q9LNJ7]
AT1G01260	721.678	0.105931	0.0822249	1.28831	0.197638	0.254418	BHLH13	protein_coding	Transcription factor bHLH13 [Source:UniProtKB/Swiss-Prot;Acc:Q9LNJ5]
AT1G01290	354.744	-0.155311	0.0903923	-1.71819	0.0857623	0.120657	CNX3	protein_coding	Cyclic pyranopterin monophosphate synthase, mitochondrial [Source:UniProtKB/Swiss-Prot;Acc:Q39056]
AT1G01300	2556.06	0.634802	0.111237	5.70673	1.15168e-08	3.70435e-08	APF2	protein_coding	Aspartyl protease family protein 2 [Source:UniProtKB/Swiss-Prot;Acc:Q9LNJ3]
AT1G01310	1.83161	-0.146636	1.17727	-0.124556	0.900875	0.92183		protein_coding	At1g01310 [Source:UniProtKB/TrEMBL;Acc:Q6ID87]
AT1G01320	1789.39	-0.11193	0.148201	-0.755257	0.450095	0.518015		protein_coding	Tetratricopeptide repeat (TPR)-like superfamily protein [Source:UniProtKB/TrEMBL;Acc:F4HS99]
AT1G01340	2151.63	-0.961276	0.171039	-5.62023	1.90705e-08	6.0098e-08	CNGC10	protein_coding	Probable cyclic nucleotide-gated ion channel 10 [Source:UniProtKB/Swiss-Prot;Acc:Q9LNJ0]
AT1G01350	656.833	0.0168051	0.0756992	0.221999	0.824315	0.857436		protein_coding	Zinc finger CCCH domain-containing protein 1 [Source:UniProtKB/Swiss-Prot;Acc:Q8GX84]
AT1G01355	1.094	2.32241	1.83032	1.26885	0.204493	0.262367		protein_coding	Putative endonuclease or glycosyl hydrolase [Source:UniProtKB/TrEMBL;Acc:F4HSA3]
AT1G01360	849.28	-1.40144	0.109844	-12.7585	2.79423e-37	5.2503e-36	PYL9	protein_coding	RCAR1 [Source:UniProtKB/TrEMBL;Acc:A0A178W4H4]
AT1G01370	133.409	1.12857	0.159231	7.08764	1.36422e-12	6.02655e-12	HTR12	protein_coding	Histone H3-like centromeric protein HTR12 [Source:UniProtKB/Swiss-Prot;Acc:Q8RVQ9]
AT1G01380	94.1356	-0.225076	0.281177	-0.800477	0.423435	0.492638	ETC1	protein_coding	MYB-like transcription factor ETC1 [Source:UniProtKB/Swiss-Prot;Acc:Q9LNI5]
AT1G01390	2.51463	0.169907	1.13846	0.149243	0.881362	0.905793		protein_coding	UDP-Glycosyltransferase superfamily protein [Source:TAIR;Acc:AT1G01390]
AT1G01420	189.108	-1.44301	0.197988	-7.28835	3.13768e-13	1.453e-12	UGT72B3	protein_coding	UDP-glucosyl transferase 72B3 [Source:TAIR;Acc:AT1G01420]
AT1G01430	550.31	-0.540509	0.101968	-5.30079	1.15304e-07	3.38156e-07	TBL25	protein_coding	Mannan O-acetyltransferase 3 [Source:UniProtKB/TrEMBL;Acc:A0A346P850]
AT1G01440	804.108	-0.919417	0.0894339	-10.2804	8.63596e-25	8.22183e-24		protein_coding	At1g01440 [Source:UniProtKB/TrEMBL;Acc:Q6NQ63]
AT1G01448	387.337	-0.707763	0.149555	-4.73247	2.218e-06	5.74379e-06		lncRNA	other RNA [Source:TAIR;Acc:AT1G01448]
AT1G01453	15.2536	-0.767341	0.559882	-1.37054	0.170518	0.223373		protein_coding	unknown protein; FUNCTIONS IN: molecular_function unknown; INVOLVED IN: biological_process unknown; LOCATED IN: cellular_component unknown; BEST Arabidopsis thaliana protein match is: unknown protein (TAIR:AT4G01110.1); Has 30201 Blast hits to 17322 /.../ins in 780 species: Archae - 12; Bacteria - 1396; Metazoa - 17338; Fungi - 3422; Plants - 5037; Viruses - 0; Other Eukaryotes - 2996 (source: NC…
AT1G01470	4952.28	-0.966858	0.206202	-4.68888	2.74705e-06	7.03554e-06	LEA14	protein_coding	LSR3 [Source:UniProtKB/TrEMBL;Acc:A0A178W160]
AT1G01480	132.919	3.91977	0.472277	8.29971	1.04366e-16	6.09192e-16	ACS2	protein_coding	1-aminocyclopropane-1-carboxylate synthase 2 [Source:UniProtKB/Swiss-Prot;Acc:Q06402]
AT1G01490	1113.82	-0.394644	0.129821	-3.0399	0.00236654	0.00430823		protein_coding	Heavy metal transport/detoxification superfamily protein [Source:TAIR;Acc:AT1G01490]
AT1G01500	488.956	-1.15007	0.143709	-8.00275	1.21675e-15	6.61269e-15		protein_coding	Uncharacterized protein At1g01500 [Source:UniProtKB/Swiss-Prot;Acc:Q8GUH2]
AT1G01510	1174.56	0.393475	0.0650775	6.04624	1.48263e-09	5.12284e-09	AN	protein_coding	C-terminal binding protein AN [Source:UniProtKB/Swiss-Prot;Acc:O23702]
AT1G01520	146.138	-2.51176	0.432713	-5.80468	6.44884e-09	2.11624e-08		protein_coding	ASG4 [Source:UniProtKB/TrEMBL;Acc:A0A384LJW3]
AT1G01540	1064.58	0.319323	0.0712187	4.48369	7.33619e-06	1.79873e-05		protein_coding	Probable serine/threonine-protein kinase At1g01540 [Source:UniProtKB/Swiss-Prot;Acc:Q3EDL4]
AT1G01550	6670.83	-0.642059	0.0430811	-14.9035	3.1282e-50	1.11411e-48	BPS1	protein_coding	Protein BPS1, chloroplastic [Source:UniProtKB/Swiss-Prot;Acc:Q9LMM6]
AT1G01560	65.834	1.78236	0.2974	5.99315	2.05815e-09	7.01752e-09	MPK11	protein_coding	Mitogen-activated protein kinase 11 [Source:UniProtKB/Swiss-Prot;Acc:Q9LMM5]
AT1G01570	258.427	-0.267919	0.287161	-0.932995	0.350823	0.419602		protein_coding	F22L4.11 protein [Source:UniProtKB/TrEMBL;Acc:Q9LMM4]
AT1G01580	1994.56	-2.46507	0.714928	-3.44799	0.000564769	0.0011168	FRO2	protein_coding	ferric reduction oxidase 2 [Source:TAIR;Acc:AT1G01580]
AT1G01600	706.214	-1.08727	0.255042	-4.26309	2.01615e-05	4.7081e-05	CYP86A4	protein_coding	Cytochrome P450 86A4 [Source:UniProtKB/Swiss-Prot;Acc:Q9LMM1]
AT1G01610	4328.57	-2.04531	0.150969	-13.5479	8.15183e-42	1.90474e-40	GPAT4	protein_coding	GPAT4 [Source:UniProtKB/TrEMBL;Acc:A0A178W9F8]
AT1G01620	7353.75	-0.843704	0.156213	-5.40098	6.62765e-08	1.98838e-07	PIP1-3	protein_coding	TMP-B [Source:UniProtKB/TrEMBL;Acc:A0A178WIA6]
AT1G01630	1688.5	-0.117336	0.101155	-1.15996	0.246063	0.30868		protein_coding	Polyphosphoinositide binding protein, putative [Source:UniProtKB/TrEMBL;Acc:Q9LQ96]
AT1G01640	984.978	-0.786505	0.121896	-6.45225	1.102e-10	4.17802e-10		protein_coding	BTB/POZ domain-containing protein At1g01640 [Source:UniProtKB/Swiss-Prot;Acc:Q9LQ95]
AT1G01650	1732.01	-0.341657	0.0652441	-5.2366	1.63564e-07	4.72153e-07	SPPL4	protein_coding	Signal peptide peptidase-like 4 [Source:UniProtKB/Swiss-Prot;Acc:Q0WMJ8]
AT1G01660	104.794	-0.198795	0.240657	-0.826052	0.408775	0.478138		protein_coding	RING/U-box superfamily protein [Source:TAIR;Acc:AT1G01660]
AT1G01670	158.321	-0.307402	0.158521	-1.93918	0.0524791	0.0771273	PUB56	protein_coding	U-box domain-containing protein 56 [Source:UniProtKB/Swiss-Prot;Acc:Q8GXQ7]
AT1G01680	10.4764	3.48346	0.863432	4.03443	5.47347e-05	0.000121664	PUB54	protein_coding	U-box domain-containing protein 54 [Source:UniProtKB/Swiss-Prot;Acc:Q9LQ92]
AT1G01690	224.698	1.13558	0.138163	8.21912	2.04998e-16	1.1693e-15	ATPRD3	protein_coding	Putative recombination initiation defects 3 [Source:UniProtKB/TrEMBL;Acc:F4HU48]
AT1G01695	13.6411	0.781035	0.389902	2.00316	0.0451603	0.0672669		protein_coding	TRM33 [Source:UniProtKB/TrEMBL;Acc:A0A178WAP9]
AT1G01700	64.3836	2.3424	0.229364	10.2126	1.74109e-24	1.62534e-23	ATROPGEF2	protein_coding	RHO guanyl-nucleotide exchange factor 2 [Source:TAIR;Acc:AT1G01700]
AT1G01710	981.278	-0.00660775	0.0707085	-0.0934506	0.925546	0.942792		protein_coding	Acyl-CoA thioesterase II [Source:UniProtKB/TrEMBL;Acc:F4HU51]
AT1G01715	64.909	0.882026	0.203005	4.34486	1.39366e-05	3.31538e-05		protein_coding
AT1G01720	1736.28	-0.786774	0.124063	-6.34171	2.27231e-10	8.39958e-10	NAC002	protein_coding	NAC domain-containing protein 2 [Source:UniProtKB/Swiss-Prot;Acc:Q39013]
AT1G01725	168.463	-0.313007	0.158851	-1.97045	0.0487871	0.072166		protein_coding	Adenylosuccinate synthetase [Source:UniProtKB/TrEMBL;Acc:Q9LQ84]
AT1G01730	675.344	0.216405	0.0975435	2.21855	0.0265176	0.0411788		protein_coding	T1N6.14 protein [Source:UniProtKB/TrEMBL;Acc:Q9LQ83]
AT1G01740	187.201	-0.0234075	0.122471	-0.191127	0.848426	0.878238	BSK4	protein_coding	Serine/threonine-protein kinase BSK4 [Source:UniProtKB/Swiss-Prot;Acc:F4HU55]
AT1G01750	66.7117	0.60443	0.842045	0.717812	0.472873	0.539892	ADF11	protein_coding	actin depolymerizing factor 11 [Source:TAIR;Acc:AT1G01750]
AT1G01760	102.554	0.826692	0.179547	4.60431	4.13827e-06	1.0417e-05		protein_coding	TAD1 [Source:UniProtKB/TrEMBL;Acc:A0A178W782]
AT1G01770	563.097	-0.549369	0.129275	-4.24962	2.14131e-05	4.98304e-05		protein_coding	Propionyl-CoA carboxylase [Source:UniProtKB/TrEMBL;Acc:Q8GZ85]
AT1G01780	491.907	-1.17941	0.116179	-10.1517	3.25677e-24	3.00328e-23	PLIM2B	protein_coding	LIM domain-containing protein PLIM2b [Source:UniProtKB/Swiss-Prot;Acc:Q1ECF5]
AT1G01790	1105.22	-0.242144	0.104708	-2.31257	0.0207462	0.0328181	KEA1	protein_coding	K(+) efflux antiporter 1, chloroplastic [Source:UniProtKB/Swiss-Prot;Acc:Q9ZTZ7]
AT1G01800	1987.17	0.212575	0.0992461	2.14189	0.0322021	0.049232		protein_coding	AT1G01800 protein [Source:UniProtKB/TrEMBL;Acc:Q94K30]
AT1G01810	20.603	0.388514	0.35481	1.09499	0.273519	0.338601		protein_coding	T1N6.23 [Source:UniProtKB/TrEMBL;Acc:Q9LQ74]
AT1G01820	1871.57	-0.778061	0.088014	-8.8402	9.55459e-19	6.34974e-18	PEX11C	protein_coding	Peroxisomal membrane protein 11C [Source:UniProtKB/Swiss-Prot;Acc:Q9LQ73]
AT1G01830	395.213	-0.288785	0.150368	-1.92051	0.054793	0.080202		protein_coding	ARM repeat superfamily protein [Source:UniProtKB/TrEMBL;Acc:Q93YW3]
AT1G01840	18.7894	0.14245	0.311158	0.457807	0.647091	0.7038		protein_coding	AP2-like ethylene-responsive transcription factor SNZ [Source:UniProtKB/TrEMBL;Acc:Q9LQ71]
AT1G01860	160.423	-0.15929	0.1451	-1.09779	0.272295	0.337283	PFC1	protein_coding	rRNA adenine N(6)-methyltransferase [Source:UniProtKB/TrEMBL;Acc:A0A178WMV6]
AT1G01880	71.4027	1.01216	0.201303	5.02806	4.95468e-07	1.36744e-06	GEN1	protein_coding	Flap endonuclease GEN-like 1 [Source:UniProtKB/Swiss-Prot;Acc:Q9LPD2]
AT1G01900	145.508	0.981114	0.182999	5.36132	8.26177e-08	2.45545e-07	SBTI1.1	protein_coding	SBTI1.1 [Source:UniProtKB/TrEMBL;Acc:A0A178W900]
AT1G01910	1243.06	0.26758	0.0715856	3.7379	0.000185564	0.000388274		protein_coding	ATPase [Source:UniProtKB/TrEMBL;Acc:A0A178WPT5]
AT1G01920	527.853	0.598999	0.0955444	6.26932	3.62618e-10	1.31742e-09		protein_coding	SET domain-containing protein [Source:UniProtKB/TrEMBL;Acc:F4HU79]
AT1G01930	394.935	0.0389996	0.0904438	0.431202	0.666321	0.721178		protein_coding	F22M8.6 protein [Source:UniProtKB/TrEMBL;Acc:Q9LPC8]
AT1G01940	436.32	0.844638	0.0968264	8.72323	2.70386e-18	1.74703e-17	CYP18-1	protein_coding	Peptidyl-prolyl cis-trans isomerase CYP18-1 [Source:UniProtKB/Swiss-Prot;Acc:Q9LPC7]
AT1G01950	827.389	-0.0154559	0.0767669	-0.201335	0.840436	0.871429	ARK2	protein_coding	Kinesin-like protein [Source:UniProtKB/TrEMBL;Acc:F4HU83]
AT1G01960	3590.81	0.260039	0.076054	3.41914	0.000628188	0.00123597	BIG3	protein_coding	Brefeldin A-inhibited guanine nucleotide-exchange protein 3 [Source:UniProtKB/Swiss-Prot;Acc:Q9LPC5]
AT1G01970	212.564	-0.13244	0.155681	-0.850717	0.394927	0.464204		protein_coding	Pentatricopeptide repeat-containing protein At1g01970 [Source:UniProtKB/Swiss-Prot;Acc:Q9LPC4]
AT1G01990	380.019	-0.0910815	0.100172	-0.909249	0.363219	0.432339		protein_coding	At1g01990 [Source:UniProtKB/TrEMBL;Acc:Q9LPC2]
AT1G02000	406.179	-0.611852	0.130339	-4.69432	2.67499e-06	6.85695e-06	GAE2	protein_coding	UDP-glucuronate 4-epimerase 2 [Source:UniProtKB/Swiss-Prot;Acc:Q9LPC1]
AT1G02010	289.2	-0.155668	0.155682	-0.999914	0.317352	0.385036	SEC1A	protein_coding	secretory 1A [Source:TAIR;Acc:AT1G02010]
AT1G02020	278.487	-0.0355362	0.0929107	-0.382476	0.702108	0.752634		protein_coding	Nitroreductase family protein [Source:UniProtKB/TrEMBL;Acc:O23673]
AT1G02030	92.4654	-0.698218	0.338183	-2.06462	0.0389591	0.0587712	ZAT1	protein_coding	Zinc finger protein ZAT1 [Source:UniProtKB/Swiss-Prot;Acc:Q39092]
AT1G02050	172.48	0.398759	0.160729	2.48095	0.0131034	0.0214147	PKSA	protein_coding	Type III polyketide synthase A [Source:UniProtKB/Swiss-Prot;Acc:O23674]
AT1G02060	246.901	0.356175	0.103247	3.44974	0.000561132	0.00110999		protein_coding	Pentatricopeptide repeat-containing protein At1g02060, chloroplastic [Source:UniProtKB/Swiss-Prot;Acc:O81908]
AT1G02070	1.70077	-1.9752	1.62885	-1.21263	0.22527	0.285871		protein_coding	At1g02070 [Source:UniProtKB/TrEMBL;Acc:Q0IGM8]
AT1G02080	6203.6	0.109498	0.0540944	2.02421	0.0429489	0.0642417		protein_coding	Transcription regulator [Source:UniProtKB/TrEMBL;Acc:F4HVV6]
AT1G02090	1251.71	0.534321	0.0734462	7.27499	3.46435e-13	1.59767e-12	CSN7	protein_coding	COP9 signalosome complex subunit 7 [Source:UniProtKB/Swiss-Prot;Acc:Q94JU3]
AT1G02100	1286.29	-0.658092	0.0804792	-8.17717	2.90585e-16	1.64313e-15	LCMT1	protein_coding	Leucine carboxyl methyltransferase 1 homolog [Source:UniProtKB/Swiss-Prot;Acc:Q8VY08]
AT1G02110	582.074	0.969607	0.105342	9.2044	3.43599e-20	2.51452e-19		protein_coding	BZIP domain class transcription factor (DUF630 and DUF632) [Source:UniProtKB/TrEMBL;Acc:Q56W45]
AT1G02120	2810.33	-0.578411	0.0474326	-12.1944	3.33034e-34	5.38028e-33	VAD1	protein_coding	Protein VASCULAR ASSOCIATED DEATH 1, chloroplastic [Source:UniProtKB/Swiss-Prot;Acc:F4HVW5]
AT1G02130	1184.82	-0.133959	0.0791425	-1.69262	0.0905269	0.126617	RABD2A	protein_coding	Ras-related protein RABD2a [Source:UniProtKB/Swiss-Prot;Acc:P28188]
AT1G02140	2516.38	0.0385891	0.0483524	0.79808	0.424824	0.493827	MEE63	protein_coding	MEE63 [Source:UniProtKB/TrEMBL;Acc:A0A178WA48]
AT1G02145	580.998	0.0702501	0.0776456	0.904753	0.365596	0.434706	ALG12	protein_coding	Dol-P-Man:Man(7)GlcNAc(2)-PP-Dol alpha-1,6-mannosyltransferase [Source:UniProtKB/Swiss-Prot;Acc:A8MR93]
AT1G02150	635.927	0.131968	0.0843155	1.56516	0.117544	0.160118		protein_coding	Pentatricopeptide repeat-containing protein At1g02150 [Source:UniProtKB/Swiss-Prot;Acc:Q8LPS6]
AT1G02160	296.451	0.0915641	0.106093	0.863054	0.388108	0.457286		protein_coding	Cox19 family protein (CHCH motif) [Source:UniProtKB/TrEMBL;Acc:A8MQS6]
AT1G02170	875.073	-0.582663	0.0786	-7.41301	1.23461e-13	5.88179e-13	AMC1	protein_coding	MCP1b [Source:UniProtKB/TrEMBL;Acc:A0A178W8H4]
AT1G02180	66.2827	0.585849	0.222029	2.63861	0.00832474	0.0139952		protein_coding	Ferredoxin-like protein [Source:UniProtKB/TrEMBL;Acc:Q8GYG8]
AT1G02205	11.1342	2.21455	0.608068	3.64195	0.00027058	0.000556016	CER1	protein_coding	Fatty acid hydroxylase superfamily [Source:TAIR;Acc:AT1G02205]
AT1G02220	3531.42	-0.0755186	0.137996	-0.547253	0.584205	0.646335	NAC003	protein_coding	NAC domain-containing protein 3 [Source:UniProtKB/Swiss-Prot;Acc:Q5PP28]
AT1G02230	37.5174	0.283583	0.423687	0.669322	0.50329	0.56956	NAC004	protein_coding	NAC domain-containing protein 4 [Source:UniProtKB/Swiss-Prot;Acc:O81913]
AT1G02250	5.86321	-0.882285	0.722757	-1.22072	0.222192	0.282377	NAC005	protein_coding	NAC domain-containing protein 5 [Source:UniProtKB/Swiss-Prot;Acc:O81914]
AT1G02260	549.183	-0.877425	0.130028	-6.74798	1.4992e-11	6.10961e-11		protein_coding	At1g02260 [Source:UniProtKB/TrEMBL;Acc:O81915]
AT1G02270	603.857	-0.782546	0.0829947	-9.42887	4.14539e-21	3.20426e-20		protein_coding	Uncharacterized calcium-binding protein At1g02270 [Source:UniProtKB/Swiss-Prot;Acc:O81916]
AT1G02280	692.613	-0.42017	0.0936144	-4.48831	7.17921e-06	1.76226e-05	TOC33	protein_coding	Translocase of chloroplast 33, chloroplastic [Source:UniProtKB/Swiss-Prot;Acc:O23680]
AT1G02290	343.6	0.07416	0.103474	0.716699	0.47356	0.540495		protein_coding	At1g02290 [Source:UniProtKB/TrEMBL;Acc:Q6GKW8]
AT1G02300	300.045	-0.163583	0.157905	-1.03596	0.300223	0.366943	CATHB1	protein_coding	Cathepsin B-like protease 1 [Source:UniProtKB/Swiss-Prot;Acc:F4HVZ1]
AT1G02305	3792.56	-1.07868	0.0776596	-13.8898	7.29891e-44	1.87097e-42	CATHB2	protein_coding	Cathepsin B-like protease 2 [Source:UniProtKB/Swiss-Prot;Acc:Q93VC9]
AT1G02310	164.122	-0.3864	0.269166	-1.43554	0.151133	0.200674	MAN1	protein_coding	MAN1 [Source:UniProtKB/TrEMBL;Acc:A0A178WL81]
AT1G02330	945.681	0.121652	0.0633324	1.92084	0.0547514	0.0801461	CSU2	protein_coding	CONTAINS InterPro DOMAIN/s: Hepatocellular carcinoma-associated antigen 59 (InterPro:IPR010756); Has 1239 Blast hits to 998 proteins in 204 species: Archae - 4; Bacteria - 71; Metazoa - 421; Fungi - 109; Plants - 87; Viruses - 5; Other Eukaryotes - /.../ource: NCBI BLink). [Source:TAIR;Acc:AT1G02330]
AT1G02335	776.311	-0.237584	0.146741	-1.61908	0.105431	0.14531	GL22	protein_coding	Germin-like protein subfamily 2 member 2 [Source:UniProtKB/Swiss-Prot;Acc:Q9FZ27]
AT1G02340	155.815	-0.972906	0.197481	-4.92657	8.36858e-07	2.25866e-06	HFR1	protein_coding	Transcription factor HFR1 [Source:UniProtKB/Swiss-Prot;Acc:Q9FE22]
AT1G02350	13.0533	0.557547	0.448598	1.24286	0.213918	0.273058		protein_coding	Protoporphyrinogen oxidase-like protein [Source:UniProtKB/TrEMBL;Acc:F4HVZ8]
AT1G02360	2255.41	-2.07483	0.133547	-15.5363	1.9697e-54	8.22303e-53		protein_coding	Chitinase family protein [Source:TAIR;Acc:AT1G02360]
AT1G02370	317.569	0.410597	0.119425	3.43813	0.000585754	0.00115645		protein_coding	Pentatricopeptide repeat-containing protein At1g02370, mitochondrial [Source:UniProtKB/Swiss-Prot;Acc:Q9FZ24]
AT1G02380	59.3629	1.11912	0.213787	5.23473	1.65222e-07	4.76763e-07		protein_coding	T6A9.7 protein [Source:UniProtKB/TrEMBL;Acc:Q9FZ23]
AT1G02390	28.0287	2.85903	0.521827	5.47888	4.2802e-08	1.30697e-07	GPAT2	protein_coding	Probable glycerol-3-phosphate acyltransferase 2 [Source:UniProtKB/Swiss-Prot;Acc:Q9FZ22]
AT1G02400	853.937	-0.992144	0.212608	-4.66654	3.06321e-06	7.80359e-06	GA2OX6	protein_coding	Gibberellin 2-beta-dioxygenase 6 [Source:UniProtKB/Swiss-Prot;Acc:Q9FZ21]
AT1G02405	1.31888	1.72822	1.51221	1.14284	0.253106	0.316412		protein_coding	At1g02405 [Source:UniProtKB/TrEMBL;Acc:Q6NMD9]
AT1G02410	680.139	-0.313123	0.0789119	-3.96801	7.24744e-05	0.000158991	COX11	protein_coding	Cytochrome c oxidase assembly protein COX11, mitochondrial [Source:UniProtKB/Swiss-Prot;Acc:Q8GWR0]
AT1G02420	131.159	0.201688	0.152473	1.32278	0.185909	0.241062		protein_coding	Putative pentatricopeptide repeat-containing protein At1g02420 [Source:UniProtKB/Swiss-Prot;Acc:Q9FZ19]
AT1G02430	19.938	-1.10292	0.413901	-2.66469	0.00770593	0.0130341	ATARFD1B	protein_coding	ADP-ribosylation factor D1B [Source:UniProtKB/TrEMBL;Acc:F4HXI4]
AT1G02440	5.38217	-0.906342	0.969922	-0.934448	0.350073	0.418933	ATARFD1A	protein_coding	ADP-ribosylation factor D1A [Source:UniProtKB/TrEMBL;Acc:F4HXI5]
AT1G02450	4.04349	2.76399	0.943475	2.92958	0.00339416	0.00605703	NIMIN-1	protein_coding	NIMIN1 [Source:UniProtKB/TrEMBL;Acc:A0A178WC43]
AT1G02460	45.6197	0.0953336	0.401745	0.237299	0.812425	0.847695		protein_coding	At1g02460 [Source:UniProtKB/TrEMBL;Acc:Q9FWX5]
AT1G02470	21.5103	0.240951	0.362396	0.664882	0.506126	0.572274		protein_coding	Polyketide cyclase/dehydrase and lipid transport superfamily protein [Source:UniProtKB/TrEMBL;Acc:F4HXI8]
AT1G02475	270.434	-0.217741	0.0977876	-2.22668	0.025969	0.040409		protein_coding	Polyketide cyclase/dehydrase and lipid transport superfamily protein [Source:UniProtKB/TrEMBL;Acc:Q94K52]
AT1G02490	3.42019	2.57385	0.994766	2.58739	0.00967055	0.0161194		protein_coding	unknown protein; Has 0 Blast hits to 0 proteins in 0 species (source: NCBI BLink). [Source:TAIR;Acc:AT1G02490]
AT1G02500	19905.4	-0.693009	0.0921957	-7.51672	5.61687e-14	2.74548e-13	SAM1	protein_coding	S-adenosylmethionine synthase [Source:UniProtKB/TrEMBL;Acc:A0A178WES1]
AT1G02510	0.57483	1.39303	2.63152	0.529362	0.596554	0.658147	TPK4	protein_coding	TPK4 [Source:UniProtKB/TrEMBL;Acc:A0A178W803]
AT1G02520	3737.47	-1.18768	0.0928018	-12.7981	1.68069e-37	3.19115e-36	ABCB11	protein_coding	ABC transporter B family member 11 [Source:UniProtKB/Swiss-Prot;Acc:Q9FWX7]
AT1G02530	44.3654	1.89134	0.253048	7.47425	7.76444e-14	3.75692e-13	ABCB12	protein_coding	PGP12 [Source:UniProtKB/TrEMBL;Acc:A0A178WBY9]
AT1G02560	1641.74	0.0856773	0.0514612	1.66489	0.0959344	0.133438	CLPP5	protein_coding	ATP-dependent Clp protease proteolytic subunit [Source:UniProtKB/TrEMBL;Acc:A0A178WMF0]
AT1G02570	6.63794	0.00561237	0.742975	0.00755391	0.993973	0.994989		protein_coding	Transmembrane protein [Source:UniProtKB/TrEMBL;Acc:Q1PFZ3]
AT1G02575	2.81306	-1.07882	0.975512	-1.1059	0.268771	0.333619		protein_coding	unknown protein; BEST Arabidopsis thaliana protein match is: unknown protein (TAIR:AT1G02570.1). [Source:TAIR;Acc:AT1G02575]
AT1G02580	18.1261	-0.858347	0.44647	-1.92252	0.0545406	0.0798624	MEA	protein_coding	Histone-lysine N-methyltransferase MEDEA [Source:UniProtKB/Swiss-Prot;Acc:O65312]
AT1G02610	102.748	-1.63417	0.192989	-8.46771	2.50269e-17	1.5209e-16		protein_coding	RING/FYVE/PHD zinc finger superfamily protein [Source:UniProtKB/TrEMBL;Acc:F4HXK4]
AT1G02640	408.415	0.594306	0.214139	2.77532	0.00551468	0.0095406	BXL2	protein_coding	Probable beta-D-xylosidase 2 [Source:UniProtKB/Swiss-Prot;Acc:Q94KD8]
AT1G02650	22.3558	0.487954	0.372227	1.3109	0.189891	0.245683		protein_coding	T14P4.7 protein [Source:UniProtKB/TrEMBL;Acc:Q9FWY3]
AT1G02660	195.278	-0.372569	0.187281	-1.98936	0.0466617	0.0692793	PLIP2	protein_coding	Phospholipase A1 PLIP2, chloroplastic [Source:UniProtKB/Swiss-Prot;Acc:F4HXL0]
AT1G02670	42.2461	0.575589	0.232206	2.47878	0.0131831	0.0215325		protein_coding	P-loop containing nucleoside triphosphate hydrolases superfamily protein [Source:TAIR;Acc:AT1G02670]
AT1G02680	258.558	0.113912	0.103046	1.10545	0.268963	0.333768	TAF13	protein_coding	Transcription initiation factor TFIID subunit 13 [Source:UniProtKB/Swiss-Prot;Acc:Q6NQH4]
AT1G02690	1161.21	0.632201	0.0863414	7.32211	2.44109e-13	1.13782e-12	IMPA-6	protein_coding	Importin subunit alpha [Source:UniProtKB/TrEMBL;Acc:F4HXL3]
AT1G02700	4.10543	2.06728	0.839383	2.46285	0.0137836	0.0224437		protein_coding	GATA transcription factor-like protein [Source:UniProtKB/TrEMBL;Acc:Q9FWY8]
AT1G02705	4.14616	-0.272285	0.747667	-0.364179	0.715724	0.764997		protein_coding
AT1G02720	415.138	-0.630833	0.148818	-4.23896	2.24557e-05	5.20812e-05	GATL5	protein_coding	Probable galacturonosyltransferase-like 5 [Source:UniProtKB/Swiss-Prot;Acc:Q9FWY9]
AT1G02730	2477.19	1.04341	0.146838	7.10587	1.19566e-12	5.30587e-12	CSLD5	protein_coding	Cellulose synthase-like protein D5 [Source:UniProtKB/Swiss-Prot;Acc:Q9SRW9]
AT1G02740	375.496	0.13386	0.086787	1.5424	0.122977	0.166909	MRG2	protein_coding	Protein MRG2 [Source:UniProtKB/Swiss-Prot;Acc:Q4V3E2]
AT1G02750	380.743	-0.785934	0.116307	-6.7574	1.40492e-11	5.73832e-11	DI19-2	protein_coding	Protein DEHYDRATION-INDUCED 19 homolog 2 [Source:UniProtKB/Swiss-Prot;Acc:Q8GWK1]
AT1G02770	12.4867	0.578955	0.50547	1.14538	0.252052	0.315332		protein_coding	UPF0725 protein At1g02770 [Source:UniProtKB/Swiss-Prot;Acc:Q9SRX1]
AT1G02780	14820.1	0.90767	0.0605355	14.994	8.03531e-51	2.91478e-49	RPL19A	protein_coding	60S ribosomal protein L19-1 [Source:UniProtKB/Swiss-Prot;Acc:Q9SRX2]
AT1G02800	31.3573	3.90277	0.580351	6.72484	1.75791e-11	7.11826e-11	CEL2	protein_coding	Endoglucanase 1 [Source:UniProtKB/Swiss-Prot;Acc:Q9SRX3]
AT1G02810	269.082	0.206008	0.214062	0.962379	0.335859	0.404352	PME7	protein_coding	Probable pectinesterase/pectinesterase inhibitor 7 [Source:UniProtKB/Swiss-Prot;Acc:Q9SRX4]
AT1G02813	9.43387	0.713154	0.846226	0.842747	0.39937	0.468606		protein_coding	Protein of unknown function, DUF538 [Source:TAIR;Acc:AT1G02813]
AT1G02816	335.199	0.0287126	0.126024	0.227835	0.819775	0.853539		protein_coding	F22D16.19 protein [Source:UniProtKB/TrEMBL;Acc:Q9SRX5]
AT1G02820	11.3583	0.91037	0.593557	1.53375	0.12509	0.169386	LEA2	protein_coding	LEA3 [Source:UniProtKB/TrEMBL;Acc:A0A178WJ88]
AT1G02840	2978.62	-0.11785	0.0583505	-2.0197	0.0434149	0.0648725	SR34	protein_coding	Serine/arginine-rich-splicing factor SR34 [Source:UniProtKB/Swiss-Prot;Acc:O22315]
AT1G02850	1436.23	0.286435	0.204395	1.40138	0.1611	0.212384	BGLU11	protein_coding	Beta-glucosidase 11 [Source:UniProtKB/Swiss-Prot;Acc:B3H5Q1]
AT1G02860	1308.9	-0.705123	0.103919	-6.78533	1.15819e-11	4.76619e-11	BAH1	protein_coding	E3 ubiquitin-protein ligase BAH1 [Source:UniProtKB/Swiss-Prot;Acc:Q9SRX9]
AT1G02870	587.298	0.529293	0.0871398	6.07406	1.24714e-09	4.33657e-09		protein_coding	At1g02870 [Source:UniProtKB/TrEMBL;Acc:Q8RWK5]
AT1G02880	2139.93	-1.31699	0.127651	-10.3172	5.89427e-25	5.63902e-24	TPK1	protein_coding	thiamin pyrophosphokinase1 [Source:TAIR;Acc:AT1G02880]
AT1G02890	5075.63	-0.592162	0.0731001	-8.1007	5.46454e-16	3.04672e-15		protein_coding	AAA-type ATPase family protein [Source:UniProtKB/TrEMBL;Acc:F4HZ82]
AT1G02900	4305.47	-1.95516	0.0933835	-20.9368	2.47305e-97	5.09925e-95	RALF1	protein_coding	RALFL1 [Source:UniProtKB/TrEMBL;Acc:A0A178WER1]
AT1G02910	431.461	-0.693848	0.0866584	-8.0067	1.17828e-15	6.41125e-15	LPA1	protein_coding	Protein LOW PSII ACCUMULATION 1, chloroplastic [Source:UniProtKB/Swiss-Prot;Acc:Q9SRY4]
AT1G02920	10761.3	0.924759	0.624593	1.48058	0.138719	0.185839	GSTF7	protein_coding	Glutathione S-transferase F7 [Source:UniProtKB/Swiss-Prot;Acc:Q9SRY5]
AT1G02930	6599.7	1.43579	0.691076	2.07761	0.0377451	0.0570386	GSTF6	protein_coding	Glutathione S-transferase F6 [Source:UniProtKB/Swiss-Prot;Acc:P42760]
AT1G02940	2.08973	2.88976	1.54491	1.8705	0.0614138	0.0890776	ATGSTF5	protein_coding	glutathione S-transferase (class phi) 5 [Source:TAIR;Acc:AT1G02940]
AT1G02950	611.522	-1.4055	0.176019	-7.98496	1.40571e-15	7.60824e-15	ATGSTF4	protein_coding	glutathione S-transferase F4 [Source:TAIR;Acc:AT1G02950]
AT1G02960	508.477	0.0349429	0.0999614	0.349564	0.726666	0.773947		protein_coding	Kinetochore protein [Source:UniProtKB/TrEMBL;Acc:Q8GWB5]
AT1G02965	0.708937	1.84339	2.25638	0.816968	0.413947	0.483026		protein_coding	unknown protein; BEST Arabidopsis thaliana protein match is: unknown protein (TAIR:AT1G02960.3); Has 8 Blast hits to 8 proteins in 2 species: Archae - 0; Bacteria - 0; Metazoa - 0; Fungi - 0; Plants - 8; Viruses - 0; Other Eukaryotes - 0 (source: NC /.../nk). [Source:TAIR;Acc:AT1G02965]
AT1G02970	138.079	0.496796	0.201881	2.46083	0.0138615	0.0225512	WEE1	protein_coding	Wee1-like protein kinase [Source:UniProtKB/Swiss-Prot;Acc:Q8L4H0]
AT1G02980	86.0187	0.631793	0.288013	2.19363	0.0282621	0.0436972	CUL2	protein_coding	Cullin-2 [Source:UniProtKB/Swiss-Prot;Acc:Q9SRZ0]
AT1G02990	1108.1	-0.21536	0.0629689	-3.4201	0.00062598	0.00123184		protein_coding	BEST Arabidopsis thaliana protein match is: CW-type Zinc Finger (TAIR:AT3G62900.1); Has 5847 Blast hits to 4410 proteins in 438 species: Archae - 17; Bacteria - 452; Metazoa - 2463; Fungi - 354; Plants - 306; Viruses - 11; Other Eukaryotes - 2244 (s /.../ NCBI BLink). [Source:TAIR;Acc:AT1G02990]
AT1G03000	729.908	-0.11941	0.0826224	-1.44525	0.148388	0.197311	PEX6	protein_coding	Peroxisome biogenesis protein 6 [Source:UniProtKB/Swiss-Prot;Acc:Q8RY16]
AT1G03010	62.4607	-0.511055	0.224223	-2.27923	0.0226536	0.035609		protein_coding	BTB/POZ domain-containing protein At1g03010 [Source:UniProtKB/Swiss-Prot;Acc:Q9SA69]
AT1G03030	443.716	-0.258239	0.103664	-2.49112	0.0127342	0.0208592		protein_coding	At1g03030 [Source:UniProtKB/TrEMBL;Acc:Q500U9]
AT1G03040	2310.57	0.10405	0.0738427	1.40907	0.158814	0.20976		protein_coding	basic helix-loop-helix (bHLH) DNA-binding superfamily protein [Source:TAIR;Acc:AT1G03040]
AT1G03050	42.5709	0.300007	0.46886	0.639865	0.522261	0.588281		protein_coding	Putative clathrin assembly protein At1g03050 [Source:UniProtKB/Swiss-Prot;Acc:Q9SA65]
AT1G03055	6.51942	-0.4882	0.687753	-0.709847	0.477799	0.544857	D27	protein_coding	Beta-carotene isomerase D27, chloroplastic [Source:UniProtKB/Swiss-Prot;Acc:Q7XA78]
AT1G03060	4569.75	-0.22185	0.0849067	-2.61287	0.00897849	0.0150362	SPI	protein_coding	Protein SPIRRIG [Source:UniProtKB/Swiss-Prot;Acc:F4HZB2]
AT1G03070	80.5985	0.908963	0.199624	4.55339	5.27887e-06	1.31488e-05	LFG4	protein_coding	Protein LIFEGUARD 4 [Source:UniProtKB/Swiss-Prot;Acc:Q9SA63]
AT1G03080	6389.38	-0.522934	0.0831978	-6.28543	3.26945e-10	1.19242e-09	NET1D	protein_coding	Protein NETWORKED 1D [Source:UniProtKB/Swiss-Prot;Acc:F4HZB5]
AT1G03090	899.457	-0.359688	0.142302	-2.52765	0.011483	0.0189218	MCCA	protein_coding	Methylcrotonoyl-CoA carboxylase subunit alpha, mitochondrial [Source:UniProtKB/Swiss-Prot;Acc:Q42523]
AT1G03100	135.003	0.988138	0.140699	7.02304	2.17094e-12	9.43954e-12		protein_coding	Pentatricopeptide repeat-containing protein At1g03100, mitochondrial [Source:UniProtKB/Swiss-Prot;Acc:Q9SA60]
AT1G03106	11.5505	-0.324322	0.50005	-0.648579	0.516611	0.582755		protein_coding	At1g03105 [Source:UniProtKB/TrEMBL;Acc:Q8L760]
AT1G03110	545.451	0.934709	0.132489	7.055	1.72596e-12	7.56489e-12	TRM82	protein_coding	tRNA (guanine-N(7)-)-methyltransferase non-catalytic subunit [Source:UniProtKB/TrEMBL;Acc:A0A178VZV6]
AT1G03120	13.2779	0.306736	0.462384	0.663379	0.507088	0.573223	ATRAB28	protein_coding	Late embryogenesis abundant protein 3 [Source:UniProtKB/Swiss-Prot;Acc:Q9SA57]
AT1G03130	121.546	-1.37395	0.337645	-4.06923	4.71685e-05	0.000105625	PSAD2	protein_coding	Photosystem I reaction center subunit II-2, chloroplastic [Source:UniProtKB/Swiss-Prot;Acc:Q9SA56]
AT1G03140	1302.97	-0.188457	0.0609694	-3.09101	0.00199479	0.00367099		protein_coding	F10O3.3 protein [Source:UniProtKB/TrEMBL;Acc:Q9SA55]
AT1G03150	405.35	0.0966611	0.0819339	1.17974	0.238102	0.299808	NAA20	protein_coding	N-terminal acetyltransferase B complex catalytic subunit NAA20 [Source:UniProtKB/Swiss-Prot;Acc:Q8LGI8]
AT1G03160	471.637	-0.129131	0.106975	-1.20711	0.227388	0.288202	FZL	protein_coding	Probable transmembrane GTPase FZO-like, chloroplastic [Source:UniProtKB/Swiss-Prot;Acc:Q1KPV0]
AT1G03165	2.95716	-0.484076	0.970403	-0.49884	0.617892	0.677718		protein_coding
AT1G03170	9.64561	3.37715	0.71098	4.75	2.03416e-06	5.28868e-06	FAF2	protein_coding	Protein FANTASTIC FOUR 2 [Source:UniProtKB/Swiss-Prot;Acc:Q8GXU9]
AT1G03180	157.377	0.557182	0.164875	3.37943	0.000726374	0.00141753		protein_coding	Non-structural protein [Source:UniProtKB/TrEMBL;Acc:Q5Q0J3]
AT1G03190	483.468	0.142842	0.076492	1.86742	0.0618432	0.0896342	XPD	protein_coding	UVH6 [Source:UniProtKB/TrEMBL;Acc:A0A178W4P7]
AT1G03200	227.557	-0.542582	0.146366	-3.70703	0.000209703	0.000436412		protein_coding	At1g03200 [Source:UniProtKB/TrEMBL;Acc:B6IDH7]
AT1G03210	1044.36	-1.10884	0.0764922	-14.4961	1.28252e-47	3.96149e-46		protein_coding	Phenazine biosynthesis PhzC/PhzF protein [Source:TAIR;Acc:AT1G03210]
AT1G03220	23532.3	-0.887768	0.16329	-5.43676	5.42569e-08	1.64372e-07		protein_coding	Eukaryotic aspartyl protease family protein [Source:UniProtKB/TrEMBL;Acc:Q9ZVS4]
AT1G03230	868.134	2.23744	0.123827	18.0691	5.58368e-73	4.95283e-71		protein_coding	Eukaryotic aspartyl protease family protein [Source:UniProtKB/TrEMBL;Acc:Q9ZVS5]
AT1G03240	15.8773	0.242309	0.400208	0.605457	0.544875	0.609433		protein_coding	unknown protein; BEST Arabidopsis thaliana protein match is: unknown protein (TAIR:AT1G03200.1); Has 2 Blast hits to 2 proteins in 1 species: Archae - 0; Bacteria - 0; Metazoa - 0; Fungi - 0; Plants - 2; Viruses - 0; Other Eukaryotes - 0 (source: NC /.../nk). [Source:TAIR;Acc:AT1G03240]
AT1G03250	572.523	0.0659763	0.0810059	0.814464	0.415379	0.484465		protein_coding	unknown protein; Has 89 Blast hits to 89 proteins in 31 species: Archae - 0; Bacteria - 0; Metazoa - 31; Fungi - 0; Plants - 48; Viruses - 0; Other Eukaryotes - 10 (source: NCBI BLink). [Source:TAIR;Acc:AT1G03250]
AT1G03260	228.938	-0.0422568	0.107069	-0.39467	0.693086	0.744763		protein_coding	At1g03260 [Source:UniProtKB/TrEMBL;Acc:Q6NMJ6]
AT1G03270	151.319	0.601537	0.141521	4.25051	2.13281e-05	4.96473e-05	CBSDUF4	protein_coding	Putative DUF21 domain-containing protein At1g03270 [Source:UniProtKB/Swiss-Prot;Acc:Q9ZVS8]
AT1G03280	1289.33	-0.182685	0.0592375	-3.08394	0.00204281	0.00375377		protein_coding	TFIIE-alpha 1 [Source:UniProtKB/TrEMBL;Acc:Q93ZW3]
AT1G03290	1464.83	-0.574871	0.0617574	-9.30854	1.29602e-20	9.73611e-20		protein_coding	ELKS/Rab6-interacting/CAST family protein [Source:UniProtKB/TrEMBL;Acc:Q9ZVT0]
AT1G03300	71.0067	1.10894	0.215445	5.14719	2.64417e-07	7.49021e-07	DUF1	protein_coding	DUF724 domain-containing protein 1 [Source:UniProtKB/Swiss-Prot;Acc:Q9ZVT1]
AT1G03310	360.278	0.374211	0.114934	3.25589	0.00113039	0.00214976	ISA2	protein_coding	ISA2 [Source:UniProtKB/TrEMBL;Acc:A0A178WGA8]
AT1G03330	734.678	0.568293	0.0678165	8.37986	5.29891e-17	3.15172e-16	LSM2	protein_coding	Sm-like protein LSM2 [Source:UniProtKB/TrEMBL;Acc:A0A178W785]
AT1G03340	135.067	-0.525449	0.228025	-2.30435	0.0212028	0.0334807		protein_coding	F15K9.6 [Source:UniProtKB/TrEMBL;Acc:Q9ZVT5]
AT1G03350	1548.26	-0.479916	0.0687891	-6.97663	3.02343e-12	1.30019e-11		protein_coding	BSD domain-containing protein [Source:UniProtKB/TrEMBL;Acc:Q9ZVT6]
AT1G03360	435.727	0.893808	0.112123	7.97165	1.56572e-15	8.4393e-15	RRP4	protein_coding	RRP4 [Source:UniProtKB/TrEMBL;Acc:A0A178W3N1]
AT1G03365	674.296	0.213778	0.0641287	3.33358	0.000857364	0.00165884	RF4	protein_coding	Putative E3 ubiquitin-protein ligase RF4 [Source:UniProtKB/Swiss-Prot;Acc:Q9ZVT8]
AT1G03370	1857.9	-0.689943	0.0602668	-11.4481	2.40244e-30	3.13732e-29		protein_coding	C2 and GRAM domain-containing protein At1g03370 [Source:UniProtKB/Swiss-Prot;Acc:Q9ZVT9]
AT1G03380	2303.73	-1.07878	0.0558462	-19.317	3.86469e-83	4.70691e-81	ATG18G	protein_coding	Autophagy-related protein 18g [Source:UniProtKB/Swiss-Prot;Acc:Q8GUL1]
AT1G03400	49.7713	-1.70908	0.386378	-4.42333	9.71913e-06	2.34905e-05		protein_coding	2-oxoglutarate (2OG) and Fe(II)-dependent oxygenase superfamily protein [Source:TAIR;Acc:AT1G03400]
AT1G03410	94.6195	0.196616	0.282879	0.695054	0.487022	0.553709	2A6	protein_coding	1-aminocyclopropane-1-carboxylate oxidase homolog 5 [Source:UniProtKB/Swiss-Prot;Acc:Q43383]
AT1G03430	432.973	-0.730201	0.144281	-5.06096	4.17147e-07	1.16068e-06	AHP5	protein_coding	histidine-containing phosphotransfer factor 5 [Source:TAIR;Acc:AT1G03430]
AT1G03440	144.727	-0.689922	0.168757	-4.08825	4.34635e-05	9.7635e-05		protein_coding	Leucine-rich repeat (LRR) family protein [Source:UniProtKB/TrEMBL;Acc:F4I0W7]
AT1G03445	33.758	0.86661	0.325962	2.65862	0.00784616	0.0132485	BSU1	protein_coding	Serine/threonine-protein phosphatase [Source:UniProtKB/TrEMBL;Acc:A0A178WIX8]
AT1G03457	610.887	-0.431465	0.11799	-3.65679	0.000255392	0.000526416		protein_coding	RNA-binding (RRM/RBD/RNP motifs) family protein [Source:UniProtKB/TrEMBL;Acc:F4I0X0]
AT1G03470	301.099	0.159309	0.139117	1.14514	0.25215	0.315419	NET3A	protein_coding	NET3A [Source:UniProtKB/TrEMBL;Acc:A0A178W5C1]
AT1G03475	999.437	-0.178512	0.0713114	-2.50327	0.0123052	0.0202015	CPX1	protein_coding	Coproporphyrinogen-III oxidase 1, chloroplastic [Source:UniProtKB/Swiss-Prot;Acc:Q9LR75]
AT1G03502	8.2366	-0.68141	0.634466	-1.07399	0.282827	0.348398		snoRNA	snoRNA [Source:TAIR;Acc:AT1G03502]
AT1G03506	1.6489	0.42622	1.39797	0.304885	0.760454	0.80302		snoRNA	snoRNA [Source:TAIR;Acc:AT1G03506]
AT1G03510	44.1622	0.435463	0.263746	1.65107	0.0987238	0.136895	PCMP-E3	protein_coding	Putative pentatricopeptide repeat-containing protein At1g03510 [Source:UniProtKB/Swiss-Prot;Acc:Q9LR72]
AT1G03520	241.532	-0.265619	0.162268	-1.63691	0.101649	0.140568		protein_coding	Core-2/I-branching beta-1,6-N-acetylglucosaminyltransferase family protein [Source:UniProtKB/TrEMBL;Acc:Q9LR71]
AT1G03530	705.034	0.65417	0.0883354	7.40553	1.30627e-13	6.21058e-13	ATNAF1	protein_coding	NAF1 [Source:UniProtKB/TrEMBL;Acc:A0A178WI11]
AT1G03540	69.8425	0.110372	0.179236	0.61579	0.538033	0.603186	PCMP-E4	protein_coding	Pentatricopeptide repeat-containing protein At1g03540 [Source:UniProtKB/Swiss-Prot;Acc:Q9LR69]
AT1G03545	65.8125	0.405487	0.199502	2.03249	0.0421038	0.0630739		lncRNA	Potential natural antisense gene, locus overlaps with AT1G03550 [Source:TAIR;Acc:AT1G03545]
AT1G03550	506.104	-0.605014	0.0978903	-6.18053	6.38878e-10	2.274e-09	SCAMP2	protein_coding	Secretory carrier-associated membrane protein 2 [Source:UniProtKB/Swiss-Prot;Acc:Q9LR68]
AT1G03560	371.954	0.0233643	0.0952002	0.245422	0.806129	0.842622		protein_coding	Pentatricopeptide repeat-containing protein At1g03560, mitochondrial [Source:UniProtKB/Swiss-Prot;Acc:Q9LR67]
AT1G03590	904.298	0.549007	0.118098	4.64872	3.33996e-06	8.48289e-06	PPC6-6	protein_coding	Probable protein phosphatase 2C 1 [Source:UniProtKB/Swiss-Prot;Acc:Q9LR65]
AT1G03600	117.255	-0.0949485	0.285135	-0.332995	0.739138	0.784706	PSB27-1	protein_coding	Photosystem II repair protein PSB27-H1, chloroplastic [Source:UniProtKB/Swiss-Prot;Acc:Q9LR64]
AT1G03610	393.853	0.126721	0.153602	0.824993	0.409376	0.47865		protein_coding	Plant/protein (DUF789) [Source:UniProtKB/TrEMBL;Acc:Q8LF98]
AT1G03620	151.466	3.07475	0.172343	17.8409	3.40216e-71	2.82583e-69		protein_coding	ELMO/CED-12 family protein [Source:TAIR;Acc:AT1G03620]
AT1G03630	64.8935	0.813442	0.298834	2.72205	0.00648774	0.0111071	PORC	protein_coding	Protochlorophyllide reductase C, chloroplastic [Source:UniProtKB/Swiss-Prot;Acc:O48741]
AT1G03650	60.1275	0.138949	0.224627	0.618575	0.536197	0.601541		protein_coding	Acyl-CoA N-acyltransferases (NAT) superfamily protein [Source:UniProtKB/TrEMBL;Acc:Q8GWN1]
AT1G03660	123.59	-2.03155	0.24369	-8.3366	7.64544e-17	4.50072e-16		protein_coding	Ankyrin-repeat containing protein [Source:UniProtKB/TrEMBL;Acc:F4I2G0]
AT1G03670	2.57424	3.81181	1.51792	2.51121	0.0120319	0.0197737		protein_coding	Ankyrin repeat family protein [Source:UniProtKB/TrEMBL;Acc:F4I2G1]
AT1G03680	344.921	0.210243	0.118574	1.77309	0.0762133	0.108488	ATHM1	protein_coding	Thioredoxin M1, chloroplastic [Source:UniProtKB/Swiss-Prot;Acc:O48737]
AT1G03687	239.398	0.634928	0.11546	5.4991	3.81741e-08	1.17189e-07		protein_coding	DTW domain-containing protein [Source:UniProtKB/TrEMBL;Acc:F4I2G3]
AT1G03700	467.884	-3.10558	0.273313	-11.3627	6.41233e-30	8.14747e-29		protein_coding	CASP-like protein 1C2 [Source:UniProtKB/Swiss-Prot;Acc:Q9LR57]
AT1G03710	2.26284	2.10176	1.08524	1.93667	0.0527851	0.0775382		protein_coding	Cystatin/monellin superfamily protein [Source:UniProtKB/TrEMBL;Acc:Q58G57]
AT1G03730	205.509	-0.722823	0.151029	-4.78599	1.70147e-06	4.46022e-06		protein_coding	At1g03730 [Source:UniProtKB/TrEMBL;Acc:Q1ECK0]
AT1G03740	2602.32	-1.6789	0.117531	-14.2848	2.72159e-46	7.87853e-45		protein_coding	F21B7.34 [Source:UniProtKB/TrEMBL;Acc:Q9LR53]
AT1G03750	348.05	-0.139731	0.0877462	-1.59244	0.111285	0.152503	SWI2	protein_coding	Switch 2 [Source:UniProtKB/Swiss-Prot;Acc:F4I2H2]
AT1G03760	327.631	0.269552	0.115113	2.34163	0.0191995	0.0305658		protein_coding	Prefoldin chaperone subunit family protein [Source:UniProtKB/TrEMBL;Acc:Q8GWP1]
AT1G03770	339.143	0.616185	0.126072	4.88757	1.0209e-06	2.73536e-06	RING1B	protein_coding	RING 1B [Source:UniProtKB/TrEMBL;Acc:F4I2H4]
AT1G03780	784.706	0.587307	0.13842	4.24292	2.20626e-05	5.12301e-05	TPX2	protein_coding	Protein TPX2 [Source:UniProtKB/Swiss-Prot;Acc:F4I2H7]
AT1G03790	6.49031	3.15157	1.18698	2.65511	0.00792819	0.0133783	SOM	protein_coding	Zinc finger CCCH domain-containing protein 2 [Source:UniProtKB/Swiss-Prot;Acc:Q9ZWA1]
AT1G03800	7.36719	5.76142	1.27951	4.50285	6.70493e-06	1.65136e-05	ERF10	protein_coding	At1g03800 [Source:UniProtKB/TrEMBL;Acc:Q08A59]
AT1G03820	1914.76	2.84658	0.17372	16.3861	2.40547e-60	1.31495e-58		protein_coding	At1g03820 [Source:UniProtKB/TrEMBL;Acc:Q9ZWA4]
AT1G03830	581.646	0.601547	0.0840804	7.15442	8.40268e-13	3.76934e-12		protein_coding	Guanylate-binding family protein [Source:UniProtKB/TrEMBL;Acc:F4I2I5]
AT1G03840	315.073	0.128829	0.278167	0.463137	0.643266	0.70045	MGP	protein_coding	Uncharacterized protein At1g03840 (Fragment) [Source:UniProtKB/TrEMBL;Acc:C0SUS5]
AT1G03850	1044.94	-0.425579	0.485706	-0.876206	0.380918	0.450327		protein_coding	Glutaredoxin family protein [Source:TAIR;Acc:AT1G03850]
AT1G03860	1603.57	0.464638	0.0649441	7.15443	8.40224e-13	3.76934e-12	PHB2	protein_coding	PHB2 [Source:UniProtKB/TrEMBL;Acc:A0A178WBG3]
AT1G03870	393.396	2.40838	0.553011	4.35503	1.33049e-05	3.16865e-05	FLA9	protein_coding	At1g03870 [Source:UniProtKB/TrEMBL;Acc:B3LF88]
AT1G03900	2258.2	-0.102571	0.0874488	-1.17293	0.240823	0.302908	ATNAP4	protein_coding	NAP4 [Source:UniProtKB/TrEMBL;Acc:A0A178WMR3]
AT1G03905	933.916	-0.635646	0.199217	-3.19072	0.00141918	0.00266511	ABCI19	protein_coding	ABC transporter I family member 19 [Source:UniProtKB/Swiss-Prot;Acc:Q3EDJ0]
AT1G03910	1907.81	0.183914	0.0461284	3.98699	6.69167e-05	0.000147418	CTN	protein_coding	Cactin [Source:UniProtKB/Swiss-Prot;Acc:F4I2J8]
AT1G03920	195.317	1.45252	0.177611	8.17812	2.88307e-16	1.63064e-15		protein_coding	Non-specific serine/threonine protein kinase [Source:UniProtKB/TrEMBL;Acc:F4I2K0]
AT1G03930	1020.41	-0.512297	0.108972	-4.70117	2.5868e-06	6.64683e-06	CKL9	protein_coding	Casein kinase 1-like protein 9 [Source:UniProtKB/Swiss-Prot;Acc:Q9ZWB3]
AT1G03935	4.05831	-0.502217	0.829886	-0.605164	0.54507	0.609593		snoRNA	snoRNA [Source:TAIR;Acc:AT1G03935]
AT1G03940	1.02881	-0.574192	1.48579	-0.386455	0.69916	0.750157	3AT1	protein_coding	Coumaroyl-CoA:anthocyanidin 3-O-glucoside-6''-O-coumaroyltransferase 1 [Source:UniProtKB/Swiss-Prot;Acc:Q9ZWB4]
AT1G03950	660.256	-0.995559	0.125415	-7.93812	2.05275e-15	1.09838e-14	VPS2.3	protein_coding	Vacuolar protein sorting-associated protein 2 homolog 3 [Source:UniProtKB/Swiss-Prot;Acc:Q941D5]
AT1G03960	475.12	-0.0457173	0.109843	-0.416205	0.67726	0.731132	B''EPSILON	protein_coding	Probable serine/threonine protein phosphatase 2A regulatory subunit B''epsilon [Source:UniProtKB/Swiss-Prot;Acc:Q84JI6]
AT1G03970	503.176	-0.392451	0.125225	-3.13396	0.00172464	0.00319787	GBF4	protein_coding	At1g03970 [Source:UniProtKB/TrEMBL;Acc:Q2HIT6]
AT1G03980	44.9619	1.32926	0.253279	5.24821	1.53583e-07	4.44705e-07	ATPCS2	protein_coding	phytochelatin synthase 2 [Source:TAIR;Acc:AT1G03980]
AT1G03990	9.41865	-1.3738	0.58084	-2.36519	0.018021	0.0288321	FAO1	protein_coding	Long-chain-alcohol oxidase FAO1 [Source:UniProtKB/Swiss-Prot;Acc:Q9ZWB9]
AT1G03993	0.566136	-0.0696076	2.72626	-0.0255322	0.97963	0.984531		lncRNA
AT1G04000	303.364	-0.116	0.0982685	-1.18044	0.237826	0.299541		protein_coding	F21M11.6 protein [Source:UniProtKB/TrEMBL;Acc:Q9ZWC0]
AT1G04010	590.743	0.289461	0.143628	2.01534	0.0438686	0.0654967	PSAT	protein_coding	PSAT1 [Source:UniProtKB/TrEMBL;Acc:A0A178W9Q7]
AT1G04020	338.485	1.17587	0.149111	7.88587	3.12341e-15	1.65657e-14	ATBARD1	protein_coding	ROW1 [Source:UniProtKB/TrEMBL;Acc:A0A384KH31]
AT1G04027	7.28818	-0.400641	0.778218	-0.514819	0.60668	0.667351		miRNA
AT1G04030	752.611	-1.02407	0.113922	-8.98923	2.48976e-19	1.71525e-18		protein_coding	unknown protein; BEST Arabidopsis thaliana protein match is: unknown protein (TAIR:AT5G44040.1); Has 1835 Blast hits to 1511 proteins in 238 species: Archae - 7; Bacteria - 164; Metazoa - 377; Fungi - 135; Plants - 187; Viruses - 22; Other Eukaryote /.../3 (source: NCBI BLink). [Source:TAIR;Acc:AT1G04030]
AT1G04033	1.52668	-0.877243	1.2179	-0.72029	0.471346	0.53857		lncRNA
AT1G04040	1797.34	-0.274781	0.143098	-1.92023	0.0548285	0.080239		protein_coding	At1g04040/F21M11_2 [Source:UniProtKB/TrEMBL;Acc:Q9ZWC4]
AT1G04050	302.99	0.739784	0.131199	5.63866	1.71376e-08	5.42321e-08	SUVR1	protein_coding	Probable inactive histone-lysine N-methyltransferase SUVR1 [Source:UniProtKB/Swiss-Prot;Acc:Q946J2]
AT1G04053	19.5874	1.18668	0.384927	3.08287	0.00205013	0.00376634		lncRNA
AT1G04070	233.285	0.398719	0.131118	3.0409	0.0023587	0.00429561	TOM9-1	protein_coding	Mitochondrial import receptor subunit TOM9-1 [Source:UniProtKB/Swiss-Prot;Acc:O64497]
AT1G04080	3062.53	0.381658	0.0413556	9.22871	2.73923e-20	2.01655e-19	PRP39	protein_coding	Tetratricopeptide repeat (TPR)-like superfamily protein [Source:UniProtKB/TrEMBL;Acc:F4I448]
AT1G04090	21.2721	-0.0529854	0.380791	-0.139145	0.889335	0.911954		protein_coding	At1g04090 [Source:UniProtKB/TrEMBL;Acc:Q501D1]
AT1G04100	275.128	-0.694646	0.101199	-6.86413	6.68973e-12	2.79603e-11	IAA10	protein_coding	Auxin-responsive protein IAA10 [Source:UniProtKB/Swiss-Prot;Acc:Q38828]
AT1G04103	19.5266	-1.53052	0.442601	-3.45801	0.000544183	0.00107855		lncRNA
AT1G04110	1.38992	2.11218	1.43624	1.47063	0.141391	0.189019	SBT1.2	protein_coding	SDD1 [Source:UniProtKB/TrEMBL;Acc:A0A178WPN6]
AT1G04120	6425.53	-0.148885	0.115216	-1.29222	0.19628	0.25285	ABCC5	protein_coding	MRP5 [Source:UniProtKB/TrEMBL;Acc:A0A178WGC2]
AT1G04123	2.58387	-1.87892	1.30187	-1.44324	0.148952	0.197997		lncRNA
AT1G04127	2.7188	0.137116	0.928184	0.147725	0.88256	0.906825		lncRNA
AT1G04130	305.406	0.569765	0.143906	3.95928	7.51752e-05	0.000164455	TPR2	protein_coding	Tetratricopeptide repeat (TPR)-like superfamily protein [Source:UniProtKB/TrEMBL;Acc:F4I456]
AT1G04140	3312.27	-0.330999	0.0522113	-6.33961	2.30346e-10	8.51205e-10		protein_coding	Transducin family protein / WD-40 repeat family protein [Source:UniProtKB/TrEMBL;Acc:F4I458]
AT1G04150	26.7189	0.830099	0.361589	2.2957	0.0216931	0.0342059		protein_coding	C2 calcium/lipid-binding plant phosphoribosyltransferase family protein [Source:UniProtKB/TrEMBL;Acc:O64492]
AT1G04160	502.168	0.961422	0.137362	6.99919	2.57453e-12	1.1149e-11	XI-B	protein_coding	Myosin-8 [Source:UniProtKB/Swiss-Prot;Acc:F4I460]
AT1G04170	2986.03	0.264658	0.0540099	4.90018	9.57478e-07	2.57129e-06	EIF2 GAMMA	protein_coding	Eukaryotic translation initiation factor 2 gamma subunit [Source:UniProtKB/TrEMBL;Acc:O64490]
AT1G04180	77.1933	-2.54967	0.36941	-6.90201	5.12731e-12	2.15913e-11	YUC9	protein_coding	Flavin-containing monooxygenase [Source:UniProtKB/TrEMBL;Acc:A0A178WB22]
AT1G04183	430.318	0.357687	0.136025	2.62957	0.0085493	0.0143604		lncRNA
AT1G04187	3.46416	-1.30694	1.08561	-1.20387	0.228638	0.289473		snoRNA
AT1G04190	1086.01	0.263502	0.0663596	3.97082	7.16267e-05	0.000157248	TPR3	protein_coding	TPR3 [Source:UniProtKB/TrEMBL;Acc:A0A178WLS7]
AT1G04193	3.44711	-2.16132	1.10062	-1.96372	0.049562	0.0732017		snoRNA
AT1G04197	6.00837	-1.32435	0.684441	-1.93494	0.052998	0.0778218		snoRNA
AT1G04200	1436.29	0.0249823	0.0667833	0.37408	0.708344	0.758025		protein_coding	Dyggve-melchior-clausen syndrome protein [Source:UniProtKB/TrEMBL;Acc:Q8RWV1]
AT1G04210	2060.52	0.317721	0.0449926	7.06163	1.64558e-12	7.22603e-12		protein_coding	At1g04210 [Source:UniProtKB/TrEMBL;Acc:O64486]
AT1G04217	13.583	-2.50683	0.581071	-4.31416	1.60209e-05	3.78747e-05		snoRNA
AT1G04220	3889.22	-2.43435	0.153052	-15.9054	5.81301e-57	2.68978e-55	KCS2	protein_coding	3-ketoacyl-CoA synthase 2 [Source:UniProtKB/Swiss-Prot;Acc:Q5XEP9]
AT1G04223	4.0885	-1.02946	0.97962	-1.05088	0.293314	0.359395		snoRNA
AT1G04230	394.641	-0.332125	0.0929753	-3.57219	0.000354008	0.000717293		protein_coding	At1g04230 [Source:UniProtKB/TrEMBL;Acc:Q94K10]
AT1G04240	503.413	-0.843728	0.165031	-5.11255	3.17843e-07	8.94757e-07	SHY2	protein_coding	AUX/IAA transcriptional regulator family protein [Source:TAIR;Acc:AT1G04240]
AT1G04247	29.0316	-3.0444	0.477212	-6.37956	1.77596e-10	6.6242e-10		lncRNA
AT1G04250	1223.59	0.0707639	0.126324	0.56018	0.575357	0.638091	IAA17	protein_coding	Auxin-responsive protein IAA17 [Source:UniProtKB/Swiss-Prot;Acc:P93830]
AT1G04260	336.105	0.103207	0.100693	1.02497	0.305378	0.372361	PRA1D	protein_coding	PRA1 family protein D [Source:UniProtKB/Swiss-Prot;Acc:P93829]
AT1G04267	4.58394	0.762996	0.802014	0.95135	0.341427	0.410138		snoRNA
AT1G04270	6873.92	0.95695	0.0756814	12.6445	1.2006e-36	2.17421e-35	RPS15A	protein_coding	40S ribosomal protein S15-1 [Source:UniProtKB/Swiss-Prot;Acc:Q08112]
AT1G04273	9.77686	0.200693	0.561874	0.357185	0.720953	0.769396		snoRNA
AT1G04277	5.05254	0.898872	0.676605	1.3285	0.184011	0.239037		snoRNA
AT1G04280	2767.52	-0.786734	0.0547368	-14.373	7.64137e-47	2.25935e-45		protein_coding	p-loop containing nucleoside triphosphate hydrolases superfamily protein [Source:UniProtKB/TrEMBL;Acc:Q0WUY1]
AT1G04290	322.944	0.467897	0.0900942	5.19342	2.06469e-07	5.90923e-07		protein_coding	F19P19.27 protein [Source:UniProtKB/TrEMBL;Acc:P93828]
AT1G04295	14.4477	-0.128699	0.448671	-0.286845	0.774231	0.814896		lncRNA	other RNA [Source:TAIR;Acc:AT1G04295]
AT1G04300	2955.24	-0.610558	0.0530122	-11.5173	1.07911e-30	1.43959e-29	TRAF1B	protein_coding	TNF receptor-associated factor homolog 1b [Source:UniProtKB/Swiss-Prot;Acc:A8MQL1]
AT1G04310	340.24	0.667176	0.278946	2.39178	0.016767	0.0269616	ERS2	protein_coding	Ethylene response sensor 2 [Source:UniProtKB/Swiss-Prot;Acc:P93825]
AT1G04330	106.303	-2.08692	0.390865	-5.33924	9.33354e-08	2.76002e-07		protein_coding	At1g04330 [Source:UniProtKB/TrEMBL;Acc:O22691]
AT1G04340	734.862	0.666856	0.0978619	6.81426	9.4752e-12	3.91844e-11		protein_coding	At1g04340/F19P19_23 [Source:UniProtKB/TrEMBL;Acc:O22690]
AT1G04347	0.999405	0.651989	1.6539	0.394212	0.693425	0.745092		lncRNA
AT1G04350	128.344	-1.73157	0.213258	-8.11958	4.67797e-16	2.61499e-15		protein_coding	1-aminocyclopropane-1-carboxylate oxidase homolog 6 [Source:UniProtKB/Swiss-Prot;Acc:P93824]
AT1G04353	45.7208	-0.125096	0.233134	-0.536582	0.591556	0.653507		lncRNA
AT1G04357	10.6917	0.570999	0.452212	1.26268	0.206704	0.264842		lncRNA
AT1G04360	662.129	-2.30975	0.154066	-14.992	8.28482e-51	3.00066e-49	ATL1	protein_coding	RING-H2 finger protein ATL1 [Source:UniProtKB/Swiss-Prot;Acc:P93823]
AT1G04363	5.34909	0.924727	0.697371	1.32602	0.184834	0.239919		lncRNA
AT1G04370	6.76825	0.471229	0.77341	0.609288	0.542334	0.607061	ERF14	protein_coding	Uncharacterized protein At1g04370 (Fragment) [Source:UniProtKB/TrEMBL;Acc:C0SUS6]
AT1G04380	7.32	1.93525	0.630487	3.06945	0.00214452	0.00393114		protein_coding	1-aminocyclopropane-1-carboxylate oxidase homolog 7 [Source:UniProtKB/Swiss-Prot;Acc:P93821]
AT1G04390	436.869	-0.28852	0.0849619	-3.39588	0.000684094	0.00133913		protein_coding	BTB/POZ domain-containing protein At1g04390 [Source:UniProtKB/Swiss-Prot;Acc:P93820]
AT1G04393	3.56833	-4.4344	1.33582	-3.3196	0.000901468	0.00173873		miRNA
AT1G04400	3339.51	-0.742447	0.115769	-6.4132	1.42496e-10	5.35409e-10	CRY2	protein_coding	Cryptochrome-2 [Source:UniProtKB/Swiss-Prot;Acc:Q96524]
AT1G04410	26102.3	-0.246165	0.0447138	-5.50533	3.68468e-08	1.13204e-07	MDH1	protein_coding	Malate dehydrogenase [Source:UniProtKB/TrEMBL;Acc:A0A178W4H0]
AT1G04420	200.216	0.461507	0.131191	3.51782	0.000435109	0.000872891		protein_coding	NAD(P)-linked oxidoreductase superfamily protein [Source:UniProtKB/TrEMBL;Acc:Q8VZ23]
AT1G04423	2.21131	0.184148	1.14004	0.161528	0.871677	0.897566		miRNA
AT1G04425	74.547	3.55152	0.285485	12.4403	1.57895e-35	2.69926e-34		ncRNA	other RNA [Source:TAIR;Acc:AT1G04425]
AT1G04430	2711.05	0.29917	0.100096	2.98884	0.00280036	0.00505027		protein_coding	Probable methyltransferase PMT8 [Source:UniProtKB/Swiss-Prot;Acc:Q940J9]
AT1G04433	0.774845	-0.885175	2.12185	-0.417172	0.676552	0.730503		lncRNA
AT1G04440	3663.09	-0.781148	0.0725164	-10.772	4.66702e-27	4.98877e-26	CKL13	protein_coding	Casein kinase 1-like protein 13 [Source:UniProtKB/Swiss-Prot;Acc:Q5XF24]
AT1G04445	22.2914	-1.20212	0.402753	-2.98476	0.00283799	0.00511342		protein_coding	C2H2-like zinc finger protein [Source:TAIR;Acc:AT1G04445]
AT1G04463	6.0889	-2.49978	0.833394	-2.99952	0.00270409	0.00488603		lncRNA
AT1G04467	0.621246	3.39388	2.47577	1.37083	0.170426	0.223265		lncRNA
AT1G04480	2560.35	0.828915	0.0665069	12.4636	1.17929e-35	2.03527e-34	RPL23A	protein_coding	60S ribosomal protein L23 [Source:UniProtKB/Swiss-Prot;Acc:P49690]
AT1G04490	145.836	-1.48023	0.167581	-8.8329	1.01998e-18	6.76702e-18		protein_coding	At1g04490 [Source:UniProtKB/TrEMBL;Acc:Q67XK9]
AT1G04500	1.0843	-0.680443	1.92334	-0.353783	0.723502	0.771381		protein_coding	CCT motif family protein [Source:UniProtKB/TrEMBL;Acc:Q1PFY7]
AT1G04510	1768.33	0.358297	0.0581738	6.15909	7.3166e-10	2.59403e-09	PRP19A	protein_coding	Pre-mRNA-processing factor 19 homolog 1 [Source:UniProtKB/Swiss-Prot;Acc:Q94BR4]
AT1G04513	19.7027	0.884323	0.341992	2.5858	0.00971539	0.0161884		lncRNA
AT1G04517	4.10838	-2.11247	1.16484	-1.81353	0.0697494	0.100118		snoRNA
AT1G04520	320.523	2.26519	0.18999	11.9226	9.02009e-33	1.33855e-31	CRRSP3	protein_coding	Cysteine-rich repeat secretory protein 3 [Source:UniProtKB/Swiss-Prot;Acc:Q6NM73]
AT1G04530	947.245	-0.442101	0.0777469	-5.68641	1.29735e-08	4.15527e-08	TPR4	protein_coding	Tetratricopeptide repeat (TPR)-like superfamily protein [Source:UniProtKB/TrEMBL;Acc:Q8VZ31]
AT1G04533	0.657582	-1.57709	3.07183	-0.513404	0.607669	0.668251		lncRNA
AT1G04540	4.19689	0.986638	0.708389	1.39279	0.163683	0.215307		protein_coding	Calcium-dependent lipid-binding (CaLB domain) family protein [Source:UniProtKB/TrEMBL;Acc:F4I5P7]
AT1G04550	703.892	0.122464	0.121164	1.01073	0.312143	0.379735	IAA12	protein_coding	Auxin-responsive protein IAA12 [Source:UniProtKB/Swiss-Prot;Acc:Q38830]
AT1G04555	216.03	0.169258	0.116379	1.45436	0.145845	0.194312		protein_coding	Transmembrane protein [Source:UniProtKB/TrEMBL;Acc:Q1G3F4]
AT1G04560	1.13557	1.75747	2.90994	0.603954	0.545874	0.610289		protein_coding	AWPM-19-like family protein [Source:UniProtKB/TrEMBL;Acc:O23029]
AT1G04563	1.73122	1.52233	1.30635	1.16533	0.243886	0.306222		lncRNA
AT1G04570	56.5345	-0.178846	0.236477	-0.756293	0.449474	0.517426		protein_coding	Probable folate-biopterin transporter 8, chloroplastic [Source:UniProtKB/Swiss-Prot;Acc:F4I5Q2]
AT1G04580	2.96351	0.720268	1.00041	0.719972	0.471542	0.538716	AAO4	protein_coding	Benzaldehyde dehydrogenase (NAD(+)) [Source:UniProtKB/Swiss-Prot;Acc:Q7G191]
AT1G04590	574.201	0.91503	0.0871731	10.4967	8.94492e-26	8.93959e-25		protein_coding	BEST Arabidopsis thaliana protein match is: Pentatricopeptide repeat (PPR) superfamily protein (TAIR:AT4G21190.1); Has 111 Blast hits to 111 proteins in 15 species: Archae - 0; Bacteria - 0; Metazoa - 0; Fungi - 0; Plants - 109; Viruses - 0; Other E /.../tes - 2 (source: NCBI BLink). [Source:TAIR;Acc:AT1G04590]
AT1G04600	73.9981	0.894196	0.17941	4.98409	6.22538e-07	1.70037e-06	XI-A	protein_coding	Myosin-7 [Source:UniProtKB/Swiss-Prot;Acc:F4I5Q6]
AT1G04610	117.178	6.55572	0.543638	12.059	1.73951e-33	2.69184e-32	YUC3	protein_coding	Probable indole-3-pyruvate monooxygenase YUCCA3 [Source:UniProtKB/Swiss-Prot;Acc:O23024]
AT1G04620	270.896	-0.466677	0.309235	-1.50913	0.131264	0.176951	HCAR	protein_coding	7-hydroxymethyl chlorophyll a reductase, chloroplastic [Source:UniProtKB/Swiss-Prot;Acc:Q8GS60]
AT1G04630	612.582	0.452422	0.0718343	6.29813	3.01255e-10	1.10112e-09	MEE4	protein_coding	NADH dehydrogenase [ubiquinone] 1 alpha subcomplex subunit 13-A [Source:UniProtKB/Swiss-Prot;Acc:Q8RWA7]
AT1G04635	79.9397	0.206448	0.19027	1.08503	0.277909	0.343204	EMB1687	protein_coding	Probable ribonuclease P/MRP protein subunit POP5 [Source:UniProtKB/Swiss-Prot;Acc:Q6AWV1]
AT1G04640	140.509	0.11118	0.13472	0.825268	0.40922	0.478563	LIP2	protein_coding	LIP2 [Source:UniProtKB/TrEMBL;Acc:A0A178WI01]
AT1G04647	7.37362	-0.243615	0.5694	-0.427844	0.668765	0.723589		lncRNA
AT1G04650	141.909	0.621867	0.140873	4.41439	1.01297e-05	2.44214e-05		protein_coding	unknown protein; Has 30201 Blast hits to 17322 proteins in 780 species: Archae - 12; Bacteria - 1396; Metazoa - 17338; Fungi - 3422; Plants - 5037; Viruses - 0; Other Eukaryotes - 2996 (source: NCBI BLink). [Source:TAIR;Acc:AT1G04650]
AT1G04660	1.59429	4.36879	1.85277	2.35797	0.018375	0.0293526		protein_coding	Glycine-rich protein [Source:UniProtKB/TrEMBL;Acc:O23018]
AT1G04677	1.86556	-0.593168	1.08386	-0.547273	0.584191	0.646335		lncRNA
AT1G04680	2153.97	2.42912	0.163451	14.8615	5.86221e-50	2.04447e-48		protein_coding	Pectate lyase [Source:UniProtKB/TrEMBL;Acc:A0A178W464]
AT1G04683	2.64348	-0.0699684	0.938776	-0.0745315	0.940587	0.955423		lncRNA
AT1G04690	2005.46	0.62398	0.0564177	11.06	1.96098e-28	2.27741e-27	KAB1	protein_coding	Probable voltage-gated potassium channel subunit beta [Source:UniProtKB/Swiss-Prot;Acc:O23016]
AT1G04700	138.34	0.495032	0.226885	2.18186	0.02912	0.0449202		protein_coding	PB1 domain-containing protein tyrosine kinase [Source:UniProtKB/TrEMBL;Acc:F4I5S1]
AT1G04707	0.917585	2.81263	2.52717	1.11296	0.265726	0.330257		lncRNA
AT1G04710	372.706	1.13927	0.0815137	13.9764	2.17137e-44	5.75426e-43	KAT1	protein_coding	PKT4 [Source:UniProtKB/TrEMBL;Acc:A0A178W7T5]
AT1G04730	293.396	0.786091	0.1693	4.64318	3.43089e-06	8.70536e-06	CTF18	protein_coding	p-loop containing nucleoside triphosphate hydrolases superfamily protein [Source:UniProtKB/TrEMBL;Acc:F4I5S3]
AT1G04733	23.8944	-0.253618	0.364147	-0.696471	0.486134	0.552975		snRNA
AT1G04743	5.07502	-0.888985	0.761188	-1.16789	0.242851	0.30515		lncRNA
AT1G04750	2671.58	-0.000660278	0.0452262	-0.0145995	0.988352	0.990881	VAMP721	protein_coding	Putative vesicle-associated membrane protein, synaptobrevin 7B [Source:UniProtKB/TrEMBL;Acc:Q681L9]
AT1G04760	157.427	0.852776	0.181733	4.69246	2.69945e-06	6.91739e-06	VAMP726	protein_coding	Putative vesicle-associated membrane protein 726 [Source:UniProtKB/Swiss-Prot;Acc:Q9MAS5]
AT1G04767	0.932093	0.429941	1.77994	0.241549	0.80913	0.845157		lncRNA
AT1G04770	1213.24	-1.44307	0.147637	-9.77449	1.44882e-22	1.21933e-21		protein_coding	Protein SULFUR DEFICIENCY-INDUCED 2 [Source:UniProtKB/Swiss-Prot;Acc:Q8L730]
AT1G04778	53.7321	-0.950284	0.218137	-4.35636	1.32241e-05	3.15003e-05		protein_coding	unknown protein; FUNCTIONS IN: molecular_function unknown; INVOLVED IN: biological_process unknown; LOCATED IN: cellular_component unknown; Has 0 Blast hits to 0 proteins in 0 species (source: NCBI BLink). [Source:TAIR;Acc:AT1G04778]
AT1G04780	2539.58	-0.669715	0.0580824	-11.5304	9.26943e-31	1.2394e-29		protein_coding	Ankyrin repeat family protein [Source:UniProtKB/TrEMBL;Acc:Q8GXW8]
AT1G04790	668.139	0.256184	0.0665388	3.85014	0.00011805	0.000252491		protein_coding	At1g04790 [Source:UniProtKB/TrEMBL;Acc:Q93XZ6]
AT1G04800	1.44394	1.68393	1.36684	1.23199	0.217954	0.277682		protein_coding	At1g04800 [Source:UniProtKB/TrEMBL;Acc:Q9MAS9]
AT1G04810	2759.34	0.12968	0.070835	1.83073	0.0671405	0.0967096	RPN2B	protein_coding	26S proteasome non-ATPase regulatory subunit 1 homolog [Source:UniProtKB/TrEMBL;Acc:A0A178WEG0]
AT1G04820	8379.06	1.04179	0.107406	9.69958	3.02743e-22	2.50573e-21	TUBA4	protein_coding	Tubulin alpha-2 chain [Source:UniProtKB/Swiss-Prot;Acc:B9DGT7]
AT1G04823	1.19193	-0.0400109	1.49973	-0.0266786	0.978716	0.983906		lncRNA
AT1G04830	662.973	-0.488811	0.0664105	-7.36045	1.83287e-13	8.61843e-13		protein_coding	Ypt/Rab-GAP domain of gyp1p superfamily protein [Source:UniProtKB/TrEMBL;Acc:F4I5T4]
AT1G04837	22.1537	-0.705118	0.424248	-1.66204	0.0965042	0.134151		lncRNA
AT1G04840	64.1144	0.105707	0.187175	0.564749	0.572245	0.635287	PCMP-H64	protein_coding	Pentatricopeptide repeat-containing protein At1g04840 [Source:UniProtKB/Swiss-Prot;Acc:Q9MAT2]
AT1G04850	3395.05	0.0659444	0.0715997	0.921015	0.357043	0.426087		protein_coding	F13M7.16 protein [Source:UniProtKB/TrEMBL;Acc:Q9MAT3]
AT1G04860	1441.02	-0.283014	0.0653988	-4.32752	1.50798e-05	3.57506e-05	UBP2	protein_coding	Ubiquitinyl hydrolase 1 [Source:UniProtKB/TrEMBL;Acc:A0A178WGQ0]
AT1G04870	1231.84	0.664352	0.0683533	9.71939	2.49282e-22	2.07347e-21	PRMT10	protein_coding	PRMT10 [Source:UniProtKB/TrEMBL;Acc:A0A178WKU5]
AT1G04880	20.0231	1.45634	0.384907	3.78361	0.000154572	0.000326154	HMGB15	protein_coding	High mobility group B protein 15 [Source:UniProtKB/Swiss-Prot;Acc:Q9MAT6]
AT1G04900	529.807	0.624305	0.0825673	7.56116	3.99498e-14	1.97447e-13		protein_coding	Protein arginine methyltransferase NDUFAF7 [Source:UniProtKB/TrEMBL;Acc:A0A178WEZ0]
AT1G04907	5.72343	-0.866097	0.697675	-1.2414	0.214457	0.273656		snRNA
AT1G04910	742.563	0.0133429	0.0716035	0.186344	0.852175	0.881617	OFUT1	protein_coding	O-fucosyltransferase 1 [Source:UniProtKB/Swiss-Prot;Acc:Q8W486]
AT1G04920	51.6316	2.43479	0.298105	8.16756	3.14701e-16	1.77522e-15	SPS3	protein_coding	Probable sucrose-phosphate synthase 3 [Source:UniProtKB/Swiss-Prot;Acc:Q8RY24]
AT1G04930	115.256	0.418104	0.189638	2.20475	0.0274719	0.0425791		protein_coding	Hydroxyproline-rich glycoprotein family protein [Source:UniProtKB/TrEMBL;Acc:F4I764]
AT1G04933	23.5477	-0.60349	0.307435	-1.96299	0.0496478	0.0733191		lncRNA
AT1G04940	432.2	0.0559333	0.0882086	0.634103	0.526014	0.591828	TIC20-I	protein_coding	Protein TIC 20-I, chloroplastic [Source:UniProtKB/Swiss-Prot;Acc:Q8GZ79]
AT1G04945	365.513	0.124849	0.0950819	1.31306	0.189161	0.244847		protein_coding	HIT-type Zinc finger family protein [Source:UniProtKB/TrEMBL;Acc:F4I765]
AT1G04950	615.023	0.498606	0.0872594	5.71407	1.10305e-08	3.55378e-08	TAF6	protein_coding	TAFII59 [Source:UniProtKB/TrEMBL;Acc:A0A178W741]
AT1G04960	1048.07	-0.862388	0.0741926	-11.6236	3.125e-31	4.2732e-30		protein_coding	Protein of unknown function (DUF1664) [Source:TAIR;Acc:AT1G04960]
AT1G04970	1672.96	-1.06864	0.0539553	-19.8061	2.63952e-87	3.82991e-85		protein_coding	Putative BPI/LBP family protein At1g04970 [Source:UniProtKB/Swiss-Prot;Acc:Q9MAU5]
AT1G04977	1.94012	0.143042	1.20859	0.118354	0.905787	0.926077		lncRNA
AT1G04980	515.659	1.34239	0.128059	10.4826	1.03796e-25	1.03427e-24	PDIL2-2	protein_coding	Protein disulfide-isomerase like 2-2 [Source:UniProtKB/Swiss-Prot;Acc:Q9MAU6]
AT1G04985	642.816	-0.182662	0.0779721	-2.34265	0.0191471	0.0304947		protein_coding	Triacylglycerol lipase-like protein [Source:UniProtKB/TrEMBL;Acc:Q84JL8]
AT1G04990	1012.52	0.0161836	0.137881	0.117373	0.906564	0.926791		protein_coding	Zinc finger CCCH domain-containing protein 3 [Source:UniProtKB/Swiss-Prot;Acc:Q94AD9]
AT1G05000	780.134	-1.1088	0.234116	-4.73613	2.17841e-06	5.64873e-06		protein_coding	Phosphotyrosine protein phosphatases superfamily protein [Source:UniProtKB/TrEMBL;Acc:F4I780]
AT1G05010	825.629	-0.329361	0.186519	-1.76583	0.0774245	0.109986	ACO4	protein_coding	1-aminocyclopropane-1-carboxylate oxidase 4 [Source:UniProtKB/Swiss-Prot;Acc:Q06588]
AT1G05020	5.34581	-0.148711	0.882597	-0.168493	0.866196	0.893096	AP180	protein_coding	Clathrin coat assembly protein AP180 [Source:UniProtKB/Swiss-Prot;Acc:Q9ZVN6]
AT1G05030	299.706	-0.653929	0.123241	-5.30611	1.11991e-07	3.28771e-07		protein_coding	Probable plastidic glucose transporter 1 [Source:UniProtKB/Swiss-Prot;Acc:Q0WVE9]
AT1G05033	1.57852	-4.2515	1.49115	-2.85116	0.00435595	0.00765941		lncRNA
AT1G05040	0.858779	2.3555	2.25519	1.04448	0.296265	0.362689		protein_coding	T7A14.9 [Source:UniProtKB/TrEMBL;Acc:Q9ZVN8]
AT1G05047	0.862834	3.15692	2.18059	1.44774	0.147691	0.196526		lncRNA
AT1G05055	344.173	0.20929	0.0856981	2.44218	0.0145989	0.023681	GTF2H2	protein_coding	General transcription factor IIH subunit [Source:UniProtKB/TrEMBL;Acc:A0A178W5Z7]
AT1G05057	4.27969	-1.28482	0.750054	-1.71297	0.0867187	0.121871		snRNA
AT1G05060	667.093	-0.233599	0.154189	-1.51502	0.129768	0.175206		protein_coding	At1g05060 [Source:UniProtKB/TrEMBL;Acc:Q9ZVP0]
AT1G05065	65.3014	-0.035966	0.226052	-0.159105	0.873586	0.899217	CLE20	protein_coding	CLAVATA3/ESR (CLE)-related protein 20 [Source:UniProtKB/Swiss-Prot;Acc:Q3EDI6]
AT1G05070	385.394	0.143071	0.09488	1.50791	0.131577	0.177332		protein_coding	At1g05070/T7A14_6 [Source:UniProtKB/TrEMBL;Acc:Q94AB8]
AT1G05080	0.81862	3.85936	3.37633	1.14306	0.253013	0.316347		protein_coding	Putative FBD-associated F-box protein At1g05080 [Source:UniProtKB/Swiss-Prot;Acc:Q9ZVP2]
AT1G05087	147.81	-0.159894	0.184773	-0.865354	0.386845	0.456049		protein_coding	Dentin sialophosphoprotein [Source:UniProtKB/TrEMBL;Acc:A0A1P8AV76]
AT1G05090	224.46	-0.20908	0.160515	-1.30256	0.192726	0.2489		protein_coding	dentin sialophosphoprotein-related [Source:TAIR;Acc:AT1G05090]
AT1G05100	198.87	-1.74055	0.330696	-5.26331	1.41488e-07	4.11713e-07	MAPKKK18	protein_coding	Mitogen-activated protein kinase kinase kinase 18 [Source:UniProtKB/Swiss-Prot;Acc:Q9ZVP5]
AT1G05120	1420.11	-0.216354	0.0662995	-3.26328	0.0011013	0.00209834		protein_coding	Helicase protein with RING/U-box domain [Source:TAIR;Acc:AT1G05120]
AT1G05140	402.971	-0.888655	0.134464	-6.60889	3.87213e-11	1.52255e-10	ARASP2	protein_coding	Probable membrane metalloprotease ARASP2, chloroplastic [Source:UniProtKB/Swiss-Prot;Acc:O23053]
AT1G05150	1306.02	0.257298	0.055308	4.65209	3.28587e-06	8.34912e-06		protein_coding	Uncharacterized TPR repeat-containing protein At1g05150 [Source:UniProtKB/Swiss-Prot;Acc:O23052]
AT1G05153	7.86233	5.14748	1.09788	4.68858	2.75112e-06	7.04518e-06		lncRNA
AT1G05160	280.493	0.161356	0.114789	1.40567	0.159821	0.210954	KAO1	protein_coding	Ent-kaurenoic acid oxidase 1 [Source:UniProtKB/Swiss-Prot;Acc:O23051]
AT1G05163	3.01581	0.760909	0.878568	0.866078	0.386447	0.455672		lncRNA
AT1G05170	289.236	-0.860501	0.113043	-7.61213	2.69615e-14	1.34281e-13	B3GALT2	protein_coding	Hexosyltransferase (Fragment) [Source:UniProtKB/TrEMBL;Acc:W8Q3U9]
AT1G05180	1430.3	-0.130926	0.0514955	-2.54248	0.011007	0.0181821	AXR1	protein_coding	NEDD8-activating enzyme E1 regulatory subunit [Source:UniProtKB/TrEMBL;Acc:A0A178WFT2]
AT1G05183	1.32863	0.675311	1.76259	0.383136	0.701619	0.752178		lncRNA
AT1G05187	6.20778	-1.44173	1.15604	-1.24713	0.212349	0.271261		lncRNA
AT1G05190	560.336	-0.315739	0.137852	-2.29043	0.0219965	0.0346409	RPL6	protein_coding	50S ribosomal protein L6, chloroplastic [Source:UniProtKB/Swiss-Prot;Acc:O23049]
AT1G05200	927.759	-1.02801	0.190127	-5.40697	6.41011e-08	1.92607e-07	GLR3.4	protein_coding	Glutamate receptor [Source:UniProtKB/TrEMBL;Acc:Q53YX3]
AT1G05205	468.886	0.478996	0.0872801	5.48804	4.06427e-08	1.24443e-07		protein_coding	At1g05205 [Source:UniProtKB/TrEMBL;Acc:Q8LG56]
AT1G05210	110.702	1.66636	0.217419	7.66428	1.79842e-14	9.09504e-14		protein_coding	At1g05210 [Source:UniProtKB/TrEMBL;Acc:O23047]
AT1G05213	4.62137	-1.93179	0.766308	-2.52091	0.0117053	0.0192651		lncRNA
AT1G05220	50.8188	0.196738	0.256986	0.76556	0.443938	0.512283		protein_coding	Transmembrane protein 97, Putative [Source:UniProtKB/TrEMBL;Acc:O23046]
AT1G05230	59.7904	-0.720694	0.249902	-2.88391	0.0039277	0.00694745	HDG2	protein_coding	AT1G05230 protein [Source:UniProtKB/TrEMBL;Acc:B9DFH8]
AT1G05250	1348.21	-1.98078	0.70218	-2.8209	0.00478892	0.00836815	PER2	protein_coding	Peroxidase 1 [Source:UniProtKB/Swiss-Prot;Acc:P0DI10]
AT1G05260	4837.21	-2.77301	0.150039	-18.4819	2.88631e-76	2.88704e-74	PER3	protein_coding	Peroxidase [Source:UniProtKB/TrEMBL;Acc:Q0WSR2]
AT1G05270	1080.64	-0.641458	0.063367	-10.1229	4.37287e-24	3.99645e-23		protein_coding	At1g05270 [Source:UniProtKB/TrEMBL;Acc:Q8GXY6]
AT1G05273	10.5824	-0.142691	0.770688	-0.185147	0.853113	0.882316		snRNA
AT1G05280	28.4934	3.94388	0.449564	8.77268	1.7446e-18	1.14008e-17		protein_coding	Protein of unknown function (DUF604) [Source:TAIR;Acc:AT1G05280]
AT1G05300	649.816	-1.26297	0.335703	-3.76215	0.000168459	0.000353901	ZIP5	protein_coding	Zinc transporter 5 [Source:UniProtKB/Swiss-Prot;Acc:O23039]
AT1G05310	210.549	-0.909392	0.176919	-5.14017	2.74494e-07	7.76257e-07	PME8	protein_coding	Probable pectinesterase 8 [Source:UniProtKB/Swiss-Prot;Acc:O23038]
AT1G05320	2134.25	-1.40607	0.0685697	-20.5058	1.91233e-93	3.56756e-91		protein_coding	FUNCTIONS IN: molecular_function unknown; INVOLVED IN: biological_process unknown; LOCATED IN: cellular_component unknown; EXPRESSED IN: fruit, egg cell; CONTAINS InterPro DOMAIN/s: Prefoldin (InterPro:IPR009053); BEST Arabidopsis thaliana protein m /.../s: unknown protein (TAIR:AT2G32240.1); Has 267650 Blast hits to 119772 proteins in 3899 species: Archae - 3706; Bacteria - 62589; Metazoa - 1065…
AT1G05330	2.47854	-2.06392	1.34047	-1.5397	0.123633	0.167702		protein_coding	YUP8H12.5 [Source:UniProtKB/TrEMBL;Acc:O23036]
AT1G05333	351.438	-0.984981	2.77561	-0.35487	0.722687	0.770687		lncRNA
AT1G05340	377.685	-1.38384	0.303258	-4.56323	5.03718e-06	1.25761e-05		protein_coding	Cysteine-rich TM module stress tolerance protein [Source:UniProtKB/TrEMBL;Acc:O23035]
AT1G05347	1.29951	-0.389157	1.42861	-0.272403	0.785312	0.824529		lncRNA
AT1G05350	788.982	0.764644	0.0638616	11.9735	4.89426e-33	7.36049e-32		protein_coding	Ubiquitin-like modifier-activating enzyme 5 [Source:UniProtKB/Swiss-Prot;Acc:O23034]
AT1G05360	654.515	0.373521	0.0918355	4.06729	4.7564e-05	0.000106449	KMS2	protein_coding	Vacuole membrane protein KMS2 [Source:UniProtKB/Swiss-Prot;Acc:F4I8Q7]
AT1G05370	94.1366	2.51475	0.188855	13.3158	1.87354e-40	4.1274e-39		protein_coding	Sec14p-like phosphatidylinositol transfer family protein [Source:UniProtKB/TrEMBL;Acc:F4I8Q8]
AT1G05380	1687.42	-0.0483754	0.0737737	-0.655727	0.512	0.578137		protein_coding	Acyl-CoA N-acyltransferase with RING/FYVE/PHD-type zinc finger protein [Source:UniProtKB/TrEMBL;Acc:Q9ZW00]
AT1G05385	78.3731	-0.415657	0.23025	-1.80524	0.071037	0.101761	PSB27-2	protein_coding	Psb27-H1 [Source:UniProtKB/TrEMBL;Acc:A0A178WJM6]
AT1G05397	19.5619	0.677924	0.437441	1.54975	0.121202	0.164633		lncRNA
AT1G05400	83.8041	-0.413102	0.200249	-2.06295	0.0391178	0.0589689		protein_coding	Putative uncharacterized protein [Source:UniProtKB/TrEMBL;Acc:Q5XVL8]
AT1G05410	434.078	0.342621	0.0835094	4.10279	4.08197e-05	9.19421e-05		protein_coding	At1g05410/T25N20_5 [Source:UniProtKB/TrEMBL;Acc:Q8VZE5]
AT1G05420	12.5286	0.675534	0.466631	1.44768	0.147706	0.196534	ATOFP12	protein_coding	ovate family protein 12 [Source:TAIR;Acc:AT1G05420]
AT1G05430	499.575	0.126832	0.100288	1.26468	0.205986	0.264081		protein_coding	Uncharacterized protein At1g05430 [Source:UniProtKB/TrEMBL;Acc:Q8LC42]
AT1G05440	75.4123	1.26394	0.251422	5.02717	4.97774e-07	1.37323e-06		protein_coding	C-8 sterol isomerase [Source:UniProtKB/TrEMBL;Acc:Q9ZVZ4]
AT1G05450	373.669	-1.88138	0.259116	-7.26075	3.84937e-13	1.76967e-12		protein_coding	Bifunctional inhibitor/lipid-transfer protein/seed storage 2S albumin superfamily protein [Source:UniProtKB/TrEMBL;Acc:Q1G2Y5]
AT1G05460	384.69	0.655829	0.101006	6.49299	8.41489e-11	3.22413e-10	SDE3	protein_coding	Probable RNA helicase SDE3 [Source:UniProtKB/Swiss-Prot;Acc:Q8GYD9]
AT1G05470	588.665	0.0624704	0.102375	0.61021	0.541723	0.606542	IP5P6	protein_coding	CVP2 [Source:UniProtKB/TrEMBL;Acc:A0A178WIE4]
AT1G05487	1.29046	3.56182	1.86891	1.90583	0.0566727	0.082701		lncRNA
AT1G05490	53.5521	-0.255977	0.228713	-1.11921	0.263052	0.32747	CLSY3	protein_coding	SNF2 domain-containing protein CLASSY 3 [Source:UniProtKB/Swiss-Prot;Acc:F4I8S3]
AT1G05500	1902.12	-0.48468	0.0662474	-7.31622	2.55061e-13	1.18769e-12	SYT5	protein_coding	Synaptotagmin-5 [Source:UniProtKB/Swiss-Prot;Acc:Q8L706]
AT1G05520	1869.44	0.242998	0.0602273	4.03468	5.46763e-05	0.000121557		protein_coding	At1g05520/T25N20_16 [Source:UniProtKB/TrEMBL;Acc:Q8H0S3]
AT1G05523	1.23538	3.06824	1.77453	1.72904	0.0838011	0.118173		lncRNA
AT1G05530	17.5034	0.794747	0.796028	0.998391	0.31809	0.385811	UGT75B2	protein_coding	UGT75B2 [Source:UniProtKB/TrEMBL;Acc:A0A384L0M1]
AT1G05540	8.49032	6.1091	1.28179	4.76607	1.87856e-06	4.89931e-06		protein_coding	T25N20.19 [Source:UniProtKB/TrEMBL;Acc:Q9ZVY4]
AT1G05550	0.600639	1.28023	1.93739	0.660803	0.508739	0.574848		protein_coding	Protein of unknown function (DUF295) [Source:TAIR;Acc:AT1G05550]
AT1G05557	31.6429	0.49153	0.310268	1.58421	0.113146	0.154791		lncRNA
AT1G05560	56.4415	0.887826	0.423425	2.09677	0.0360138	0.0545873	UGT1	protein_coding	UDP-glucosyltransferase 75B1 [Source:TAIR;Acc:AT1G05560]
AT1G05562	16.2835	3.42371	0.57453	5.95915	2.53553e-09	8.57805e-09		lncRNA	Potential natural antisense gene, locus overlaps with AT1G05560 [Source:TAIR;Acc:AT1G05562]
AT1G05570	7209.17	-1.8335	0.0834582	-21.9691	5.6922e-107	1.57413e-104	CALS1	protein_coding	Callose synthase 1 [Source:UniProtKB/Swiss-Prot;Acc:Q9AUE0]
AT1G05575	111.259	-1.8594	0.341218	-5.44929	5.05704e-08	1.5358e-07		protein_coding	Transmembrane protein [Source:UniProtKB/TrEMBL;Acc:Q8LC91]
AT1G05577	73.2578	0.528275	0.217467	2.42922	0.0151312	0.0245022		protein_coding	F3F20.2 protein [Source:UniProtKB/TrEMBL;Acc:Q9SYJ8]
AT1G05590	342.678	0.812818	0.128058	6.34726	2.19185e-10	8.10855e-10	HEXO2	protein_coding	Beta-hexosaminidase 2 [Source:UniProtKB/Swiss-Prot;Acc:Q9SYK0]
AT1G05600	130.444	-0.265412	0.15402	-1.72323	0.0848474	0.119505		protein_coding	Pentatricopeptide repeat-containing protein At1g05600 [Source:UniProtKB/Swiss-Prot;Acc:Q9SYK1]
AT1G05610	32.9774	0.371364	0.272738	1.36161	0.173321	0.226728	APS2	protein_coding	ADP-glucose pyrophosphorylase small subunit 2 [Source:TAIR;Acc:AT1G05610]
AT1G05620	759.296	0.951099	0.0838934	11.337	8.60554e-30	1.08695e-28	URH2	protein_coding	Probable uridine nucleosidase 2 [Source:UniProtKB/Swiss-Prot;Acc:Q8LAC4]
AT1G05630	352.573	1.00762	0.148852	6.7693	1.29408e-11	5.3022e-11	AT5PTASE13	protein_coding	Endonuclease/exonuclease/phosphatase family protein [Source:TAIR;Acc:AT1G05630]
AT1G05640	124.02	1.03424	0.188747	5.47952	4.2648e-08	1.3026e-07		protein_coding	Ankyrin repeat family protein [Source:UniProtKB/TrEMBL;Acc:Q9SYK5]
AT1G05650	19.3726	2.91848	1.39754	2.0883	0.0367706	0.0556626		protein_coding	F3F20.10 protein [Source:UniProtKB/TrEMBL;Acc:Q9SYK6]
AT1G05660	6.15062	6.56606	2.3159	2.83521	0.00457951	0.0080261		protein_coding	F3F20.11 protein [Source:UniProtKB/TrEMBL;Acc:Q9SYK7]
AT1G05670	282.98	0.192447	0.102809	1.87188	0.0612228	0.0888117		protein_coding	Glycosyltransferase (Fragment) [Source:UniProtKB/TrEMBL;Acc:A0A068FPW3]
AT1G05675	14.4034	1.31126	0.571479	2.2945	0.021762	0.0343014	UGT74E1	protein_coding	Glycosyltransferase (Fragment) [Source:UniProtKB/TrEMBL;Acc:A0A1W6AJW6]
AT1G05680	97.1388	0.227212	0.325708	0.697595	0.485431	0.552381	UGT74E2	protein_coding	Glycosyltransferase (Fragment) [Source:UniProtKB/TrEMBL;Acc:A0A0K1SBE8]
AT1G05690	62.1727	-1.08936	0.330578	-3.29533	0.000983069	0.00188698	BT3	protein_coding	BTB/POZ and TAZ domain-containing protein 3 [Source:UniProtKB/Swiss-Prot;Acc:Q9SYL0]
AT1G05700	973.212	-0.805473	0.144007	-5.59328	2.22819e-08	6.98437e-08		protein_coding	Leucine-rich repeat transmembrane protein kinase protein [Source:TAIR;Acc:AT1G05700]
AT1G05710	644.7	1.95815	0.126722	15.4524	7.26955e-54	2.97179e-52		protein_coding
AT1G05720	722.668	0.216897	0.0684044	3.1708	0.0015202	0.00284346		protein_coding	Selenoprotein family protein [Source:UniProtKB/TrEMBL;Acc:Q8GWP6]
AT1G05730	84.0488	0.881613	0.185747	4.74632	2.07149e-06	5.38275e-06		protein_coding	FAM136A-like protein (DUF842) [Source:UniProtKB/TrEMBL;Acc:Q5BQ23]
AT1G05740	1.94105	0.535525	1.10942	0.482706	0.629305	0.688116		protein_coding	F3F20.19 protein [Source:UniProtKB/TrEMBL;Acc:Q9SYL5]
AT1G05747	2.28876	-1.80963	1.29151	-1.40117	0.161162	0.212455		lncRNA
AT1G05750	117.979	0.260104	0.149489	1.73995	0.0818677	0.115745	PDE247	protein_coding	Pentatricopeptide repeat-containing protein At1g05750, chloroplastic [Source:UniProtKB/Swiss-Prot;Acc:Q9MA50]
AT1G05753	0.698841	-2.90498	2.16275	-1.34318	0.179212	0.233603		lncRNA
AT1G05760	150.287	-0.922336	0.243789	-3.78334	0.000154738	0.000326417	RTM1	protein_coding	Mannose-binding lectin superfamily protein [Source:TAIR;Acc:AT1G05760]
AT1G05767	537.635	0.741247	0.153596	4.82594	1.39346e-06	3.68403e-06		lncRNA
AT1G05770	63.4041	-0.366148	0.324632	-1.12789	0.259367	0.323311	JAL2	protein_coding	Jacalin-related lectin 2 [Source:UniProtKB/Swiss-Prot;Acc:Q9MA49]
AT1G05780	74.517	0.602054	0.172391	3.49236	0.000478764	0.000955415		protein_coding	Vacuolar ATPase assembly integral membrane protein VMA21 homolog [Source:UniProtKB/TrEMBL;Acc:Q58G56]
AT1G05783	25.6081	-0.620122	0.434112	-1.42849	0.153152	0.203045		protein_coding
AT1G05785	311.031	-0.592816	0.120057	-4.93777	7.90211e-07	2.13822e-06		protein_coding	Got1/Sft2-like vescicle transport protein family [Source:TAIR;Acc:AT1G05785]
AT1G05790	716.584	-0.763965	0.0755446	-10.1128	4.84895e-24	4.41096e-23		protein_coding	lipase class 3 family protein [Source:TAIR;Acc:AT1G05790]
AT1G05800	2.06115	3.25984	1.59248	2.04702	0.0406559	0.0610527	DGL	protein_coding	Galactolipase DONGLE, chloroplastic [Source:UniProtKB/Swiss-Prot;Acc:Q9MA46]
AT1G05803	0.736474	-0.084758	2.75107	-0.0308091	0.975422	0.981308		lncRNA
AT1G05805	689.262	-0.960866	0.144399	-6.65426	2.84732e-11	1.13037e-10	BHLH128	protein_coding	Transcription factor bHLH128 [Source:UniProtKB/Swiss-Prot;Acc:Q8H102]
AT1G05810	199.56	-1.16883	0.138199	-8.45759	2.72959e-17	1.65323e-16	ARA	protein_coding	RAB GTPase homolog A5E [Source:TAIR;Acc:AT1G05810]
AT1G05813	0.816061	0.868015	2.24957	0.385857	0.699602	0.750461		ncRNA
AT1G05820	119.595	-0.0350673	0.153714	-0.228133	0.819543	0.853341	SPPL5	protein_coding	Signal peptide peptidase-like 5 [Source:UniProtKB/Swiss-Prot;Acc:Q9MA44]
AT1G05830	1492.97	0.0973457	0.0495692	1.96383	0.0495495	0.0731924	ATX2	protein_coding	Histone-lysine N-methyltransferase ATX2 [Source:UniProtKB/Swiss-Prot;Acc:P0CB22]
AT1G05835	10.6959	0.493307	0.502097	0.982493	0.325857	0.393992		protein_coding	Uncharacterized protein At1g05835 [Source:UniProtKB/Swiss-Prot;Acc:A8MS78]
AT1G05837	0.999248	-1.10191	1.95472	-0.563718	0.572946	0.635957		lncRNA
AT1G05840	791.866	-0.472917	0.0825565	-5.72841	1.01377e-08	3.27962e-08		protein_coding	Eukaryotic aspartyl protease family protein [Source:UniProtKB/TrEMBL;Acc:F4IAD5]
AT1G05850	12062.3	-1.50599	0.0576103	-26.141	1.2466e-150	9.15708e-148	CTL1	protein_coding	Chitinase-like protein 1 [Source:UniProtKB/Swiss-Prot;Acc:Q9MA41]
AT1G05853	0.950855	-0.241481	2.69131	-0.0897261	0.928505	0.94511		snRNA
AT1G05860	319.859	-0.0500134	0.0875275	-0.571401	0.567728	0.631089		protein_coding	INO80 complex subunit D-like protein [Source:UniProtKB/TrEMBL;Acc:Q9MA40]
AT1G05870	739.665	0.397311	0.126844	3.13227	0.00173458	0.0032158		protein_coding	At1g05870 [Source:UniProtKB/TrEMBL;Acc:Q9MA39]
AT1G05873	2.36695	-0.557952	1.04316	-0.534867	0.592742	0.654623		lncRNA
AT1G05880	50.3327	0.539977	0.500949	1.07791	0.281074	0.346584	ARI12	protein_coding	Probable E3 ubiquitin-protein ligase ARI12 [Source:UniProtKB/Swiss-Prot;Acc:Q84RQ9]
AT1G05890	2552.56	-0.299887	0.0840018	-3.57001	0.000356967	0.000723038	ARI5	protein_coding	RBR-type E3 ubiquitin transferase [Source:UniProtKB/TrEMBL;Acc:F4IAE4]
AT1G05894	26.6306	0.16104	0.343002	0.469501	0.638711	0.69662		protein_coding	T20M3.17 protein [Source:UniProtKB/TrEMBL;Acc:Q9MA36]
AT1G05900	329.465	-0.607025	0.109684	-5.5343	3.12469e-08	9.65799e-08	NTH2	protein_coding	Endonuclease III homolog [Source:UniProtKB/TrEMBL;Acc:A0A178W393]
AT1G05910	1487.78	0.442291	0.0606964	7.28694	3.17063e-13	1.46739e-12		protein_coding	ATPase family AAA domain-containing protein At1g05910 [Source:UniProtKB/Swiss-Prot;Acc:F4IAE9]
AT1G05913	1.71586	-0.0791345	1.225	-0.0645997	0.948493	0.960713		lncRNA
AT1G05917	0.912512	0.981676	2.0447	0.480108	0.631151	0.689693		snoRNA
AT1G05927	1.06977	-2.57217	1.63645	-1.5718	0.115996	0.158229		lncRNA
AT1G05937	0.609368	2.39148	3.50348	0.682602	0.494858	0.561315		lncRNA
AT1G05940	1179.77	-0.668564	0.0674131	-9.91742	3.49678e-23	3.04992e-22	CAT9	protein_coding	Cationic amino acid transporter 9, chloroplastic [Source:UniProtKB/Swiss-Prot;Acc:Q9C5D6]
AT1G05950	202.157	0.921773	0.125584	7.33991	2.13744e-13	9.99259e-13		protein_coding	unknown protein; Has 50 Blast hits to 45 proteins in 14 species: Archae - 5; Bacteria - 0; Metazoa - 4; Fungi - 0; Plants - 34; Viruses - 0; Other Eukaryotes - 7 (source: NCBI BLink). [Source:TAIR;Acc:AT1G05950]
AT1G05960	2828.25	-0.675864	0.0613121	-11.0233	2.94929e-28	3.39168e-27		protein_coding	ARM repeat superfamily protein [Source:UniProtKB/TrEMBL;Acc:F4IAF6]
AT1G05970	122.855	0.360025	0.156208	2.30478	0.021179	0.0334475		protein_coding	RNA-binding (RRM/RBD/RNP motifs) family protein [Source:UniProtKB/TrEMBL;Acc:Q9LNE8]
AT1G05990	7.42569	-0.490802	0.638885	-0.768216	0.442359	0.510787	CML7	protein_coding	Calmodulin-like protein 7 [Source:UniProtKB/Swiss-Prot;Acc:Q9LNE7]
AT1G05997	2.79478	0.458447	0.925996	0.495085	0.62054	0.680146		snoRNA
AT1G06000	17203.9	-0.890772	0.30439	-2.92642	0.00342892	0.00611348	UGT89C1	protein_coding	Glycosyltransferase (Fragment) [Source:UniProtKB/TrEMBL;Acc:W8PVE7]
AT1G06002	199.445	-1.0231	0.173292	-5.90392	3.54959e-09	1.1872e-08		lncRNA	Potential natural antisense gene, locus overlaps with AT1G06000 [Source:TAIR;Acc:AT1G06002]
AT1G06010	213.627	0.337704	0.104589	3.22887	0.00124279	0.00235039		protein_coding	Basic leucine zipper/W2 domain protein [Source:UniProtKB/TrEMBL;Acc:Q84R19]
AT1G06020	27.8311	0.956838	0.344101	2.78069	0.00542442	0.0093955		protein_coding	Probable fructokinase-3 [Source:UniProtKB/Swiss-Prot;Acc:Q9LNE4]
AT1G06030	48.066	3.96921	0.371175	10.6936	1.09009e-26	1.14289e-25		protein_coding	Probable fructokinase-2 [Source:UniProtKB/Swiss-Prot;Acc:Q9LNE3]
AT1G06033	16.7095	-0.125812	0.497078	-0.253103	0.800189	0.837529		snoRNA
AT1G06040	4803.94	-2.30945	0.274892	-8.4013	4.41575e-17	2.63912e-16	BBX24	protein_coding	B-box zinc finger protein 24 [Source:UniProtKB/Swiss-Prot;Acc:Q96288]
AT1G06050	215.816	-1.48172	0.121064	-12.2391	1.92052e-34	3.12414e-33		protein_coding	Protein of unknown function (DUF1336) [Source:TAIR;Acc:AT1G06050]
AT1G06060	516.105	-0.641134	0.100929	-6.35233	2.12079e-10	7.85433e-10		protein_coding	At1g06060 [Source:UniProtKB/TrEMBL;Acc:Q9LNE1]
AT1G06070	651.265	0.133251	0.0681092	1.95643	0.0504141	0.0743469		protein_coding	At1g06070 [Source:UniProtKB/TrEMBL;Acc:Q9LNE0]
AT1G06080	206.387	1.60198	0.244551	6.5507	5.72661e-11	2.22018e-10	ADS1	protein_coding	Delta-9 acyl-lipid desaturase 1 [Source:UniProtKB/Swiss-Prot;Acc:O65797]
AT1G06087	6.50179	1.30026	0.644654	2.01699	0.043697	0.0652609		snoRNA
AT1G06090	352.741	-0.749525	0.232545	-3.22314	0.00126795	0.00239547		protein_coding	Delta-9 desaturase-like 1 protein [Source:UniProtKB/Swiss-Prot;Acc:Q9LND9]
AT1G06110	1136.33	-0.785416	0.0813893	-9.65012	4.91006e-22	4.01635e-21	SKIP16	protein_coding	F-box protein SKIP16 [Source:UniProtKB/Swiss-Prot;Acc:Q9LND7]
AT1G06113	3.60479	1.07579	0.931245	1.15522	0.248	0.31079		lncRNA
AT1G06117	5.88423	-0.550363	0.948743	-0.580096	0.56185	0.625531		lncRNA
AT1G06120	27.1222	-3.19212	0.583393	-5.47165	4.45868e-08	1.35935e-07		protein_coding	Delta-9 desaturase-like 3 protein [Source:UniProtKB/Swiss-Prot;Acc:Q9FPD5]
AT1G06130	454.15	0.216625	0.0970838	2.23132	0.0256599	0.0399577	GLX2-4	protein_coding	GLX2-4 [Source:UniProtKB/TrEMBL;Acc:A0A178WGQ2]
AT1G06135	1.30762	3.42819	2.17425	1.57673	0.114859	0.156898		protein_coding	Transmembrane protein [Source:UniProtKB/TrEMBL;Acc:Q8LCX3]
AT1G06137	4.18567	3.15833	1.74323	1.81177	0.0700219	0.100429		protein_coding	unknown protein; FUNCTIONS IN: molecular_function unknown; INVOLVED IN: biological_process unknown; LOCATED IN: endomembrane system; BEST Arabidopsis thaliana protein match is: unknown protein (TAIR:AT1G06135.1); Has 30201 Blast hits to 17322 protei /.../780 species: Archae - 12; Bacteria - 1396; Metazoa - 17338; Fungi - 3422; Plants - 5037; Viruses - 0; Other Eukaryotes - 2996 (source: NCBI BLin…
AT1G06140	53.7163	0.563947	0.239497	2.35472	0.0185368	0.0295809	PCMP-E61	protein_coding	Pentatricopeptide repeat-containing protein At1g06140, mitochondrial [Source:UniProtKB/Swiss-Prot;Acc:Q9LND4]
AT1G06143	60.6281	0.766538	0.219504	3.49214	0.000479162	0.000956047	EMB1444	protein_coding	Pentatricopeptide repeat-containing protein At1g06143 [Source:UniProtKB/Swiss-Prot;Acc:Q56X05]
AT1G06148	7.92864	2.1074	0.63775	3.30443	0.000951689	0.00182974		protein_coding	Unknown gene [Source:TAIR;Acc:AT1G06148]
AT1G06150	1114.28	0.635732	0.063108	10.0737	7.22043e-24	6.5078e-23	EMB1444	protein_coding	basic helix-loop-helix (bHLH) DNA-binding superfamily protein [Source:TAIR;Acc:AT1G06150]
AT1G06160	42.2629	-1.42091	0.39684	-3.58056	0.000342852	0.000695889	ERF094	protein_coding	Ethylene-responsive transcription factor ERF094 [Source:UniProtKB/Swiss-Prot;Acc:Q9LND1]
AT1G06170	72.4711	-1.25809	0.247174	-5.08989	3.58278e-07	1.00366e-06	BHLH89	protein_coding	Transcription factor bHLH89 [Source:UniProtKB/Swiss-Prot;Acc:Q9LND0]
AT1G06177	15.0649	0.633546	0.434446	1.45828	0.144762	0.193022		lncRNA
AT1G06180	230.986	0.0815178	0.155428	0.524473	0.59995	0.661185	ATMYB13	protein_coding	Transcription factor MYB13 [Source:UniProtKB/Swiss-Prot;Acc:Q9LNC9]
AT1G06190	557.671	-0.091452	0.0813337	-1.1244	0.260841	0.324994		protein_coding	Rho termination factor [Source:TAIR;Acc:AT1G06190]
AT1G06200	1221.11	-0.562863	0.0861818	-6.53111	6.52835e-11	2.51814e-10		protein_coding	Peptidase S24/S26A/S26B/S26C family protein [Source:TAIR;Acc:AT1G06200]
AT1G06210	1092.74	0.192688	0.0726466	2.6524	0.00799224	0.0134806	TOL2	protein_coding	TOM1-like protein 2 [Source:UniProtKB/Swiss-Prot;Acc:Q9LNC6]
AT1G06220	2799.88	0.538003	0.0562583	9.56308	1.14301e-21	9.14483e-21	CLO	protein_coding	110 kDa U5 small nuclear ribonucleoprotein component CLO [Source:UniProtKB/Swiss-Prot;Acc:Q9LNC5]
AT1G06225	17.0876	-1.04879	1.80721	-0.580337	0.561687	0.625409	CLE3	protein_coding	CLAVATA3/ESR (CLE)-related protein 3 [Source:UniProtKB/Swiss-Prot;Acc:Q3EDH8]
AT1G06230	2563.88	0.0510297	0.0592676	0.861005	0.389235	0.458362	GTE4	protein_coding	Transcription factor GTE4 [Source:UniProtKB/Swiss-Prot;Acc:Q9LNC4]
AT1G06240	165.058	0.539678	0.137233	3.93256	8.40448e-05	0.000182939		protein_coding	Uncharacterized protein At1g06240 [Source:UniProtKB/TrEMBL;Acc:Q8H109]
AT1G06243	3.40599	1.56131	0.931474	1.67618	0.0937036	0.130633		snoRNA
AT1G06250	1.03594	-0.0424896	1.89775	-0.0223894	0.982137	0.986418		protein_coding	Phospholipase A1-IIalpha [Source:UniProtKB/Swiss-Prot;Acc:Q9LNC2]
AT1G06257	0.637127	2.17465	3.7919	0.573499	0.566307	0.629807		lncRNA
AT1G06265	83.9234	0.520543	0.332276	1.5666	0.117208	0.159725		lncRNA	other RNA [Source:TAIR;Acc:AT1G06265]
AT1G06267	0.601205	-0.0169097	2.36759	-0.00714215	0.994301	0.99527		snoRNA
AT1G06270	147.414	0.592531	0.167863	3.52986	0.000415786	0.000836124		protein_coding	Pentatricopeptide repeat-containing protein At1g06270 [Source:UniProtKB/Swiss-Prot;Acc:Q9LNC0]
AT1G06273	2.22489	1.00404	1.32818	0.755949	0.44968	0.517588		snoRNA
AT1G06283	12.917	0.315115	0.704199	0.44748	0.654529	0.71087		snoRNA
AT1G06290	2592.69	-0.338064	0.0751411	-4.49906	6.82547e-06	1.68017e-05	ACX3	protein_coding	Acyl-coenzyme A oxidase 3, peroxisomal [Source:UniProtKB/Swiss-Prot;Acc:P0CZ23]
AT1G06310	39.7526	2.02726	0.285061	7.11169	1.14628e-12	5.09538e-12	ACX3.2	protein_coding	Putative acyl-coenzyme A oxidase 3.2, peroxisomal [Source:UniProtKB/Swiss-Prot;Acc:Q9LMI7]
AT1G06320	5.30508	2.21058	0.831602	2.65822	0.00785553	0.0132633		protein_coding	Putative uncharacterized protein [Source:UniProtKB/TrEMBL;Acc:Q3EDH7]
AT1G06330	1.39359	4.66251	1.78247	2.61576	0.00890302	0.0149194		protein_coding	Heavy metal transport/detoxification superfamily protein [Source:TAIR;Acc:AT1G06330]
AT1G06350	44.266	3.22692	0.379807	8.49621	1.95882e-17	1.19937e-16		protein_coding	Delta-9 desaturase-like 4 protein [Source:UniProtKB/Swiss-Prot;Acc:Q9LMI4]
AT1G06380	286.843	0.173893	0.116046	1.49848	0.134009	0.180238		protein_coding	Ribosomal protein L1p/L10e family [Source:UniProtKB/TrEMBL;Acc:Q9LMI1]
AT1G06390	1369.53	0.301295	0.0693525	4.3444	1.39656e-05	3.32162e-05	ASK9	protein_coding	SK22 [Source:UniProtKB/TrEMBL;Acc:A0A178WCN5]
AT1G06397	2.40201	2.43089	2.85943	0.850133	0.395251	0.464492		snoRNA
AT1G06400	1748.25	-0.587503	0.0612349	-9.59424	8.45393e-22	6.83115e-21	RABA1A	protein_coding	Ras-related protein RABA1a [Source:UniProtKB/Swiss-Prot;Acc:P28185]
AT1G06410	3940.12	-0.13966	0.049639	-2.8135	0.00490051	0.00854408	TPS7	protein_coding	TPS7 [Source:UniProtKB/TrEMBL;Acc:A0A178WH64]
AT1G06420	37.2084	2.99586	0.381854	7.84555	4.31064e-15	2.26984e-14		protein_coding	DNA ligase-like protein [Source:UniProtKB/TrEMBL;Acc:Q9LMH9]
AT1G06423	1.50175	-0.0455214	1.1898	-0.0382598	0.969481	0.976836		lncRNA
AT1G06430	3259.18	-1.21295	0.204473	-5.9321	2.99077e-09	1.00602e-08	FTSH8	protein_coding	ATP-dependent zinc metalloprotease FTSH 8, chloroplastic [Source:UniProtKB/Swiss-Prot;Acc:Q8W585]
AT1G06440	72.2185	0.808031	0.211428	3.82178	0.000132494	0.000281566		protein_coding	At1g06440 [Source:UniProtKB/TrEMBL;Acc:Q9SHI9]
AT1G06450	130.508	1.00939	0.166083	6.0776	1.21993e-09	4.24575e-09	CAF1-1	protein_coding	Probable CCR4-associated factor 1 homolog 1 [Source:UniProtKB/Swiss-Prot;Acc:Q9SHJ0]
AT1G06457	1.46973	-2.22337	1.77458	-1.2529	0.210242	0.268906		snoRNA
AT1G06460	413.342	-1.20724	0.38455	-3.13935	0.00169323	0.00314384	ACD32.1	protein_coding	Alpha-crystallin domain 32.1 [Source:UniProtKB/TrEMBL;Acc:Q208N7]
AT1G06463	10.2451	0.233745	0.465284	0.502371	0.615406	0.675464		snoRNA
AT1G06470	1018.36	-0.272816	0.0960689	-2.83979	0.00451431	0.00791772		protein_coding	Probable sugar phosphate/phosphate translocator At1g06470 [Source:UniProtKB/Swiss-Prot;Acc:Q8H184]
AT1G06473	6.41454	0.385143	0.632859	0.608577	0.542805	0.607348		lncRNA
AT1G06475	76.3179	2.22815	0.211924	10.514	7.45015e-26	7.46476e-25		protein_coding	Transmembrane protein [Source:UniProtKB/TrEMBL;Acc:Q6DSU2]
AT1G06490	704.883	0.253506	0.119446	2.12234	0.0338093	0.051515	CALS7	protein_coding	Callose synthase 7 [Source:UniProtKB/Swiss-Prot;Acc:Q9SHJ3]
AT1G06500	222.107	0.168257	0.138999	1.21049	0.22609	0.286772		protein_coding	AT1G06500 protein [Source:UniProtKB/TrEMBL;Acc:Q8VY54]
AT1G06510	166.305	-0.350185	0.12232	-2.86285	0.00419846	0.0073941		protein_coding	Forkhead-associated domain protein [Source:UniProtKB/TrEMBL;Acc:Q84K72]
AT1G06515	327.816	0.73135	0.111605	6.553	5.63915e-11	2.1888e-10		protein_coding	Protein of unknown function (DUF3317) [Source:TAIR;Acc:AT1G06515]
AT1G06520	199.051	6.07267	0.328415	18.4908	2.44686e-76	2.45794e-74	GPAT1	protein_coding	Glycerol-3-phosphate acyltransferase 1 [Source:UniProtKB/Swiss-Prot;Acc:Q9SHJ5]
AT1G06530	1189.94	-0.17188	0.0681475	-2.52217	0.0116634	0.0192029	PMD2	protein_coding	Peroxisomal and mitochondrial division factor 2 [Source:UniProtKB/Swiss-Prot;Acc:Q9SHJ6]
AT1G06537	8.30075	1.44575	0.534203	2.70638	0.0068022	0.0116024		lncRNA
AT1G06540	297.126	-0.69241	0.37501	-1.84638	0.0648372	0.093648		protein_coding	F12K11.13 [Source:UniProtKB/TrEMBL;Acc:Q9SHJ7]
AT1G06547	12.5357	0.217205	0.491553	0.441875	0.65858	0.714345		snoRNA
AT1G06550	9205.68	0.560648	0.267717	2.09418	0.036244	0.0549114		protein_coding	3-hydroxyisobutyryl-CoA hydrolase-like protein 5 [Source:UniProtKB/Swiss-Prot;Acc:Q9SHJ8]
AT1G06553	12.0446	0.724843	0.457899	1.58298	0.113427	0.155148		snoRNA
AT1G06560	411.871	0.585242	0.089612	6.53084	6.54017e-11	2.52228e-10		protein_coding	At1g06560 [Source:UniProtKB/TrEMBL;Acc:Q84MA1]
AT1G06570	983.758	-0.671118	0.185202	-3.62371	0.000290413	0.000594741	HPD	protein_coding	4-hydroxyphenylpyruvate dioxygenase [Source:UniProtKB/Swiss-Prot;Acc:P93836]
AT1G06573	0.8159	-2.52537	1.88614	-1.33891	0.180601	0.235153		lncRNA
AT1G06580	83.0696	0.227502	0.179399	1.26813	0.204751	0.262669		protein_coding	Pentatricopeptide repeat-containing protein At1g06580 [Source:UniProtKB/Swiss-Prot;Acc:Q9SHK2]
AT1G06587	15.727	0.65956	0.410306	1.60748	0.107949	0.148437		lncRNA
AT1G06590	537.911	0.514316	0.0718248	7.1607	8.02638e-13	3.60742e-12	APC5	protein_coding	Anaphase-promoting complex subunit 5 [Source:UniProtKB/Swiss-Prot;Acc:Q8H1U4]
AT1G06593	1.54205	-0.5178	1.54092	-0.336032	0.736846	0.782733		lncRNA
AT1G06620	784.548	0.281365	0.10281	2.73674	0.00620508	0.0106574		protein_coding	1-aminocyclopropane-1-carboxylate oxidase homolog 1 [Source:UniProtKB/Swiss-Prot;Acc:Q84MB3]
AT1G06630	538.727	-0.0687253	0.07067	-0.972482	0.330811	0.39914		protein_coding	F-box/RNI-like superfamily protein [Source:UniProtKB/TrEMBL;Acc:F4IDP6]
AT1G06640	12259.5	-1.34797	0.0850398	-15.8511	1.38245e-56	6.30988e-55		protein_coding	1-aminocyclopropane-1-carboxylate oxidase homolog 2 [Source:UniProtKB/Swiss-Prot;Acc:Q9C5K7]
AT1G06645	8.39581	-0.286189	0.504475	-0.567299	0.570511	0.633703		protein_coding	2-oxoglutarate (2OG) and Fe(II)-dependent oxygenase superfamily protein [Source:TAIR;Acc:AT1G06645]
AT1G06650	768.673	-0.79591	0.118281	-6.72896	1.70878e-11	6.92768e-11		protein_coding	1-aminocyclopropane-1-carboxylate oxidase homolog 3 [Source:UniProtKB/Swiss-Prot;Acc:Q8H1S4]
AT1G06660	171.694	1.58947	0.148615	10.6952	1.07132e-26	1.12372e-25	JASON	protein_coding	Protein JASON [Source:UniProtKB/Swiss-Prot;Acc:F4IDQ5]
AT1G06670	2520.19	0.370071	0.0549447	6.73534	1.63551e-11	6.63861e-11	NIH	protein_coding	DExH-box ATP-dependent RNA helicase DExH2 [Source:UniProtKB/Swiss-Prot;Acc:F4IDQ6]
AT1G06680	1535.32	-1.74755	0.211582	-8.25945	1.46345e-16	8.44168e-16	PSBP1	protein_coding	Oxygen-evolving enhancer protein 2-1, chloroplastic [Source:UniProtKB/Swiss-Prot;Acc:Q42029]
AT1G06690	883.873	-0.685834	0.168089	-4.08018	4.50009e-05	0.000100973		protein_coding	Uncharacterized oxidoreductase At1g06690, chloroplastic [Source:UniProtKB/Swiss-Prot;Acc:Q94A68]
AT1G06700	2161.13	-0.550885	0.0590557	-9.32821	1.07671e-20	8.12496e-20	PTI11	protein_coding	PTI1-like tyrosine-protein kinase 1 [Source:UniProtKB/Swiss-Prot;Acc:Q8H1G6]
AT1G06710	265.312	0.597107	0.108722	5.49203	3.9733e-08	1.21753e-07		protein_coding	Tetratricopeptide repeat (TPR)-like superfamily protein [Source:TAIR;Acc:AT1G06710]
AT1G06720	2085.43	0.559357	0.0722169	7.74551	9.51989e-15	4.90411e-14		protein_coding	P-loop containing nucleoside triphosphate hydrolases superfamily protein [Source:TAIR;Acc:AT1G06720]
AT1G06730	382.043	0.253449	0.0976261	2.59612	0.00942829	0.0157401		protein_coding	At1g06730/F4H5_22 [Source:UniProtKB/TrEMBL;Acc:Q9ASV2]
AT1G06737	0.756734	-1.49597	2.51591	-0.594607	0.552106	0.616377		lncRNA
AT1G06740	205.242	0.441613	0.131658	3.35423	0.000795848	0.00154592		protein_coding	At1g06740 [Source:UniProtKB/TrEMBL;Acc:Q9M9Y2]
AT1G06750	8.4386	-0.155547	0.574052	-0.270964	0.786419	0.825392		protein_coding	p-loop containing nucleoside triphosphate hydrolases superfamily protein [Source:UniProtKB/TrEMBL;Acc:F4IDR5]
AT1G06760	5375.81	-0.185772	0.0719917	-2.58047	0.00986666	0.0164253		protein_coding	Histone H1.1 [Source:UniProtKB/Swiss-Prot;Acc:P26568]
AT1G06770	276.129	-0.159805	0.120969	-1.32104	0.186488	0.241719	DRIP1	protein_coding	E3 ubiquitin protein ligase DRIP1 [Source:UniProtKB/Swiss-Prot;Acc:Q9M9Y4]
AT1G06780	1636.06	-1.11277	0.0783048	-14.2108	7.85233e-46	2.22114e-44	GAUT6	protein_coding	Hexosyltransferase [Source:UniProtKB/TrEMBL;Acc:F4IDS0]
AT1G06790	290.305	0.662665	0.103616	6.39542	1.6011e-10	5.99291e-10		protein_coding	F4H5.12 protein [Source:UniProtKB/TrEMBL;Acc:Q9M9Y6]
AT1G06800	533.343	0.174593	0.150087	1.16328	0.244718	0.307168	PLA-I{gamma}1	protein_coding	PLA-I(gamma)1 [Source:UniProtKB/TrEMBL;Acc:A0A178WG46]
AT1G06810	1.6747	-0.098015	1.45378	-0.0674206	0.946247	0.95942		protein_coding	Endonuclease/glycosyl hydrolase [Source:UniProtKB/TrEMBL;Acc:Q58G55]
AT1G06820	658.213	0.250198	0.102757	2.43485	0.0148981	0.024143	CRTISO	protein_coding	Prolycopene isomerase, chloroplastic [Source:UniProtKB/Swiss-Prot;Acc:Q9M9Y8]
AT1G06830	87.2621	-2.05288	0.483608	-4.24491	2.18677e-05	5.08278e-05	GRXS11	protein_coding	Monothiol glutaredoxin-S11 [Source:UniProtKB/Swiss-Prot;Acc:Q9M9Y9]
AT1G06840	2448.86	-0.233042	0.158373	-1.47147	0.141163	0.188744		protein_coding	Probable LRR receptor-like serine/threonine-protein kinase At1g06840 [Source:UniProtKB/Swiss-Prot;Acc:C0LGD7]
AT1G06850	395.648	-0.361141	0.0984805	-3.66713	0.000245284	0.000506425	AtbZIP52	protein_coding	AtbZIP transcription factor [Source:UniProtKB/TrEMBL;Acc:Q8VWG0]
AT1G06870	1058.08	-0.19828	0.110004	-1.80249	0.0714691	0.102305	TPP2	protein_coding	Probable thylakoidal processing peptidase 2, chloroplastic [Source:UniProtKB/Swiss-Prot;Acc:Q9M9Z2]
AT1G06890	1768.01	0.14221	0.0507006	2.80489	0.00503332	0.00875939	UXT3	protein_coding	UDP-xylose transporter 3 [Source:UniProtKB/Swiss-Prot;Acc:Q8RXL8]
AT1G06900	2114.71	0.404986	0.0473337	8.55598	1.16876e-17	7.26029e-17		protein_coding	Nardilysin-like [Source:UniProtKB/Swiss-Prot;Acc:F4HNU6]
AT1G06910	173.833	0.507858	0.132243	3.84032	0.000122872	0.00026228	TRFL7	protein_coding	TRFL7 [Source:UniProtKB/TrEMBL;Acc:A0A178W486]
AT1G06923	12.2385	-0.871869	0.732891	-1.18963	0.234192	0.295534		protein_coding	Transcription repressor OFP17-like protein [Source:UniProtKB/TrEMBL;Acc:Q1G3W7]
AT1G06930	8.43362	5.93417	1.5423	3.84761	0.000119275	0.000254996		protein_coding	Expressed protein [Source:UniProtKB/TrEMBL;Acc:Q5BQ22]
AT1G06950	3483.94	0.0623419	0.0489453	1.27371	0.202768	0.260494	TIC110	protein_coding	Protein TIC110, chloroplastic [Source:UniProtKB/Swiss-Prot;Acc:Q8LPR9]
AT1G06957	6.68475	0.368761	0.553988	0.665647	0.505637	0.57183		lncRNA
AT1G06960	337.592	0.425886	0.0923902	4.60964	4.03372e-06	1.01615e-05		protein_coding	U2 small nuclear ribonucleoprotein B'' 2 [Source:UniProtKB/Swiss-Prot;Acc:Q8H1S6]
AT1G06963	7.20659	-0.423681	0.598343	-0.70809	0.478889	0.545873		lncRNA
AT1G06970	3.17573	0.589388	1.00007	0.589346	0.555629	0.619548	CHX14	protein_coding	CHX14 [Source:UniProtKB/TrEMBL;Acc:A0A178WC73]
AT1G06980	9.17559	0.711578	0.506775	1.40413	0.160281	0.211447		protein_coding	6,7-dimethyl-8-ribityllumazine synthase [Source:UniProtKB/TrEMBL;Acc:Q9LMJ2]
AT1G06983	36.6865	-1.94202	0.362693	-5.35445	8.58192e-08	2.54609e-07		lncRNA
AT1G06987	3.29821	-1.74831	1.09297	-1.5996	0.109687	0.150556		lncRNA
AT1G06990	1.37314	2.63369	1.75557	1.50019	0.133565	0.179712		protein_coding	GDSL esterase/lipase At1g06990 [Source:UniProtKB/Swiss-Prot;Acc:Q9LMJ3]
AT1G06993	1.18437	-4.10027	1.94141	-2.11201	0.0346854	0.05272		lncRNA
AT1G07000	935.147	-1.55437	0.10516	-14.781	1.94377e-49	6.55526e-48	ATEXO70B2	protein_coding	Exocyst subunit Exo70 family protein [Source:UniProtKB/TrEMBL;Acc:A0A178WCB5]
AT1G07010	161.871	-0.232833	0.284206	-0.81924	0.41265	0.481758		protein_coding	Calcineurin-like metallo-phosphoesterase superfamily protein [Source:UniProtKB/TrEMBL;Acc:F4HNW0]
AT1G07020	511.619	-0.163156	0.0928015	-1.75811	0.0787282	0.111636		protein_coding	Uncharacterized protein At1g07020 [Source:UniProtKB/TrEMBL;Acc:Q8LCS6]
AT1G07023	0.574789	2.79267	2.13617	1.30733	0.191101	0.247045		lncRNA
AT1G07030	728.615	0.042867	0.0963964	0.444695	0.65654	0.712626		protein_coding	At1g07030 [Source:UniProtKB/TrEMBL;Acc:Q8L6Z2]
AT1G07040	976.335	-0.102611	0.0831984	-1.23333	0.217452	0.277117		protein_coding	At1g07040 [Source:UniProtKB/TrEMBL;Acc:Q9LMJ7]
AT1G07050	33.1902	-1.05315	0.765365	-1.37601	0.168818	0.221318		protein_coding	CCT motif family protein [Source:TAIR;Acc:AT1G07050]
AT1G07060	5.50167	0.342784	0.557546	0.614809	0.538681	0.603797		protein_coding	F10K1.23 [Source:UniProtKB/TrEMBL;Acc:Q9LMJ9]
AT1G07070	471.077	0.946649	0.133493	7.09138	1.32782e-12	5.87461e-12	RPL35AA	protein_coding	60S ribosomal protein L35a-1 [Source:UniProtKB/Swiss-Prot;Acc:Q9LMK0]
AT1G07080	1624.03	-0.498662	0.0716312	-6.96152	3.36625e-12	1.44077e-11		protein_coding	At1g07080/F10K1_15 [Source:UniProtKB/TrEMBL;Acc:Q93VQ6]
AT1G07090	420.318	-0.251591	0.117491	-2.14137	0.0322446	0.0492874	LSH6	protein_coding	LSH6 [Source:UniProtKB/TrEMBL;Acc:A0A178WE41]
AT1G07110	1275.68	-0.402984	0.0581901	-6.9253	4.35062e-12	1.84329e-11	FKFBP	protein_coding	FKFBP [Source:UniProtKB/TrEMBL;Acc:A0A178W4F2]
AT1G07119	47.2811	0.588757	0.23546	2.50045	0.0124034	0.0203543		lncRNA	other RNA [Source:TAIR;Acc:AT1G07119]
AT1G07120	23.0171	-0.306399	0.464089	-0.660216	0.509115	0.575239		protein_coding	CHUP1-like protein [Source:UniProtKB/TrEMBL;Acc:Q9LMK4]
AT1G07128	383.214	-1.17755	0.136046	-8.65552	4.90651e-18	3.11962e-17		lncRNA	Potential natural antisense gene, locus overlaps with AT1G07130 [Source:TAIR;Acc:AT1G07128]
AT1G07130	230.472	-0.878685	0.143008	-6.14429	8.03223e-10	2.83748e-09	STN1	protein_coding	CST complex subunit STN1 [Source:UniProtKB/Swiss-Prot;Acc:Q9LMK5]
AT1G07135	139.433	-0.858331	0.594871	-1.44289	0.149052	0.198099		protein_coding	At1g07135 [Source:UniProtKB/TrEMBL;Acc:Q9LMK6]
AT1G07140	4942.04	-0.194289	0.0511688	-3.79702	0.000146444	0.000309978	RANBP1A	protein_coding	Ran-binding protein 1 homolog a [Source:UniProtKB/Swiss-Prot;Acc:Q9LMK7]
AT1G07150	667.809	-2.4521	0.149419	-16.4109	1.59932e-60	8.8664e-59	MAPKKK13	protein_coding	F10K1.14 protein [Source:UniProtKB/TrEMBL;Acc:Q9LMK8]
AT1G07160	32.1896	-0.362468	0.327023	-1.10839	0.267694	0.332387		protein_coding	PP2C-type phosphatase AP2C2 [Source:UniProtKB/TrEMBL;Acc:F6LPR6]
AT1G07170	290.694	0.290474	0.109925	2.64247	0.0082303	0.0138503		protein_coding	PHD finger-like domain-containing protein 5A [Source:UniProtKB/Swiss-Prot;Acc:P0DI19]
AT1G07175	1.29842	0.511405	1.59359	0.320914	0.748275	0.792601		protein_coding	unknown protein; FUNCTIONS IN: molecular_function unknown; INVOLVED IN: biological_process unknown; LOCATED IN: endomembrane system; BEST Arabidopsis thaliana protein match is: unknown protein (TAIR:AT2G29995.1); Has 30201 Blast hits to 17322 protei /.../780 species: Archae - 12; Bacteria - 1396; Metazoa - 17338; Fungi - 3422; Plants - 5037; Viruses - 0; Other Eukaryotes - 2996 (source: NCBI BLin…
AT1G07180	2.6457	3.32608	1.42258	2.33807	0.0193838	0.0308236	NDA1	protein_coding	Internal alternative NAD(P)H-ubiquinone oxidoreductase A1, mitochondrial [Source:UniProtKB/Swiss-Prot;Acc:Q8GWA1]
AT1G07200	1232.54	-0.00748242	0.164397	-0.0455143	0.963697	0.972677	SMXL6	protein_coding	Protein SMAX1-LIKE 6 [Source:UniProtKB/Swiss-Prot;Acc:Q9LML2]
AT1G07210	946.648	1.00491	0.0689539	14.5736	4.13226e-48	1.31083e-46		protein_coding	F10K1.8 protein [Source:UniProtKB/TrEMBL;Acc:Q9LML3]
AT1G07220	468.028	0.329283	0.0797661	4.12811	3.65753e-05	8.28424e-05		protein_coding	F10K1.7 protein [Source:UniProtKB/TrEMBL;Acc:Q9LML4]
AT1G07230	1082.12	-0.27654	0.0828742	-3.33687	0.000847285	0.00164015	NPC1	protein_coding	Non-specific phospholipase C1 [Source:UniProtKB/Swiss-Prot;Acc:Q8L7Y9]
AT1G07240	1148.41	-1.63276	0.161433	-10.1141	4.78162e-24	4.35477e-23	UGT71C5	protein_coding	UDP-glycosyltransferase 71C5 [Source:UniProtKB/Swiss-Prot;Acc:Q9FE68]
AT1G07250	1144.96	-0.925039	0.16957	-5.45521	4.89163e-08	1.48749e-07	UGT71C4	protein_coding	Flavonol 3-O-glucosyltransferase UGT71C4 [Source:UniProtKB/Swiss-Prot;Acc:Q9LML6]
AT1G07260	507.659	1.04325	0.0950357	10.9775	4.90528e-28	5.5783e-27	UGT71C3	protein_coding	UDP-glycosyltransferase 71C3 [Source:UniProtKB/Swiss-Prot;Acc:Q9LML7]
AT1G07270	46.3911	1.01325	0.235542	4.30179	1.69422e-05	3.99241e-05	CDC6B	protein_coding	Cell division control protein 6 homolog B [Source:UniProtKB/Swiss-Prot;Acc:Q8W032]
AT1G07280	33.4026	1.97661	0.581486	3.39924	0.000675732	0.00132387		protein_coding	At1g07280/F22G5_32 [Source:UniProtKB/TrEMBL;Acc:Q8VZC8]
AT1G07290	71.9922	0.811192	0.183327	4.42484	9.65124e-06	2.33325e-05	GONST2	protein_coding	golgi nucleotide sugar transporter 2 [Source:TAIR;Acc:AT1G07290]
AT1G07300	129.35	-0.672819	0.161776	-4.15895	3.19719e-05	7.29358e-05		protein_coding	josephin protein-related [Source:TAIR;Acc:AT1G07300]
AT1G07310	1331.95	-1.05149	0.0745235	-14.1095	3.31951e-45	9.12614e-44		protein_coding	Calcium-dependent lipid-binding (CaLB domain) family protein [Source:UniProtKB/TrEMBL;Acc:Q9LNV0]
AT1G07313	5.39856	0.511162	0.66237	0.771718	0.440282	0.508963		lncRNA
AT1G07320	643.852	-0.371655	0.0929659	-3.99776	6.39453e-05	0.000141123	RPL4	protein_coding	RPL4 [Source:UniProtKB/TrEMBL;Acc:A0A384KN11]
AT1G07323	0.74158	-0.0470063	1.73589	-0.0270791	0.978397	0.983669		lncRNA
AT1G07330	2.41483	1.07249	1.18021	0.90873	0.363493	0.432599		protein_coding	Dentin sialophosphoprotein [Source:UniProtKB/TrEMBL;Acc:Q9LNV2]
AT1G07350	1413.31	-0.117347	0.161766	-0.72541	0.468201	0.535549	SR45A	protein_coding	Serine/arginine-rich splicing factor SR45a [Source:UniProtKB/Swiss-Prot;Acc:Q84TH4]
AT1G07360	1465.04	-0.0121358	0.0493083	-0.246121	0.805589	0.842094		protein_coding	Zinc finger CCCH domain-containing protein 4 [Source:UniProtKB/Swiss-Prot;Acc:Q9LNV5]
AT1G07367	20.2326	1.74643	0.523841	3.33389	0.000856392	0.00165709		lncRNA
AT1G07370	504.978	0.897858	0.149769	5.99494	2.03561e-09	6.94772e-09	PCNA	protein_coding	Proliferating cellular nuclear antigen 1 [Source:UniProtKB/Swiss-Prot;Acc:Q9M7Q7]
AT1G07380	1039.2	-0.702869	0.0852939	-8.24055	1.71424e-16	9.81605e-16		protein_coding	Neutral/alkaline non-lysosomal ceramidase [Source:TAIR;Acc:AT1G07380]
AT1G07390	63.7514	1.03503	0.203499	5.08619	3.6532e-07	1.02217e-06	AtRLP1	protein_coding	Receptor like protein 1 [Source:UniProtKB/TrEMBL;Acc:F4HQM4]
AT1G07400	30.8564	2.29122	0.373633	6.13227	8.66333e-10	3.05216e-09	HSP17.8	protein_coding	17.8 kDa class I heat shock protein [Source:UniProtKB/Swiss-Prot;Acc:Q9LNW0]
AT1G07407	31.9666	-0.793679	0.415182	-1.91164	0.0559222	0.0817072		lncRNA
AT1G07410	131.921	0.561258	0.156327	3.59029	0.00033031	0.000671767	RABA2B	protein_coding	RABA2b [Source:UniProtKB/TrEMBL;Acc:A0A178WHD5]
AT1G07417	1.55354	1.92209	1.43328	1.34104	0.179908	0.23438		lncRNA
AT1G07420	1623.27	-0.937383	0.0869234	-10.784	4.09611e-27	4.39448e-26	SMO2-2	protein_coding	Methylsterol monooxygenase 2-2 [Source:UniProtKB/Swiss-Prot;Acc:Q8VWZ8]
AT1G07430	44.7062	4.81642	0.471168	10.2223	1.57543e-24	1.47479e-23	AIP1	protein_coding	Protein phosphatase 2C 3 [Source:UniProtKB/Swiss-Prot;Acc:Q9LNW3]
AT1G07437	2.45667	2.09865	1.11567	1.88106	0.0599633	0.0871167		lncRNA
AT1G07440	5.35889	4.79142	1.37002	3.49733	0.00046994	0.000938681		protein_coding	Tropinone reductase homolog At1g07440 [Source:UniProtKB/Swiss-Prot;Acc:P0DKI3]
AT1G07457	0.619409	0.650626	1.99632	0.325912	0.744491	0.789284		lncRNA
AT1G07460	1.17167	1.65726	1.87787	0.882523	0.377494	0.446729		protein_coding	Concanavalin A-like lectin family protein [Source:UniProtKB/TrEMBL;Acc:Q9LNW6]
AT1G07470	997.893	-0.230809	0.0624487	-3.69598	0.000219038	0.000454793		protein_coding	At1g07470/F22G5_13 [Source:UniProtKB/TrEMBL;Acc:Q93VP4]
AT1G07473	0.954666	-0.0383604	1.80108	-0.0212985	0.983008	0.987081		protein_coding	F22G5.17 [Source:UniProtKB/TrEMBL;Acc:Q9LNW8]
AT1G07477	4.51754	1.34008	0.883903	1.51609	0.129496	0.174868		lncRNA
AT1G07480	735.316	-0.246848	0.078373	-3.14966	0.00163461	0.00304317		protein_coding	Transcription factor IIA, alpha/beta subunit [Source:TAIR;Acc:AT1G07480]
AT1G07485	2.13949	1.71272	1.16907	1.46503	0.142913	0.190838		protein_coding	Uncharacterized protein At1g07490 [Source:UniProtKB/TrEMBL;Acc:Q67XE6]
AT1G07490	7.62367	0.989941	0.672397	1.47226	0.140952	0.188475	RTFL3	protein_coding	RTFL3 [Source:UniProtKB/TrEMBL;Acc:A0A178W1R5]
AT1G07500	33.5155	-1.37308	0.393281	-3.49134	0.000480603	0.000958678	SMR5	protein_coding	Cyclin-dependent protein kinase inhibitor SMR5 [Source:UniProtKB/Swiss-Prot;Acc:Q9LNX4]
AT1G07510	2865.72	-0.480632	0.151698	-3.16835	0.00153309	0.00286506	FTSH10	protein_coding	ATP-dependent zinc metalloprotease FTSH 10, mitochondrial [Source:UniProtKB/Swiss-Prot;Acc:Q8VZI8]
AT1G07513	4.09263	-0.525582	0.800076	-0.656915	0.511236	0.577412		lncRNA
AT1G07520	604.348	-0.478716	0.106291	-4.50383	6.6739e-06	1.64389e-05		protein_coding	GRAS family transcription factor [Source:TAIR;Acc:AT1G07520]
AT1G07530	1286.57	-0.253247	0.0721873	-3.50819	0.000451164	0.000903096	SCL14	protein_coding	AT1G07530 protein [Source:UniProtKB/TrEMBL;Acc:B9DFJ3]
AT1G07540	1.99226	4.33307	1.70276	2.54473	0.0109361	0.0180776	TRP5	protein_coding	Telomere repeat-binding protein 5 [Source:UniProtKB/Swiss-Prot;Acc:Q6R0E3]
AT1G07550	428.327	-1.91214	0.146953	-13.0119	1.04643e-38	2.12412e-37		protein_coding	Probable LRR receptor-like serine/threonine-protein kinase At1g07550 [Source:UniProtKB/Swiss-Prot;Acc:C0LGD8]
AT1G07560	1290.49	-2.15687	0.10082	-21.3933	1.54139e-101	3.62319e-99		protein_coding	Probable LRR receptor-like serine/threonine-protein kinase At1g07560 [Source:UniProtKB/Swiss-Prot;Acc:C0LGD9]
AT1G07570	213.441	0.645852	0.156014	4.13971	3.4774e-05	7.8968e-05	APK1A	protein_coding	Protein kinase superfamily protein [Source:TAIR;Acc:AT1G07570]
AT1G07590	113238	-1.67265	0.122496	-13.6547	1.89294e-42	4.54035e-41		protein_coding	Pentatricopeptide repeat-containing protein At1g07590, mitochondrial [Source:UniProtKB/Swiss-Prot;Acc:Q940Q2]
AT1G07600	1276.11	-1.8621	0.160179	-11.6251	3.07115e-31	4.20446e-30	MT1A	protein_coding	Metallothionein-like protein 1A [Source:UniProtKB/Swiss-Prot;Acc:P43392]
AT1G07610	8459.93	-1.57215	0.164321	-9.56756	1.0946e-21	8.77548e-21	MT1C	protein_coding	Metallothionein-like protein 1C [Source:UniProtKB/Swiss-Prot;Acc:Q38804]
AT1G07615	280.075	0.745891	0.107674	6.9273	4.28949e-12	1.81903e-11	ATOBGM	protein_coding	Probable GTP-binding protein OBGM, mitochondrial [Source:UniProtKB/Swiss-Prot;Acc:F4HSD4]
AT1G07620	612.061	-1.65018	0.118155	-13.9662	2.5054e-44	6.60222e-43	ATOBGM	protein_coding	GTP-binding protein Obg/CgtA [Source:TAIR;Acc:AT1G07620]
AT1G07630	1516.31	-1.1745	0.100243	-11.7165	1.04911e-31	1.4749e-30	PLL5	protein_coding	PLL5 [Source:UniProtKB/TrEMBL;Acc:A0A178WGF5]
AT1G07640	891.263	-0.771734	0.17252	-4.4733	7.70198e-06	1.8837e-05	OBP2	protein_coding	Dof-type zinc finger DNA-binding family protein [Source:UniProtKB/TrEMBL;Acc:Q2V4Q1]
AT1G07647	2.05933	0.234038	1.18715	0.197143	0.843716	0.874212		ncRNA
AT1G07650	731.704	-1.15945	0.176551	-6.56724	5.12568e-11	1.99742e-10		protein_coding	Leucine-rich repeat transmembrane protein kinase [Source:UniProtKB/TrEMBL;Acc:F4HSE1]
AT1G07660	475.423	0.76341	0.0931729	8.19347	2.53793e-16	1.43855e-15		protein_coding	Histone H4 [Source:UniProtKB/Swiss-Prot;Acc:P59259]
AT1G07670	3152.21	0.156223	0.0592185	2.63808	0.00833766	0.0140159	ECA4	protein_coding	Calcium-transporting ATPase 4, endoplasmic reticulum-type [Source:UniProtKB/Swiss-Prot;Acc:Q9XES1]
AT1G07680	1.42108	1.2986	1.67609	0.774781	0.438469	0.507093		protein_coding	F24B9.23 [Source:UniProtKB/TrEMBL;Acc:Q9LQP3]
AT1G07683	2.89474	0.998074	0.859023	1.16187	0.245288	0.307818		lncRNA
AT1G07690	7.73658	-5.01373	1.25778	-3.98619	6.7142e-05	0.0001479		protein_coding	FUNCTIONS IN: molecular_function unknown; INVOLVED IN: biological_process unknown; LOCATED IN: endomembrane system; EXPRESSED IN: root; CONTAINS InterPro DOMAIN/s: Orthoreovirus membrane fusion p10 (InterPro:IPR009854); BEST Arabidopsis thaliana pro /.../atch is: unknown protein (TAIR:AT1G54950.1); Has 11 Blast hits to 11 proteins in 4 species: Archae - 0; Bacteria - 2; Metazoa - 0; Fungi - 0; Pl…
AT1G07700	661.389	-1.15153	0.175609	-6.55736	5.47669e-11	2.12856e-10		protein_coding	Thioredoxin superfamily protein [Source:TAIR;Acc:AT1G07700]
AT1G07705	765.615	0.525214	0.0774918	6.77767	1.2213e-11	5.01361e-11		protein_coding	NOT2 / NOT3 / NOT5 family [Source:UniProtKB/TrEMBL;Acc:A8MR45]
AT1G07707	2.59054	-3.21284	1.24099	-2.58893	0.00962751	0.0160545		lncRNA
AT1G07710	61.4086	0.23167	0.243238	0.95244	0.340874	0.409599		protein_coding	Ankyrin repeat family protein [Source:UniProtKB/TrEMBL;Acc:Q9LQP7]
AT1G07720	55.7669	2.67316	0.355444	7.52062	5.45188e-14	2.66761e-13	KCS3	protein_coding	3-ketoacyl-CoA synthase 3 [Source:TAIR;Acc:AT1G07720]
AT1G07725	1.84235	4.60206	1.62408	2.83365	0.004602	0.0080631	ATEXO70H6	protein_coding	Exocyst subunit Exo70 family protein [Source:UniProtKB/TrEMBL;Acc:Q9LQP9]
AT1G07728	389.943	-0.242894	0.0882571	-2.75212	0.00592106	0.0102001		lncRNA	other RNA [Source:TAIR;Acc:AT1G07728]
AT1G07730	7.83733	-1.88938	1.59603	-1.1838	0.236491	0.298099	DIR25	protein_coding	Dirigent protein 25 [Source:UniProtKB/Swiss-Prot;Acc:Q9LQQ0]
AT1G07737	0.72635	0.0198484	2.21921	0.00894393	0.992864	0.994302		lncRNA
AT1G07740	153.378	0.472498	0.141579	3.33736	0.000845796	0.00163753		protein_coding	Pentatricopeptide repeat-containing protein At1g07740, mitochondrial [Source:UniProtKB/Swiss-Prot;Acc:Q9LQQ1]
AT1G07743	36.7129	0.521247	0.333302	1.56389	0.117843	0.160439		lncRNA
AT1G07745	113.37	0.159795	0.162621	0.982622	0.325794	0.393935	RAD51D	protein_coding	DNA repair protein RAD51 homolog 4 [Source:UniProtKB/Swiss-Prot;Acc:Q9LQQ2]
AT1G07750	1591.99	-0.234594	0.0869136	-2.69916	0.00695148	0.0118407		protein_coding	At1g07750/F24B9_13 [Source:UniProtKB/TrEMBL;Acc:Q9LQQ3]
AT1G07753	0.59127	0.842128	2.37228	0.354987	0.722599	0.770628		lncRNA
AT1G07770	4048.91	0.534605	0.0725124	7.3726	1.6733e-13	7.88862e-13	RPS15AF	protein_coding	40S ribosomal protein S15a-1 [Source:UniProtKB/Swiss-Prot;Acc:P42798]
AT1G07780	442.215	0.349185	0.115477	3.02384	0.00249585	0.00453135	PAI1	protein_coding	N-(5'-phosphoribosyl)anthranilate isomerase 1, chloroplastic [Source:UniProtKB/Swiss-Prot;Acc:Q42440]
AT1G07790	1019.24	1.02554	0.108319	9.46775	2.85935e-21	2.22778e-20	HTB1	protein_coding	Histone H2B.1 [Source:UniProtKB/Swiss-Prot;Acc:Q9LQQ4]
AT1G07795	13.2493	-0.825564	0.564223	-1.46319	0.143416	0.191433		protein_coding	At1g07795 [Source:UniProtKB/TrEMBL;Acc:Q29PW8]
AT1G07810	2346.38	-0.0396186	0.0496027	-0.798719	0.424454	0.493589	ECA1	protein_coding	Calcium-transporting ATPase 1, endoplasmic reticulum-type [Source:UniProtKB/Swiss-Prot;Acc:P92939]
AT1G07820	1740.19	0.95231	0.103465	9.20415	3.44383e-20	2.51869e-19		protein_coding	Histone H4 [Source:UniProtKB/TrEMBL;Acc:Q6NR90]
AT1G07823	14.7056	0.259933	0.503421	0.516333	0.605622	0.666382		lncRNA
AT1G07830	554.448	0.533201	0.0790032	6.74911	1.48755e-11	6.0653e-11		protein_coding	At1g07830/F24B9_7 [Source:UniProtKB/TrEMBL;Acc:Q94JQ7]
AT1G07840	622.372	0.22513	0.0886271	2.5402	0.011079	0.0182894		protein_coding	AT1G07840 protein [Source:UniProtKB/TrEMBL;Acc:Q93ZQ9]
AT1G07850	1.88585	-1.38068	1.27516	-1.08275	0.278919	0.34436		protein_coding	Glycosyltransferase [Source:UniProtKB/TrEMBL;Acc:F4HSH8]
AT1G07860	0.960683	-3.31619	4.31943	-0.767738	0.442643	0.51104		protein_coding	Serine/Threonine-kinase RLCKVII protein [Source:UniProtKB/TrEMBL;Acc:Q8RY98]
AT1G07870	1065.66	-0.997279	0.149014	-6.69253	2.19352e-11	8.80328e-11		protein_coding	Protein kinase superfamily protein [Source:UniProtKB/TrEMBL;Acc:F4HSH9]
AT1G07880	339.114	3.28355	0.165324	19.8613	8.80337e-88	1.3097e-85	MPK13	protein_coding	Mitogen-activated protein kinase 13 [Source:UniProtKB/Swiss-Prot;Acc:Q9LQQ9]
AT1G07885	8.20623	2.44139	0.689141	3.54266	0.000396119	0.000798762		protein_coding	unknown protein; FUNCTIONS IN: molecular_function unknown; INVOLVED IN: biological_process unknown; LOCATED IN: cellular_component unknown; Has 0 Blast hits to 0 proteins in 0 species (source: NCBI BLink). [Source:TAIR;Acc:AT1G07885]
AT1G07887	18.8649	-0.0847153	1.75404	-0.0482971	0.961479	0.970813		lncRNA
AT1G07890	17459.4	0.412233	0.0920294	4.47936	7.48655e-06	1.83407e-05	APX1	protein_coding	MEE6 [Source:UniProtKB/TrEMBL;Acc:A0A178W5I1]
AT1G07893	2.49014	0.117768	1.22664	0.0960087	0.923514	0.941118		lncRNA
AT1G07897	73.6483	0.718603	0.227876	3.15348	0.00161336	0.00300599		snoRNA
AT1G07900	12.4126	4.70662	0.790318	5.95536	2.59505e-09	8.76679e-09	LBD1	protein_coding	LBD1 [Source:UniProtKB/TrEMBL;Acc:A0A178WM56]
AT1G07902	28.2716	-0.923405	0.33057	-2.79337	0.00521614	0.00905812		protein_coding
AT1G07903	1.97894	1.16621	2.14191	0.544473	0.586116	0.648005		snoRNA
AT1G07910	693.356	0.484314	0.0695619	6.96235	3.34635e-12	1.43277e-11	ATRNL	protein_coding	RNAligase [Source:TAIR;Acc:AT1G07910]
AT1G07920	18515.4	0.434283	0.0513848	8.45157	2.87412e-17	1.73673e-16	A1	protein_coding	Elongation factor 1-alpha 4 [Source:UniProtKB/Swiss-Prot;Acc:Q8GTY0]
AT1G07923	0.941128	-3.53147	1.73082	-2.04035	0.0413157	0.0619762		lncRNA
AT1G07930	14094.9	0.632011	0.0556575	11.3554	6.9747e-30	8.83812e-29	A1	protein_coding	Elongation factor 1-alpha 4 [Source:UniProtKB/Swiss-Prot;Acc:Q8GTY0]
AT1G07937	12.092	0.975321	0.506522	1.92553	0.0541637	0.0793797		lncRNA
AT1G07940	16015.3	0.430107	0.0491818	8.74524	2.22533e-18	1.44459e-17	A1	protein_coding	Elongation factor 1-alpha 4 [Source:UniProtKB/Swiss-Prot;Acc:Q8GTY0]
AT1G07943	1.97503	-0.0588799	1.06762	-0.0551508	0.956018	0.966753		lncRNA
AT1G07950	368.522	0.232284	0.0934567	2.48547	0.0129381	0.0211667	MED22B	protein_coding	Surfeit locus protein 5 subunit 22 of Mediator complex [Source:TAIR;Acc:AT1G07950]
AT1G07957	2.23156	-0.648778	0.964283	-0.672808	0.501069	0.567429		snoRNA
AT1G07960	883.097	0.0982519	0.0696499	1.41065	0.158347	0.209189	PDIL5-1	protein_coding	PDIL5-1 [Source:UniProtKB/TrEMBL;Acc:A0A178WDX4]
AT1G07970	455.055	0.56379	0.105102	5.36421	8.13049e-08	2.41857e-07		protein_coding	Cytochrome B561, amino-terminal protein [Source:UniProtKB/TrEMBL;Acc:Q9LN10]
AT1G07980	335.947	0.249956	0.0926953	2.69653	0.00700654	0.0119276	NF-YC10	protein_coding	At1g07980 [Source:UniProtKB/TrEMBL;Acc:Q9LN09]
AT1G07985	35.4715	1.53875	0.361752	4.2536	2.10362e-05	4.89968e-05		protein_coding	Expressed protein [Source:UniProtKB/TrEMBL;Acc:Q3EDG6]
AT1G07990	2156.04	-0.449054	0.0669914	-6.70316	2.03955e-11	8.20777e-11		protein_coding	At1g07990/T6D22_5 [Source:UniProtKB/TrEMBL;Acc:Q8L7T5]
AT1G08000	221.614	0.441434	0.137827	3.20282	0.0013609	0.00256017	GATA10	protein_coding	GATA10 [Source:UniProtKB/TrEMBL;Acc:A0A178WGW3]
AT1G08005	0.609078	-0.084744	2.56727	-0.0330093	0.973667	0.98013		protein_coding	Serine/threonine-protein phosphatase 6 regulatory subunit [Source:UniProtKB/TrEMBL;Acc:Q1G325]
AT1G08010	429.378	0.149493	0.0861754	1.73475	0.0827855	0.116909	GATA11	protein_coding	GATA11 [Source:UniProtKB/TrEMBL;Acc:A0A384LF57]
AT1G08030	622.901	-0.103178	0.0863963	-1.19424	0.232383	0.293556	TPST	protein_coding	Protein-tyrosine sulfotransferase [Source:UniProtKB/Swiss-Prot;Acc:Q3EDG5]
AT1G08035	1.48338	-0.278808	1.19825	-0.232679	0.81601	0.85068	SMR16	protein_coding	Cyclin-dependent protein kinase inhibitor SMR16 [Source:UniProtKB/Swiss-Prot;Acc:Q9LN05]
AT1G08037	4.12899	-0.822869	0.816751	-1.00749	0.313699	0.381332		lncRNA
AT1G08040	1224.36	-0.355069	0.154201	-2.30264	0.0212989	0.0336166		protein_coding	Putative storage protein [Source:UniProtKB/TrEMBL;Acc:Q93ZR2]
AT1G08043	16.4319	0.257642	0.399769	0.644476	0.519267	0.585414		lncRNA
AT1G08050	894.28	-0.991438	0.118666	-8.35488	6.54996e-17	3.87232e-16		protein_coding	T6D22.13 [Source:UniProtKB/TrEMBL;Acc:Q9LN03]
AT1G08060	982.328	0.0225389	0.0889819	0.253297	0.800038	0.83742	MOM	protein_coding	ATP-dependent helicase family protein [Source:TAIR;Acc:AT1G08060]
AT1G08070	48.3027	0.752777	0.247156	3.04575	0.00232098	0.00423217	PCMP-H12	protein_coding	Pentatricopeptide repeat-containing protein At1g08070, chloroplastic [Source:UniProtKB/Swiss-Prot;Acc:Q9LN01]
AT1G08080	37.9431	8.15404	1.20882	6.74548	1.52517e-11	6.20576e-11	ACA7	protein_coding	Alpha carbonic anhydrase 7 [Source:UniProtKB/Swiss-Prot;Acc:Q8L817]
AT1G08090	62967.7	-0.983634	0.180531	-5.44857	5.07757e-08	1.54184e-07	NRT2.1	protein_coding	High-affinity nitrate transporter 2.1 [Source:UniProtKB/Swiss-Prot;Acc:O82811]
AT1G08100	43.341	4.96571	0.688432	7.21308	5.47021e-13	2.48902e-12	NRT2.2	protein_coding	NRT2 [Source:UniProtKB/TrEMBL;Acc:A0A178W7F7]
AT1G08103	1.96692	3.77777	1.48313	2.54717	0.0108601	0.017962		lncRNA
AT1G08110	1642.26	-0.124685	0.0721492	-1.72816	0.0839593	0.118368		protein_coding	Lactoylglutathione lyase [Source:UniProtKB/TrEMBL;Acc:B9DH52]
AT1G08115	6.05234	-0.236054	0.716052	-0.32966	0.741657	0.786989		snRNA	snRNA [Source:TAIR;Acc:AT1G08115]
AT1G08120	0.787646	-0.0456228	2.03709	-0.022396	0.982132	0.986418		protein_coding	TP53-regulating kinase-like protein [Source:UniProtKB/TrEMBL;Acc:Q5Q0I2]
AT1G08125	449.388	0.18365	0.086757	2.11683	0.034274	0.0521521		protein_coding	S-adenosyl-L-methionine-dependent methyltransferases superfamily protein [Source:UniProtKB/TrEMBL;Acc:F4HUD6]
AT1G08130	1190.87	0.478004	0.0602279	7.93659	2.07809e-15	1.11144e-14	LIG1	protein_coding	DNA ligase 1 [Source:UniProtKB/Swiss-Prot;Acc:Q42572]
AT1G08160	769.494	-1.18153	0.163219	-7.23892	4.52281e-13	2.06996e-12		protein_coding	Uncharacterized protein At1g08160 [Source:UniProtKB/Swiss-Prot;Acc:Q8VZ13]
AT1G08165	3.0463	1.41354	0.784111	1.80272	0.0714315	0.102257		protein_coding	unknown protein; FUNCTIONS IN: molecular_function unknown; INVOLVED IN: biological_process unknown; LOCATED IN: cellular_component unknown; Has 30201 Blast hits to 17322 proteins in 780 species: Archae - 12; Bacteria - 1396; Metazoa - 17338; Fungi - /.../ Plants - 5037; Viruses - 0; Other Eukaryotes - 2996 (source: NCBI BLink). [Source:TAIR;Acc:AT1G08165]
AT1G08173	90.0765	-2.11786	0.32678	-6.48099	9.11215e-11	3.48333e-10		lncRNA
AT1G08180	156.332	-0.532545	0.183313	-2.90512	0.00367117	0.00652067	SMR2	protein_coding	Cyclin-dependent protein kinase inhibitor SMR2 [Source:UniProtKB/Swiss-Prot;Acc:Q9SGE2]
AT1G08190	6587.97	-0.825501	0.0718085	-11.4959	1.38383e-30	1.83155e-29	VPS41	protein_coding	Vacuolar protein sorting-associated protein 41 homolog [Source:UniProtKB/Swiss-Prot;Acc:P93043]
AT1G08200	6275.46	0.356332	0.125387	2.84187	0.00448505	0.00787051	AXS2	protein_coding	UDP-D-apiose/UDP-D-xylose synthase 2 [Source:UniProtKB/Swiss-Prot;Acc:Q9SGE0]
AT1G08210	444.947	0.433561	0.0831451	5.21451	1.84302e-07	5.29675e-07		protein_coding	Eukaryotic aspartyl protease family protein [Source:TAIR;Acc:AT1G08210]
AT1G08213	11.843	0.513336	0.439844	1.16709	0.243176	0.305493		lncRNA
AT1G08217	17.6228	-1.41865	0.424438	-3.34242	0.00083052	0.00160968		lncRNA
AT1G08220	280.954	0.369897	0.116895	3.16435	0.0015543	0.00290194		protein_coding	ATPase complex subunit [Source:UniProtKB/TrEMBL;Acc:Q0WRX7]
AT1G08230	163.217	1.75529	0.163033	10.7664	4.9584e-27	5.29061e-26	GAT1	protein_coding	GABA transporter 1 [Source:UniProtKB/Swiss-Prot;Acc:F4HW02]
AT1G08240	1.15801	-0.99804	1.77545	-0.562134	0.574025	0.636844		tRNA	pre-tRNA [Source:TAIR;Acc:AT1G08240]
AT1G08250	865.378	-1.27468	0.208386	-6.1169	9.54132e-10	3.34844e-09	ADT6	protein_coding	Arogenate dehydratase [Source:UniProtKB/TrEMBL;Acc:A0A178W954]
AT1G08260	1353.79	0.708423	0.0876071	8.08637	6.14702e-16	3.41229e-15	POL2A	protein_coding	DNA polymerase epsilon catalytic subunit A [Source:UniProtKB/Swiss-Prot;Acc:F4HW04]
AT1G08270	62.9208	-1.11092	0.285682	-3.88867	0.000100794	0.000217303		protein_coding	CONTAINS InterPro DOMAIN/s: MIT (InterPro:IPR007330); BEST Arabidopsis thaliana protein match is: AAA-type ATPase family protein (TAIR:AT2G27600.1); Has 35333 Blast hits to 34131 proteins in 2444 species: Archae - 798; Bacteria - 22429; Metazoa - 97 /.../gi - 991; Plants - 531; Viruses - 0; Other Eukaryotes - 9610 (source: NCBI BLink). [Source:TAIR;Acc:AT1G08270]
AT1G08273	5.92532	-0.488663	0.612257	-0.798134	0.424793	0.493827		lncRNA
AT1G08280	327.334	0.413062	0.12027	3.43445	0.000593764	0.00117148	GALT29A	protein_coding	Beta-1,6-galactosyltransferase GALT29A [Source:UniProtKB/Swiss-Prot;Acc:Q9SGD2]
AT1G08283	104.041	-0.616268	0.187357	-3.28928	0.00100444	0.0019255		lncRNA
AT1G08287	1.5407	0.941652	1.47287	0.639334	0.522606	0.588558		miRNA
AT1G08290	370.429	3.92853	0.22215	17.6841	5.55657e-70	4.36832e-68	WIP3	protein_coding	Zinc finger protein WIP3 [Source:UniProtKB/Swiss-Prot;Acc:Q9SGD1]
AT1G08293	6.19999	2.73031	0.761636	3.58479	0.000337348	0.00068519		lncRNA
AT1G08300	117.229	0.00676924	0.163556	0.0413879	0.966987	0.975243	NVL	protein_coding	No vein-like protein [Source:UniProtKB/TrEMBL;Acc:F4HW09]
AT1G08310	69.6896	-1.05735	0.176025	-6.00684	1.89172e-09	6.47544e-09		protein_coding	Alpha/beta-Hydrolases superfamily protein [Source:UniProtKB/TrEMBL;Acc:A8MRK8]
AT1G08315	478.572	-1.16445	0.136943	-8.50317	1.84483e-17	1.13194e-16		protein_coding	ARM repeat superfamily protein [Source:UniProtKB/TrEMBL;Acc:Q0WNZ8]
AT1G08320	1653.06	-1.48574	0.0959439	-15.4855	4.3469e-54	1.7926e-52	TGA9	protein_coding	Transcription factor TGA9 [Source:UniProtKB/Swiss-Prot;Acc:Q93XM6]
AT1G08340	317.014	-1.18985	0.136516	-8.71585	2.88589e-18	1.86055e-17	ROPGAP5	protein_coding	Rho GTPase-activating protein 5 [Source:UniProtKB/Swiss-Prot;Acc:Q6NKT5]
AT1G08350	408.732	0.0972009	0.0834525	1.16475	0.244122	0.30647	TMN5	protein_coding	Transmembrane 9 superfamily member [Source:UniProtKB/TrEMBL;Acc:A0A178WGW9]
AT1G08360	5376.45	0.8904	0.0713436	12.4804	9.5457e-36	1.6584e-34	RPL10AA	protein_coding	60S ribosomal protein L10a-1 [Source:UniProtKB/Swiss-Prot;Acc:Q8VZB9]
AT1G08370	1168.87	0.0146514	0.086485	0.16941	0.865474	0.892508	DCP1	protein_coding	mRNA-decapping enzyme-like protein [Source:UniProtKB/Swiss-Prot;Acc:Q9SJF3]
AT1G08380	255.48	-2.62991	0.395643	-6.64719	2.98749e-11	1.18441e-10	PSAO	protein_coding	PSAO [Source:UniProtKB/TrEMBL;Acc:A0A178W5Y5]
AT1G08390	52.1777	1.15226	0.285414	4.03715	5.41039e-05	0.000120341		protein_coding	RecQ-mediated instability-like protein [Source:UniProtKB/TrEMBL;Acc:Q8RX36]
AT1G08393	1.00809	-4.37392	2.02082	-2.16443	0.0304311	0.0467189		lncRNA
AT1G08400	363.303	-0.0968669	0.13032	-0.743301	0.457299	0.525149	MAG2L	protein_coding	RINT1-like protein MAG2L [Source:UniProtKB/Swiss-Prot;Acc:Q8GXP1]
AT1G08403	7.08802	-2.54687	0.738205	-3.45008	0.000560414	0.00110885		lncRNA
AT1G08410	797.987	0.492187	0.0742095	6.6324	3.30279e-11	1.3048e-10	LSG1-2	protein_coding	GTPase LSG1-2 [Source:UniProtKB/Swiss-Prot;Acc:Q9SJF1]
AT1G08420	2284.81	-0.282899	0.0430434	-6.57241	4.95069e-11	1.93147e-10	BSL2	protein_coding	Serine/threonine-protein phosphatase BSL2 [Source:UniProtKB/Swiss-Prot;Acc:Q9SJF0]
AT1G08430	112.968	2.10938	0.272944	7.72826	1.09026e-14	5.58702e-14	ALMT1	protein_coding	Aluminum-activated malate transporter 1 [Source:UniProtKB/Swiss-Prot;Acc:Q9SJE9]
AT1G08440	59.3132	5.24766	0.458273	11.4509	2.32598e-30	3.04085e-29	ALMT2	protein_coding	Aluminum-activated malate transporter 2 [Source:UniProtKB/Swiss-Prot;Acc:Q9SJE8]
AT1G08443	2.18408	-3.13347	1.49982	-2.08923	0.036687	0.0555469		lncRNA
AT1G08450	1475.64	-0.142967	0.0703351	-2.03265	0.042088	0.0630541	CRT3	protein_coding	Calreticulin-3 [Source:UniProtKB/Swiss-Prot;Acc:O04153]
AT1G08457	0.574104	0.603982	2.31886	0.260465	0.794505	0.832656		lncRNA
AT1G08460	574.206	-0.51128	0.0951793	-5.37175	7.7976e-08	2.32396e-07	HDA8	protein_coding	Histone deacetylase 8 [Source:UniProtKB/Swiss-Prot;Acc:Q94EJ2]
AT1G08470	917.754	-0.302493	0.139953	-2.16139	0.030665	0.0470535	SSL3	protein_coding	SSL3 [Source:UniProtKB/TrEMBL;Acc:A0A178WK70]
AT1G08477	0.789526	-2.96108	2.16874	-1.36535	0.172144	0.225302		lncRNA
AT1G08480	1996.81	-0.272497	0.0565811	-4.81603	1.46439e-06	3.86373e-06	SDH6	protein_coding	Succinate dehydrogenase subunit 6, mitochondrial [Source:UniProtKB/Swiss-Prot;Acc:Q941A6]
AT1G08487	3.48798	-2.51475	0.991291	-2.53685	0.0111856	0.0184498		lncRNA
AT1G08490	644.881	-0.182528	0.0701835	-2.60072	0.00930276	0.0155427	NFS2	protein_coding	SUFS [Source:UniProtKB/TrEMBL;Acc:A0A178WGK3]
AT1G08500	68.3912	-0.020235	0.28925	-0.0699569	0.944228	0.957896	ENODL18	protein_coding	Early nodulin-like protein 18 [Source:UniProtKB/TrEMBL;Acc:O82083]
AT1G08507	13.1898	0.371503	0.543166	0.683959	0.494001	0.560451		lncRNA
AT1G08510	3410.61	-0.430035	0.0815868	-5.27089	1.35767e-07	3.95899e-07	FATB	protein_coding	Palmitoyl-acyl carrier protein thioesterase, chloroplastic [Source:UniProtKB/Swiss-Prot;Acc:Q9SJE2]
AT1G08520	973.079	-0.804168	0.105305	-7.63655	2.23118e-14	1.11969e-13	CHLD	protein_coding	Mg-protoporphyrin IX chelatase [Source:UniProtKB/TrEMBL;Acc:A0A178W355]
AT1G08530	241.66	0.373148	0.134391	2.77659	0.0054932	0.00950623		protein_coding	Chitinase-like protein [Source:UniProtKB/TrEMBL;Acc:Q0WNC2]
AT1G08540	422.282	-0.275281	0.139231	-1.97716	0.0480236	0.0711216	SIGB	protein_coding	RNA polymerase sigma factor sigB [Source:UniProtKB/Swiss-Prot;Acc:O22056]
AT1G08550	317.365	-0.514139	0.186173	-2.76162	0.00575152	0.00992331	VDE1	protein_coding	NPQ1 [Source:UniProtKB/TrEMBL;Acc:A0A384K8V4]
AT1G08560	1397.29	0.583824	0.141437	4.1278	3.66247e-05	8.29464e-05	KN	protein_coding	SYP111 [Source:UniProtKB/TrEMBL;Acc:A0A178WAC8]
AT1G08570	2549.4	-0.904714	0.159415	-5.67523	1.38503e-08	4.42102e-08	ACHT4	protein_coding	Thioredoxin-like 1-1, chloroplastic [Source:UniProtKB/Swiss-Prot;Acc:O64654]
AT1G08580	1055.86	0.435419	0.0944818	4.6085	4.0559e-06	1.02151e-05		protein_coding	At1g08580 [Source:UniProtKB/TrEMBL;Acc:Q9FRS7]
AT1G08590	476.911	-0.816169	0.222684	-3.66514	0.000247199	0.000510065	PXL1	protein_coding	Leucine-rich repeat receptor-like protein kinase PXL1 [Source:UniProtKB/Swiss-Prot;Acc:Q9FRS6]
AT1G08592	136.03	0.967264	0.1591	6.0796	1.20479e-09	4.19739e-09		lncRNA	Potential natural antisense gene, locus overlaps with AT1G08590 [Source:TAIR;Acc:AT1G08592]
AT1G08600	2324.43	0.0287583	0.0596453	0.482154	0.629696	0.688443	ATRX	protein_coding	CHR20 [Source:UniProtKB/TrEMBL;Acc:A0A178VZQ9]
AT1G08610	167.052	0.382441	0.155395	2.46109	0.0138515	0.0225386		protein_coding	Pentatricopeptide repeat-containing protein At1g08610 [Source:UniProtKB/Swiss-Prot;Acc:Q9FRS4]
AT1G08620	1855.38	-0.10941	0.0725933	-1.50717	0.131767	0.177537	PKDM7D	protein_coding	Transcription factor jumonji (jmj) family protein / zinc finger (C5HC2 type) family protein [Source:TAIR;Acc:AT1G08620]
AT1G08630	2.777	1.87033	1.42056	1.31661	0.187968	0.243463	THA1	protein_coding	Probable low-specificity L-threonine aldolase 1 [Source:UniProtKB/Swiss-Prot;Acc:Q8RXU4]
AT1G08640	800.257	0.0204845	0.0867947	0.236011	0.813424	0.848549	CJD1	protein_coding	Chloroplast J-like domain 1 [Source:UniProtKB/TrEMBL;Acc:Q93WG3]
AT1G08643	7.22135	0.753196	0.699202	1.07722	0.281381	0.346871		snoRNA
AT1G08645	0.994086	0.89574	1.34303	0.666952	0.504803	0.571024		protein_coding
AT1G08650	2461.72	-1.10375	0.135721	-8.13246	4.20654e-16	2.35876e-15	PPCK1	protein_coding	Phosphoenolpyruvate carboxylase kinase 1 [Source:UniProtKB/Swiss-Prot;Acc:Q9SPK4]
AT1G08657	3.15755	-1.9437	1.64257	-1.18333	0.236678	0.298303		lncRNA
AT1G08660	927.913	-0.0236953	0.0862008	-0.274885	0.783405	0.82282	SIA1	protein_coding	Sialyltransferase-like protein 1 [Source:UniProtKB/Swiss-Prot;Acc:Q8VZJ0]
AT1G08670	177.41	-2.92955	0.357388	-8.19712	2.46206e-16	1.39723e-15		protein_coding	ENTH/VHS family protein [Source:UniProtKB/TrEMBL;Acc:Q9FRR8]
AT1G08680	1339.23	-0.363432	0.0653901	-5.55791	2.73026e-08	8.49358e-08	ZIGA4	protein_coding	ARF GAP-like zinc finger-containing protein ZIGA4 [Source:UniProtKB/TrEMBL;Acc:F4HXP0]
AT1G08697	13.0646	-0.161179	0.373456	-0.431587	0.666042	0.720909		lncRNA
AT1G08700	943.942	-0.0254149	0.0887534	-0.286354	0.774607	0.815219	PS1	protein_coding	Presenilin [Source:UniProtKB/TrEMBL;Acc:Q0V7S4]
AT1G08710	323.228	-0.343953	0.0930206	-3.6976	0.000217645	0.00045198	SKIP24	protein_coding	F-box protein SKIP24 [Source:UniProtKB/Swiss-Prot;Acc:Q9CAZ0]
AT1G08720	1009.5	-0.0917223	0.0790929	-1.15968	0.24618	0.308788	EDR1	protein_coding	Serine/threonine-protein kinase EDR1 [Source:UniProtKB/Swiss-Prot;Acc:Q9FPR3]
AT1G08730	27.0948	0.933944	0.290754	3.21214	0.00131749	0.00248387	XI-C	protein_coding	Myosin-9 [Source:UniProtKB/Swiss-Prot;Acc:F4HXP9]
AT1G08750	433.769	0.274239	0.0928299	2.95421	0.00313471	0.0056162		protein_coding	Peptidase C13 family [Source:UniProtKB/TrEMBL;Acc:Q8GYI6]
AT1G08753	2.18422	0.473077	1.19678	0.395291	0.692628	0.744373		lncRNA
AT1G08760	971.196	-0.10668	0.0846862	-1.25971	0.207773	0.26611		protein_coding	At1g08760 [Source:UniProtKB/TrEMBL;Acc:Q9FRR2]
AT1G08763	13.8033	2.7429	0.888557	3.08691	0.00202248	0.00371875		lncRNA
AT1G08770	584.614	-1.30604	0.0877343	-14.8864	4.04213e-50	1.42664e-48	PRA1E	protein_coding	PRA1 family protein [Source:UniProtKB/TrEMBL;Acc:A0A178W4Z3]
AT1G08780	426.66	0.904159	0.0920255	9.8251	8.77897e-23	7.47676e-22	AIP3	protein_coding	Probable prefoldin subunit 4 [Source:UniProtKB/Swiss-Prot;Acc:Q9M4B5]
AT1G08800	1944.02	-1.00134	0.107488	-9.31583	1.21008e-20	9.11085e-20	MYOB1	protein_coding	Myosin-binding protein 1 [Source:UniProtKB/Swiss-Prot;Acc:F4HXQ7]
AT1G08810	16.7701	2.12393	0.478842	4.43556	9.18343e-06	2.22588e-05	MYB60	protein_coding	MYB60 [Source:UniProtKB/TrEMBL;Acc:A0A178WD25]
AT1G08820	2184.96	-0.532582	0.0571171	-9.32439	1.11626e-20	8.41527e-20	PVA22	protein_coding	VAP27-2 [Source:UniProtKB/TrEMBL;Acc:A0A178WBB7]
AT1G08830	18639.7	-0.132903	0.099457	-1.33629	0.181454	0.236094	CSD1	protein_coding	Superoxide dismutase [Cu-Zn] 1 [Source:UniProtKB/Swiss-Prot;Acc:P24704]
AT1G08840	413.51	0.406484	0.0951659	4.27132	1.94319e-05	4.54901e-05	emb2411	protein_coding	DNA replication helicase, putative [Source:TAIR;Acc:AT1G08840]
AT1G08845	145.518	0.403188	0.123316	3.26955	0.00107719	0.00205487		protein_coding	Ribosomal L18p/L5e family protein [Source:UniProtKB/TrEMBL;Acc:F4HXR7]
AT1G08857	30.5024	0.833619	0.289081	2.88368	0.00393053	0.00695192		lncRNA
AT1G08860	3.74384	3.91472	1.33757	2.92674	0.00342537	0.00610855	BON3	protein_coding	Protein BONZAI 3 [Source:UniProtKB/Swiss-Prot;Acc:Q5XQC7]
AT1G08880	1707.25	0.346748	0.0767055	4.52051	6.16895e-06	1.52511e-05	HTA5	protein_coding	Histone H2A [Source:UniProtKB/TrEMBL;Acc:A0A178W8H7]
AT1G08890	661.33	-1.0252	0.261991	-3.9131	9.11195e-05	0.000197625	SUGTL4	protein_coding	Sugar transporter ERD6-like 1 [Source:UniProtKB/Swiss-Prot;Acc:Q9SCW7]
AT1G08900	106.19	-1.48947	0.250441	-5.94739	2.72455e-09	9.18975e-09	SUGTL3	protein_coding	Sugar transporter ERD6-like 2 [Source:UniProtKB/Swiss-Prot;Acc:Q4F7G0]
AT1G08910	700.081	-0.34356	0.0847274	-4.05489	5.01584e-05	0.000111883		protein_coding	zinc ion binding;zinc ion binding [Source:TAIR;Acc:AT1G08910]
AT1G08920	2172.19	-0.491244	0.110914	-4.42907	9.46381e-06	2.29124e-05	ESL1	protein_coding	ERD (early response to dehydration) six-like 1 [Source:TAIR;Acc:AT1G08920]
AT1G08930	8287.13	-2.0127	0.156539	-12.8575	7.8036e-38	1.50477e-36	ERD6	protein_coding	ERD6 [Source:UniProtKB/TrEMBL;Acc:A0A178W9Q9]
AT1G08933	1.09337	-3.28262	1.7364	-1.89048	0.058694	0.0854226		ncRNA
AT1G08937	5.54817	-0.38269	0.76498	-0.500262	0.616891	0.676904		snoRNA
AT1G08940	664.83	-0.291054	0.0814919	-3.57157	0.00035485	0.000718936		protein_coding	Phosphoglycerate mutase-like protein AT74H [Source:UniProtKB/Swiss-Prot;Acc:O04035]
AT1G08960	392.203	0.440433	0.0871258	5.05514	4.30074e-07	1.19425e-06	CCX5	protein_coding	CCX5 [Source:UniProtKB/TrEMBL;Acc:A0A178W3U3]
AT1G08970	1325.58	0.0426197	0.0659889	0.645861	0.518369	0.584515	NFYC9	protein_coding	Nuclear transcription factor Y subunit C-9 [Source:UniProtKB/Swiss-Prot;Acc:Q8L4B2]
AT1G08973	78.2907	-0.223341	0.327949	-0.681025	0.495855	0.562284		lncRNA
AT1G08980	232.853	0.424545	0.22031	1.92703	0.0539756	0.0791337	AMI1	protein_coding	Amidase 1 [Source:UniProtKB/Swiss-Prot;Acc:Q9FR37]
AT1G08990	736.226	-1.57032	0.148767	-10.5555	4.78933e-26	4.84415e-25	GUX5	protein_coding	Putative UDP-glucuronate:xylan alpha-glucuronosyltransferase 5 [Source:UniProtKB/Swiss-Prot;Acc:F4HZC3]
AT1G09000	509.003	-0.488716	0.0937341	-5.21385	1.84957e-07	5.31492e-07	ANP1	protein_coding	Mitogen-activated protein kinase kinase kinase ANP1 [Source:UniProtKB/Swiss-Prot;Acc:O22040]
AT1G09003	0.598477	-1.89474	3.06076	-0.619044	0.535887	0.601239		lncRNA
AT1G09010	1550.3	-0.12728	0.116072	-1.09656	0.272836	0.337825	EBM	protein_coding	Mannosylglycoprotein endo-beta-mannosidase [Source:UniProtKB/Swiss-Prot;Acc:Q75W54]
AT1G09020	1676.02	-0.161359	0.05627	-2.86758	0.00413623	0.00729052	SNF4	protein_coding	Sucrose nonfermenting 4-like protein [Source:UniProtKB/Swiss-Prot;Acc:Q944A6]
AT1G09023	56.1235	0.307059	0.242871	1.26429	0.206126	0.264173		lncRNA
AT1G09027	4.40233	-0.870971	0.714847	-1.2184	0.223071	0.283296		snoRNA
AT1G09030	0.820906	2.36299	2.39817	0.985329	0.324463	0.392589	NFYB4	protein_coding	Nuclear transcription factor Y subunit B-4 [Source:UniProtKB/Swiss-Prot;Acc:O04027]
AT1G09040	167.578	0.613262	0.138101	4.44067	8.968e-06	2.17748e-05		protein_coding	unknown protein; FUNCTIONS IN: molecular_function unknown; INVOLVED IN: biological_process unknown; LOCATED IN: membrane; EXPRESSED IN: leaf; BEST Arabidopsis thaliana protein match is: unknown protein (TAIR:AT1G09050.1); Has 614 Blast hits to 567 p /.../s in 104 species: Archae - 2; Bacteria - 12; Metazoa - 344; Fungi - 31; Plants - 81; Viruses - 0; Other Eukaryotes - 144 (source: NCBI BLink). […
AT1G09050	179.077	0.390284	0.144601	2.69903	0.00695414	0.0118435		protein_coding	Arginine-glutamic acid dipeptide repeat protein [Source:UniProtKB/TrEMBL;Acc:Q8RX35]
AT1G09060	886.306	0.24366	0.0596404	4.08548	4.39859e-05	9.87614e-05		protein_coding	JmjC domain protein JMJ24 [Source:UniProtKB/TrEMBL;Acc:F4HZD1]
AT1G09070	2995.49	-0.780903	0.138838	-5.62457	1.8597e-08	5.86594e-08	SRC2	protein_coding	Protein SRC2 homolog [Source:UniProtKB/Swiss-Prot;Acc:O04023]
AT1G09080	15.9987	2.78172	0.650129	4.27871	1.87975e-05	4.40709e-05	MED37B	protein_coding	Probable mediator of RNA polymerase II transcription subunit 37b [Source:UniProtKB/Swiss-Prot;Acc:Q8H1B3]
AT1G09083	19.3263	0.982821	0.543823	1.80725	0.0707239	0.101362		snoRNA
AT1G09087	3.40497	0.85382	0.933858	0.914293	0.360563	0.429634		snoRNA
AT1G09090	891.321	-3.24984	0.203555	-15.9655	2.22354e-57	1.05164e-55	RBOHB	protein_coding	Respiratory burst oxidase homolog protein B [Source:UniProtKB/Swiss-Prot;Acc:Q9SBI0]
AT1G09100	1308.84	-0.0183653	0.0752235	-0.244143	0.80712	0.843487	RPT5B	protein_coding	26S proteasome regulatory subunit 6A homolog B [Source:UniProtKB/Swiss-Prot;Acc:O04019]
AT1G09130	1329.96	0.0553369	0.0603763	0.916533	0.359387	0.428494		protein_coding	ATP-dependent Clp protease proteolytic subunit [Source:UniProtKB/TrEMBL;Acc:F4HZE0]
AT1G09140	2124.93	-0.517905	0.0995685	-5.2015	1.9769e-07	5.66765e-07	SR30	protein_coding	Serine/arginine-rich splicing factor SR30 [Source:UniProtKB/Swiss-Prot;Acc:Q9XFR5]
AT1G09150	889.86	0.551475	0.0790114	6.97969	2.95838e-12	1.27385e-11		protein_coding	Pseudouridine synthase and archaeosine transglycosylase (PUA) domain-containing protein [Source:UniProtKB/TrEMBL;Acc:Q8L7N2]
AT1G09155	168.973	-1.39789	0.181685	-7.69403	1.42568e-14	7.25996e-14	PP2B15	protein_coding	F-box protein PP2-B15 [Source:UniProtKB/Swiss-Prot;Acc:O80494]
AT1G09157	0.856105	-0.067389	1.55941	-0.0432143	0.965531	0.974151	DMP8	protein_coding	Protein DMP8 [Source:UniProtKB/Swiss-Prot;Acc:O80493]
AT1G09160	849.96	0.858736	0.0712187	12.0577	1.76575e-33	2.72885e-32		protein_coding	Probable protein phosphatase 2C 5 [Source:UniProtKB/Swiss-Prot;Acc:O80492]
AT1G09167	2.65325	-0.0264478	0.817689	-0.0323446	0.974197	0.980351		lncRNA
AT1G09170	283.754	-1.57434	0.199974	-7.87272	3.4701e-15	1.83671e-14		protein_coding	P-loop nucleoside triphosphate hydrolases superfamily protein with CH (Calponin Homology) domain [Source:TAIR;Acc:AT1G09170]
AT1G09176	12.652	-2.48877	0.644772	-3.85992	0.000113425	0.000243086		protein_coding	T12M4.13 protein [Source:UniProtKB/TrEMBL;Acc:O80490]
AT1G09180	27.8805	0.0963671	0.382328	0.252054	0.801	0.838266	ATSAR1	protein_coding	Putative GTP-binding protein, SAR1B [Source:UniProtKB/TrEMBL;Acc:O80489]
AT1G09190	85.9275	0.331825	0.178593	1.85799	0.0631703	0.091383	PCMP-E70	protein_coding	Pentatricopeptide repeat-containing protein At1g09190 [Source:UniProtKB/Swiss-Prot;Acc:O80488]
AT1G09193	1.66233	0.15969	1.09648	0.145639	0.884206	0.907999		lncRNA
AT1G09195	321.658	-0.375189	0.108933	-3.44421	0.000572727	0.00113207		protein_coding	FUNCTIONS IN: molecular_function unknown; INVOLVED IN: biological_process unknown; LOCATED IN: mitochondrion; CONTAINS InterPro DOMAIN/s: Metal-dependent phosphohydrolase, HD subdomain (InterPro:IPR006674), Ppx/GppA phosphatase (InterPro:IPR003695); /.../0201 Blast hits to 17322 proteins in 780 species: Archae - 12; Bacteria - 1396; Metazoa - 17338; Fungi - 3422; Plants - 5037; Viruses - 0; Other…
AT1G09200	1097.46	1.28966	0.159772	8.07187	6.92303e-16	3.82541e-15	HTR2	protein_coding	Histone H3 [Source:UniProtKB/TrEMBL;Acc:Q0WRA9]
AT1G09207	3.99298	1.31254	0.982495	1.33592	0.181574	0.236223		lncRNA
AT1G09210	4564.31	0.879813	0.13351	6.58984	4.403e-11	1.72322e-10	CRT2	protein_coding	Calreticulin-2 [Source:UniProtKB/Swiss-Prot;Acc:Q38858]
AT1G09220	45.6292	0.385681	0.219137	1.76	0.0784078	0.111249	PCMP-E25	protein_coding	Pentatricopeptide repeat-containing protein At1g09220, mitochondrial [Source:UniProtKB/Swiss-Prot;Acc:Q680Z7]
AT1G09230	353.687	0.0672718	0.0999527	0.673036	0.500925	0.567375	SNRNP65	protein_coding	U11/U12 small nuclear ribonucleoprotein 65 kDa protein [Source:UniProtKB/Swiss-Prot;Acc:Q8RWV8]
AT1G09240	1.88638	0.65892	1.35056	0.487886	0.62563	0.684767	NAS3	protein_coding	Nicotianamine synthase 3 [Source:UniProtKB/Swiss-Prot;Acc:O80483]
AT1G09247	1.07495	-0.102238	1.56477	-0.0653371	0.947906	0.96045		lncRNA
AT1G09250	551.263	-0.58753	0.104392	-5.62814	1.82168e-08	5.74849e-08	BHLH149	protein_coding	Transcription factor bHLH149 [Source:UniProtKB/Swiss-Prot;Acc:O80482]
AT1G09253	11.0109	0.721171	0.552127	1.30617	0.191496	0.247474		lncRNA
AT1G09257	1.84103	-2.06691	1.47871	-1.39778	0.162179	0.21364		lncRNA
AT1G09270	2411.95	-0.278343	0.0449414	-6.19347	5.88533e-10	2.10308e-09	IMPA4	protein_coding	Importin subunit alpha-4 [Source:UniProtKB/Swiss-Prot;Acc:O80480]
AT1G09280	632.609	0.0354894	0.113297	0.313242	0.754097	0.79749	STR6	protein_coding	Rhodanese-like domain-containing protein 6 [Source:UniProtKB/Swiss-Prot;Acc:Q94AC1]
AT1G09290	310.095	0.567689	0.104918	5.41078	6.27516e-08	1.88769e-07		protein_coding	Uncharacterized protein At1g09290 (Fragment) [Source:UniProtKB/TrEMBL;Acc:Q7XBQ8]
AT1G09297	0.775956	-0.0846929	2.62083	-0.0323152	0.974221	0.980351		lncRNA
AT1G09300	521.586	-0.0419654	0.0802778	-0.522752	0.601147	0.66238	ICP55	protein_coding	Intermediate cleaving peptidase 55, mitochondrial [Source:UniProtKB/Swiss-Prot;Acc:F4HZG9]
AT1G09310	48.7579	1.80553	0.317563	5.68558	1.30373e-08	4.17456e-08		protein_coding	T31J12.3 protein [Source:UniProtKB/TrEMBL;Acc:Q9ZPZ4]
AT1G09320	324.787	0.428375	0.105012	4.07929	4.51738e-05	0.000101341		protein_coding	Agenet domain-containing protein [Source:UniProtKB/TrEMBL;Acc:Q500V5]
AT1G09330	939.611	0.152833	0.0785441	1.94582	0.0516761	0.0760851	ECH	protein_coding	Golgi apparatus membrane protein-like protein ECHIDNA [Source:UniProtKB/Swiss-Prot;Acc:Q8LEK2]
AT1G09340	305.414	-0.692624	0.0982158	-7.05206	1.76286e-12	7.7194e-12	CRB	protein_coding	chloroplast RNA binding [Source:TAIR;Acc:AT1G09340]
AT1G09350	138.821	-2.38189	0.489444	-4.86653	1.13574e-06	3.02717e-06	GOLS3	protein_coding	Hexosyltransferase (Fragment) [Source:UniProtKB/TrEMBL;Acc:W8PVD7]
AT1G09363	0.997279	-1.87442	1.74445	-1.07451	0.282596	0.348187		lncRNA
AT1G09370	4.33992	-1.0293	0.719308	-1.43096	0.152441	0.202197		protein_coding	Plant invertase/pectin methylesterase inhibitor superfamily protein [Source:TAIR;Acc:AT1G09370]
AT1G09380	135.036	1.94652	0.247228	7.87341	3.45106e-15	1.82704e-14		protein_coding	WAT1-related protein At1g09380 [Source:UniProtKB/Swiss-Prot;Acc:Q8GXB4]
AT1G09390	278.154	-0.656919	0.180783	-3.63374	0.000279347	0.000573129		protein_coding	GDSL esterase/lipase At1g09390 [Source:UniProtKB/Swiss-Prot;Acc:O80522]
AT1G09400	16.1196	-0.652895	0.404048	-1.61588	0.106119	0.146165		protein_coding	Putative 12-oxophytodienoate reductase-like protein 1 [Source:UniProtKB/Swiss-Prot;Acc:Q8GYA3]
AT1G09410	55.2873	0.408484	0.201036	2.03189	0.0421647	0.063157	PCMP-H18	protein_coding	Pentatricopeptide repeat-containing protein At1g09410, mitochondrial [Source:UniProtKB/Swiss-Prot;Acc:Q56XI1]
AT1G09415	102.511	1.58148	0.183208	8.63215	6.02085e-18	3.80754e-17	NIMIN-3	protein_coding	Protein NIM1-INTERACTING 3 [Source:UniProtKB/Swiss-Prot;Acc:Q9FNZ4]
AT1G09420	296.616	1.63829	0.125658	13.0377	7.46692e-39	1.52359e-37	G6PD4	protein_coding	Glucose-6-phosphate 1-dehydrogenase [Source:UniProtKB/TrEMBL;Acc:F4I0Y8]
AT1G09421	0.929747	2.44964	1.92458	1.27282	0.203082	0.260812		lncRNA	other RNA [Source:TAIR;Acc:AT1G09421]
AT1G09423	0.614297	-1.93292	2.66511	-0.725267	0.468288	0.535622		lncRNA
AT1G09427	2.91049	-0.209404	0.905297	-0.231309	0.817074	0.85145		lncRNA
AT1G09430	3327.23	-0.868341	0.0987737	-8.79121	1.47954e-18	9.70102e-18	ACLA-3	protein_coding	ATP-citrate synthase alpha chain protein 3 [Source:UniProtKB/Swiss-Prot;Acc:O80526]
AT1G09440	290.013	-0.634839	0.18047	-3.5177	0.000435306	0.000873179		protein_coding	Protein kinase superfamily protein [Source:UniProtKB/TrEMBL;Acc:F4I0Z0]
AT1G09443	0.598154	1.47723	2.70127	0.546864	0.584472	0.646584		lncRNA
AT1G09450	163.215	1.60449	0.133822	11.9897	4.02223e-33	6.07625e-32	HASPIN	protein_coding	Serine/threonine-protein kinase haspin homolog [Source:UniProtKB/Swiss-Prot;Acc:O80528]
AT1G09453	3.07163	-0.280813	0.968657	-0.289899	0.771893	0.812909		lncRNA
AT1G09460	1173.89	1.29255	0.294731	4.38551	1.15714e-05	2.77209e-05		protein_coding	Carbohydrate-binding X8 domain superfamily protein [Source:UniProtKB/TrEMBL;Acc:F4I0Z2]
AT1G09467	43.3658	0.519021	0.366825	1.4149	0.157097	0.207737		snoRNA
AT1G09470	162.882	2.51608	0.264828	9.5008	2.08288e-21	1.64076e-20	NEAP3	protein_coding	Nuclear envelope-associated protein 3 [Source:UniProtKB/Swiss-Prot;Acc:Q4PT37]
AT1G09480	132.85	1.21968	0.247539	4.92724	8.33989e-07	2.25201e-06		protein_coding	NAD(P)-binding Rossmann-fold superfamily protein [Source:UniProtKB/TrEMBL;Acc:F4I0Z5]
AT1G09487	14.3747	0.625887	0.40012	1.56425	0.117759	0.160354		lncRNA
AT1G09490	414.768	0.690914	0.0953979	7.24245	4.40646e-13	2.01828e-12		protein_coding	At1g09490/F14J9_15 [Source:UniProtKB/TrEMBL;Acc:O80532]
AT1G09500	4.88146	6.21132	1.29408	4.79978	1.58842e-06	4.17505e-06		protein_coding	At1g09500/F14J9_16 [Source:UniProtKB/TrEMBL;Acc:O80533]
AT1G09510	3.1826	3.96192	1.54267	2.56821	0.0102224	0.0169755		protein_coding	At1g09510 [Source:UniProtKB/TrEMBL;Acc:Q5PP57]
AT1G09520	301.496	0.171493	0.110243	1.55559	0.119807	0.162869		protein_coding	At1g09520/F14J9_18 [Source:UniProtKB/TrEMBL;Acc:O80535]
AT1G09530	43.2836	1.44716	0.252536	5.73051	1.00129e-08	3.24191e-08	PIF3	protein_coding	Transcription factor PIF3 [Source:UniProtKB/Swiss-Prot;Acc:O80536]
AT1G09533	27.3944	0.572433	0.347157	1.64892	0.0991646	0.137463		snoRNA
AT1G09540	50.5111	3.74187	0.364914	10.2541	1.13396e-24	1.07134e-23	MYB61	protein_coding	MYB61 [Source:UniProtKB/TrEMBL;Acc:A0A178WLE4]
AT1G09560	11261.5	-1.90821	0.164346	-11.6109	3.62824e-31	4.94982e-30	GLP4	protein_coding	Germin-like protein subfamily 2 member 1 [Source:UniProtKB/Swiss-Prot;Acc:P94014]
AT1G09570	3721.87	0.0435105	0.0679876	0.639977	0.522187	0.588227	PHYA	protein_coding	phytochrome A [Source:TAIR;Acc:AT1G09570]
AT1G09573	2.43972	3.59712	1.36929	2.62699	0.00861441	0.0144626		lncRNA
AT1G09575	67.0466	1.1597	0.228478	5.07578	3.85916e-07	1.07699e-06		protein_coding	Calcium uniporter protein 6, mitochondrial [Source:UniProtKB/Swiss-Prot;Acc:F4I111]
AT1G09580	171.191	1.66333	0.147272	11.2943	1.40006e-29	1.74773e-28		protein_coding	Transmembrane emp24 domain-containing protein p24delta3 [Source:UniProtKB/Swiss-Prot;Acc:Q6IDL4]
AT1G09590	3748.24	1.18678	0.106866	11.1052	1.18314e-28	1.39333e-27	RPL21A	protein_coding	60S ribosomal protein L21-1 [Source:UniProtKB/Swiss-Prot;Acc:Q43291]
AT1G09600	53.1079	2.42557	0.258606	9.37942	6.63396e-21	5.05799e-20		protein_coding	Probable serine/threonine-protein kinase At1g09600 [Source:UniProtKB/Swiss-Prot;Acc:F4I114]
AT1G09603	0.673709	-1.303	2.11612	-0.615751	0.538059	0.603186		lncRNA
AT1G09610	46.0978	-1.3496	0.276724	-4.87705	1.07686e-06	2.87709e-06	GXM1	protein_coding	GXM3 [Source:UniProtKB/TrEMBL;Acc:A0A178W7U8]
AT1G09620	4380.93	0.325066	0.0408595	7.9557	1.78118e-15	9.56554e-15		protein_coding	Leucine--tRNA ligase, cytoplasmic [Source:UniProtKB/Swiss-Prot;Acc:F4I116]
AT1G09623	0.612498	-2.59339	3.8865	-0.66728	0.504593	0.570815		lncRNA
AT1G09630	577.369	0.859593	0.0852294	10.0856	6.39479e-24	5.77916e-23	RABA2A	protein_coding	Ras-related protein RABA2a [Source:UniProtKB/Swiss-Prot;Acc:O04486]
AT1G09640	7621.34	0.270656	0.0597657	4.52861	5.9372e-06	1.46998e-05		protein_coding	Probable elongation factor 1-gamma 1 [Source:UniProtKB/Swiss-Prot;Acc:O04487]
AT1G09645	698.172	-0.59569	0.0815508	-7.30453	2.78232e-13	1.29303e-12		protein_coding	At1g09645 [Source:UniProtKB/TrEMBL;Acc:Q6GKX8]
AT1G09650	10.8556	0.856126	0.435048	1.96789	0.049081	0.0725825		protein_coding	F-box/LRR-repeat/kelch-repeat protein At1g09650 [Source:UniProtKB/Swiss-Prot;Acc:O04488]
AT1G09660	811.507	0.41738	0.0659832	6.32555	2.52325e-10	9.29941e-10		protein_coding	KH domain-containing protein At1g09660/At1g09670 [Source:UniProtKB/Swiss-Prot;Acc:Q8GWR3]
AT1G09673	2.84397	3.42104	1.28113	2.67034	0.00757752	0.0128317		lncRNA
AT1G09677	0.649077	1.28194	1.84518	0.694751	0.487211	0.553871		lncRNA
AT1G09680	68.8761	0.451061	0.195811	2.30355	0.0212482	0.0335455		protein_coding	Putative pentatricopeptide repeat-containing protein At1g09680 [Source:UniProtKB/Swiss-Prot;Acc:O04491]
AT1G09687	52.0134	-0.450157	0.223821	-2.01124	0.0443	0.0660901		miRNA
AT1G09690	5437.77	1.12432	0.0769834	14.6047	2.61944e-48	8.37723e-47	RPL21A	protein_coding	60S ribosomal protein L21-1 [Source:UniProtKB/Swiss-Prot;Acc:Q43291]
AT1G09700	384.934	0.601354	0.102445	5.86999	4.35826e-09	1.44819e-08	DRB1	protein_coding	Double-stranded RNA-binding protein 1 [Source:UniProtKB/Swiss-Prot;Acc:O04492]
AT1G09710	188.998	0.427184	0.129327	3.30314	0.000956072	0.00183764		protein_coding	Homeodomain-like superfamily protein [Source:UniProtKB/TrEMBL;Acc:F4I129]
AT1G09730	1732.6	-0.436889	0.0644807	-6.77549	1.23983e-11	5.08788e-11		protein_coding	Cysteine proteinases superfamily protein [Source:UniProtKB/TrEMBL;Acc:F4I133]
AT1G09740	5350.11	-1.69383	0.0679974	-24.9103	5.75796e-137	3.22254e-134		protein_coding	Adenine nucleotide alpha hydrolases-like superfamily protein [Source:UniProtKB/TrEMBL;Acc:Q84TF6]
AT1G09750	7.6871	4.67885	1.60676	2.91197	0.00359152	0.00638354	AED3	protein_coding	Aspartyl protease AED3 [Source:UniProtKB/Swiss-Prot;Acc:O04496]
AT1G09753	1.19235	-1.56867	1.69282	-0.926658	0.354104	0.423089		lncRNA
AT1G09760	1101.73	0.730397	0.0960934	7.60091	2.94056e-14	1.46257e-13	U2A'	protein_coding	U2 small nuclear ribonucleoprotein A' [Source:UniProtKB/Swiss-Prot;Acc:P43333]
AT1G09770	3901.52	0.0888111	0.0594892	1.49289	0.135465	0.181926	CDC5	protein_coding	Cell division cycle 5-like protein [Source:UniProtKB/Swiss-Prot;Acc:P92948]
AT1G09773	6.08738	2.70097	0.769918	3.50813	0.000451273	0.000903237		lncRNA
AT1G09780	10473.6	0.237873	0.0862198	2.75891	0.00579937	0.0100022	PGM1	protein_coding	IPGAM1 [Source:UniProtKB/TrEMBL;Acc:A0A178W6V9]
AT1G09783	16.5441	0.11805	0.400912	0.294454	0.768411	0.810026		lncRNA
AT1G09787	2.08799	1.77309	1.21815	1.45556	0.145515	0.193894		snoRNA
AT1G09790	5.34977	-0.600751	0.733274	-0.819271	0.412632	0.481758	COBL6	protein_coding	COBRA-like protein 6 [Source:UniProtKB/Swiss-Prot;Acc:O04500]
AT1G09794	156.183	-0.609746	0.134265	-4.54137	5.5891e-06	1.38833e-05		protein_coding	Cox19 family protein (CHCH motif) [Source:UniProtKB/TrEMBL;Acc:F4I2K8]
AT1G09795	421.175	1.21219	0.105027	11.5417	8.1322e-31	1.09045e-29	HISN1B	protein_coding	ATP phosphoribosyltransferase 2, chloroplastic [Source:UniProtKB/Swiss-Prot;Acc:Q8GSJ1]
AT1G09797	5.67531	0.0273887	0.650903	0.0420779	0.966437	0.974814		lncRNA
AT1G09800	129.723	0.884293	0.142856	6.1901	6.01254e-10	2.14625e-09		protein_coding	tRNA pseudouridine synthase [Source:UniProtKB/TrEMBL;Acc:F4I2L0]
AT1G09810	451.061	0.0172198	0.0832031	0.206962	0.83604	0.867521	ECT11	protein_coding	Evolutionarily conserved C-terminal region 11 [Source:UniProtKB/TrEMBL;Acc:Q56XH8]
AT1G09812	32.2225	2.37185	0.335933	7.06049	1.65914e-12	7.28151e-12		protein_coding	Multidrug resistance protein [Source:UniProtKB/TrEMBL;Acc:Q5Q0I0]
AT1G09815	533.43	0.233296	0.0925262	2.5214	0.0116888	0.0192408	POLD4	protein_coding	POLD4 [Source:UniProtKB/TrEMBL;Acc:A0A178WHS7]
AT1G09817	0.642054	1.45715	1.90459	0.765072	0.444228	0.512568		miRNA
AT1G09820	144.124	0.800798	0.122326	6.54643	5.8928e-11	2.28273e-10		protein_coding	Pentatricopeptide repeat-containing protein At1g09820 [Source:UniProtKB/Swiss-Prot;Acc:O04504]
AT1G09830	868.547	0.570782	0.0980154	5.82339	5.76648e-09	1.89948e-08	PUR2	protein_coding	Phosphoribosylamine--glycine ligase, chloroplastic [Source:UniProtKB/Swiss-Prot;Acc:P52420]
AT1G09840	2918.3	-0.136793	0.0793547	-1.72382	0.0847401	0.11939	ASK10	protein_coding	Shaggy-related protein kinase kappa [Source:UniProtKB/Swiss-Prot;Acc:Q39019]
AT1G09850	1397.45	0.347135	0.119728	2.89937	0.00373919	0.00663346	XBCP3	protein_coding	At1g09850 [Source:UniProtKB/TrEMBL;Acc:Q0WVJ5]
AT1G09860	5.66394	-0.110249	0.750956	-0.146812	0.883281	0.907289	PUP16	protein_coding	Probable purine permease 16 [Source:UniProtKB/Swiss-Prot;Acc:O04508]
AT1G09863	120.029	0.459206	0.159438	2.88016	0.00397477	0.00702382		lncRNA
AT1G09867	15.4182	1.51775	0.46421	3.26953	0.00107726	0.00205487		snoRNA
AT1G09870	973.314	-0.0520102	0.0634062	-0.820271	0.412062	0.48124		protein_coding	At1g09870/F21M12_26 [Source:UniProtKB/TrEMBL;Acc:Q941B2]
AT1G09880	59.547	0.727086	0.268867	2.70426	0.00684576	0.0116741		protein_coding	Rhamnogalacturonate lyase family protein [Source:TAIR;Acc:AT1G09880]
AT1G09890	169.681	1.17821	0.194942	6.04392	1.50416e-09	5.19342e-09		protein_coding	Rhamnogalacturonate lyase family protein [Source:TAIR;Acc:AT1G09890]
AT1G09900	264.631	0.306767	0.0993842	3.08668	0.00202407	0.00372109		protein_coding	Pentatricopeptide repeat-containing protein At1g09900 [Source:UniProtKB/Swiss-Prot;Acc:Q3EDF8]
AT1G09910	429.381	0.412572	0.0820333	5.02932	4.92211e-07	1.35914e-06		protein_coding	Rhamnogalacturonate lyase family protein [Source:UniProtKB/TrEMBL;Acc:F4I2M8]
AT1G09913	4.63739	0.402069	0.762446	0.527341	0.597957	0.659422		lncRNA
AT1G09920	1404.56	-1.07907	0.0752586	-14.3382	1.26258e-46	3.69592e-45		protein_coding	Expressed protein [Source:UniProtKB/TrEMBL;Acc:Q8L7A5]
AT1G09930	4.33536	2.99877	1.0596	2.83009	0.0046535	0.00814908	OPT2	protein_coding	Oligopeptide transporter 2 [Source:UniProtKB/Swiss-Prot;Acc:O04514]
AT1G09932	49.8774	0.432031	0.497149	0.869018	0.384838	0.45423		protein_coding	Phosphoglycerate mutase family protein [Source:UniProtKB/TrEMBL;Acc:Q8GWG7]
AT1G09940	650.097	-0.411544	0.0730484	-5.63385	1.76227e-08	5.56997e-08	HEMA2	protein_coding	Glutamyl-tRNA reductase 2, chloroplastic [Source:UniProtKB/Swiss-Prot;Acc:P49294]
AT1G09950	35.6546	-0.199854	0.395834	-0.504893	0.613634	0.673777	RAS1	protein_coding	At1g09950 [Source:UniProtKB/TrEMBL;Acc:O04515]
AT1G09960	496.922	0.170024	0.138706	1.22579	0.220278	0.280354	SUC4	protein_coding	Sucrose transport protein SUC4 [Source:UniProtKB/Swiss-Prot;Acc:Q9FE59]
AT1G09970	13676	-0.372074	0.148366	-2.50781	0.0121481	0.019959	LRR XI-23	protein_coding	Receptor-like protein kinase 7 [Source:UniProtKB/Swiss-Prot;Acc:F4I2N7]
AT1G09980	1338.94	0.150749	0.0556223	2.71022	0.00672388	0.0114773		protein_coding	Putative serine esterase family protein [Source:UniProtKB/TrEMBL;Acc:Q8RXV4]
AT1G09995	177.93	0.0936856	0.158767	0.590081	0.555136	0.619142		protein_coding	At1g09995 [Source:UniProtKB/TrEMBL;Acc:Q29QC1]
AT1G10000	2.84309	0.333744	0.872754	0.382403	0.702162	0.752658		protein_coding	Ribonuclease H-like superfamily protein [Source:UniProtKB/TrEMBL;Acc:F4I2P2]
AT1G10010	24.7372	5.4089	0.812231	6.65931	2.75117e-11	1.09333e-10	AAP8	protein_coding	amino acid permease 8 [Source:TAIR;Acc:AT1G10010]
AT1G10020	561.795	0.0992974	0.116208	0.854477	0.392841	0.462122		protein_coding	At1g10020 [Source:UniProtKB/TrEMBL;Acc:O80593]
AT1G10030	415.808	0.826989	0.123637	6.68883	2.24961e-11	9.01457e-11	ERG28	protein_coding	Ergosterol biosynthetic protein 28 [Source:UniProtKB/Swiss-Prot;Acc:O80594]
AT1G10040	277.643	-0.357179	0.117227	-3.0469	0.00231212	0.00421668		protein_coding	Alpha/beta-Hydrolases superfamily protein [Source:UniProtKB/TrEMBL;Acc:Q08A69]
AT1G10050	1068.78	-0.325057	0.0625751	-5.19468	2.05072e-07	5.86996e-07		protein_coding	glycosyl hydrolase family 10 protein / carbohydrate-binding domain-containing protein [Source:TAIR;Acc:AT1G10050]
AT1G10060	45.5276	-2.64867	0.384594	-6.88692	5.70124e-12	2.39181e-11	ATBCAT-1	protein_coding	branched-chain amino acid transaminase 1 [Source:TAIR;Acc:AT1G10060]
AT1G10070	42.6643	3.01376	0.590116	5.10706	3.27202e-07	9.20442e-07	BCAT2	protein_coding	Branched-chain-amino-acid aminotransferase 2, chloroplastic [Source:UniProtKB/Swiss-Prot;Acc:Q9M439]
AT1G10090	3314.54	-2.0397	0.150152	-13.5843	4.9644e-42	1.1681e-40		protein_coding	Hyperosmolality-gated Ca2+ permeable channel 2.2 [Source:UniProtKB/TrEMBL;Acc:A0A097NUS5]
AT1G10095	164.821	-0.0696439	0.141007	-0.493903	0.621375	0.680934		protein_coding	Protein prenylyltransferase superfamily protein [Source:UniProtKB/TrEMBL;Acc:O80601]
AT1G10110	38.1258	0.0782647	0.289531	0.270316	0.786917	0.825698		protein_coding	F-box protein At1g10110 [Source:UniProtKB/Swiss-Prot;Acc:O80603]
AT1G10120	834.625	1.1635	0.173435	6.70857	1.96536e-11	7.92687e-11	BHLH74	protein_coding	Transcription factor bHLH74 [Source:UniProtKB/Swiss-Prot;Acc:Q6NKN9]
AT1G10130	1888.8	0.0415112	0.0468792	0.885494	0.37589	0.445185	ECA3	protein_coding	Calcium-transporting ATPase 3, endoplasmic reticulum-type [Source:UniProtKB/Swiss-Prot;Acc:Q9SY55]
AT1G10140	669.345	0.0795445	0.146	0.544825	0.585874	0.647799		protein_coding	At1g10140 [Source:UniProtKB/TrEMBL;Acc:Q9SY56]
AT1G10150	375.815	-0.0557912	0.167871	-0.332346	0.739628	0.785112	PP2A10	protein_coding	Protein PHLOEM PROTEIN 2-LIKE A10 [Source:UniProtKB/Swiss-Prot;Acc:Q9SY57]
AT1G10155	21.028	-2.33575	0.639173	-3.65433	0.000257851	0.000531204	ATPP2-A10	protein_coding	Phloem protein 2-A10 [Source:UniProtKB/TrEMBL;Acc:F4I2R3]
AT1G10170	1879.32	-0.342008	0.0955267	-3.58023	0.000343293	0.000696663	ATNFXL1	protein_coding	NF-X-like 1 [Source:TAIR;Acc:AT1G10170]
AT1G10180	828.652	0.473875	0.0715054	6.62712	3.42305e-11	1.35094e-10	EXO84C	protein_coding	Exocyst complex component EXO84C [Source:UniProtKB/Swiss-Prot;Acc:Q9SY60]
AT1G10200	2066.9	0.00460561	0.139202	0.0330858	0.973606	0.980111	WLIM1	protein_coding	WLIM1 [Source:UniProtKB/TrEMBL;Acc:A0A178W4R1]
AT1G10210	326.72	-0.580028	0.136913	-4.23648	2.27049e-05	5.2623e-05	MPK1	protein_coding	MPK1 [Source:UniProtKB/TrEMBL;Acc:A0A178W6I4]
AT1G10220	39.7221	-1.05391	0.279815	-3.76646	0.000165577	0.000348314		protein_coding	BEST Arabidopsis thaliana protein match is: ZCF37 (TAIR:AT1G59590.1); Has 43 Blast hits to 43 proteins in 15 species: Archae - 0; Bacteria - 2; Metazoa - 7; Fungi - 0; Plants - 27; Viruses - 0; Other Eukaryotes - 7 (source: NCBI BLink). [Source:TAIR;Acc:AT1G10220]
AT1G10230	145.653	1.4286	0.145376	9.82688	8.62485e-23	7.34816e-22	ASK18	protein_coding	SKP1-like protein 18 [Source:UniProtKB/Swiss-Prot;Acc:Q9SY65]
AT1G10240	248.247	0.227884	0.114905	1.98324	0.047341	0.070186	FRS11	protein_coding	Protein FAR1-RELATED SEQUENCE 11 [Source:UniProtKB/Swiss-Prot;Acc:Q9SY66]
AT1G10270	770.595	0.374214	0.0675481	5.53997	3.0253e-08	9.36557e-08	GRP23	protein_coding	Pentatricopeptide repeat-containing protein At1g10270 [Source:UniProtKB/Swiss-Prot;Acc:Q9SY69]
AT1G10280	128.629	0.385748	0.189438	2.03628	0.0417223	0.0625461		protein_coding	At1g10280 [Source:UniProtKB/TrEMBL;Acc:Q9SY70]
AT1G10290	3258.08	0.275814	0.0511445	5.39284	6.93512e-08	2.07665e-07	DRP2A	protein_coding	DRP2A [Source:UniProtKB/TrEMBL;Acc:A0A178WBB3]
AT1G10300	104.905	1.46881	0.178804	8.21464	2.12801e-16	1.21204e-15		protein_coding	Nucleolar GTP-binding protein 1 [Source:UniProtKB/TrEMBL;Acc:F4I4A6]
AT1G10310	246.504	0.531844	0.0988861	5.37835	7.517e-08	2.24431e-07		protein_coding	NADPH-dependent pterin aldehyde reductase [Source:UniProtKB/Swiss-Prot;Acc:Q9SY73]
AT1G10320	732.349	-0.285469	0.064681	-4.41349	1.01716e-05	2.45149e-05		protein_coding	Zinc finger CCCH domain-containing protein 5 [Source:UniProtKB/Swiss-Prot;Acc:Q9SY74]
AT1G10330	44.3299	0.79213	0.244792	3.23593	0.00121248	0.00229732	PCMP-E71	protein_coding	Putative pentatricopeptide repeat-containing protein At1g10330 [Source:UniProtKB/Swiss-Prot;Acc:Q9SY75]
AT1G10340	96.7883	-1.49884	0.286038	-5.24001	1.6057e-07	4.63964e-07		protein_coding	Ankyrin repeat family protein [Source:UniProtKB/TrEMBL;Acc:Q9SY76]
AT1G10350	423.307	-0.766143	0.0791394	-9.68094	3.63376e-22	2.99492e-21		protein_coding	DNAJ heat shock family protein [Source:UniProtKB/TrEMBL;Acc:Q9SY77]
AT1G10360	325.405	-1.27319	0.190026	-6.70012	2.08249e-11	8.37198e-11	GSTU18	protein_coding	Glutathione S-transferase U18 [Source:UniProtKB/Swiss-Prot;Acc:Q9FUS9]
AT1G10370	6390.85	-0.332823	0.397758	-0.836747	0.402735	0.471966	GSTU17	protein_coding	Glutathione S-transferase U17 [Source:UniProtKB/Swiss-Prot;Acc:Q9FUS8]
AT1G10380	773.9	-1.62815	0.101274	-16.0766	3.72092e-58	1.82217e-56		protein_coding	At1g10380/F14N23_32 [Source:UniProtKB/TrEMBL;Acc:Q93ZB0]
AT1G10385	4.48264	0.85938	0.913551	0.940703	0.346857	0.415592	EXO84A	protein_coding	Exocyst complex component EXO84A [Source:UniProtKB/Swiss-Prot;Acc:F4I4B6]
AT1G10390	3695.34	-0.00959709	0.0450984	-0.212803	0.831481	0.863705	NUP98A	protein_coding	Nuclear pore complex protein NUP98A [Source:UniProtKB/Swiss-Prot;Acc:Q8RY25]
AT1G10400	75.9431	2.60597	0.238065	10.9465	6.9087e-28	7.77904e-27	UGT90A2	protein_coding	Glycosyltransferase (Fragment) [Source:UniProtKB/TrEMBL;Acc:W8Q3T6]
AT1G10410	3301.89	-1.40693	0.127378	-11.0453	2.30992e-28	2.67341e-27		protein_coding	At1g10410/F14N23_31 [Source:UniProtKB/TrEMBL;Acc:Q8LPT2]
AT1G10417	75.7977	-0.320436	0.26814	-1.19503	0.232075	0.293241		protein_coding	Encodes protein with unknown function whose expression is repressed by inoculation with Agrobacterium tumerifaciens. [Source:TAIR;Acc:AT1G10417]
AT1G10430	900.767	-0.308831	0.0660576	-4.67517	2.93714e-06	7.50277e-06	PP2A2	protein_coding	Serine/threonine-protein phosphatase PP2A-2 catalytic subunit [Source:UniProtKB/Swiss-Prot;Acc:Q07098]
AT1G10450	1631.86	0.127318	0.0640963	1.98636	0.0469934	0.0697102	SNL6	protein_coding	Paired amphipathic helix protein Sin3-like 6 [Source:UniProtKB/Swiss-Prot;Acc:Q9XIK6]
AT1G10460	83.6715	0.55253	0.208924	2.64464	0.00817779	0.0137669	GLP7	protein_coding	Germin-like protein subfamily 1 member 1 [Source:UniProtKB/Swiss-Prot;Acc:P92998]
AT1G10470	3404.75	-0.292321	0.163813	-1.78448	0.0743452	0.106061	ARR4	protein_coding	Two-component response regulator ARR4 [Source:UniProtKB/Swiss-Prot;Acc:O82798]
AT1G10480	582.328	-0.58424	0.22096	-2.6441	0.00819078	0.0137868	ZFP5	protein_coding	Zinc finger protein 5 [Source:UniProtKB/Swiss-Prot;Acc:Q39264]
AT1G10490	1206.06	0.592692	0.0836768	7.08311	1.40955e-12	6.22098e-12		protein_coding	RNA cytidine acetyltransferase 1 [Source:UniProtKB/Swiss-Prot;Acc:Q9XIK4]
AT1G10500	983.249	-0.465372	0.072499	-6.41901	1.37165e-10	5.15791e-10	ISCA	protein_coding	AT1G10500 protein [Source:UniProtKB/TrEMBL;Acc:B9DF88]
AT1G10510	760.672	-0.25139	0.0794985	-3.16219	0.00156586	0.00292214	emb2004	protein_coding	RNI-like superfamily protein [Source:UniProtKB/TrEMBL;Acc:Q93ZV8]
AT1G10520	161.234	0.822615	0.130486	6.30422	2.89648e-10	1.061e-09	POLL	protein_coding	DNA polymerase lambda [Source:UniProtKB/Swiss-Prot;Acc:Q9FNY4]
AT1G10522	143.665	0.540747	0.129228	4.18443	2.85882e-05	6.54838e-05	PRIN2	protein_coding	Protein PLASTID REDOX INSENSITIVE 2, chloroplastic [Source:UniProtKB/Swiss-Prot;Acc:Q9XIK0]
AT1G10530	37.1393	1.00122	0.360102	2.78039	0.00542931	0.00940259		protein_coding	At1g10530 [Source:UniProtKB/TrEMBL;Acc:Q7XJ59]
AT1G10540	16.2295	1.19391	0.410015	2.91186	0.00359283	0.00638537	NAT8	protein_coding	Nucleobase-ascorbate transporter 8 [Source:UniProtKB/Swiss-Prot;Acc:Q8VZQ5]
AT1G10550	72.4122	1.40036	0.34892	4.0134	5.98496e-05	0.000132469	XTH33	protein_coding	Probable xyloglucan endotransglucosylase/hydrolase protein 33 [Source:UniProtKB/Swiss-Prot;Acc:Q8LC45]
AT1G10560	100.825	-0.611042	0.242912	-2.51548	0.0118869	0.0195463	PUB18	protein_coding	U-box domain-containing protein 18 [Source:UniProtKB/Swiss-Prot;Acc:Q9XIJ5]
AT1G10570	826.344	-0.0402053	0.0721453	-0.557283	0.577334	0.639892	ULP1C	protein_coding	Ubiquitin-like-specific protease 1C [Source:UniProtKB/Swiss-Prot;Acc:Q8RWN0]
AT1G10580	1247.02	0.198033	0.065837	3.00794	0.00263026	0.00476105		protein_coding	At1g10580 [Source:UniProtKB/TrEMBL;Acc:A4FVN8]
AT1G10590	2099.97	0.0152854	0.0550956	0.277433	0.781447	0.82128		protein_coding	Nucleic acid-binding, OB-fold-like protein [Source:UniProtKB/TrEMBL;Acc:Q9XIJ0]
AT1G10600	252.148	-0.215925	0.166903	-1.29371	0.195764	0.252296	AMSH2	protein_coding	AMSH2 [Source:UniProtKB/TrEMBL;Acc:A0A178W3T5]
AT1G10610	176.706	-0.647298	0.23758	-2.72455	0.00643893	0.0110292	BHLH90	protein_coding	Transcription factor bHLH90 [Source:UniProtKB/Swiss-Prot;Acc:Q0WNR2]
AT1G10630	1653.24	0.470626	0.0463523	10.1532	3.20543e-24	2.9571e-23	ATARFA1F	protein_coding	ADP-ribosylation factor A1F [Source:UniProtKB/TrEMBL;Acc:Q6ID97]
AT1G10640	22.5005	4.75789	0.663937	7.16618	7.71201e-13	3.47011e-12		protein_coding	Pectin lyase-like superfamily protein [Source:UniProtKB/TrEMBL;Acc:F4I5U6]
AT1G10650	829.316	-0.225468	0.124056	-1.81748	0.0691442	0.0993098		protein_coding	Putative S-ribonuclease binding protein SBP1 [Source:UniProtKB/TrEMBL;Acc:Q84JF9]
AT1G10657	7.23691	2.68015	0.743901	3.60283	0.000314769	0.000641825		protein_coding	Transmembrane protein [Source:UniProtKB/TrEMBL;Acc:Q0WR17]
AT1G10660	532.694	-0.211071	0.109788	-1.92254	0.0545378	0.0798624		protein_coding	AT1G10660 protein [Source:UniProtKB/TrEMBL;Acc:Q8H101]
AT1G10670	5744.65	0.356129	0.140068	2.54254	0.0110049	0.0181805	ACLA-1	protein_coding	ATP-citrate lyase A-1 [Source:UniProtKB/TrEMBL;Acc:F4I5V8]
AT1G10680	27.5718	3.6418	0.424525	8.57853	9.60963e-18	6.00117e-17	ABCB10	protein_coding	ABC transporter B family member 10 [Source:UniProtKB/Swiss-Prot;Acc:Q9SGY1]
AT1G10682	5938.45	-3.30694	0.141617	-23.3512	1.33862e-120	5.33317e-118		ncRNA	other RNA [Source:TAIR;Acc:AT1G10682]
AT1G10690	108.891	0.662344	0.156331	4.23682	2.26711e-05	5.25497e-05	SMR8	protein_coding	Cyclin-dependent protein kinase inhibitor SMR8 [Source:UniProtKB/Swiss-Prot;Acc:Q9SAD3]
AT1G10700	656.146	-0.0786572	0.124509	-0.63174	0.527557	0.593394	PRS3	protein_coding	Ribose-phosphate pyrophosphokinase 3, chloroplastic [Source:UniProtKB/Swiss-Prot;Acc:Q93Z66]
AT1G10710	12.4943	1.1004	0.532711	2.06565	0.0388615	0.0586428	PHS1	protein_coding	Protein POOR HOMOLOGOUS SYNAPSIS 1 [Source:UniProtKB/Swiss-Prot;Acc:Q45GQ7]
AT1G10720	1214.32	-0.917626	0.0584635	-15.6957	1.61818e-55	7.07007e-54		protein_coding	BSD domain-containing protein [Source:UniProtKB/TrEMBL;Acc:Q9SAD0]
AT1G10730	410.8	-0.148074	0.100991	-1.4662	0.142593	0.190464	AP1M1	protein_coding	AP-1 complex subunit mu-1 [Source:UniProtKB/Swiss-Prot;Acc:Q9SAC9]
AT1G10740	620.237	0.158416	0.115489	1.3717	0.170157	0.22295		protein_coding	Alpha/beta-Hydrolases superfamily protein [Source:UniProtKB/TrEMBL;Acc:Q9SAC8]
AT1G10750	384.748	1.73452	0.103466	16.7641	4.46815e-63	2.69996e-61		protein_coding	Carboxyl-terminal peptidase, putative (DUF239) [Source:UniProtKB/TrEMBL;Acc:Q84JS7]
AT1G10760	5742.44	-0.706612	0.198005	-3.56866	0.000358811	0.000726398	GWD1	protein_coding	Alpha-glucan water dikinase 1, chloroplastic [Source:UniProtKB/Swiss-Prot;Acc:Q9SAC6]
AT1G10770	10.042	1.70285	0.572867	2.97251	0.00295378	0.00531188		protein_coding	At1g10770 [Source:UniProtKB/TrEMBL;Acc:Q9SAC5]
AT1G10780	200.155	1.01774	0.154304	6.5957	4.23266e-11	1.65932e-10		protein_coding	F-box/RNI-like superfamily protein [Source:TAIR;Acc:AT1G10780]
AT1G10790	128.973	-2.35574	0.247901	-9.50273	2.04452e-21	1.61108e-20		protein_coding	F20B24.21 [Source:UniProtKB/TrEMBL;Acc:Q9S701]
AT1G10800	68.4087	-0.396703	0.189093	-2.09793	0.0359113	0.0544496		protein_coding	F20B24.22 [Source:UniProtKB/TrEMBL;Acc:Q9SGX2]
AT1G10810	23.2925	1.7067	0.333114	5.12345	2.99992e-07	8.46025e-07		protein_coding	Probable aldo-keto reductase 1 [Source:UniProtKB/Swiss-Prot;Acc:Q9C5B9]
AT1G10820	755.326	-0.543669	0.105223	-5.16685	2.38069e-07	6.77489e-07		protein_coding	Protein of unknown function (DUF3755) [Source:TAIR;Acc:AT1G10820]
AT1G10830	302.159	-0.407114	0.0882677	-4.61226	3.98313e-06	1.00437e-05	Z-ISO	protein_coding	15-cis-zeta-carotene isomerase, chloroplastic [Source:UniProtKB/Swiss-Prot;Acc:Q9SAC0]
AT1G10840	3183.06	0.312147	0.0405826	7.69166	1.45237e-14	7.39109e-14	TIF3H1	protein_coding	Eukaryotic translation initiation factor 3 subunit H [Source:UniProtKB/Swiss-Prot;Acc:Q9C5Z2]
AT1G10850	517.129	0.617634	0.14663	4.2122	2.52899e-05	5.82865e-05		protein_coding	Leucine-rich repeat protein kinase family protein [Source:UniProtKB/TrEMBL;Acc:Q940B9]
AT1G10865	689.818	-0.555598	0.109859	-5.05739	4.25029e-07	1.1815e-06		protein_coding	Cytochrome C oxidase assembly factor [Source:UniProtKB/TrEMBL;Acc:Q8GWM1]
AT1G10870	990.558	0.153095	0.0863312	1.77334	0.0761724	0.108443	AGD4	protein_coding	ARF-GAP domain 4 [Source:TAIR;Acc:AT1G10870]
AT1G10890	1972.88	-0.685552	0.0620036	-11.0567	2.03554e-28	2.3605e-27		protein_coding	unknown protein; FUNCTIONS IN: molecular_function unknown; INVOLVED IN: biological_process unknown; LOCATED IN: chloroplast; EXPRESSED IN: petal, flower, leaf; EXPRESSED DURING: LP.04 four leaves visible, 4 anthesis, petal differentiation and expans /.../age; BEST Arabidopsis thaliana protein match is: unknown protein (TAIR:AT5G13340.1); Has 11769 Blast hits to 8435 proteins in 698 species: Archa…
AT1G10900	1742.42	-0.581908	0.121292	-4.7976	1.60581e-06	4.21886e-06	PIP5K7	protein_coding	Phosphatidylinositol 4-phosphate 5-kinase 7 [Source:UniProtKB/Swiss-Prot;Acc:Q9SUI2]
AT1G10910	453.602	-0.179392	0.122252	-1.46739	0.142269	0.190096		protein_coding	Pentatricopeptide repeat-containing protein At1g10910, chloroplastic [Source:UniProtKB/Swiss-Prot;Acc:Q0WVV0]
AT1G10920	47.0201	-0.255985	0.286239	-0.894303	0.37116	0.44043	LOV1	protein_coding	Putative inactive disease susceptibility protein LOV1 [Source:UniProtKB/Swiss-Prot;Acc:O04093]
AT1G10930	528.841	1.02993	0.119294	8.6336	5.94518e-18	3.76272e-17	RECQL4A	protein_coding	ATP-dependent DNA helicase Q-like 4A [Source:UniProtKB/Swiss-Prot;Acc:Q8L840]
AT1G10940	2250.93	-0.633178	0.0525564	-12.0476	1.99664e-33	3.07959e-32	ASK1	protein_coding	Protein kinase superfamily protein [Source:UniProtKB/TrEMBL;Acc:F4I7B6]
AT1G10950	3771.05	0.257576	0.0546988	4.70898	2.48964e-06	6.4126e-06	TMN1	protein_coding	Transmembrane 9 superfamily member 1 [Source:UniProtKB/Swiss-Prot;Acc:Q940G0]
AT1G10960	2722.07	-0.597368	0.236846	-2.52218	0.0116631	0.0192029	FD1	protein_coding	Ferredoxin-1, chloroplastic [Source:UniProtKB/Swiss-Prot;Acc:O04090]
AT1G10970	256.798	0.0813407	0.228573	0.355863	0.721943	0.770121	ZIP4	protein_coding	Zinc transporter 4, chloroplastic [Source:UniProtKB/Swiss-Prot;Acc:O04089]
AT1G10980	6.53576	4.78208	1.1186	4.27506	1.91089e-05	4.47607e-05		protein_coding	Expressed protein [Source:UniProtKB/TrEMBL;Acc:O04088]
AT1G10990	131.298	3.19162	0.330208	9.66548	4.22636e-22	3.47117e-21		protein_coding	unknown protein; Has 4 Blast hits to 4 proteins in 1 species: Archae - 0; Bacteria - 0; Metazoa - 0; Fungi - 0; Plants - 4; Viruses - 0; Other Eukaryotes - 0 (source: NCBI BLink). [Source:TAIR;Acc:AT1G10990]
AT1G11000	171.089	2.44621	0.214759	11.3905	4.66516e-30	5.97924e-29	MLO4	protein_coding	MLO-like protein 4 [Source:UniProtKB/Swiss-Prot;Acc:O23693]
AT1G11020	441.105	-0.462579	0.0767919	-6.0238	1.70371e-09	5.85318e-09		protein_coding	RING/FYVE/PHD zinc finger superfamily protein [Source:UniProtKB/TrEMBL;Acc:Q8GYT4]
AT1G11050	454.397	-0.748441	0.123766	-6.04722	1.47368e-09	5.09342e-09		protein_coding	Probable receptor-like protein kinase At1g11050 [Source:UniProtKB/Swiss-Prot;Acc:O04086]
AT1G11060	826.066	-0.163517	0.0754559	-2.16706	0.0302303	0.046451		protein_coding	WAPL (Wings apart-like protein regulation of heterochromatin) protein [Source:UniProtKB/TrEMBL;Acc:F4I7C7]
AT1G11070	41.4802	-1.57571	0.335147	-4.70155	2.58195e-06	6.63655e-06		protein_coding	BEST Arabidopsis thaliana protein match is: Hydroxyproline-rich glycoprotein family protein (TAIR:AT1G61080.1); Has 579 Blast hits to 567 proteins in 152 species: Archae - 0; Bacteria - 68; Metazoa - 159; Fungi - 113; Plants - 172; Viruses - 0; Othe /.../ryotes - 67 (source: NCBI BLink). [Source:TAIR;Acc:AT1G11070]
AT1G11080	653.28	-3.60133	0.197083	-18.2731	1.35524e-74	1.27937e-72	scpl31	protein_coding	Carboxypeptidase [Source:UniProtKB/TrEMBL;Acc:F4I7C9]
AT1G11090	304	-0.287372	0.117073	-2.45465	0.0141022	0.0229179		protein_coding	Alpha/beta-Hydrolases superfamily protein [Source:UniProtKB/TrEMBL;Acc:O04083]
AT1G11100	951.743	-0.566663	0.146035	-3.88032	0.000104317	0.000224529		protein_coding	SNF2 domain-containing protein / helicase domain-containing protein / zinc finger protein-like protein (Fragment) [Source:UniProtKB/TrEMBL;Acc:C0SUU4]
AT1G11112	7.70982	1.40571	0.663623	2.11824	0.0341547	0.0519839		protein_coding	Putative uncharacterized protein [Source:UniProtKB/TrEMBL;Acc:Q1G3V5]
AT1G11120	159.027	1.46312	0.18236	8.02323	1.02996e-15	5.62639e-15		protein_coding	unknown protein; BEST Arabidopsis thaliana protein match is: unknown protein (TAIR:AT1G09812.1); Has 270 Blast hits to 255 proteins in 62 species: Archae - 0; Bacteria - 2; Metazoa - 93; Fungi - 14; Plants - 126; Viruses - 0; Other Eukaryotes - 35 ( /.../: NCBI BLink). [Source:TAIR;Acc:AT1G11120]
AT1G11125	56.4794	2.75407	0.243531	11.3089	1.1852e-29	1.48346e-28		protein_coding	unknown protein; BEST Arabidopsis thaliana protein match is: unknown protein (TAIR:AT1G61170.1). [Source:TAIR;Acc:AT1G11125]
AT1G11130	1453.86	0.0373603	0.105646	0.353637	0.723611	0.771462	SUB	protein_coding	Leucine-rich repeat receptor-like protein kinase (Fragment) [Source:UniProtKB/TrEMBL;Acc:C0LGE3]
AT1G11160	422.319	-0.582634	0.127979	-4.55258	5.29914e-06	1.31979e-05		protein_coding	Katanin p80 WD40 repeat-containing subunit B1 homolog [Source:UniProtKB/TrEMBL;Acc:F4I7E1]
AT1G11170	359.044	0.75101	0.195051	3.85032	0.000117963	0.000252328		protein_coding	At1g11170/T28P6_16 [Source:UniProtKB/TrEMBL;Acc:Q8S9J5]
AT1G11175	191.92	-0.919947	0.22516	-4.08575	4.39339e-05	9.86723e-05		ncRNA	other RNA [Source:TAIR;Acc:AT1G11175]
AT1G11180	136.29	-1.41618	0.217442	-6.51292	7.37034e-11	2.83408e-10		protein_coding	Secretory carrier membrane protein (SCAMP) family protein [Source:TAIR;Acc:AT1G11180]
AT1G11185	262.479	-0.707097	0.462822	-1.52779	0.126564	0.171165		ncRNA	other RNA [Source:TAIR;Acc:AT1G11185]
AT1G11190	1059.82	-1.10865	0.0783173	-14.1559	1.71841e-45	4.80296e-44	ENDO1	protein_coding	ENDO1 [Source:UniProtKB/TrEMBL;Acc:A0A178WKD4]
AT1G11200	532.797	-0.0123866	0.0702086	-0.176426	0.85996	0.887785		protein_coding	Protein of unknown function (DUF300) [Source:TAIR;Acc:AT1G11200]
AT1G11210	1004	-1.52445	0.33344	-4.57187	4.83388e-06	1.20852e-05		protein_coding	At1g11210/T28P6_5 [Source:UniProtKB/TrEMBL;Acc:Q9SXA7]
AT1G11220	88.1563	0.745102	0.195965	3.80221	0.000143411	0.000303886		protein_coding	Cotton fiber, putative (DUF761) [Source:UniProtKB/TrEMBL;Acc:Q9SXA8]
AT1G11230	3.29335	1.68941	1.3753	1.22839	0.2193	0.279215		protein_coding	T28P6.11 protein [Source:UniProtKB/TrEMBL;Acc:Q9SXA9]
AT1G11240	899.113	0.656457	0.0794346	8.26411	1.40741e-16	8.14441e-16		protein_coding	Ribosomal RNA-processing protein [Source:UniProtKB/TrEMBL;Acc:Q8W494]
AT1G11260	1392.13	0.434373	0.239406	1.81438	0.0696199	0.0999441	STP1	protein_coding	STP1 [Source:UniProtKB/TrEMBL;Acc:A0A178WJ63]
AT1G11270	117.873	0.0249303	0.151016	0.165085	0.868877	0.895272		protein_coding	F-box protein At1g11270 [Source:UniProtKB/Swiss-Prot;Acc:Q7X7A9]
AT1G11280	916.629	0.338799	0.066358	5.10562	3.29718e-07	9.26964e-07		protein_coding	S-locus lectin protein kinase family protein [Source:TAIR;Acc:AT1G11280]
AT1G11290	73.9787	1.15487	0.187466	6.16041	7.25548e-10	2.57313e-09	PCMP-H40	protein_coding	CRR22 [Source:UniProtKB/TrEMBL;Acc:A0A178WFR8]
AT1G11300	200.132	0.523411	0.292827	1.78744	0.0738664	0.105461		protein_coding	G-type lectin S-receptor-like serine/threonine-protein kinase At1g11300 [Source:UniProtKB/Swiss-Prot;Acc:Q9SXB4]
AT1G11303	3.05499	0.960468	1.10644	0.868071	0.385356	0.454796		protein_coding	G-type lectin S-receptor-like serine/threonine-protein kinase At1g11303 [Source:UniProtKB/Swiss-Prot;Acc:Q9SXB5]
AT1G11310	2856.07	-1.51884	0.0835528	-18.1782	7.67683e-74	7.07653e-72	MLO2	protein_coding	MLO-like protein 2 [Source:UniProtKB/Swiss-Prot;Acc:Q9SXB6]
AT1G11320	118.323	0.048596	0.155519	0.312475	0.754679	0.797998		protein_coding	GDSL esterase/lipase [Source:UniProtKB/TrEMBL;Acc:Q9SXB7]
AT1G11330	1951.75	0.444308	0.143108	3.10471	0.00190463	0.00351304		protein_coding	G-type lectin S-receptor-like serine/threonine-protein kinase At1g11330 [Source:UniProtKB/Swiss-Prot;Acc:Q9SXB8]
AT1G11340	1.45091	2.44799	1.58677	1.54275	0.122892	0.166804	RKS1	protein_coding	G-type lectin S-receptor-like serine/threonine-protein kinase RKS1 [Source:UniProtKB/Swiss-Prot;Acc:Q9ZT07]
AT1G11350	94.8448	0.0304794	0.230414	0.132281	0.894762	0.916519	SD113	protein_coding	G-type lectin S-receptor-like serine/threonine-protein kinase SD1-13 [Source:UniProtKB/Swiss-Prot;Acc:Q9LPZ9]
AT1G11360	907.758	-0.43463	0.0630661	-6.89165	5.51485e-12	2.31569e-11		protein_coding	AT1G11360 protein [Source:UniProtKB/TrEMBL;Acc:C0Z2J1]
AT1G11370	1.06999	4.09974	2.05556	1.99447	0.046101	0.0685291	PME56	protein_coding	Probable pectinesterase 56 [Source:UniProtKB/Swiss-Prot;Acc:Q4PT34]
AT1G11380	585.984	-0.923602	0.106201	-8.69673	3.41596e-18	2.19028e-17		protein_coding	At1g11380 [Source:UniProtKB/TrEMBL;Acc:Q8LFV5]
AT1G11390	982.406	-0.288605	0.104567	-2.75999	0.00578033	0.00997155		protein_coding	Protein kinase superfamily protein [Source:UniProtKB/TrEMBL;Acc:F4I8V6]
AT1G11400	1023.57	-0.295903	0.0690919	-4.28274	1.84606e-05	4.33112e-05	PYM	protein_coding	PYM [Source:UniProtKB/TrEMBL;Acc:A0A178W3L1]
AT1G11410	159.313	-0.213964	0.163209	-1.31098	0.189863	0.245661		protein_coding	S-locus lectin protein kinase family protein [Source:TAIR;Acc:AT1G11410]
AT1G11420	286.668	0.774029	0.105813	7.31507	2.57256e-13	1.1972e-12	DUF2	protein_coding	DUF724 domain-containing protein 2 [Source:UniProtKB/Swiss-Prot;Acc:F4I8W1]
AT1G11430	689.515	-0.0979722	0.0860129	-1.13904	0.254686	0.318152	MORF9	protein_coding	Multiple organellar RNA editing factor 9, chloroplastic [Source:UniProtKB/Swiss-Prot;Acc:Q9LPZ1]
AT1G11440	251.01	-0.925671	0.144455	-6.40803	1.47411e-10	5.53433e-10		protein_coding	At1g11440 [Source:UniProtKB/TrEMBL;Acc:Q9LPZ0]
AT1G11450	622.088	-0.60315	0.0786745	-7.6664	1.76889e-14	8.95336e-14		protein_coding	WAT1-related protein [Source:UniProtKB/TrEMBL;Acc:A0A178WNM5]
AT1G11460	158.456	-2.04408	0.170842	-11.9648	5.43269e-33	8.12346e-32		protein_coding	WAT1-related protein At1g11460 [Source:UniProtKB/Swiss-Prot;Acc:F4I8W6]
AT1G11475	774.147	0.188168	0.0637526	2.95154	0.00316195	0.00566154	NRPB10	protein_coding	NRPE10 [Source:UniProtKB/TrEMBL;Acc:A0A178WP73]
AT1G11480	2383.05	-0.218901	0.063683	-3.43735	0.000587432	0.00115957		protein_coding	At1g11480/T23J18_15 [Source:UniProtKB/TrEMBL;Acc:Q94C21]
AT1G11490	5.01321	-0.0307458	0.676884	-0.0454225	0.963771	0.972709		protein_coding	Zinc finger (C2H2 type) family protein (Fragment) [Source:UniProtKB/TrEMBL;Acc:C0SUU5]
AT1G11500	27.604	-0.726967	0.283504	-2.56422	0.0103408	0.0171576		protein_coding	Protein of unknown function (DUF1218) [Source:TAIR;Acc:AT1G11500]
AT1G11530	610.254	-1.99075	0.298032	-6.67965	2.39514e-11	9.56834e-11	CXXS1	protein_coding	Thioredoxin-like protein CXXS1 [Source:UniProtKB/Swiss-Prot;Acc:Q8LDI5]
AT1G11540	552.377	-2.0505	0.206089	-9.94958	2.53244e-23	2.22616e-22		protein_coding	Sulfite exporter TauE/SafE family protein [Source:TAIR;Acc:AT1G11540]
AT1G11545	268.604	1.43214	0.33631	4.25841	2.05888e-05	4.80071e-05	XTH8	protein_coding	Xyloglucan endotransglucosylase/hydrolase [Source:UniProtKB/TrEMBL;Acc:A0A178W0W2]
AT1G11560	1.71078	-0.130915	1.40981	-0.0928598	0.926015	0.943148	OST3A	protein_coding	Probable dolichyl-diphosphooligosaccharide--protein glycosyltransferase subunit 3A [Source:UniProtKB/Swiss-Prot;Acc:F4I8X8]
AT1G11570	38.0657	-0.0820534	0.257464	-0.318698	0.749955	0.79411	NTL	protein_coding	NTF2-like [Source:TAIR;Acc:AT1G11570]
AT1G11572	1.84184	-1.00998	1.94234	-0.519979	0.603078	0.664135		protein_coding	Plant thionin family protein [Source:UniProtKB/TrEMBL;Acc:A7RED7]
AT1G11580	11969.2	-0.126559	0.0921649	-1.37318	0.169697	0.222396	ATPMEPCRA	protein_coding	methylesterase PCR A [Source:TAIR;Acc:AT1G11580]
AT1G11592	522.944	-0.561425	0.086215	-6.51191	7.41999e-11	2.8513e-10		ncRNA	other RNA [Source:TAIR;Acc:AT1G11592]
AT1G11600	208.639	0.577072	0.239341	2.41108	0.0159052	0.0256619	CYP77B1	protein_coding	Cytochrome P450 like protein [Source:UniProtKB/TrEMBL;Acc:Q9SAB7]
AT1G11620	0.696759	2.39553	2.72626	0.878688	0.379571	0.44896		protein_coding	Putative F-box/LRR-repeat/kelch-repeat protein At1g11620 [Source:UniProtKB/Swiss-Prot;Acc:Q9SAB5]
AT1G11630	291.806	0.0143023	0.0878517	0.162801	0.870675	0.89677		protein_coding	Pentatricopeptide repeat-containing protein At1g11630, mitochondrial [Source:UniProtKB/Swiss-Prot;Acc:Q9SAB4]
AT1G11650	5941.6	-0.508989	0.0539563	-9.43335	3.97187e-21	3.07316e-20	RBP45B	protein_coding	RBP45B [Source:UniProtKB/TrEMBL;Acc:A0A178WLD6]
AT1G11655	21.6519	-2.11465	0.619313	-3.41451	0.000638958	0.00125622		protein_coding	At1g11655 [Source:UniProtKB/TrEMBL;Acc:Q84VW6]
AT1G11660	1560.4	-0.0134749	0.053038	-0.254061	0.799448	0.836941	HSP70-16	protein_coding	Heat shock 70 kDa protein 16 [Source:UniProtKB/Swiss-Prot;Acc:Q9SAB1]
AT1G11670	2782.16	-0.606688	0.0963282	-6.29813	3.01253e-10	1.10112e-09	DTX36	protein_coding	Protein DETOXIFICATION 36 [Source:UniProtKB/Swiss-Prot;Acc:Q9SAB0]
AT1G11680	2415.34	0.237855	0.0842845	2.82205	0.00477178	0.00834254	CYP51G1	protein_coding	Sterol 14-demethylase [Source:UniProtKB/Swiss-Prot;Acc:Q9SAA9]
AT1G11700	102.865	-1.41971	0.312927	-4.53686	5.70974e-06	1.4171e-05		protein_coding	At1g11700 [Source:UniProtKB/TrEMBL;Acc:Q9SAA7]
AT1G11710	138.86	0.150065	0.135744	1.1055	0.268942	0.33376		protein_coding	Pentatricopeptide repeat-containing protein At1g11710, mitochondrial [Source:UniProtKB/Swiss-Prot;Acc:Q9SAA6]
AT1G11720	266.729	1.2428	0.140309	8.85762	8.17387e-19	5.45218e-18	ATSS3	protein_coding	SS3 [Source:UniProtKB/TrEMBL;Acc:A0A178W4M9]
AT1G11730	73.4402	0.808056	0.267961	3.01557	0.00256496	0.00464786	B3GALT1	protein_coding	Hexosyltransferase (Fragment) [Source:UniProtKB/TrEMBL;Acc:W8Q7D4]
AT1G11735	1.29551	-0.938901	1.7561	-0.534651	0.592892	0.654751	MIR171B	miRNA	MIR171B; miRNA [Source:TAIR;Acc:AT1G11735]
AT1G11740	48.206	-1.87974	0.313557	-5.99489	2.03623e-09	6.94884e-09		protein_coding	Ankyrin repeat family protein [Source:UniProtKB/TrEMBL;Acc:F4IAG4]
AT1G11750	772.474	0.112175	0.0740959	1.51391	0.130048	0.175522	CLPP6	protein_coding	ATP-dependent Clp protease proteolytic subunit [Source:UniProtKB/TrEMBL;Acc:F4IAG5]
AT1G11755	316.025	-0.0976723	0.112354	-0.869328	0.384668	0.454098	LEW1	protein_coding	Undecaprenyl pyrophosphate synthetase family protein [Source:UniProtKB/TrEMBL;Acc:Q8H0V2]
AT1G11760	190.608	0.116804	0.122233	0.955582	0.339284	0.40796	MED32	protein_coding	MED32 [Source:UniProtKB/TrEMBL;Acc:A0A178WG85]
AT1G11780	462.605	0.0168941	0.110305	0.153159	0.878273	0.903132		protein_coding	Alpha-ketoglutarate-dependent dioxygenase alkB [Source:UniProtKB/Swiss-Prot;Acc:Q9SA98]
AT1G11785	3.04608	-2.76307	1.47795	-1.86953	0.0615491	0.0892573		protein_coding	Putative uncharacterized protein [Source:UniProtKB/TrEMBL;Acc:Q56YI8]
AT1G11790	1020.29	-0.0445561	0.117525	-0.37912	0.704599	0.754719	ADT1	protein_coding	Arogenate dehydratase [Source:UniProtKB/TrEMBL;Acc:A0A178W336]
AT1G11800	341.73	0.137646	0.115552	1.1912	0.233574	0.29485		protein_coding	At1g11800/F25C20_3 [Source:UniProtKB/TrEMBL;Acc:Q9SA95]
AT1G11810	0.596721	0.542134	2.0134	0.269262	0.787728	0.826401		protein_coding	F-box protein At1g11810 [Source:UniProtKB/Swiss-Prot;Acc:Q9SA94]
AT1G11820	889.724	-0.00500943	0.0752531	-0.0665677	0.946926	0.959746		protein_coding	Glucan endo-1,3-beta-glucosidase 1 [Source:UniProtKB/Swiss-Prot;Acc:O65399]
AT1G11840	17258.2	-0.0507916	0.103135	-0.492474	0.622384	0.681863	ATGLX1	protein_coding
AT1G11860	3266.83	-0.456995	0.051727	-8.83474	1.00333e-18	6.66408e-18		protein_coding	Glycine cleavage T-protein family [Source:TAIR;Acc:AT1G11860]
AT1G11870	405.305	0.159103	0.103431	1.53825	0.123987	0.168125	OVA7	protein_coding	Serine--tRNA ligase, chloroplastic/mitochondrial [Source:UniProtKB/Swiss-Prot;Acc:Q8RWT8]
AT1G11880	160.579	0.148107	0.136344	1.08627	0.277361	0.342634		protein_coding	GPI mannosyltransferase 2 [Source:UniProtKB/TrEMBL;Acc:Q6NKT6]
AT1G11890	900.835	0.428277	0.0633743	6.7579	1.40005e-11	5.71944e-11	SEC22	protein_coding	SEC22 [Source:UniProtKB/TrEMBL;Acc:A0A178WBU4]
AT1G11900	73.7168	0.260076	0.184771	1.40755	0.159263	0.210305		protein_coding	Pentatricopeptide repeat-containing protein At1g11900 [Source:UniProtKB/Swiss-Prot;Acc:Q5BIV3]
AT1G11905	381.531	0.353903	0.100279	3.5292	0.000416821	0.000838062		protein_coding	B-cell receptor-associated protein 31-like protein [Source:UniProtKB/TrEMBL;Acc:Q8L702]
AT1G11910	25659	-0.714426	0.0779694	-9.1629	5.0522e-20	3.65856e-19	APA1	protein_coding	aspartic proteinase A1 [Source:TAIR;Acc:AT1G11910]
AT1G11915	56.7827	-0.0299485	0.25737	-0.116364	0.907364	0.927452		protein_coding	F12F1.23 protein [Source:UniProtKB/TrEMBL;Acc:O65389]
AT1G11920	8.43617	-1.40956	1.13719	-1.23951	0.215156	0.274399		protein_coding	Putative pectate lyase 2 [Source:UniProtKB/Swiss-Prot;Acc:O65388]
AT1G11925	1.50091	3.38539	2.01885	1.67689	0.0935642	0.130462		protein_coding	F12F1.21 protein [Source:UniProtKB/TrEMBL;Acc:O65387]
AT1G11930	1063.49	-0.381533	0.070045	-5.44697	5.12363e-08	1.55542e-07		protein_coding	Pyridoxal phosphate homeostasis protein [Source:UniProtKB/TrEMBL;Acc:Q944L8]
AT1G11940	187.421	1.17771	0.133892	8.79601	1.41769e-18	9.30322e-18		protein_coding	Core-2/I-branching beta-1,6-N-acetylglucosaminyltransferase family protein [Source:UniProtKB/TrEMBL;Acc:Q8GYH0]
AT1G11950	298.056	0.363046	0.102522	3.54116	0.000398377	0.000802765		protein_coding	Transcription factor jumonji (JmjC) domain-containing protein (Fragment) [Source:UniProtKB/TrEMBL;Acc:C0SUU8]
AT1G11960	599.475	-0.616639	0.0847859	-7.27289	3.51878e-13	1.62181e-12		protein_coding	Hyperosmolality-gated Ca2+ permeable channel 1.3 [Source:UniProtKB/TrEMBL;Acc:A0A097NUP7]
AT1G11990	1.73311	-2.44463	1.43118	-1.70812	0.0876147	0.122961		protein_coding	O-fucosyltransferase family protein [Source:TAIR;Acc:AT1G11990]
AT1G12000	5529.23	0.641008	0.128651	4.98255	6.2753e-07	1.71341e-06	PFP-BETA1	protein_coding	Pyrophosphate--fructose 6-phosphate 1-phosphotransferase subunit beta 1 [Source:UniProtKB/Swiss-Prot;Acc:Q8W4M5]
AT1G12010	1854.15	-2.11182	0.178756	-11.814	3.30399e-32	4.77636e-31		protein_coding	1-aminocyclopropane-1-carboxylate oxidase 3 [Source:UniProtKB/Swiss-Prot;Acc:O65378]
AT1G12013	4.45016	1.11732	0.788275	1.41743	0.156358	0.206817	SNOR111	snoRNA	SNOR111; snoRNA [Source:TAIR;Acc:AT1G12013]
AT1G12020	197.849	-0.13252	0.118995	-1.11366	0.265426	0.329919		protein_coding	F12F1.11 [Source:UniProtKB/TrEMBL;Acc:O65377]
AT1G12030	12.5257	3.9084	0.923263	4.23324	2.30348e-05	5.33085e-05		protein_coding	At1g12030 [Source:UniProtKB/TrEMBL;Acc:O65376]
AT1G12040	259.135	-1.02855	0.680043	-1.51248	0.130413	0.175985	LRX1	protein_coding	Leucine-rich repeat extensin-like protein 1 [Source:UniProtKB/Swiss-Prot;Acc:O65375]
AT1G12050	1678.36	0.792137	0.114485	6.91915	4.54368e-12	1.92197e-11	FAH	protein_coding	Fumarylacetoacetase [Source:UniProtKB/Swiss-Prot;Acc:Q8RW90]
AT1G12060	104.521	1.52312	0.214401	7.10408	1.21127e-12	5.3731e-12	BAG5	protein_coding	BAG5 [Source:UniProtKB/TrEMBL;Acc:A0A178WFD4]
AT1G12064	1.07014	3.37867	1.71459	1.97054	0.0487765	0.0721549		protein_coding	Transmembrane protein [Source:UniProtKB/TrEMBL;Acc:Q1G3V1]
AT1G12070	6.43757	1.44698	0.61953	2.3356	0.0195121	0.0310193		protein_coding	At1g12070 [Source:UniProtKB/TrEMBL;Acc:O65371]
AT1G12080	375.326	0.762856	0.298599	2.55478	0.0106254	0.0175904		protein_coding	At1g12080 [Source:UniProtKB/TrEMBL;Acc:O65370]
AT1G12090	122.918	1.40386	0.914097	1.53579	0.12459	0.168834	ELP	protein_coding	ELP [Source:UniProtKB/TrEMBL;Acc:A0A178W1A4]
AT1G12110	9315.72	-2.77636	0.106069	-26.1751	5.11189e-151	3.87613e-148	NPF6.3	protein_coding	NRT1.1 [Source:UniProtKB/TrEMBL;Acc:A0A178W8F7]
AT1G12120	1854.86	-0.443487	0.0553772	-8.00848	1.16137e-15	6.32511e-15		protein_coding	T28K15.14 protein [Source:UniProtKB/TrEMBL;Acc:Q9FWW2]
AT1G12130	10.2281	3.09734	0.623634	4.96659	6.814e-07	1.85452e-06		protein_coding	Flavin-containing monooxygenase FMO GS-OX-like 6 [Source:UniProtKB/Swiss-Prot;Acc:Q9FWW3]
AT1G12140	2564.35	-0.499982	0.106359	-4.70088	2.59039e-06	6.65535e-06	FMOGS-OX5	protein_coding	Flavin-containing monooxygenase FMO GS-OX5 [Source:UniProtKB/Swiss-Prot;Acc:A8MRX0]
AT1G12150	15.2936	-0.885597	0.719883	-1.2302	0.218624	0.278475		protein_coding	WEB family protein At1g12150 [Source:UniProtKB/Swiss-Prot;Acc:Q9FWW5]
AT1G12160	618.317	-0.108948	0.0977769	-1.11425	0.265173	0.32971		protein_coding	Flavin-containing monooxygenase FMO GS-OX-like 1 [Source:UniProtKB/Swiss-Prot;Acc:Q9FWW6]
AT1G12180	25.4996	8.37595	1.20819	6.93262	4.13107e-12	1.75596e-11		protein_coding	BEST Arabidopsis thaliana protein match is: HSP20-like chaperones superfamily protein (TAIR:AT5G47600.1); Has 8 Blast hits to 8 proteins in 3 species: Archae - 0; Bacteria - 0; Metazoa - 0; Fungi - 0; Plants - 8; Viruses - 0; Other Eukaryotes - 0 (s /.../ NCBI BLink). [Source:TAIR;Acc:AT1G12180]
AT1G12200	3180.78	1.27712	0.180762	7.06518	1.60409e-12	7.05176e-12		protein_coding	Flavin-containing monooxygenase [Source:UniProtKB/TrEMBL;Acc:A0A178W1K3]
AT1G12210	172.476	-0.130279	0.129244	-1.00801	0.313448	0.381065	RFL1	protein_coding	Disease resistance protein RFL1 [Source:UniProtKB/Swiss-Prot;Acc:Q8L3R3]
AT1G12211	16.4086	-1.38442	0.555146	-2.49379	0.0126389	0.0207118		protein_coding	unknown protein; Has 30201 Blast hits to 17322 proteins in 780 species: Archae - 12; Bacteria - 1396; Metazoa - 17338; Fungi - 3422; Plants - 5037; Viruses - 0; Other Eukaryotes - 2996 (source: NCBI BLink). [Source:TAIR;Acc:AT1G12211]
AT1G12220	327.045	-0.273182	0.122687	-2.22665	0.0259704	0.040409	RPS5	protein_coding	Disease resistance protein [Source:UniProtKB/TrEMBL;Acc:Q56YM8]
AT1G12230	1836.46	0.18344	0.0675112	2.71719	0.00658394	0.0112595		protein_coding	Aldolase superfamily protein [Source:UniProtKB/TrEMBL;Acc:F4IC59]
AT1G12240	2628.2	0.177798	0.175516	1.013	0.311059	0.378494	BFRUCT4	protein_coding	Acid beta-fructofuranosidase 4, vacuolar [Source:UniProtKB/Swiss-Prot;Acc:Q39041]
AT1G12244	89.9309	0.444138	0.197461	2.24925	0.0244969	0.038276		protein_coding	Polynucleotidyl transferase, ribonuclease H-like superfamily protein [Source:UniProtKB/TrEMBL;Acc:F4IC62]
AT1G12250	192.892	-0.757823	0.20364	-3.72138	0.000198134	0.000413288	TL20.3	protein_coding	Thylakoid lumenal protein TL20.3, chloroplastic [Source:UniProtKB/Swiss-Prot;Acc:Q8H1Q1]
AT1G12260	195.495	-0.168807	0.173783	-0.971372	0.331363	0.399616	NAC007	protein_coding	NAC domain-containing protein 7 [Source:UniProtKB/Swiss-Prot;Acc:Q9FWX2]
AT1G12270	1667.52	0.479906	0.056833	8.44415	3.06278e-17	1.84931e-16	HOP1	protein_coding	Hop1 [Source:UniProtKB/TrEMBL;Acc:A0A178WM19]
AT1G12280	190.312	0.0209695	0.143181	0.146455	0.883562	0.907499	SUMM2	protein_coding	Disease resistance protein SUMM2 [Source:UniProtKB/Swiss-Prot;Acc:P60838]
AT1G12290	533.345	-1.42744	0.114338	-12.4843	9.09325e-36	1.5833e-34		protein_coding	Probable disease resistance protein At1g12290 [Source:UniProtKB/Swiss-Prot;Acc:P60839]
AT1G12300	150.798	0.367608	0.144386	2.54601	0.0108961	0.0180178		protein_coding	Pentatricopeptide repeat-containing protein At1g12300, mitochondrial [Source:UniProtKB/Swiss-Prot;Acc:Q0WKV3]
AT1G12310	1549.66	-0.0614848	0.0915399	-0.671672	0.501792	0.568139	CML13	protein_coding	Probable calcium-binding protein CML13 [Source:UniProtKB/Swiss-Prot;Acc:Q94AZ4]
AT1G12320	91.8018	0.644153	0.277829	2.31853	0.0204207	0.0323456		protein_coding	Ankyrin repeat/KH domain protein (DUF1442) [Source:UniProtKB/TrEMBL;Acc:Q9LNB3]
AT1G12330	168.557	-0.656867	0.232716	-2.82261	0.00476342	0.00832916		protein_coding	Cyclin-dependent kinase-like protein [Source:UniProtKB/TrEMBL;Acc:Q9LNB2]
AT1G12350	599.605	-0.592421	0.116487	-5.08575	3.66178e-07	1.02444e-06	PPCS1	protein_coding	Phosphopantothenate--cysteine ligase 1 [Source:UniProtKB/Swiss-Prot;Acc:Q8GXR5]
AT1G12360	2896.44	-0.55052	0.0484045	-11.3733	5.67817e-30	7.23813e-29	KEU	protein_coding	SNARE-interacting protein KEULE [Source:UniProtKB/Swiss-Prot;Acc:Q9C5X3]
AT1G12370	1167.58	0.200742	0.171918	1.16766	0.242944	0.305251	PHR1	protein_coding	Deoxyribodipyrimidine photo-lyase [Source:UniProtKB/Swiss-Prot;Acc:Q9SB00]
AT1G12380	649.696	0.697946	0.134236	5.19941	1.99927e-07	5.72828e-07		protein_coding	unknown protein; BEST Arabidopsis thaliana protein match is: unknown protein (TAIR:AT1G62870.1); Has 173 Blast hits to 170 proteins in 34 species: Archae - 0; Bacteria - 4; Metazoa - 25; Fungi - 8; Plants - 123; Viruses - 7; Other Eukaryotes - 6 (so /.../NCBI BLink). [Source:TAIR;Acc:AT1G12380]
AT1G12390	615.137	-0.273207	0.072319	-3.7778	0.000158221	0.000333436		protein_coding	Protein cornichon homolog 4 [Source:UniProtKB/Swiss-Prot;Acc:Q84W04]
AT1G12400	216.166	0.0730302	0.10801	0.676143	0.49895	0.565302		protein_coding	Nucleotide excision repair, TFIIH, subunit TTDA [Source:TAIR;Acc:AT1G12400]
AT1G12410	1084.9	-0.16551	0.0548542	-3.01727	0.00255059	0.00462467	CLPR2	protein_coding	ATP-dependent Clp protease proteolytic subunit-related protein 2, chloroplastic [Source:UniProtKB/Swiss-Prot;Acc:Q9XJ36]
AT1G12420	799.404	-0.176674	0.138942	-1.27156	0.203529	0.2613	ACR8	protein_coding	ACT domain-containing protein ACR8 [Source:UniProtKB/Swiss-Prot;Acc:Q9LNA5]
AT1G12430	1186.48	0.112745	0.104867	1.07512	0.28232	0.347901	ARK3	protein_coding	Kinesin-like protein [Source:UniProtKB/TrEMBL;Acc:F4IC87]
AT1G12440	1120.43	-0.280463	0.103346	-2.71383	0.00665099	0.011361	SAP1	protein_coding	Zinc finger A20 and AN1 domain-containing stress-associated protein 1 [Source:UniProtKB/Swiss-Prot;Acc:Q6NNI8]
AT1G12450	252.691	0.109326	0.122485	0.892563	0.372091	0.441424		protein_coding	At1g12450 [Source:UniProtKB/TrEMBL;Acc:Q6NQK3]
AT1G12460	162.141	0.814697	0.136733	5.9583	2.54876e-09	8.62032e-09		protein_coding	Probable LRR receptor-like serine/threonine-protein kinase At1g12460 [Source:UniProtKB/Swiss-Prot;Acc:C0LGE4]
AT1G12470	1775.13	-0.230302	0.0592405	-3.88758	0.000101247	0.000218201	VPS18	protein_coding	Vacuolar sorting protein 18 [Source:UniProtKB/Swiss-Prot;Acc:F4IDS7]
AT1G12490	0.8977	1.27243	1.85649	0.685397	0.493094	0.559665		protein_coding	F-box associated ubiquitination effector family protein [Source:UniProtKB/TrEMBL;Acc:F4IDS9]
AT1G12500	1306.21	-0.850047	0.0942113	-9.02277	1.83391e-19	1.2735e-18		protein_coding	Probable sugar phosphate/phosphate translocator At1g12500 [Source:UniProtKB/Swiss-Prot;Acc:Q9LDH3]
AT1G12520	2099.87	-0.617782	0.0747844	-8.26083	1.4466e-16	8.35066e-16	CCS	protein_coding	Copper chaperone for superoxide dismutase, chloroplastic/cytosolic [Source:UniProtKB/Swiss-Prot;Acc:Q9LD47]
AT1G12530	469.328	-0.377676	0.0758515	-4.97915	6.38648e-07	1.74255e-06		protein_coding	Putative uncharacterized protein [Source:UniProtKB/TrEMBL;Acc:Q5Q0H6]
AT1G12550	124.572	-0.894823	0.20154	-4.43993	8.99883e-06	2.18429e-05	HPR3	protein_coding	Glyoxylate/hydroxypyruvate reductase HPR3 [Source:UniProtKB/Swiss-Prot;Acc:Q9LE33]
AT1G12560	136.669	-0.570877	0.611382	-0.933748	0.350434	0.419201	EXPA7	protein_coding	Expansin [Source:UniProtKB/TrEMBL;Acc:A0A178W749]
AT1G12570	0.658307	3.05421	3.45107	0.885003	0.376155	0.445413		protein_coding	At1g12570 [Source:UniProtKB/TrEMBL;Acc:Q66GI5]
AT1G12580	1061.12	-0.422778	0.108398	-3.90023	9.61012e-05	0.000207663	PEPKR1	protein_coding	PEPKR1 [Source:UniProtKB/TrEMBL;Acc:A0A178WE53]
AT1G12600	24.8486	0.399126	0.332798	1.19931	0.230409	0.291375	UTR4	protein_coding	UDP-galactose/UDP-glucose transporter 4 [Source:UniProtKB/Swiss-Prot;Acc:Q9LDX3]
AT1G12610	1.122	-1.56271	2.45471	-0.636617	0.524374	0.590295	DREB1F	protein_coding	Dehydration-responsive element-binding protein 1F [Source:UniProtKB/Swiss-Prot;Acc:Q9LN86]
AT1G12620	155.33	0.707095	0.126822	5.57548	2.46853e-08	7.70486e-08		protein_coding	Pentatricopeptide repeat-containing protein At1g12620 [Source:UniProtKB/Swiss-Prot;Acc:Q9ASZ8]
AT1G12630	8.878	1.07073	0.475212	2.25315	0.0242495	0.0379323	ERF027	protein_coding	Ethylene-responsive transcription factor ERF027 [Source:UniProtKB/Swiss-Prot;Acc:Q38Q39]
AT1G12640	1780.37	-0.51807	0.107838	-4.80414	1.55421e-06	4.08832e-06	LPLAT1	protein_coding	Lysophospholipid acyltransferase 1 [Source:UniProtKB/Swiss-Prot;Acc:F4IDU4]
AT1G12650	875.019	0.226606	0.0935186	2.42311	0.0153882	0.0248901		protein_coding	At1g12650/T12C24_1 [Source:UniProtKB/TrEMBL;Acc:Q8W1E4]
AT1G12680	620.77	-0.145731	0.0989474	-1.47281	0.140801	0.188339	PEPKR2	protein_coding	Serine/threonine-protein kinase PEPKR2 [Source:UniProtKB/Swiss-Prot;Acc:Q8W490]
AT1G12700	103.433	0.584365	0.151761	3.85057	0.000117842	0.000252115		protein_coding	ATP binding;nucleic acid binding;helicases [Source:TAIR;Acc:AT1G12700]
AT1G12710	322.945	-0.429771	0.257024	-1.6721	0.0945037	0.131584	AtPP2-A12	protein_coding	phloem protein 2-A12 [Source:TAIR;Acc:AT1G12710]
AT1G12730	189.898	-0.0048906	0.125114	-0.0390891	0.968819	0.97649		protein_coding	GPI transamidase subunit PIG-U [Source:UniProtKB/TrEMBL;Acc:Q94K70]
AT1G12740	1327.3	-0.330083	0.428439	-0.770432	0.441044	0.509594	CYP87A2	protein_coding	Cytochrome P450, family 87, subfamily A, polypeptide 2 [Source:UniProtKB/TrEMBL;Acc:Q9LN73]
AT1G12750	835.61	-1.18791	0.109776	-10.8213	2.72992e-27	2.96258e-26	RBL6	protein_coding	RHOMBOID-like protein 6, mitochondrial [Source:UniProtKB/Swiss-Prot;Acc:Q8VZ48]
AT1G12760	2443.65	-1.28511	0.0673783	-19.073	4.23085e-81	4.87502e-79		protein_coding	E3 ubiquitin-protein ligase At1g12760 [Source:UniProtKB/Swiss-Prot;Acc:Q9LN71]
AT1G12770	478.663	0.0790917	0.104269	0.758532	0.448132	0.516211	RH47	protein_coding	DEAD-box ATP-dependent RNA helicase 47, mitochondrial [Source:UniProtKB/Swiss-Prot;Acc:Q8W4E1]
AT1G12775	92.1982	0.199632	0.156556	1.27515	0.202256	0.259922		protein_coding	Pentatricopeptide repeat-containing protein At1g12775, mitochondrial [Source:UniProtKB/Swiss-Prot;Acc:Q9LPX2]
AT1G12780	936.349	-0.452202	0.160472	-2.81795	0.0048331	0.00843469	UGE1	protein_coding	Bifunctional UDP-glucose 4-epimerase and UDP-xylose 4-epimerase 1 [Source:UniProtKB/Swiss-Prot;Acc:Q42605]
AT1G12790	105.759	-0.280578	0.194798	-1.44036	0.149767	0.198939	PTD	protein_coding	Protein PARTING DANCERS [Source:UniProtKB/Swiss-Prot;Acc:F4IDW9]
AT1G12800	763.001	0.319972	0.0759191	4.21464	2.50174e-05	5.76982e-05		protein_coding	Nucleic acid-binding, OB-fold-like protein [Source:UniProtKB/TrEMBL;Acc:Q94AJ9]
AT1G12805	2.64212	3.7547	1.41332	2.65665	0.00789215	0.0133204		protein_coding	Nucleotide binding protein [Source:UniProtKB/TrEMBL;Acc:Q3EDD5]
AT1G12810	1000.08	-0.481594	0.0779166	-6.18088	6.37447e-10	2.26953e-09		protein_coding	Proline-rich family protein [Source:UniProtKB/TrEMBL;Acc:F4IDX2]
AT1G12820	1177.32	-0.0385556	0.0669365	-0.576003	0.564613	0.62821	AFB3	protein_coding	Protein AUXIN SIGNALING F-BOX 3 [Source:UniProtKB/Swiss-Prot;Acc:Q9LPW7]
AT1G12830	386.53	0.834751	0.0789528	10.5728	3.98456e-26	4.03885e-25		protein_coding	F13K23.8 protein [Source:UniProtKB/TrEMBL;Acc:Q9LPW6]
AT1G12840	3101.41	0.109232	0.0639527	1.70801	0.087634	0.122981	VHA-C	protein_coding	V-type proton ATPase subunit C [Source:UniProtKB/Swiss-Prot;Acc:Q9SDS7]
AT1G12845	5.66684	1.18702	0.650521	1.82473	0.0680424	0.0978888		protein_coding	At1g12845 [Source:UniProtKB/TrEMBL;Acc:Q0IGM1]
AT1G12850	1087.63	-0.0962664	0.0603558	-1.59498	0.110717	0.151838		protein_coding	At1g12850/F13K23_8 [Source:UniProtKB/TrEMBL;Acc:Q94BZ6]
AT1G12860	68.6007	1.0641	0.225137	4.72644	2.28493e-06	5.90735e-06	SCRM2	protein_coding	Transcription factor SCREAM2 [Source:UniProtKB/Swiss-Prot;Acc:Q9LPW3]
AT1G12880	94.258	1.05395	0.184588	5.70974	1.13147e-08	3.64234e-08	NUDT12	protein_coding	NUDT12 [Source:UniProtKB/TrEMBL;Acc:A0A178WEE5]
AT1G12890	10.2976	1.25926	0.515778	2.44148	0.0146271	0.0237202	ERF088	protein_coding	Ethylene-responsive transcription factor ERF088 [Source:UniProtKB/Swiss-Prot;Acc:Q3E703]
AT1G12900	183.995	1.35825	0.269258	5.04443	4.54884e-07	1.26002e-06	GAPA-2	protein_coding	glyceraldehyde 3-phosphate dehydrogenase A subunit 2 [Source:TAIR;Acc:AT1G12900]
AT1G12910	664.972	0.229502	0.0798695	2.87346	0.00405998	0.00716203	LWD1	protein_coding	WD repeat-containing protein LWD1 [Source:UniProtKB/Swiss-Prot;Acc:Q9LPV9]
AT1G12920	2907.11	0.253154	0.0387203	6.53802	6.23376e-11	2.40767e-10	ERF1-2	protein_coding	Eukaryotic peptide chain release factor subunit 1-2 [Source:UniProtKB/Swiss-Prot;Acc:Q9LPV8]
AT1G12930	716.601	0.302523	0.0769086	3.93354	8.37045e-05	0.000182249		protein_coding	ARM repeat superfamily protein [Source:UniProtKB/TrEMBL;Acc:F4HNZ9]
AT1G12940	13.449	3.86083	0.790435	4.88444	1.03722e-06	2.77624e-06	NRT2.5	protein_coding	High affinity nitrate transporter 2.5 [Source:UniProtKB/Swiss-Prot;Acc:Q9LPV5]
AT1G12950	214.472	2.18844	0.463202	4.72459	2.30582e-06	5.95808e-06	DTX31	protein_coding	Protein DETOXIFICATION [Source:UniProtKB/TrEMBL;Acc:A0A178WCP4]
AT1G12970	387.425	-0.284246	0.106413	-2.67114	0.00755933	0.0128061	PIRL3	protein_coding	Plant intracellular Ras-group-related LRR protein 3 [Source:UniProtKB/Swiss-Prot;Acc:Q8W4Q3]
AT1G12980	3.02028	4.95717	1.42048	3.4898	0.000483383	0.000963813	ESR1	protein_coding	Ethylene-responsive transcription factor ESR1 [Source:UniProtKB/Swiss-Prot;Acc:Q9SAD4]
AT1G12990	153.699	0.982954	0.151118	6.50453	7.79347e-11	2.98945e-10		protein_coding	Beta-1,4-N-acetylglucosaminyltransferase family protein [Source:UniProtKB/TrEMBL;Acc:F4HP06]
AT1G13000	618.167	-0.40863	0.123571	-3.30685	0.000943523	0.00181493		protein_coding	Transmembrane protein, putative (DUF707) [Source:UniProtKB/TrEMBL;Acc:Q8VYF6]
AT1G13020	1233.03	0.37774	0.0961004	3.93068	8.47064e-05	0.000184311	EIF4B2	protein_coding	eIF4B2 [Source:UniProtKB/TrEMBL;Acc:A0A178W345]
AT1G13030	378.807	1.01778	0.161073	6.31874	2.63704e-10	9.71116e-10	COIL	protein_coding	Coilin [Source:UniProtKB/Swiss-Prot;Acc:Q8RWK8]
AT1G13040	181.466	0.616678	0.142734	4.32048	1.55691e-05	3.68547e-05		protein_coding	Pentatricopeptide repeat-containing protein At1g13040, mitochondrial [Source:UniProtKB/Swiss-Prot;Acc:Q9SAD9]
AT1G13050	120.839	0.615078	0.159492	3.85647	0.000115036	0.00024647		protein_coding	F3F19.7 [Source:UniProtKB/TrEMBL;Acc:Q9SAE0]
AT1G13060	3037.43	0.534898	0.0436275	12.2606	1.47456e-34	2.41204e-33	PBE1	protein_coding	20S proteasome beta subunit E1 [Source:UniProtKB/TrEMBL;Acc:F4HP14]
AT1G13080	1128	-1.11935	0.178894	-6.25705	3.92319e-10	1.4205e-09	CYP71B2	protein_coding	Cytochrome P450 71B2 [Source:UniProtKB/Swiss-Prot;Acc:O65788]
AT1G13090	485.851	-0.0645584	0.17117	-0.37716	0.706055	0.756106	CYP71B28	protein_coding	Cytochrome P450 71B28 [Source:UniProtKB/Swiss-Prot;Acc:Q9SAE3]
AT1G13100	643.705	-1.22001	0.157314	-7.75526	8.81593e-15	4.55344e-14	CYP71B29	protein_coding	Cytochrome P450 71B29 [Source:UniProtKB/Swiss-Prot;Acc:Q9SAE4]
AT1G13110	3534.05	-1.31312	0.129686	-10.1254	4.26186e-24	3.89651e-23	CYP71B7	protein_coding	CYP71B7 [Source:UniProtKB/TrEMBL;Acc:A0A178WGC6]
AT1G13120	881.286	0.380825	0.0581586	6.54803	5.82992e-11	2.25912e-10	GLE1	protein_coding	Protein GLE1 [Source:UniProtKB/Swiss-Prot;Acc:Q0WPZ7]
AT1G13130	221.845	0.825919	0.185622	4.44947	8.60822e-06	2.09358e-05		protein_coding	At1g13130 [Source:UniProtKB/TrEMBL;Acc:Q66GP7]
AT1G13143	9.49449	-0.650699	0.512752	-1.26903	0.204429	0.262299		protein_coding
AT1G13150	0.671416	1.75868	2.3587	0.745614	0.455901	0.523927	CYP86C4	protein_coding	Cytochrome P450, family 86, subfamily C, polypeptide 4 [Source:UniProtKB/TrEMBL;Acc:Q9SAE8]
AT1G13160	1400.6	0.548122	0.0759921	7.21288	5.47789e-13	2.49203e-12		protein_coding	ARM repeat superfamily protein [Source:UniProtKB/TrEMBL;Acc:Q0WVH7]
AT1G13170	909.26	0.898232	0.0802208	11.197	4.21751e-29	5.09963e-28	ORP1D	protein_coding	OSBP(Oxysterol binding protein)-related protein 1D [Source:UniProtKB/TrEMBL;Acc:F4HP28]
AT1G13180	425.621	0.499969	0.0917094	5.45166	4.99017e-08	1.51608e-07	ARP3	protein_coding	Actin-related protein 3 [Source:UniProtKB/Swiss-Prot;Acc:Q9SAF1]
AT1G13190	967.435	0.194762	0.0599979	3.24615	0.00116976	0.00222049		protein_coding	F3F19.21 protein [Source:UniProtKB/TrEMBL;Acc:Q9SAF2]
AT1G13195	458.822	-0.925728	0.147469	-6.27746	3.44148e-10	1.25225e-09		protein_coding	At1g13195 [Source:UniProtKB/TrEMBL;Acc:Q9SAF3]
AT1G13200	0.553499	0.62047	2.40237	0.258275	0.796195	0.834018		protein_coding	Putative F-box/kelch-repeat protein At1g13200 [Source:UniProtKB/Swiss-Prot;Acc:Q9SAF4]
AT1G13210	1185.77	0.106318	0.201039	0.528843	0.596915	0.658458	ALA11	protein_coding	Probable phospholipid-transporting ATPase 11 [Source:UniProtKB/Swiss-Prot;Acc:Q9SAF5]
AT1G13220	998.366	0.702441	0.0908875	7.72869	1.08659e-14	5.56942e-14	LINC2	protein_coding	nuclear matrix constituent protein-related [Source:TAIR;Acc:AT1G13220]
AT1G13230	2.1434	-1.49428	1.32166	-1.1306	0.258222	0.322106	PII-2	protein_coding	Piriformospora indica-insensitive protein 2 [Source:UniProtKB/Swiss-Prot;Acc:Q5PP26]
AT1G13245	277.97	-1.15324	0.111166	-10.374	3.25692e-25	3.1583e-24	RTFL17	protein_coding	At1g13245 [Source:UniProtKB/TrEMBL;Acc:Q9SAF8]
AT1G13250	454.824	-0.567824	0.203803	-2.78614	0.00533391	0.00924828	GATL3	protein_coding	Probable galacturonosyltransferase-like 3 [Source:UniProtKB/Swiss-Prot;Acc:Q0V7R1]
AT1G13260	898.921	-0.918898	0.589798	-1.55799	0.119237	0.162169	RAV1	protein_coding	AP2/ERF and B3 domain-containing transcription factor RAV1 [Source:UniProtKB/Swiss-Prot;Acc:Q9ZWM9]
AT1G13270	247.517	0.445949	0.138496	3.21995	0.00128213	0.00242031	MAP1B	protein_coding	Methionine aminopeptidase 1B, chloroplastic [Source:UniProtKB/Swiss-Prot;Acc:Q9FV52]
AT1G13280	706.065	0.569866	0.133536	4.26752	1.97661e-05	4.62357e-05	AOC4	protein_coding	Allene oxide cyclase 4, chloroplastic [Source:UniProtKB/Swiss-Prot;Acc:Q93ZC5]
AT1G13300	1908.01	-1.66948	0.391466	-4.26469	2.00179e-05	4.67734e-05	HRS1	protein_coding	Transcription factor HRS1 [Source:UniProtKB/Swiss-Prot;Acc:Q9FX67]
AT1G13310	25.3938	-0.71118	0.44408	-1.60147	0.109273	0.150037		protein_coding	Endosomal targeting BRO1-like domain-containing protein [Source:UniProtKB/TrEMBL;Acc:Q9FX66]
AT1G13320	1953.92	0.0322568	0.0509253	0.633414	0.526463	0.592277	PP2AA3	protein_coding	Serine/threonine-protein phosphatase 2A 65 kDa regulatory subunit A gamma isoform [Source:UniProtKB/Swiss-Prot;Acc:Q38951]
AT1G13330	89.2855	0.760312	0.167187	4.54766	5.4246e-06	1.34946e-05	HOP2	protein_coding	Homologous-pairing protein 2 homolog [Source:UniProtKB/Swiss-Prot;Acc:Q9FX64]
AT1G13340	488.583	-0.674869	0.101036	-6.6795	2.39766e-11	9.5768e-11		protein_coding	Regulator of Vps4 activity in the MVB pathway protein [Source:UniProtKB/TrEMBL;Acc:Q9FX63]
AT1G13350	1210.74	-0.584238	0.0650799	-8.97724	2.77653e-19	1.90778e-18		protein_coding	Protein kinase superfamily protein [Source:TAIR;Acc:AT1G13350]
AT1G13360	3961.95	-1.5482	0.0743256	-20.83	2.31446e-96	4.61049e-94		protein_coding	T6J4.11 protein [Source:UniProtKB/TrEMBL;Acc:Q9FX61]
AT1G13370	18.7536	4.02778	0.72702	5.54012	3.02263e-08	9.35977e-08		protein_coding	Histone H3-like 1 [Source:UniProtKB/Swiss-Prot;Acc:Q9FX60]
AT1G13380	541.375	0.698419	0.116811	5.97906	2.24426e-09	7.62887e-09		protein_coding	Expressed protein [Source:UniProtKB/TrEMBL;Acc:Q9FX59]
AT1G13390	1061.73	-0.720203	0.072926	-9.87581	5.30039e-23	4.57718e-22		protein_coding	At1g13390 [Source:UniProtKB/TrEMBL;Acc:Q9FX58]
AT1G13410	89.8932	0.882841	0.165002	5.35048	8.77209e-08	2.59988e-07		protein_coding	Tetratricopeptide repeat (TPR)-like superfamily protein [Source:UniProtKB/TrEMBL;Acc:Q0WVP2]
AT1G13420	881.231	0.644773	0.26742	2.41109	0.0159049	0.0256619	SOT8	protein_coding	Cytosolic sulfotransferase 8 [Source:UniProtKB/Swiss-Prot;Acc:Q9FX56]
AT1G13430	18.5123	1.21077	0.399211	3.0329	0.00242214	0.00440501	STO9	protein_coding	Cytosolic sulfotransferase 9 [Source:UniProtKB/Swiss-Prot;Acc:Q9FX55]
AT1G13440	36989.2	-0.685287	0.145745	-4.70197	2.57661e-06	6.62355e-06	GAPC2	protein_coding	Glyceraldehyde-3-phosphate dehydrogenase GAPC2, cytosolic [Source:UniProtKB/Swiss-Prot;Acc:Q9FX54]
AT1G13448	9.20013	-1.78399	0.617664	-2.88828	0.00387354	0.00685731		lncRNA	other RNA [Source:TAIR;Acc:AT1G13448]
AT1G13450	925.429	-0.706971	0.0781853	-9.04224	1.53487e-19	1.07345e-18	GT-1	protein_coding	Trihelix transcription factor GT-1 [Source:UniProtKB/Swiss-Prot;Acc:Q9FX53]
AT1G13460	867.611	-0.79525	0.0679905	-11.6965	1.32844e-31	1.85429e-30	B'THETA	protein_coding	Serine/threonine protein phosphatase 2A 57 kDa regulatory subunit B' theta isoform [Source:UniProtKB/Swiss-Prot;Acc:Q8LF36]
AT1G13480	111.299	-0.124142	0.345166	-0.359659	0.719102	0.767871		protein_coding	At1g13480 [Source:UniProtKB/TrEMBL;Acc:Q56Y29]
AT1G13490	5.35252	1.15457	0.795339	1.45167	0.146592	0.195207		protein_coding	F13B4.1 protein [Source:UniProtKB/TrEMBL;Acc:Q9FZ74]
AT1G13500	90.7227	-0.196808	0.311103	-0.632614	0.526986	0.592809		protein_coding	Protein of unknown function (DUF1262) [Source:TAIR;Acc:AT1G13500]
AT1G13510	272.789	-0.2962	0.225187	-1.31535	0.188392	0.243968		protein_coding	Uncharacterized protein At1g13510 [Source:UniProtKB/TrEMBL;Acc:Q8VZN5]
AT1G13520	743.406	0.269016	0.175807	1.53018	0.125973	0.170444		protein_coding	At1g13520 [Source:UniProtKB/TrEMBL;Acc:Q6NNH1]
AT1G13530	101.646	-0.683915	0.212282	-3.22173	0.00127419	0.00240609		protein_coding	Protein of unknown function (DUF1262) [Source:TAIR;Acc:AT1G13530]
AT1G13540	41.4722	-1.23164	0.274286	-4.49033	7.11127e-06	1.74632e-05		protein_coding	At1g13540 [Source:UniProtKB/TrEMBL;Acc:Q6NM24]
AT1G13550	40.2524	-1.7275	0.318534	-5.42328	5.8515e-08	1.76612e-07		protein_coding	Putative uncharacterized protein [Source:UniProtKB/TrEMBL;Acc:Q3EDD3]
AT1G13560	1778.47	0.0467637	0.0539699	0.866477	0.386229	0.455551	AAPT1	protein_coding	ATAAPT1 [Source:UniProtKB/TrEMBL;Acc:A0A178WA43]
AT1G13570	504.506	0.0127969	0.0953495	0.134211	0.893236	0.915355		protein_coding	F-box/FBD/LRR-repeat protein At1g13570 [Source:UniProtKB/Swiss-Prot;Acc:Q9FZ70]
AT1G13580	471.12	-0.131775	0.108064	-1.21942	0.222687	0.282898	LAG13	protein_coding	LOH3 [Source:UniProtKB/TrEMBL;Acc:A0A178WFM1]
AT1G13590	315.595	-1.3022	0.28573	-4.55744	5.17804e-06	1.29072e-05	PSK1	protein_coding	Phytosulfokines 1 [Source:UniProtKB/Swiss-Prot;Acc:Q9LMY9]
AT1G13600	130.679	-2.6879	0.308613	-8.70961	3.04927e-18	1.96212e-17	AtbZIP58	protein_coding	BZIP58 [Source:UniProtKB/TrEMBL;Acc:A0A178WP44]
AT1G13610	61.5512	0.968114	0.396473	2.44182	0.0146135	0.0236998		protein_coding	Alpha/beta-Hydrolases superfamily protein [Source:UniProtKB/TrEMBL;Acc:Q9FZ68]
AT1G13620	23.0411	3.6004	0.573036	6.28303	3.32031e-10	1.21022e-09	RGF2	protein_coding	Root meristem growth factor 2 [Source:UniProtKB/Swiss-Prot;Acc:Q6DSU1]
AT1G13630	137.763	-0.0141961	0.199368	-0.0712056	0.943234	0.957243		protein_coding	Tetratricopeptide repeat (TPR)-like superfamily protein [Source:TAIR;Acc:AT1G13630]
AT1G13635	358.66	-2.01628	0.154948	-13.0126	1.03746e-38	2.10773e-37		protein_coding	DNA glycosylase superfamily protein [Source:UniProtKB/TrEMBL;Acc:F4HSJ2]
AT1G13640	2116.05	-0.378423	0.152599	-2.47985	0.0131437	0.0214732	PI4KG6	protein_coding	Phosphatidylinositol 4-kinase gamma 6 [Source:UniProtKB/Swiss-Prot;Acc:Q8W4R8]
AT1G13670	1878.7	-1.39	0.174617	-7.96028	1.7165e-15	9.23294e-15		protein_coding	At1g13670 [Source:UniProtKB/TrEMBL;Acc:Q9LMY0]
AT1G13680	0.968556	3.05647	3.38361	0.903316	0.366358	0.435509		protein_coding	F21F23.12 protein [Source:UniProtKB/TrEMBL;Acc:Q9LMX9]
AT1G13690	416.326	0.829387	0.092901	8.92764	4.35192e-19	2.94887e-18	ATE1	protein_coding	ATE1 [Source:UniProtKB/TrEMBL;Acc:A0A178WKP3]
AT1G13700	85.0364	1.79425	0.305124	5.8804	4.09269e-09	1.3638e-08	PGL1	protein_coding	Probable 6-phosphogluconolactonase 1 [Source:UniProtKB/Swiss-Prot;Acc:Q9LMX8]
AT1G13710	26.9561	1.27881	0.639372	2.0001	0.045489	0.0677007	CYP78A5	protein_coding	Cytochrome P450 78A5 [Source:UniProtKB/Swiss-Prot;Acc:Q9LMX7]
AT1G13730	978.436	0.837612	0.135051	6.20219	5.56813e-10	1.99428e-09		protein_coding	At1g13730 [Source:UniProtKB/TrEMBL;Acc:Q9LMX6]
AT1G13740	1305.39	-1.43364	0.17325	-8.27495	1.28508e-16	7.45853e-16	AFP2	protein_coding	AFP2 [Source:UniProtKB/TrEMBL;Acc:A0A178WBB1]
AT1G13750	147.11	0.167631	0.161353	1.03891	0.298847	0.365451	PAP1	protein_coding	Probable inactive purple acid phosphatase 1 [Source:UniProtKB/Swiss-Prot;Acc:Q9LMX4]
AT1G13770	285.282	0.44007	0.0977366	4.50261	6.7123e-06	1.65301e-05	RUS3	protein_coding	RUS3 [Source:UniProtKB/TrEMBL;Acc:A0A178WJD5]
AT1G13780	166.993	0.21738	0.121748	1.78549	0.0741815	0.105853		protein_coding	F-box/FBD/LRR-repeat protein At1g13780 [Source:UniProtKB/Swiss-Prot;Acc:Q56XS8]
AT1G13790	42.2029	1.6129	0.23289	6.92562	4.34078e-12	1.83945e-11	FDM4	protein_coding	Factor of DNA methylation 4 [Source:UniProtKB/Swiss-Prot;Acc:Q9LMH6]
AT1G13800	135.552	0.634638	0.137648	4.6106	4.01507e-06	1.01177e-05		protein_coding	Putative pentatricopeptide repeat-containing protein At1g13800 [Source:UniProtKB/Swiss-Prot;Acc:Q9LMH5]
AT1G13810	199.206	0.406774	0.128996	3.15339	0.00161387	0.00300671		protein_coding	Restriction endonuclease, type II-like superfamily protein [Source:UniProtKB/TrEMBL;Acc:Q5XVK9]
AT1G13820	192.431	-0.917493	0.16405	-5.59275	2.23497e-08	7.00469e-08		protein_coding	Alpha/beta-Hydrolases superfamily protein [Source:UniProtKB/TrEMBL;Acc:Q6NL07]
AT1G13825	4.78654	-1.69393	0.861366	-1.96656	0.049234	0.0727813		protein_coding
AT1G13830	670.394	-1.76187	0.166226	-10.5993	3.0034e-26	3.06281e-25		protein_coding	Carbohydrate-binding X8 domain superfamily protein [Source:TAIR;Acc:AT1G13830]
AT1G13860	622.28	0.440961	0.116301	3.79155	0.00014971	0.000316465	QUL1	protein_coding	Probable methyltransferase PMT4 [Source:UniProtKB/Swiss-Prot;Acc:Q8GYW9]
AT1G13870	378.778	0.192396	0.0852364	2.2572	0.0239955	0.037575	KTI12	protein_coding	Protein KTI12 homolog [Source:UniProtKB/Swiss-Prot;Acc:Q9LMH0]
AT1G13880	830.06	-0.441074	0.0772807	-5.70743	1.14698e-08	3.69025e-08		protein_coding	ELM2 domain-containing protein [Source:TAIR;Acc:AT1G13880]
AT1G13900	1258.11	-0.39494	0.0606955	-6.50692	7.67092e-11	2.94436e-10	PAP2	protein_coding	Probable inactive purple acid phosphatase 2 [Source:UniProtKB/Swiss-Prot;Acc:Q9LMG7]
AT1G13910	292.556	-0.511021	0.11621	-4.3974	1.09558e-05	2.63023e-05		protein_coding	Leucine-rich repeat (LRR) family protein [Source:UniProtKB/TrEMBL;Acc:Q8GYK0]
AT1G13920	266.338	-0.996476	0.22681	-4.39343	1.11577e-05	2.67598e-05		protein_coding	Remorin family protein [Source:TAIR;Acc:AT1G13920]
AT1G13930	36826.5	-1.93487	0.14149	-13.675	1.4322e-42	3.45996e-41		protein_coding	At1g13930/F16A14.27 [Source:UniProtKB/TrEMBL;Acc:Q9XI93]
AT1G13940	677.875	-0.163355	0.0860536	-1.89829	0.0576574	0.0840441		protein_coding	F16A14.15 [Source:UniProtKB/TrEMBL;Acc:Q9LMG4]
AT1G13950	534.64	0.039005	0.0849122	0.459357	0.645978	0.702947	ELF5A-1	protein_coding	Eukaryotic translation initiation factor 5A [Source:UniProtKB/TrEMBL;Acc:A0A178WBN7]
AT1G13960	1457.36	-0.957028	0.0973226	-9.83356	8.07145e-23	6.88666e-22	WRKY4	protein_coding	Probable WRKY transcription factor 4 [Source:UniProtKB/Swiss-Prot;Acc:Q9XI90]
AT1G13970	853.825	-1.83874	0.144482	-12.7265	4.21437e-37	7.83106e-36		protein_coding	Beta-hexosaminidase (DUF1336) [Source:UniProtKB/TrEMBL;Acc:Q9XI89]
AT1G13980	2102.07	0.181111	0.0660594	2.74164	0.0061134	0.0105107	GN	protein_coding	ARF guanine-nucleotide exchange factor GNOM [Source:UniProtKB/Swiss-Prot;Acc:Q42510]
AT1G13990	620.702	-1.01944	0.0849944	-11.9942	3.8097e-33	5.76631e-32		protein_coding	unknown protein; FUNCTIONS IN: molecular_function unknown; INVOLVED IN: biological_process unknown; LOCATED IN: chloroplast; EXPRESSED IN: 23 plant structures; EXPRESSED DURING: 13 growth stages; CONTAINS InterPro DOMAIN/s: Protein of unknown functi /.../3110 (InterPro:IPR021503); Has 25 Blast hits to 25 proteins in 8 species: Archae - 0; Bacteria - 0; Metazoa - 0; Fungi - 0; Plants - 25; Viruses…
AT1G14000	2613.68	-0.720464	0.0515079	-13.9874	1.85999e-44	4.95703e-43	VIK	protein_coding	At1g14000 [Source:UniProtKB/TrEMBL;Acc:Q9XI87]
AT1G14010	969.034	0.0436584	0.0606881	0.719391	0.4719	0.53902		protein_coding	Transmembrane emp24 domain-containing protein p24delta7 [Source:UniProtKB/Swiss-Prot;Acc:Q8GYG1]
AT1G14020	446.464	0.666511	0.087834	7.58831	3.24114e-14	1.60866e-13	OFUT3	protein_coding	O-fucosyltransferase 3 [Source:UniProtKB/Swiss-Prot;Acc:Q6NQ51]
AT1G14030	131.232	0.0295275	0.167846	0.17592	0.860357	0.888049	LSMT-L	protein_coding	[Fructose-bisphosphate aldolase]-lysine N-methyltransferase, chloroplastic [Source:UniProtKB/Swiss-Prot;Acc:Q9XI84]
AT1G14040	1095.41	-0.013887	0.166658	-0.0833261	0.933592	0.949425	PHO1;H3	protein_coding	Phosphate transporter PHO1 homolog 3 [Source:UniProtKB/Swiss-Prot;Acc:Q6R8G7]
AT1G14060	612.772	0.790607	0.0770979	10.2546	1.12859e-24	1.06669e-23		protein_coding	F7A19.14 protein [Source:UniProtKB/TrEMBL;Acc:Q9XI82]
AT1G14071	15.4637	0.117049	0.394931	0.296379	0.76694	0.808816	MIR830A	miRNA	MIR830a; miRNA [Source:TAIR;Acc:AT1G14071]
AT1G14080	543.368	-0.854925	0.0972683	-8.78935	1.50432e-18	9.85525e-18	FUT6	protein_coding	Fucosyltransferase 6 [Source:UniProtKB/Swiss-Prot;Acc:Q9XI80]
AT1G14110	6.64873	-3.05192	0.923696	-3.30404	0.000953038	0.00183218	FUT9	protein_coding	Probable fucosyltransferase 9 [Source:UniProtKB/Swiss-Prot;Acc:Q9XI77]
AT1G14120	1363.11	0.763855	0.182446	4.18675	2.82971e-05	6.48612e-05		protein_coding	2-oxoglutarate (2OG) and Fe(II)-dependent oxygenase superfamily protein [Source:UniProtKB/TrEMBL;Acc:Q9XI76]
AT1G14130	607.574	-0.0746152	0.129519	-0.576097	0.56455	0.62818		protein_coding	2-oxoglutarate (2OG) and Fe(II)-dependent oxygenase superfamily protein [Source:UniProtKB/TrEMBL;Acc:Q9XI75]
AT1G14140	204.984	0.235529	0.114084	2.06452	0.0389683	0.0587781	PUMP3	protein_coding	Mitochondrial uncoupling protein 3 [Source:UniProtKB/Swiss-Prot;Acc:Q9XI74]
AT1G14150	23.1856	-3.37022	0.620517	-5.4313	5.5945e-08	1.69274e-07	PNSL2	protein_coding	Photosynthetic NDH subunit of lumenal location 2, chloroplastic [Source:UniProtKB/Swiss-Prot;Acc:Q9XI73]
AT1G14160	766.397	-3.61937	0.208023	-17.3989	8.41544e-68	6.01257e-66		protein_coding	CASP-like protein 1A1 [Source:UniProtKB/Swiss-Prot;Acc:Q9XI72]
AT1G14170	1070.65	-0.657611	0.134296	-4.89674	9.74383e-07	2.61459e-06		protein_coding	F7A19.25 protein [Source:UniProtKB/TrEMBL;Acc:Q9XI71]
AT1G14180	210.689	1.26115	0.152617	8.26348	1.41484e-16	8.18134e-16		protein_coding	Putative mandelonitrile lyase [Source:UniProtKB/TrEMBL;Acc:Q8GXX6]
AT1G14185	161.817	-1.4308	0.28067	-5.09781	3.43596e-07	9.64368e-07		protein_coding	At1g14180/F7A19_27 [Source:UniProtKB/TrEMBL;Acc:Q9XI69]
AT1G14190	181.852	-0.0713118	0.141495	-0.503989	0.614269	0.674373		protein_coding	Glucose-methanol-choline (GMC) oxidoreductase family protein [Source:TAIR;Acc:AT1G14190]
AT1G14200	402.44	-0.0532939	0.300013	-0.177639	0.859007	0.887084		protein_coding	At1g14200 [Source:UniProtKB/TrEMBL;Acc:Q9XI67]
AT1G14205	18.7506	1.21582	0.392864	3.09475	0.00196976	0.00362776		protein_coding	Ribosomal L18p/L5e family protein [Source:TAIR;Acc:AT1G14205]
AT1G14210	1904.94	-0.116143	0.0703442	-1.65106	0.0987258	0.136895		protein_coding	Ribonuclease T2 family protein [Source:UniProtKB/TrEMBL;Acc:F4HUG9]
AT1G14220	19.9883	7.31356	1.25907	5.8087	6.29591e-09	2.06837e-08		protein_coding	F7A19.32 protein [Source:UniProtKB/TrEMBL;Acc:Q9XI64]
AT1G14230	1066.41	-0.165198	0.0549305	-3.0074	0.00263493	0.0047684	APY4	protein_coding	Probable apyrase 4 [Source:UniProtKB/Swiss-Prot;Acc:Q8H1D8]
AT1G14240	467.068	1.26489	0.134722	9.38891	6.06268e-21	4.63144e-20	APY3	protein_coding	Probable apyrase 3 [Source:UniProtKB/Swiss-Prot;Acc:Q9XI62]
AT1G14260	133.179	0.84888	0.155261	5.46744	4.56577e-08	1.39091e-07		protein_coding	At1g14260 [Source:UniProtKB/TrEMBL;Acc:Q4PS45]
AT1G14270	145.394	-0.36717	0.148387	-2.47441	0.0133455	0.0217832		protein_coding	CAAX amino terminal protease family protein [Source:UniProtKB/TrEMBL;Acc:F4HUI0]
AT1G14280	11.3008	-3.02719	0.818566	-3.69817	0.000217162	0.000451018	PKS2	protein_coding	Protein PHYTOCHROME KINASE SUBSTRATE 2 [Source:UniProtKB/Swiss-Prot;Acc:Q9M9T4]
AT1G14290	269.872	1.08404	0.138491	7.82753	4.97532e-15	2.61107e-14	SBH2	protein_coding	SBH2 [Source:UniProtKB/TrEMBL;Acc:A0A178WPE2]
AT1G14300	482.091	0.85497	0.0838307	10.1988	2.00811e-24	1.87089e-23		protein_coding	ARM repeat superfamily protein [Source:UniProtKB/TrEMBL;Acc:F4HUI7]
AT1G14310	219.7	0.213846	0.107379	1.99152	0.046424	0.0689612		protein_coding	F14L17.7 protein [Source:UniProtKB/TrEMBL;Acc:Q9M9T1]
AT1G14320	10504.7	0.767455	0.0541795	14.165	1.50777e-45	4.2293e-44	RPL10A	protein_coding	60S ribosomal protein L10-1 [Source:UniProtKB/Swiss-Prot;Acc:Q93VT9]
AT1G14330	605.483	0.399033	0.110003	3.62748	0.000286201	0.000586422		protein_coding	At1g14330/F14L17_7 [Source:UniProtKB/TrEMBL;Acc:Q9M9S9]
AT1G14340	1156.15	-1.13317	0.110749	-10.2319	1.42699e-24	1.3385e-23		protein_coding	RNA-binding (RRM/RBD/RNP motifs) family protein [Source:UniProtKB/TrEMBL;Acc:Q949S4]
AT1G14345	155.772	-1.2012	0.203949	-5.88972	3.8684e-09	1.29053e-08		protein_coding	NAD(P)-linked oxidoreductase superfamily protein [Source:UniProtKB/TrEMBL;Acc:Q949S6]
AT1G14350	825.227	-0.811089	0.0957483	-8.47105	2.43181e-17	1.47897e-16	MYB124	protein_coding	MYB124 [Source:UniProtKB/TrEMBL;Acc:A0A178W3Z3]
AT1G14360	584.309	1.07725	0.120781	8.91906	4.70267e-19	3.18378e-18	UTR3	protein_coding	UDP-galactose/UDP-glucose transporter 3 [Source:UniProtKB/Swiss-Prot;Acc:Q9M9S6]
AT1G14370	1044.6	-0.920484	0.110827	-8.30562	9.93028e-17	5.81083e-16	PBL2	protein_coding	PBL2 [Source:UniProtKB/TrEMBL;Acc:A0A178WI52]
AT1G14380	1144.41	0.309905	0.0552698	5.60714	2.05693e-08	6.46651e-08	IQD28	protein_coding	At1g14380 [Source:UniProtKB/TrEMBL;Acc:Q8GZ87]
AT1G14390	37.2934	3.92126	0.571504	6.86129	6.82398e-12	2.84809e-11		protein_coding	Probable LRR receptor-like serine/threonine-protein kinase At1g14390 [Source:UniProtKB/Swiss-Prot;Acc:Q9M9S4]
AT1G14400	4147.94	-0.485533	0.0461791	-10.5141	7.43692e-26	7.45468e-25	UBC1	protein_coding	Ubiquitin-conjugating enzyme E2 1 [Source:UniProtKB/Swiss-Prot;Acc:P25865]
AT1G14410	276.823	0.748435	0.112448	6.65586	2.81656e-11	1.11848e-10	WHY1	protein_coding	Single-stranded DNA-binding protein WHY1, chloroplastic [Source:UniProtKB/Swiss-Prot;Acc:Q9M9S3]
AT1G14430	6.00214	0.528189	0.668053	0.79064	0.429154	0.498084		protein_coding	F14L17.20 protein [Source:UniProtKB/TrEMBL;Acc:Q9M9S1]
AT1G14440	2.41678	1.82726	0.94283	1.93806	0.0526159	0.0773089	ZHD4	protein_coding	Zinc-finger homeodomain protein 4 [Source:UniProtKB/Swiss-Prot;Acc:Q9M9S0]
AT1G14450	1128.83	-0.187765	0.144915	-1.29569	0.195083	0.251501		protein_coding	NADH dehydrogenase (ubiquinone)s [Source:TAIR;Acc:AT1G14450]
AT1G14455	20.4321	-2.81042	0.523371	-5.36985	7.88033e-08	2.34683e-07		protein_coding	Putative uncharacterized protein [Source:UniProtKB/TrEMBL;Acc:Q1G3U9]
AT1G14460	694.114	0.346634	0.0818354	4.23575	2.27793e-05	5.27744e-05		protein_coding	Protein STICHEL-like 1 [Source:UniProtKB/Swiss-Prot;Acc:F4HW65]
AT1G14470	48.1699	0.328792	0.233092	1.41057	0.158373	0.209212	PCMP-A4	protein_coding	Pentatricopeptide repeat-containing protein At1g14470 [Source:UniProtKB/Swiss-Prot;Acc:Q9M9R6]
AT1G14480	135.503	0.252898	0.232812	1.08628	0.277356	0.342634		protein_coding	Ankyrin repeat family protein [Source:UniProtKB/TrEMBL;Acc:Q9M9R5]
AT1G14490	29.9687	1.41233	0.312536	4.51893	6.21521e-06	1.53622e-05		protein_coding	Predicted AT-hook DNA-binding family protein [Source:TAIR;Acc:AT1G14490]
AT1G14500	1.48555	2.65211	1.55724	1.70308	0.0885533	0.124145		protein_coding	Ankyrin repeat family protein [Source:UniProtKB/TrEMBL;Acc:Q9M9R3]
AT1G14510	1261.16	0.210569	0.0562903	3.74076	0.000183461	0.000384011	AL7	protein_coding	AtAL7 [Source:UniProtKB/TrEMBL;Acc:A0A178WNG6]
AT1G14520	329.339	4.02764	0.373414	10.786	4.00942e-27	4.30541e-26	MIOX1	protein_coding	myo-inositol oxygenase 1 [Source:TAIR;Acc:AT1G14520]
AT1G14530	311.39	-0.243074	0.151008	-1.60967	0.107469	0.147859	THH1	protein_coding	Protein TOM THREE HOMOLOG 1 [Source:UniProtKB/Swiss-Prot;Acc:Q948R8]
AT1G14540	249.226	-0.911349	0.800648	-1.13826	0.25501	0.318505	PER4	protein_coding	Peroxidase [Source:UniProtKB/TrEMBL;Acc:A0A178WND9]
AT1G14550	36.419	-0.10917	1.06362	-0.102639	0.918249	0.936821	PER5	protein_coding	Peroxidase 5 [Source:UniProtKB/Swiss-Prot;Acc:Q9M9Q9]
AT1G14560	501.209	-0.0681567	0.0883498	-0.771442	0.440445	0.509077	COAC1	protein_coding	Mitochondrial carrier protein CoAc1 [Source:UniProtKB/Swiss-Prot;Acc:F4HW79]
AT1G14570	1879.92	-0.0869189	0.061136	-1.42173	0.155105	0.205356	PUX7	protein_coding	Plant UBX domain-containing protein 7 [Source:UniProtKB/Swiss-Prot;Acc:Q94JZ8]
AT1G14580	115.031	-2.47668	0.228247	-10.8509	1.9746e-27	2.16588e-26		protein_coding	C2H2-like zinc finger protein [Source:TAIR;Acc:AT1G14580]
AT1G14590	164.597	0.111821	0.172183	0.649428	0.516062	0.582164		protein_coding	Glycosyltransferase [Source:UniProtKB/TrEMBL;Acc:Q9MA24]
AT1G14600	45.8651	2.47694	0.333595	7.42499	1.12785e-13	5.39616e-13		protein_coding	Putative Myb family transcription factor At1g14600 [Source:UniProtKB/Swiss-Prot;Acc:Q700D9]
AT1G14610	6131	0.16571	0.0345664	4.79397	1.63511e-06	4.29153e-06	TWN2	protein_coding	Valine--tRNA ligase, mitochondrial 1 [Source:UniProtKB/Swiss-Prot;Acc:P93736]
AT1G14620	768.001	0.541045	0.109141	4.9573	7.1479e-07	1.94129e-06	DECOY	protein_coding	At1g14620/T5E21_15 [Source:UniProtKB/TrEMBL;Acc:Q8L7U3]
AT1G14630	247.905	3.1661	0.190991	16.5772	1.01789e-61	5.86432e-60		protein_coding	unknown protein; BEST Arabidopsis thaliana protein match is: unknown protein (TAIR:AT2G01990.1); Has 125 Blast hits to 123 proteins in 14 species: Archae - 0; Bacteria - 0; Metazoa - 0; Fungi - 0; Plants - 125; Viruses - 0; Other Eukaryotes - 0 (sou /.../CBI BLink). [Source:TAIR;Acc:AT1G14630]
AT1G14640	231.89	1.13258	0.160984	7.03535	1.98768e-12	8.67479e-12		protein_coding	SWAP (Suppressor-of-White-APricot)/surp domain-containing protein [Source:UniProtKB/TrEMBL;Acc:F4HW92]
AT1G14642	7.75277	2.08737	0.6725	3.1039	0.00190989	0.0035222		protein_coding	unknown protein; FUNCTIONS IN: molecular_function unknown; INVOLVED IN: biological_process unknown; LOCATED IN: cellular_component unknown; Has 0 Blast hits to 0 proteins in 0 species (source: NCBI BLink). [Source:TAIR;Acc:AT1G14642]
AT1G14650	2375.02	0.0753079	0.064509	1.1674	0.243048	0.305365		protein_coding	Probable splicing factor 3A subunit 1 [Source:UniProtKB/Swiss-Prot;Acc:Q8RXF1]
AT1G14660	127.457	0.842454	0.153151	5.50081	3.7804e-08	1.16099e-07	NHX8	protein_coding	Sodium/hydrogen exchanger 8 [Source:UniProtKB/Swiss-Prot;Acc:Q3YL57]
AT1G14670	3098.21	0.543198	0.0515395	10.5395	5.68242e-26	5.72529e-25	TMN2	protein_coding	Transmembrane 9 superfamily member 2 [Source:UniProtKB/Swiss-Prot;Acc:Q940S0]
AT1G14680	51.0276	0.578024	0.229665	2.51682	0.011842	0.0194765		protein_coding	Early endosome antigen [Source:UniProtKB/TrEMBL;Acc:Q9LE70]
AT1G14685	1032.29	0.240061	0.132365	1.81363	0.0697353	0.100104	BPC2	protein_coding	BPC2 [Source:UniProtKB/TrEMBL;Acc:A0A178W364]
AT1G14686	3.52075	-0.643906	0.966279	-0.666377	0.50517	0.571385		protein_coding	Putative clathrin assembly protein At1g14686 [Source:UniProtKB/Swiss-Prot;Acc:Q9LQW4]
AT1G14687	12.0977	0.872895	0.523799	1.66647	0.0956203	0.133029	ZHD14	protein_coding	ZHD14 [Source:UniProtKB/TrEMBL;Acc:A0A178W745]
AT1G14690	1187.76	0.110037	0.0524593	2.09757	0.0359435	0.0544913	MAP65-7	protein_coding	65-kDa microtubule-associated protein 7 [Source:UniProtKB/Swiss-Prot;Acc:Q8L836]
AT1G14700	16.3472	1.96692	0.494816	3.97506	7.03627e-05	0.000154618	PAP3	protein_coding	Purple acid phosphatase 3 [Source:UniProtKB/Swiss-Prot;Acc:Q8H129]
AT1G14710	1762.07	0.932159	0.0800133	11.65	2.29339e-31	3.15809e-30		protein_coding	Hydroxyproline-rich glycoprotein family protein [Source:UniProtKB/TrEMBL;Acc:F4HWB0]
AT1G14720	1069.87	-0.0498319	0.0937532	-0.531522	0.595057	0.656686	XTH28	protein_coding	Xyloglucan endotransglucosylase/hydrolase [Source:UniProtKB/TrEMBL;Acc:A0A178W9E1]
AT1G14730	1181.5	-0.412436	0.140648	-2.9324	0.00336357	0.00600516	CYB561C	protein_coding	Probable transmembrane ascorbate ferrireductase 3 [Source:UniProtKB/Swiss-Prot;Acc:Q67ZF6]
AT1G14740	3168.3	-0.628813	0.0609926	-10.3097	6.37298e-25	6.09451e-24	OBE3	protein_coding	Protein OBERON 3 [Source:UniProtKB/Swiss-Prot;Acc:Q94B71]
AT1G14750	42.8216	0.751582	0.269411	2.78973	0.00527526	0.00915401	SDS	protein_coding	Cyclin family protein [Source:TAIR;Acc:AT1G14750]
AT1G14770	140.852	0.951775	0.134826	7.05926	1.67391e-12	7.3422e-12		protein_coding	F10B6.17 [Source:UniProtKB/TrEMBL;Acc:Q9LQV4]
AT1G14780	617.631	-0.714749	0.141277	-5.05922	4.20985e-07	1.17067e-06		protein_coding	MACPF domain-containing protein At1g14780 [Source:UniProtKB/Swiss-Prot;Acc:Q8L612]
AT1G14790	499.593	0.405339	0.182966	2.21538	0.0267342	0.0414987	RDR1	protein_coding	RNA-dependent RNA polymerase [Source:UniProtKB/TrEMBL;Acc:A0A178WKG4]
AT1G14810	1574.89	0.247706	0.0652572	3.79584	0.000147147	0.000311327		protein_coding	Aspartate-semialdehyde dehydrogenase, putative [Source:UniProtKB/TrEMBL;Acc:Q8VYI4]
AT1G14820	287.216	1.10259	0.125294	8.80004	1.3677e-18	8.9852e-18		protein_coding	AT1G14820 protein [Source:UniProtKB/TrEMBL;Acc:B9DGS8]
AT1G14830	2827.65	0.617884	0.0617354	10.0086	1.39739e-23	1.23951e-22	DRP1C	protein_coding	DRP1C [Source:UniProtKB/TrEMBL;Acc:A0A178W4V6]
AT1G14840	187.106	1.23951	0.134026	9.24824	2.28228e-20	1.69502e-19	MAP70.4	protein_coding	Microtubule-associated protein 70-4 [Source:UniProtKB/Swiss-Prot;Acc:Q9LQU7]
AT1G14850	1732.55	0.665536	0.0653916	10.1777	2.49361e-24	2.30676e-23	NUP155	protein_coding	NUP155 [Source:UniProtKB/TrEMBL;Acc:A0A178WJ50]
AT1G14860	750.531	-0.978553	0.185896	-5.26398	1.40971e-07	4.10259e-07	NUDT18	protein_coding	Nudix hydrolase 18, mitochondrial [Source:UniProtKB/Swiss-Prot;Acc:Q9LQU5]
AT1G14870	5933.8	-2.59909	0.203519	-12.7708	2.38702e-37	4.49955e-36	PCR2	protein_coding	PCR2 [Source:UniProtKB/TrEMBL;Acc:A0A178WDU8]
AT1G14890	510.132	1.45633	0.200956	7.24701	4.26076e-13	1.95345e-12		protein_coding	Plant invertase/pectin methylesterase inhibitor superfamily protein [Source:UniProtKB/TrEMBL;Acc:F4HXW0]
AT1G14900	1262.99	0.662446	0.0733078	9.0365	1.61771e-19	1.12837e-18	HMGA	protein_coding	HMG-Y-related protein A [Source:UniProtKB/Swiss-Prot;Acc:Q43386]
AT1G14910	1129.64	0.0421175	0.0686409	0.613592	0.539485	0.604429		protein_coding	Putative clathrin assembly protein At1g14910 [Source:UniProtKB/Swiss-Prot;Acc:P94017]
AT1G14920	351.174	0.160312	0.196169	0.817218	0.413804	0.482916	GAI	protein_coding	DELLA protein GAI [Source:UniProtKB/Swiss-Prot;Acc:Q9LQT8]
AT1G14960	84.7095	-0.0948876	0.298629	-0.317744	0.750679	0.794697		protein_coding	Major latex protein, putative [Source:UniProtKB/TrEMBL;Acc:Q93WB5]
AT1G14970	225.004	1.19814	0.131614	9.10337	8.75686e-20	6.23187e-19	OFUT4	protein_coding	O-fucosyltransferase 4 [Source:UniProtKB/Swiss-Prot;Acc:F4HXW9]
AT1G14980	2016.98	1.03555	0.0928759	11.1499	7.17272e-29	8.56717e-28	CPN10	protein_coding	10 kDa chaperonin, mitochondrial [Source:UniProtKB/Swiss-Prot;Acc:P34893]
AT1G14990	268.653	0.200804	0.105802	1.89792	0.0577063	0.0840997		protein_coding	unknown protein; FUNCTIONS IN: molecular_function unknown; INVOLVED IN: biological_process unknown; LOCATED IN: endomembrane system; EXPRESSED IN: 22 plant structures; EXPRESSED DURING: 13 growth stages; Has 34 Blast hits to 34 proteins in 12 specie /.../hae - 0; Bacteria - 0; Metazoa - 0; Fungi - 0; Plants - 34; Viruses - 0; Other Eukaryotes - 0 (source: NCBI BLink). [Source:TAIR;Acc:AT1G14990]
AT1G15000	420.731	-0.143572	0.11861	-1.21045	0.226106	0.286777	SCPL50	protein_coding	Serine carboxypeptidase-like 50 [Source:UniProtKB/Swiss-Prot;Acc:Q9M9Q6]
AT1G15002	15.6746	1.54268	0.395317	3.9024	9.5242e-05	0.000205977		lncRNA	Potential natural antisense gene, locus overlaps with AT1G15000 [Source:TAIR;Acc:AT1G15002]
AT1G15010	12.9534	-0.719127	0.999044	-0.719815	0.471639	0.5388		protein_coding	Mediator of RNA polymerase II transcription subunit [Source:UniProtKB/TrEMBL;Acc:Q8LCU9]
AT1G15020	612.23	-0.19744	0.107439	-1.83769	0.0661077	0.0953389	QSOX1	protein_coding	Sulfhydryl oxidase 1 [Source:UniProtKB/Swiss-Prot;Acc:Q8W4J3]
AT1G15030	457.438	0.160938	0.108331	1.48561	0.137383	0.184258		protein_coding	T15D22.8 [Source:UniProtKB/TrEMBL;Acc:Q9M9Q2]
AT1G15040	34.0078	5.82759	0.971184	6.0005	1.96716e-09	6.71802e-09	GAT1_2.1	protein_coding	Putative glutamine amidotransferase GAT1_2.1 [Source:UniProtKB/Swiss-Prot;Acc:Q8H0Z4]
AT1G15050	4.84095	0.383925	0.715916	0.536272	0.591771	0.653642	IAA34	protein_coding	Auxin-responsive protein IAA34 [Source:UniProtKB/Swiss-Prot;Acc:Q9C5X0]
AT1G15060	718.052	-0.0459611	0.081633	-0.563021	0.573421	0.636334		protein_coding	Alpha/beta hydrolase family protein [Source:UniProtKB/TrEMBL;Acc:Q8RX69]
AT1G15080	148.901	1.31187	0.201635	6.50618	7.70881e-11	2.95745e-10	LPP2	protein_coding	Lipid phosphate phosphatase 2 [Source:UniProtKB/Swiss-Prot;Acc:Q9XI60]
AT1G15100	2195.25	-1.23831	0.12227	-10.1276	4.16645e-24	3.81522e-23	RHA2A	protein_coding	E3 ubiquitin-protein ligase RHA2A [Source:UniProtKB/Swiss-Prot;Acc:Q9ZT50]
AT1G15110	1104.95	-0.137559	0.0690785	-1.99134	0.0464431	0.0689853		protein_coding	Phosphatidyl serine synthase family protein [Source:UniProtKB/TrEMBL;Acc:F4HXY6]
AT1G15120	3194.67	0.0010371	0.0686958	0.015097	0.987955	0.990652		protein_coding	Ubiquinol-cytochrome C reductase hinge protein [Source:UniProtKB/TrEMBL;Acc:F4HXY8]
AT1G15125	14.2424	0.241065	0.511407	0.471375	0.637373	0.695354		protein_coding	F9L1.6 [Source:UniProtKB/TrEMBL;Acc:Q9XI57]
AT1G15130	3245.36	-0.711765	0.0508022	-14.0105	1.34387e-44	3.61429e-43	BRO1	protein_coding	Vacuolar-sorting protein BRO1 [Source:UniProtKB/Swiss-Prot;Acc:F4HXZ1]
AT1G15140	506.983	-0.153964	0.0801742	-1.92037	0.0548117	0.0802194		protein_coding	F9L1.8 protein [Source:UniProtKB/TrEMBL;Acc:Q9XI55]
AT1G15150	1.3686	-0.381137	1.28007	-0.297747	0.765896	0.80786	DTX10	protein_coding	Protein DETOXIFICATION 10 [Source:UniProtKB/Swiss-Prot;Acc:Q8VYL8]
AT1G15165	83.0513	-0.353294	0.18838	-1.87544	0.0607324	0.0881438		protein_coding	RING/FYVE/PHD zinc finger superfamily protein [Source:UniProtKB/TrEMBL;Acc:F4HZI0]
AT1G15170	393.154	0.128623	0.161039	0.798704	0.424462	0.493589	DTX12	protein_coding	Protein DETOXIFICATION [Source:UniProtKB/TrEMBL;Acc:A0A178WNL0]
AT1G15175	2.80128	-0.73128	1.05081	-0.69592	0.486479	0.553252		lncRNA	other RNA [Source:TAIR;Acc:AT1G15175]
AT1G15180	7.57993	2.39365	0.804319	2.976	0.00292035	0.00525539	DTX13	protein_coding	Protein DETOXIFICATION 13 [Source:UniProtKB/Swiss-Prot;Acc:Q94AL1]
AT1G15190	7.61777	0.634263	0.592972	1.06963	0.284784	0.35047	FLA19	protein_coding	Fasciclin-like arabinogalactan protein 19 [Source:UniProtKB/Swiss-Prot;Acc:Q5Q0H2]
AT1G15200	1902.26	0.238064	0.058007	4.10405	4.05971e-05	9.14671e-05		protein_coding	Protein-protein interaction regulator family protein [Source:UniProtKB/TrEMBL;Acc:F4HZI8]
AT1G15210	4985.28	0.0956597	0.108002	0.885722	0.375767	0.445089	ABCG35	protein_coding	PDR7 [Source:UniProtKB/TrEMBL;Acc:A0A178WAD4]
AT1G15215	136.226	0.564412	0.236267	2.38887	0.0169002	0.027161		protein_coding	SHH1 [Source:UniProtKB/TrEMBL;Acc:A0A384LAK3]
AT1G15220	122.825	0.220213	0.162877	1.35202	0.176368	0.230368	CCMH	protein_coding	Cytochrome c-type biogenesis protein [Source:UniProtKB/TrEMBL;Acc:A0A178W6T6]
AT1G15230	529.102	-0.11819	0.125505	-0.941714	0.346339	0.415127		protein_coding	At1g15230/F9L1_18 [Source:UniProtKB/TrEMBL;Acc:Q9XI45]
AT1G15240	1566.15	-0.0932991	0.0740682	-1.25964	0.2078	0.26613		protein_coding	Phox (PX) domain-containing protein [Source:UniProtKB/TrEMBL;Acc:F4HZJ6]
AT1G15250	321.677	0.518901	0.0963643	5.38479	7.25311e-08	2.168e-07	RPL37A	protein_coding	60S ribosomal protein L37-1 [Source:UniProtKB/Swiss-Prot;Acc:Q8LFH7]
AT1G15260	14.0943	1.84255	0.578424	3.18547	0.00144517	0.00271046		protein_coding	LOW protein: ATP-dependent RNA helicase-like protein [Source:UniProtKB/TrEMBL;Acc:Q8VY60]
AT1G15270	4096.16	-0.160727	0.0755562	-2.12725	0.0333992	0.0509231		protein_coding	F9L1.21 protein [Source:UniProtKB/TrEMBL;Acc:Q9XI42]
AT1G15280	2482.2	-0.25247	0.0405015	-6.23359	4.55864e-10	1.64299e-09		protein_coding	CASC3/Barentsz eIF4AIII binding protein [Source:UniProtKB/TrEMBL;Acc:Q8H1F3]
AT1G15290	1602.39	-1.48142	0.128649	-11.5152	1.10569e-30	1.47253e-29		protein_coding	Tetratricopeptide repeat (TPR)-like superfamily protein [Source:UniProtKB/TrEMBL;Acc:F4HZK4]
AT1G15310	490.599	0.509367	0.0760063	6.70165	2.06084e-11	8.28777e-11	SRP-54A	protein_coding	Signal recognition particle 54 kDa protein [Source:UniProtKB/TrEMBL;Acc:Q56XJ0]
AT1G15320	5.70829	1.04803	0.694981	1.508	0.131554	0.177311		protein_coding	Seed dormancy control protein [Source:UniProtKB/TrEMBL;Acc:Q1PFW1]
AT1G15330	17.0778	1.21258	0.688413	1.76141	0.0781694	0.110944	PV42A	protein_coding	SNF1-related protein kinase regulatory subunit gamma-like PV42a [Source:UniProtKB/Swiss-Prot;Acc:Q9XI37]
AT1G15340	3959.29	-0.114035	0.0811069	-1.40598	0.159729	0.21085	MBD10	protein_coding	Methyl-CpG-binding domain-containing protein 10 [Source:UniProtKB/Swiss-Prot;Acc:Q9XI36]
AT1G15350	950.119	-0.531953	0.103016	-5.16381	2.41968e-07	6.87835e-07		protein_coding	DUF4050 family protein [Source:UniProtKB/TrEMBL;Acc:Q8L920]
AT1G15370	1091.49	-0.0649244	0.0689312	-0.941872	0.346258	0.415093		protein_coding	F9L1.32 protein [Source:UniProtKB/TrEMBL;Acc:Q9XI32]
AT1G15380	3367.47	-4.52286	0.225204	-20.0834	1.03128e-89	1.64907e-87		protein_coding	GLYI4 [Source:UniProtKB/TrEMBL;Acc:A0A178W6B2]
AT1G15385	23.8922	2.85069	0.493113	5.78101	7.42517e-09	2.43053e-08		protein_coding	Cotton fiber protein [Source:UniProtKB/TrEMBL;Acc:Q8L7A6]
AT1G15390	204.266	0.896446	0.110876	8.08515	6.20856e-16	3.44276e-15	PDF1A	protein_coding	Peptide deformylase [Source:UniProtKB/TrEMBL;Acc:A0A178WDP8]
AT1G15400	1438.5	-0.962248	0.105404	-9.12915	6.90372e-20	4.94904e-19		protein_coding	Uncharacterized protein At1g15400 [Source:UniProtKB/Swiss-Prot;Acc:Q9XI29]
AT1G15405	32.9233	0.519797	0.391364	1.32817	0.184122	0.239141		ncRNA	other RNA [Source:TAIR;Acc:AT1G15405]
AT1G15410	252.115	0.418231	0.102175	4.09329	4.25291e-05	9.56183e-05		protein_coding	Aspartate-glutamate racemase family [Source:UniProtKB/TrEMBL;Acc:Q9XI28]
AT1G15415	14.1458	2.01456	0.500801	4.02267	5.75429e-05	0.000127568		protein_coding	F9L1.37 [Source:UniProtKB/TrEMBL;Acc:Q9XI27]
AT1G15420	1058.07	0.315409	0.109734	2.87431	0.00404908	0.00714601		protein_coding	WD repeat protein [Source:UniProtKB/TrEMBL;Acc:Q8L403]
AT1G15430	317.898	-0.0406448	0.0940939	-0.431961	0.66577	0.72078		protein_coding	Uncharacterized protein At1g15430 [Source:UniProtKB/TrEMBL;Acc:Q9C5E6]
AT1G15440	1555.37	0.316965	0.0806797	3.92869	8.541e-05	0.000185773	PWP2	protein_coding	Periodic tryptophan protein 2 [Source:UniProtKB/Swiss-Prot;Acc:Q8VYZ5]
AT1G15460	200.057	-1.13999	0.204329	-5.57919	2.4164e-08	7.54815e-08	BOR4	protein_coding	BOR4 [Source:UniProtKB/TrEMBL;Acc:A0A178W6Z7]
AT1G15470	804.653	-0.0399713	0.167879	-0.238097	0.811806	0.84735		protein_coding	F9L1.42 protein [Source:UniProtKB/TrEMBL;Acc:Q9XI22]
AT1G15480	421.519	1.29665	0.106883	12.1314	7.19899e-34	1.13799e-32		protein_coding	Pentatricopeptide repeat-containing protein At1g15480, mitochondrial [Source:UniProtKB/Swiss-Prot;Acc:Q9XI21]
AT1G15490	771.843	-0.161524	0.116291	-1.38897	0.164843	0.21659		protein_coding	Alpha/beta-Hydrolases superfamily protein [Source:UniProtKB/TrEMBL;Acc:Q9XI20]
AT1G15500	12485.7	-0.804739	0.105492	-7.62841	2.3766e-14	1.18936e-13	AATP2	protein_coding	ADP,ATP carrier protein [Source:UniProtKB/TrEMBL;Acc:A0A178WDN7]
AT1G15510	183.504	0.213492	0.168837	1.26449	0.206056	0.264141	PCMP-H73	protein_coding	Pentatricopeptide repeat-containing protein At1g15510, chloroplastic [Source:UniProtKB/Swiss-Prot;Acc:Q9M9E2]
AT1G15520	25.6917	5.16039	0.914058	5.64558	1.64621e-08	5.21649e-08	ABCG40	protein_coding	ABC transporter G family member 40 [Source:UniProtKB/Swiss-Prot;Acc:Q9M9E1]
AT1G15530	284.207	-0.272802	0.133124	-2.04924	0.0404384	0.060757	LECRKS1	protein_coding	L-type lectin-domain containing receptor kinase S.1 [Source:UniProtKB/Swiss-Prot;Acc:Q9M9E0]
AT1G15540	2.48757	-0.508444	0.984741	-0.516323	0.605629	0.666382		protein_coding	2-oxoglutarate (2OG) and Fe(II)-dependent oxygenase superfamily protein [Source:TAIR;Acc:AT1G15540]
AT1G15550	779.771	-1.10384	0.227803	-4.84558	1.26245e-06	3.352e-06	GA3OX1	protein_coding	Gibberellin 3-beta-dioxygenase 1 [Source:UniProtKB/Swiss-Prot;Acc:Q39103]
AT1G15570	325.389	2.13514	0.182058	11.7278	9.18102e-32	1.29537e-30	CYCA2-3	protein_coding	CYCA2 [Source:UniProtKB/TrEMBL;Acc:A0A178WNJ4]
AT1G15580	17.3328	2.68454	0.477192	5.6257	1.84757e-08	5.82861e-08	IAA5	protein_coding	Auxin-responsive protein IAA5 [Source:UniProtKB/Swiss-Prot;Acc:P33078]
AT1G15625	142.394	-1.22943	0.359303	-3.4217	0.000622316	0.00122524		protein_coding	E3 ubiquitin-protein ligase [Source:UniProtKB/TrEMBL;Acc:Q9M9D3]
AT1G15630	9.34632	3.38323	0.696856	4.85498	1.20396e-06	3.20211e-06		protein_coding	Transmembrane protein [Source:UniProtKB/TrEMBL;Acc:Q5BQ07]
AT1G15640	27.5843	-0.0359649	0.35738	-0.100635	0.91984	0.9382		protein_coding	T16N11.15 protein [Source:UniProtKB/TrEMBL;Acc:Q9M9D1]
AT1G15660	617.628	0.618113	0.118462	5.21782	1.8104e-07	5.20744e-07	CENP-C	protein_coding	Centromere protein C [Source:UniProtKB/Swiss-Prot;Acc:Q66LG9]
AT1G15670	1351	-1.04969	0.403947	-2.59858	0.00936101	0.0156334		protein_coding	F-box/kelch-repeat protein At1g15670 [Source:UniProtKB/Swiss-Prot;Acc:Q9LMR5]
AT1G15690	16591.4	0.462735	0.138588	3.33892	0.000841053	0.00162875	AVP1	protein_coding	VHP1 [Source:UniProtKB/TrEMBL;Acc:A0A178WA14]
AT1G15700	194.627	0.0223131	0.124809	0.178778	0.858112	0.886378	ATPC2	protein_coding	ATP synthase gamma chain 2, chloroplastic [Source:UniProtKB/Swiss-Prot;Acc:Q01909]
AT1G15710	353.921	-0.00604047	0.0864041	-0.0699095	0.944266	0.957896	TYRAAT2	protein_coding	Arogenate dehydrogenase 2, chloroplastic [Source:UniProtKB/Swiss-Prot;Acc:Q9LMR3]
AT1G15720	121.805	0.220043	0.146268	1.50439	0.132482	0.178409	TRFL5	protein_coding	At1g15720 [Source:UniProtKB/TrEMBL;Acc:Q9LMR2]
AT1G15730	161.765	-0.237283	0.154092	-1.53988	0.123589	0.167662		protein_coding	At1g15730/F7H2_7 [Source:UniProtKB/TrEMBL;Acc:Q9LMR1]
AT1G15740	3273.82	-1.37482	0.0973468	-14.1229	2.74398e-45	7.58312e-44		protein_coding	Leucine-rich repeat family protein [Source:UniProtKB/TrEMBL;Acc:Q8H1Q4]
AT1G15750	6480.67	-0.0175474	0.0768972	-0.228194	0.819496	0.853341	TPL	protein_coding	Protein TOPLESS [Source:UniProtKB/Swiss-Prot;Acc:Q94AI7]
AT1G15760	159.288	0.903157	0.17155	5.26469	1.40428e-07	4.08731e-07		protein_coding	At1g15760 [Source:UniProtKB/TrEMBL;Acc:Q9LMQ8]
AT1G15770	0.713886	2.33382	2.5206	0.925901	0.354497	0.42348	MED15B	protein_coding	Probable mediator of RNA polymerase II transcription subunit 15b [Source:UniProtKB/Swiss-Prot;Acc:F4I169]
AT1G15772	17.9265	1.25704	0.38412	3.27252	0.00106592	0.00203487		protein_coding	unknown protein; FUNCTIONS IN: molecular_function unknown; INVOLVED IN: biological_process unknown; LOCATED IN: cellular_component unknown; BEST Arabidopsis thaliana protein match is: unknown protein (TAIR:AT1G15780.1); Has 30201 Blast hits to 17322 /.../ins in 780 species: Archae - 12; Bacteria - 1396; Metazoa - 17338; Fungi - 3422; Plants - 5037; Viruses - 0; Other Eukaryotes - 2996 (source: NC…
AT1G15780	3035.81	-0.323658	0.0535608	-6.04281	1.51451e-09	5.22455e-09		protein_coding	unknown protein; BEST Arabidopsis thaliana protein match is: unknown protein (TAIR:AT2G10440.1); Has 103701 Blast hits to 43153 proteins in 1828 species: Archae - 30; Bacteria - 7385; Metazoa - 38639; Fungi - 11531; Plants - 7727; Viruses - 307; Oth /.../aryotes - 38082 (source: NCBI BLink). [Source:TAIR;Acc:AT1G15780]
AT1G15790	223.358	-0.447344	0.158615	-2.82031	0.00479769	0.0083785		protein_coding	unknown protein; BEST Arabidopsis thaliana protein match is: unknown protein (TAIR:AT1G15780.1); Has 170 Blast hits to 94 proteins in 14 species: Archae - 0; Bacteria - 0; Metazoa - 0; Fungi - 0; Plants - 170; Viruses - 0; Other Eukaryotes - 0 (sour /.../BI BLink). [Source:TAIR;Acc:AT1G15790]
AT1G15800	389.728	-0.529396	0.177271	-2.98636	0.00282322	0.0050876		protein_coding	At1g15800 [Source:UniProtKB/TrEMBL;Acc:Q6NL17]
AT1G15810	1052.19	0.501096	0.0580637	8.63012	6.12882e-18	3.87269e-17		protein_coding	At1g15810/F7H2_23 [Source:UniProtKB/TrEMBL;Acc:Q9LMQ3]
AT1G15820	448.451	-0.556969	0.335883	-1.65822	0.0972721	0.135087	LHCB6	protein_coding	Chlorophyll a-b binding protein, chloroplastic [Source:UniProtKB/TrEMBL;Acc:Q9LMQ2]
AT1G15825	1.34893	1.41443	1.50264	0.941293	0.346555	0.4153		protein_coding	Hydroxyproline-rich glycoprotein family protein [Source:UniProtKB/TrEMBL;Acc:F4I177]
AT1G15830	8.46234	1.02438	0.580837	1.76363	0.0777943	0.110471		protein_coding	unknown protein; Has 165982 Blast hits to 57214 proteins in 2459 species: Archae - 263; Bacteria - 44622; Metazoa - 55751; Fungi - 10656; Plants - 17613; Viruses - 2527; Other Eukaryotes - 34550 (source: NCBI BLink). [Source:TAIR;Acc:AT1G15830]
AT1G15860	1354.77	-0.659262	0.0584495	-11.2792	1.66311e-29	2.06623e-28		protein_coding	Defective in cullin neddylation protein [Source:UniProtKB/TrEMBL;Acc:F4I181]
AT1G15870	55.0308	1.54719	0.280718	5.51155	3.55683e-08	1.09419e-07		protein_coding	At1g15870/F7H2_19 [Source:UniProtKB/TrEMBL;Acc:Q9LMP8]
AT1G15880	762.467	-0.356027	0.0940435	-3.78577	0.000153236	0.000323539	GOS11	protein_coding	Golgi SNAP receptor complex member 1-1 [Source:UniProtKB/Swiss-Prot;Acc:Q9LMP7]
AT1G15885	27.4535	0.463845	0.319693	1.45091	0.146805	0.195433		protein_coding	Putative uncharacterized protein [Source:UniProtKB/TrEMBL;Acc:Q1G3F1]
AT1G15890	321.216	-1.91579	0.165661	-11.5645	6.23517e-31	8.41355e-30		protein_coding	Probable disease resistance protein At1g15890 [Source:UniProtKB/Swiss-Prot;Acc:Q9LMP6]
AT1G15900	15.4178	-0.496737	0.423802	-1.1721	0.241158	0.303268		protein_coding	unknown protein; Has 19 Blast hits to 19 proteins in 10 species: Archae - 0; Bacteria - 2; Metazoa - 0; Fungi - 0; Plants - 15; Viruses - 0; Other Eukaryotes - 2 (source: NCBI BLink). [Source:TAIR;Acc:AT1G15900]
AT1G15910	727.054	0.856771	0.0937782	9.13614	6.47199e-20	4.64804e-19	FDM1	protein_coding	IDP1 [Source:UniProtKB/TrEMBL;Acc:A0A178W3T4]
AT1G15920	482.191	-0.247193	0.0966869	-2.55664	0.010569	0.0175065	CAF1-2	protein_coding	Probable CCR4-associated factor 1 homolog 2 [Source:UniProtKB/Swiss-Prot;Acc:Q9S9P2]
AT1G15930	3805.52	0.900637	0.0687377	13.1025	3.18552e-39	6.62645e-38	RPS12A	protein_coding	40S ribosomal protein S12-1 [Source:UniProtKB/Swiss-Prot;Acc:Q9S9P1]
AT1G15940	1384.19	0.628188	0.0657361	9.55621	1.22148e-21	9.75279e-21		protein_coding	T24D18.4 [Source:UniProtKB/TrEMBL;Acc:Q9S9P0]
AT1G15950	7592.13	-0.28117	0.103291	-2.7221	0.00648676	0.0111063	CCR1	protein_coding	Cinnamoyl-CoA reductase 1 [Source:UniProtKB/Swiss-Prot;Acc:Q9S9N9]
AT1G15960	33.2475	2.3074	0.369135	6.25082	4.08302e-10	1.47632e-09	NRAMP6	protein_coding	Metal transporter Nramp6 [Source:UniProtKB/Swiss-Prot;Acc:Q9S9N8]
AT1G15970	412.013	0.355851	0.0988596	3.59956	0.00031876	0.000649512		protein_coding	At1g15970 [Source:UniProtKB/TrEMBL;Acc:Q9S9N7]
AT1G15980	31.4086	0.694863	0.299116	2.32305	0.0201764	0.0319952	PNSB1	protein_coding	Photosynthetic NDH subunit of subcomplex B 1, chloroplastic [Source:UniProtKB/Swiss-Prot;Acc:Q9S9N6]
AT1G15990	0.657139	-1.61013	3.20861	-0.501815	0.615798	0.675831	CNGC7	protein_coding	Putative cyclic nucleotide-gated ion channel 7 [Source:UniProtKB/Swiss-Prot;Acc:Q9S9N5]
AT1G16000	290.097	1.22639	0.126565	9.68984	3.33051e-22	2.75174e-21		protein_coding	GAG1At protein [Source:UniProtKB/TrEMBL;Acc:P93048]
AT1G16010	1723.51	-0.438393	0.101076	-4.33726	1.44268e-05	3.42647e-05	MRS2-1	protein_coding	Magnesium transporter MRS2-1 [Source:UniProtKB/Swiss-Prot;Acc:Q9S9N4]
AT1G16020	595.801	0.149297	0.102623	1.45481	0.145721	0.194157	CCZ1A	protein_coding	Vacuolar fusion protein CCZ1 homolog A [Source:UniProtKB/Swiss-Prot;Acc:F4I2S4]
AT1G16022	37.1406	-1.66067	0.315667	-5.26083	1.43405e-07	4.16672e-07		protein_coding	T24D18.13 [Source:UniProtKB/TrEMBL;Acc:Q9S9N2]
AT1G16030	163.643	0.30913	0.165536	1.86745	0.0618386	0.089633	HSP70-5	protein_coding	Hsp70b [Source:UniProtKB/TrEMBL;Acc:A0A178W9N7]
AT1G16040	413.846	-0.0132959	0.119583	-0.111186	0.911469	0.930995		protein_coding	At1g16040 [Source:UniProtKB/TrEMBL;Acc:Q8GWH6]
AT1G16060	820.058	-1.45588	0.195223	-7.45753	8.81614e-14	4.24743e-13	ADAP	protein_coding	AP2-like ethylene-responsive transcription factor At1g16060 [Source:UniProtKB/Swiss-Prot;Acc:Q94AN4]
AT1G16070	154.779	3.01768	0.19405	15.551	1.56573e-54	6.56042e-53	TULP8	protein_coding	TLP8 [Source:UniProtKB/TrEMBL;Acc:A0A178WHW0]
AT1G16080	314.055	0.444565	0.115986	3.83291	0.000126639	0.000269855		protein_coding	Nuclear protein [Source:UniProtKB/TrEMBL;Acc:Q9S9M7]
AT1G16090	37.5379	0.158427	0.301205	0.525977	0.598904	0.660232	WAKL7	protein_coding	Wall associated kinase-like 7 [Source:UniProtKB/TrEMBL;Acc:F4I2T5]
AT1G16110	106.511	-1.17858	0.263057	-4.48031	7.4534e-06	1.82652e-05	WAKL6	protein_coding	Wall-associated receptor kinase-like 6 [Source:UniProtKB/Swiss-Prot;Acc:Q8GXQ3]
AT1G16120	276.306	-0.995673	0.147705	-6.74095	1.57357e-11	6.39275e-11	WAKL1	protein_coding	Wall-associated receptor kinase-like 1 [Source:UniProtKB/Swiss-Prot;Acc:Q9S9M5]
AT1G16130	156.289	-0.795802	0.166626	-4.77599	1.78826e-06	4.67574e-06	WAKL2	protein_coding	Wall-associated receptor kinase-like 2 [Source:UniProtKB/Swiss-Prot;Acc:Q7X8C5]
AT1G16150	295.374	-2.31705	0.181599	-12.7591	2.773e-37	5.21457e-36	WAKL4	protein_coding	Wall-associated receptor kinase-like 4 [Source:UniProtKB/Swiss-Prot;Acc:Q9S9M2]
AT1G16160	139.125	-2.98606	0.26837	-11.1267	9.30406e-29	1.10399e-27	WAKL5	protein_coding	WAKL5 [Source:UniProtKB/TrEMBL;Acc:A0A178W9G0]
AT1G16170	363.277	-0.533778	0.117712	-4.5346	5.77127e-06	1.43101e-05		protein_coding	Ephrin-A3 protein [Source:UniProtKB/TrEMBL;Acc:Q94K72]
AT1G16180	8060.36	-1.24933	0.0606243	-20.6077	2.33959e-94	4.43504e-92		protein_coding	Serinc-domain containing serine and sphingolipid biosynthesis protein [Source:UniProtKB/TrEMBL;Acc:Q9S9L9]
AT1G16190	920.093	0.609114	0.0903032	6.74521	1.52802e-11	6.21626e-11	RAD23A	protein_coding	RAD23A [Source:UniProtKB/TrEMBL;Acc:A0A178W4Q3]
AT1G16210	1808.27	-0.529634	0.0558701	-9.47974	2.54912e-21	1.99134e-20		protein_coding	Coiled-coil protein [Source:UniProtKB/TrEMBL;Acc:Q8VYC9]
AT1G16220	480.231	1.19002	0.183827	6.47358	9.57091e-11	3.65217e-10		protein_coding	Probable protein phosphatase 2C 6 [Source:UniProtKB/Swiss-Prot;Acc:Q9SA22]
AT1G16225	24.0508	-1.09309	0.29722	-3.67773	0.000235323	0.000486928		protein_coding	Target SNARE coiled-coil domain protein [Source:TAIR;Acc:AT1G16225]
AT1G16230	1.97537	-3.65557	1.57232	-2.32496	0.0200742	0.0318439		protein_coding	Target SNARE coiled-coil domain protein [Source:UniProtKB/TrEMBL;Acc:F4I2U8]
AT1G16240	1882.11	-0.668282	0.0565974	-11.8077	3.56344e-32	5.14195e-31	SYP51	protein_coding	SYP51 [Source:UniProtKB/TrEMBL;Acc:A0A384LE08]
AT1G16250	286.702	-0.239876	0.103778	-2.31143	0.020809	0.0329074		protein_coding	F-box/kelch-repeat protein At1g16250 [Source:UniProtKB/Swiss-Prot;Acc:Q0WW40]
AT1G16260	44.6306	-1.46752	0.370431	-3.96165	7.44346e-05	0.000162911	WAKL8	protein_coding	Wall-associated receptor kinase-like 8 [Source:UniProtKB/Swiss-Prot;Acc:Q9SA25]
AT1G16270	1930.85	0.303908	0.0536604	5.66354	1.48281e-08	4.71714e-08		protein_coding	F3O9.7 protein [Source:UniProtKB/TrEMBL;Acc:Q9SA26]
AT1G16280	349.351	0.224467	0.0976967	2.29759	0.0215851	0.0340501	RH36	protein_coding	DEAD-box ATP-dependent RNA helicase 36 [Source:UniProtKB/Swiss-Prot;Acc:Q9SA27]
AT1G16290	3.58451	2.91681	1.11243	2.62201	0.00874123	0.014664		protein_coding	FUNCTIONS IN: molecular_function unknown; INVOLVED IN: biological_process unknown; LOCATED IN: chloroplast, vacuole; EXPRESSED IN: 19 plant structures; EXPRESSED DURING: 11 growth stages; CONTAINS InterPro DOMAIN/s: Lytic transglycosylase-like, cata /.../(InterPro:IPR008258); Has 171 Blast hits to 155 proteins in 40 species: Archae - 0; Bacteria - 54; Metazoa - 0; Fungi - 0; Plants - 55; Viruses …
AT1G16300	922.062	-0.325887	0.0781669	-4.16912	3.05775e-05	6.9877e-05	GAPCP2	protein_coding	Glyceraldehyde-3-phosphate dehydrogenase GAPCP2, chloroplastic [Source:UniProtKB/Swiss-Prot;Acc:Q5E924]
AT1G16310	1459.28	-1.31461	0.119076	-11.0401	2.44664e-28	2.8247e-27	MTP10	protein_coding	Metal tolerance protein 10 [Source:UniProtKB/Swiss-Prot;Acc:Q0WU02]
AT1G16320	418.966	-0.875175	0.131398	-6.66049	2.72919e-11	1.08494e-10		protein_coding	At1g16320/F3O9_12 [Source:UniProtKB/TrEMBL;Acc:Q9SA31]
AT1G16330	345.832	0.882429	0.156679	5.63208	1.7805e-08	5.62307e-08	CYCB3;1	protein_coding	CYCB3 [Source:UniProtKB/TrEMBL;Acc:A0A178W969]
AT1G16340	395.191	0.813676	0.115784	7.02756	2.10176e-12	9.15566e-12	ATKDSA2	protein_coding	Aldolase superfamily protein [Source:UniProtKB/TrEMBL;Acc:F4I2W6]
AT1G16350	2154.64	0.140304	0.0577019	2.43152	0.0150354	0.0243555		protein_coding	Inosine-5'-monophosphate dehydrogenase 2 [Source:UniProtKB/Swiss-Prot;Acc:Q9SA34]
AT1G16360	4.69178	1.49931	0.738041	2.03147	0.0422075	0.0632131		protein_coding	LEM3 (ligand-effect modulator 3) family protein / CDC50 family protein [Source:TAIR;Acc:AT1G16360]
AT1G16370	245.169	-0.347763	0.170036	-2.04523	0.0408325	0.0612905	2020-10-06	protein_coding	Organic cation/carnitine transporter 6 [Source:UniProtKB/Swiss-Prot;Acc:Q9SA36]
AT1G16390	15.6398	0.398206	0.786917	0.506034	0.612833	0.673143	2020-10-03	protein_coding	Organic cation/carnitine transporter 3 [Source:UniProtKB/Swiss-Prot;Acc:Q9SA38]
AT1G16400	1892.52	-2.97396	0.264019	-11.2642	1.97188e-29	2.43057e-28	CYP79F2	protein_coding	Hexahomomethionine N-hydroxylase [Source:UniProtKB/Swiss-Prot;Acc:Q9FUY7]
AT1G16410	0.844412	2.0549	1.81649	1.13125	0.257951	0.321833	CYP79F1	protein_coding	Dihomomethionine N-hydroxylase [Source:UniProtKB/Swiss-Prot;Acc:Q949U1]
AT1G16420	36.0629	-1.61538	0.311948	-5.17837	2.23833e-07	6.38678e-07	AMC8	protein_coding	Metacaspase-8 [Source:UniProtKB/Swiss-Prot;Acc:Q9SA41]
AT1G16430	91.1128	1.00074	0.184395	5.42716	5.72574e-08	1.73038e-07	MED22A	protein_coding	Mediator of RNA polymerase II transcription subunit 22a [Source:UniProtKB/Swiss-Prot;Acc:Q9SA42]
AT1G16440	26.4349	-0.000662029	0.500814	-0.00132191	0.998945	0.99903	RHS3	protein_coding	Serine/threonine-protein kinase RHS3 [Source:UniProtKB/Swiss-Prot;Acc:F4I4F2]
AT1G16445	27.3867	0.118437	0.285307	0.41512	0.678054	0.731787		protein_coding	S-adenosyl-L-methionine-dependent methyltransferases superfamily protein [Source:UniProtKB/TrEMBL;Acc:Q8GUP2]
AT1G16460	1617.35	-0.426327	0.0615566	-6.92577	4.33602e-12	1.8381e-11	STR2	protein_coding	Thiosulfate/3-mercaptopyruvate sulfurtransferase 2 [Source:UniProtKB/Swiss-Prot;Acc:Q24JL3]
AT1G16470	1729.63	0.246708	0.0774374	3.18591	0.00144301	0.00270684	PAB1	protein_coding	Proteasome subunit alpha type [Source:UniProtKB/TrEMBL;Acc:A0A178WA13]
AT1G16480	145.005	0.507611	0.134398	3.77692	0.000158781	0.000334587		protein_coding	Tetratricopeptide repeat (TPR)-like superfamily protein [Source:UniProtKB/TrEMBL;Acc:F4I4G1]
AT1G16489	51.5342	-0.0414251	0.225924	-0.183359	0.854517	0.883279		lncRNA	other RNA [Source:TAIR;Acc:AT1G16489]
AT1G16490	25.8506	0.649155	0.353184	1.83801	0.0660611	0.0952775	MYB58	protein_coding	Transcription factor MYB58 [Source:UniProtKB/Swiss-Prot;Acc:Q9SA47]
AT1G16500	252.957	-0.703866	0.265933	-2.64678	0.00812624	0.0136899		protein_coding	>F3O9.30 [Source:UniProtKB/TrEMBL;Acc:Q9SA48]
AT1G16510	199.956	-2.45157	0.20885	-11.7384	8.09957e-32	1.14761e-30	SAUR41	protein_coding	Auxin-responsive protein SAUR41 [Source:UniProtKB/Swiss-Prot;Acc:Q9SA49]
AT1G16515	19.9206	-1.38427	0.468757	-2.95307	0.00314632	0.00563656		protein_coding	unknown protein; Has 35333 Blast hits to 34131 proteins in 2444 species: Archae - 798; Bacteria - 22429; Metazoa - 974; Fungi - 991; Plants - 531; Viruses - 0; Other Eukaryotes - 9610 (source: NCBI BLink). [Source:TAIR;Acc:AT1G16515]
AT1G16520	1074.61	0.748088	0.117723	6.35466	2.08884e-10	7.74207e-10		protein_coding	At1g16520 [Source:UniProtKB/TrEMBL;Acc:Q9SA50]
AT1G16530	233.451	0.852669	0.146026	5.83914	5.24722e-09	1.73256e-08	LBD3	protein_coding	LOB domain-containing protein 3 [Source:UniProtKB/Swiss-Prot;Acc:Q9SA51]
AT1G16540	952.97	-0.707559	0.0630496	-11.2223	3.17041e-29	3.86935e-28	SIR3	protein_coding	molybdenum cofactor sulfurase (LOS5) (ABA3) [Source:TAIR;Acc:AT1G16540]
AT1G16560	1452.82	-0.084327	0.0458548	-1.839	0.065915	0.0950843		protein_coding	AT1G16560 protein [Source:UniProtKB/TrEMBL;Acc:Q9FX73]
AT1G16570	439.001	0.251792	0.0998406	2.52194	0.0116709	0.0192139		protein_coding	UDP-Glycosyltransferase superfamily protein [Source:TAIR;Acc:AT1G16570]
AT1G16590	80.7849	0.756554	0.176598	4.28405	1.8352e-05	4.30952e-05	REV7	protein_coding	DNA polymerase zeta processivity subunit [Source:UniProtKB/Swiss-Prot;Acc:Q94FL5]
AT1G16610	1348.95	0.600077	0.0554275	10.8263	2.5828e-27	2.80551e-26	SR45	protein_coding	arginine/serine-rich 45 [Source:TAIR;Acc:AT1G16610]
AT1G16630	632.398	0.600288	0.160597	3.73785	0.000185598	0.000388309		protein_coding	At1g16630 [Source:UniProtKB/TrEMBL;Acc:Q9FX76]
AT1G16635	8.9967	1.08999	0.589916	1.8477	0.064646	0.0933855		ncRNA
AT1G16640	36.0653	2.7447	0.314945	8.71486	2.91115e-18	1.87581e-17		protein_coding	Uncharacterized protein At1g16640 (Fragment) [Source:UniProtKB/TrEMBL;Acc:C0SUV7]
AT1G16650	255.829	0.110931	0.0997479	1.11211	0.266089	0.330642		protein_coding	S-adenosyl-L-methionine-dependent methyltransferases superfamily protein [Source:TAIR;Acc:AT1G16650]
AT1G16670	626.199	-0.592435	0.0994693	-5.95596	2.58543e-09	8.73554e-09	CRPK1	protein_coding	Cold-responsive protein kinase 1 [Source:UniProtKB/Swiss-Prot;Acc:Q93YN1]
AT1G16680	772.25	0.149179	0.0741095	2.01295	0.0441199	0.0658465		protein_coding	Chaperone DnaJ-domain superfamily protein [Source:UniProtKB/TrEMBL;Acc:F4I4I3]
AT1G16690	181.692	0.78548	0.121384	6.47106	9.73186e-11	3.71238e-10		protein_coding	Enhancer of polycomb-like protein [Source:UniProtKB/TrEMBL;Acc:A0A178W458]
AT1G16700	1861.75	-0.217012	0.0781601	-2.7765	0.00549469	0.00950741		protein_coding	NADH dehydrogenase [ubiquinone] iron-sulfur protein 8-B, mitochondrial [Source:UniProtKB/Swiss-Prot;Acc:Q9FX83]
AT1G16705	4.93299	1.49211	0.708472	2.1061	0.0351956	0.0534436		protein_coding	p300/CBP acetyltransferase-related protein-like protein [Source:UniProtKB/TrEMBL;Acc:F4I4I6]
AT1G16710	2233.15	-0.284893	0.0581414	-4.9	9.58361e-07	2.57336e-06	HAC12	protein_coding	Histone acetyltransferase HAC12 [Source:UniProtKB/Swiss-Prot;Acc:Q9FWQ5]
AT1G16720	1788.49	-0.919116	0.127829	-7.19018	6.47059e-13	2.92439e-12	HCF173	protein_coding	high chlorophyll fluorescence phenotype 173 [Source:TAIR;Acc:AT1G16720]
AT1G16730	3.51085	0.101037	0.892931	0.113152	0.90991	0.929605	UP6	protein_coding	F17F16.6 protein [Source:UniProtKB/TrEMBL;Acc:Q9FWQ7]
AT1G16740	551.48	0.700985	0.0766054	9.15061	5.66151e-20	4.08846e-19		protein_coding	50S ribosomal protein L20 [Source:UniProtKB/TrEMBL;Acc:A0A178WF80]
AT1G16750	27.6717	2.12342	0.336905	6.30272	2.92473e-10	1.07068e-09		protein_coding	At1g16750/F19K19_26 [Source:UniProtKB/TrEMBL;Acc:Q8L7U6]
AT1G16770	1.75462	-0.375908	1.19451	-0.314696	0.752992	0.796536		protein_coding	F17F16.3 protein [Source:UniProtKB/TrEMBL;Acc:Q9FWR1]
AT1G16780	358.352	0.509817	0.108986	4.67782	2.89941e-06	7.40881e-06	AVPL2	protein_coding	Pyrophosphate-energized membrane proton pump 3 [Source:UniProtKB/Swiss-Prot;Acc:Q9FWR2]
AT1G16790	141.248	0.499791	0.142409	3.50955	0.000448859	0.000898804		protein_coding	At1g16790 [Source:UniProtKB/TrEMBL;Acc:Q6NQG3]
AT1G16800	817.657	0.252377	0.0787227	3.2059	0.00134643	0.00253416		protein_coding	P-loop containing nucleoside triphosphate hydrolases superfamily protein [Source:TAIR;Acc:AT1G16800]
AT1G16810	1306.78	0.0805345	0.0497109	1.62006	0.105219	0.145069		protein_coding	7-dehydrocholesterol reductase-like protein [Source:UniProtKB/TrEMBL;Acc:Q9FZ43]
AT1G16820	72.4027	-0.0178921	0.209158	-0.0855434	0.931829	0.947961		protein_coding	Vacuolar ATP synthase catalytic subunit-related / V-ATPase-related / vacuolar proton pump-like protein [Source:UniProtKB/TrEMBL;Acc:F4I600]
AT1G16825	71.4999	0.359371	0.184609	1.94666	0.0515755	0.0759465	RTNLB23	protein_coding	Reticulon-like protein B23 [Source:UniProtKB/Swiss-Prot;Acc:P0C941]
AT1G16830	94.3092	0.687807	0.214203	3.21101	0.0013227	0.00249309		protein_coding	Putative pentatricopeptide repeat-containing protein At1g16830 [Source:UniProtKB/Swiss-Prot;Acc:Q3EDA9]
AT1G16840	1167.54	-0.697135	0.0623702	-11.1774	5.263e-29	6.32152e-28		protein_coding	At1g16840/F17F16.27 [Source:UniProtKB/TrEMBL;Acc:Q8W589]
AT1G16850	169.541	0.118025	0.267819	0.44069	0.659437	0.715176		protein_coding	At1g16880 [Source:UniProtKB/TrEMBL;Acc:Q9FE54]
AT1G16860	2167.28	-0.567795	0.0875167	-6.48784	8.70739e-11	3.33294e-10		protein_coding	Uncharacterized membrane protein At1g16860 [Source:UniProtKB/Swiss-Prot;Acc:Q9FZ45]
AT1G16870	895.216	0.857883	0.0707053	12.1332	7.04341e-34	1.1149e-32		protein_coding	Mitochondrial 28S ribosomal protein S29-like protein [Source:UniProtKB/TrEMBL;Acc:Q8W4K2]
AT1G16880	1436.2	-0.312434	0.0849657	-3.67717	0.000235833	0.00048794	ACR11	protein_coding	ACR11 [Source:UniProtKB/TrEMBL;Acc:A0A178WLF3]
AT1G16890	3516.45	-0.261234	0.0523867	-4.98665	6.14363e-07	1.67902e-06	UBC36	protein_coding	Ubiquitin-conjugating enzyme 36 [Source:UniProtKB/TrEMBL;Acc:F4I615]
AT1G16900	663.822	0.919665	0.0684112	13.4432	3.3753e-41	7.71039e-40	ALG9	protein_coding	Dol-P-Man:Man(6)GlcNAc(2)-PP-Dol alpha-1,2-mannosyltransferase [Source:UniProtKB/Swiss-Prot;Acc:Q9FZ49]
AT1G16905	3.41713	4.52767	1.69504	2.67113	0.00755969	0.0128061		protein_coding	Curculin-like (Mannose-binding) lectin family protein [Source:UniProtKB/TrEMBL;Acc:Q8GY81]
AT1G16916	134.985	-0.289306	0.177617	-1.62882	0.103351	0.142736		protein_coding	unknown protein; FUNCTIONS IN: molecular_function unknown; INVOLVED IN: biological_process unknown; LOCATED IN: cellular_component unknown; Has 30201 Blast hits to 17322 proteins in 780 species: Archae - 12; Bacteria - 1396; Metazoa - 17338; Fungi - /.../ Plants - 5037; Viruses - 0; Other Eukaryotes - 2996 (source: NCBI BLink). [Source:TAIR;Acc:AT1G16916]
AT1G16920	583.941	1.11735	0.0877839	12.7285	4.1083e-37	7.64606e-36	RABA1B	protein_coding	RABA1b [Source:UniProtKB/TrEMBL;Acc:A0A178WJV5]
AT1G16930	349.467	-1.45777	0.136017	-10.7176	8.41989e-27	8.87922e-26		protein_coding	F-box/FBD/LRR-repeat protein At1g16930 [Source:UniProtKB/Swiss-Prot;Acc:Q9FZ52]
AT1G16960	12.7862	-3.44655	0.767818	-4.48876	7.16405e-06	1.75891e-05		protein_coding	At1g16960 [Source:UniProtKB/TrEMBL;Acc:Q9FZ55]
AT1G16970	941.06	-0.209037	0.0609516	-3.42956	0.000604555	0.00119177	KU70	protein_coding	KU70 [Source:UniProtKB/TrEMBL;Acc:A0A178WAS1]
AT1G17020	150.866	0.883945	0.293934	3.00729	0.0026359	0.00476978	SRG1	protein_coding	Protein SRG1 [Source:UniProtKB/Swiss-Prot;Acc:Q39224]
AT1G17030	134.756	0.782066	0.177087	4.41627	1.00417e-05	2.42172e-05		protein_coding	Uncharacterized protein At1g17030/F20D23_27 [Source:UniProtKB/TrEMBL;Acc:Q8GWU4]
AT1G17040	253.528	0.179533	0.106501	1.68574	0.0918451	0.128308	SHA	protein_coding
AT1G17050	1233.75	-1.26482	0.21644	-5.84372	5.10464e-09	1.68809e-08	SPS2	protein_coding	SPS2 [Source:UniProtKB/TrEMBL;Acc:A0A178W8X1]
AT1G17060	590.554	0.546688	0.117211	4.66415	3.09902e-06	7.88799e-06	CYP72C1	protein_coding	cytochrome p450 72c1 [Source:TAIR;Acc:AT1G17060]
AT1G17070	678.456	0.264186	0.0791328	3.33852	0.00084227	0.00163097	STIPL1	protein_coding	Septin and tuftelin-interacting protein 1 homolog 1 [Source:UniProtKB/Swiss-Prot;Acc:Q9SHG6]
AT1G17080	1646.57	-1.03261	0.0884974	-11.6683	1.85141e-31	2.56448e-30		protein_coding	At1g17080/F6I1.24 [Source:UniProtKB/TrEMBL;Acc:Q9SHG7]
AT1G17090	273.049	-1.38786	0.176501	-7.86319	3.74475e-15	1.97763e-14		protein_coding	At1g17090/F6I1_23 [Source:UniProtKB/TrEMBL;Acc:Q93Z61]
AT1G17100	620.309	-0.662133	0.30041	-2.2041	0.0275173	0.0426467		protein_coding	HBP1 [Source:UniProtKB/TrEMBL;Acc:A0A178W6J0]
AT1G17110	1395.81	0.195533	0.0564312	3.46498	0.000530275	0.00105222	UBP15	protein_coding	Ubiquitin-specific protease 15 [Source:UniProtKB/TrEMBL;Acc:F4I642]
AT1G17120	678.331	-0.63262	0.0905237	-6.98845	2.77947e-12	1.19901e-11	CAT8	protein_coding	Cationic amino acid transporter 8, vacuolar [Source:UniProtKB/Swiss-Prot;Acc:Q9SHH0]
AT1G17130	1139.08	0.0548186	0.0718449	0.763013	0.445456	0.513631		protein_coding	Family of unknown function (DUF572) [Source:TAIR;Acc:AT1G17130]
AT1G17140	530.462	0.713195	0.145112	4.91478	8.88844e-07	2.39271e-06	ICR1	protein_coding	RIP1 [Source:UniProtKB/TrEMBL;Acc:A0A178W8G4]
AT1G17145	622.046	-0.501265	0.0836276	-5.99402	2.04715e-09	6.98307e-09	DA2L	protein_coding	E3 ubiquitin-protein ligase DA2L [Source:UniProtKB/Swiss-Prot;Acc:Q940G8]
AT1G17147	466.246	-3.57823	0.349353	-10.2424	1.27956e-24	1.20454e-23	VQ1	protein_coding	VQ motif-containing protein 1 [Source:UniProtKB/Swiss-Prot;Acc:Q1G3U8]
AT1G17160	406.275	0.313229	0.0938088	3.33902	0.000840746	0.00162829		protein_coding	Ribokinase [Source:UniProtKB/TrEMBL;Acc:A1A6H3]
AT1G17170	4093.2	-2.0328	0.143937	-14.1229	2.74536e-45	7.58312e-44	GSTU24	protein_coding	Glutathione S-transferase U24 [Source:UniProtKB/Swiss-Prot;Acc:Q9SHH6]
AT1G17180	1268.84	2.50135	0.295073	8.47705	2.3097e-17	1.40616e-16	GSTU25	protein_coding	Glutathione S-transferase U25 [Source:UniProtKB/Swiss-Prot;Acc:Q9SHH7]
AT1G17190	1629.04	-1.31251	0.194363	-6.75287	1.44953e-11	5.91539e-11	GSTU26	protein_coding	Glutathione S-transferase U26 [Source:UniProtKB/Swiss-Prot;Acc:Q9SHH8]
AT1G17200	72.8986	1.66885	0.294621	5.66441	1.47528e-08	4.69447e-08		protein_coding	CASP-like protein [Source:UniProtKB/TrEMBL;Acc:A0A178W560]
AT1G17210	3082.72	-0.338881	0.0990532	-3.4212	0.000623447	0.00122737	ATILP1	protein_coding	F20D23.9 protein [Source:UniProtKB/TrEMBL;Acc:Q9SHI0]
AT1G17220	1927.59	-0.692859	0.0965774	-7.17413	7.27699e-13	3.27751e-12	FUG1	protein_coding	Translation initiation factor IF-2, chloroplastic [Source:UniProtKB/Swiss-Prot;Acc:Q9SHI1]
AT1G17230	362.285	-0.482829	0.13753	-3.51072	0.000446899	0.000895169		protein_coding	Non-specific serine/threonine protein kinase [Source:UniProtKB/TrEMBL;Acc:A0A178W313]
AT1G17232	68.4566	0.648694	0.194768	3.33061	0.000866566	0.00167485		lncRNA	Potential natural antisense gene, locus overlaps with AT1G17230 [Source:TAIR;Acc:AT1G17232]
AT1G17235	3.10739	2.31484	1.04125	2.22313	0.0262069	0.0407501	RTFL11	protein_coding	RTFL11 [Source:UniProtKB/TrEMBL;Acc:A0A178WGQ1]
AT1G17240	126.731	-1.76214	0.189945	-9.27708	1.74189e-20	1.30025e-19	AtRLP2	protein_coding	receptor like protein 2 [Source:TAIR;Acc:AT1G17240]
AT1G17250	88.9321	-1.80289	0.230512	-7.82123	5.23092e-15	2.74154e-14	AtRLP3	protein_coding	RLP3 [Source:UniProtKB/TrEMBL;Acc:A0A178WD64]
AT1G17255	123.239	0.346096	0.140491	2.46347	0.0137598	0.0224096		lncRNA	other RNA [Source:TAIR;Acc:AT1G17255]
AT1G17260	85.9094	-0.552957	0.179359	-3.08296	0.00204956	0.00376559	AHA10	protein_coding	Plasma membrane ATPase [Source:UniProtKB/TrEMBL;Acc:A0A178W776]
AT1G17270	222.142	-0.00915559	0.140791	-0.0650296	0.94815	0.96056	OFUT5	protein_coding	O-fucosyltransferase 5 [Source:UniProtKB/Swiss-Prot;Acc:Q84WU0]
AT1G17280	1230.94	-0.505026	0.0662032	-7.62843	2.37626e-14	1.18936e-13	UBC34	protein_coding	ubiquitin-conjugating enzyme 34 [Source:TAIR;Acc:AT1G17280]
AT1G17285	27.1472	5.52439	0.829312	6.66142	2.71194e-11	1.07844e-10		protein_coding	unknown protein; FUNCTIONS IN: molecular_function unknown; INVOLVED IN: biological_process unknown; LOCATED IN: endomembrane system; BEST Arabidopsis thaliana protein match is: unknown protein (TAIR:AT1G17300.1); Has 35333 Blast hits to 34131 protei /.../2444 species: Archae - 798; Bacteria - 22429; Metazoa - 974; Fungi - 991; Plants - 531; Viruses - 0; Other Eukaryotes - 9610 (source: NCBI BLink…
AT1G17290	3880.72	-0.0275701	0.0601263	-0.458536	0.646567	0.70336	ALAAT1	protein_coding	Alanine aminotransferase 1, mitochondrial [Source:UniProtKB/Swiss-Prot;Acc:F4I7I0]
AT1G17300	10.3505	1.66175	0.707765	2.34789	0.0188803	0.0301025		protein_coding	unknown protein; BEST Arabidopsis thaliana protein match is: unknown protein (TAIR:AT1G17285.1); Has 27 Blast hits to 27 proteins in 4 species: Archae - 0; Bacteria - 0; Metazoa - 0; Fungi - 0; Plants - 27; Viruses - 0; Other Eukaryotes - 0 (source: /.../BLink). [Source:TAIR;Acc:AT1G17300]
AT1G17310	24.0046	1.48864	0.395693	3.76211	0.000168486	0.000353925		protein_coding	MADS-box transcription factor family protein [Source:TAIR;Acc:AT1G17310]
AT1G17330	489.88	-0.811465	0.0855202	-9.48858	2.34207e-21	1.83754e-20		protein_coding	At1g17330 [Source:UniProtKB/TrEMBL;Acc:Q8GUM8]
AT1G17340	1321.53	-1.6768	0.0636406	-26.348	5.40542e-153	4.53785e-150	SAC5	protein_coding	Phosphoinositide phosphatase SAC5 [Source:UniProtKB/Swiss-Prot;Acc:Q8RW97]
AT1G17345	8.46175	2.03978	0.601434	3.39154	0.000695019	0.00135905	SAUR77	protein_coding	Auxin-responsive protein SAUR77 [Source:UniProtKB/Swiss-Prot;Acc:Q9LQI6]
AT1G17350	241.365	1.14593	0.12787	8.96169	3.19746e-19	2.18741e-18		protein_coding	NADH:ubiquinone oxidoreductase intermediate-associated protein 30 [Source:UniProtKB/TrEMBL;Acc:F4I7I6]
AT1G17360	1028.78	0.787206	0.0969375	8.12076	4.6326e-16	2.59148e-15		protein_coding	F28G4.18 protein [Source:UniProtKB/TrEMBL;Acc:Q9LQI8]
AT1G17370	1742.39	-0.0554042	0.0642772	-0.861957	0.388711	0.45786	UBP1B	protein_coding	Oligouridylate-binding protein 1B [Source:UniProtKB/Swiss-Prot;Acc:Q9LQI9]
AT1G17380	101.885	0.512342	0.214001	2.39411	0.0166607	0.0267981	TIFY11A	protein_coding	Protein TIFY 11A [Source:UniProtKB/Swiss-Prot;Acc:Q9LDU5]
AT1G17400	86.1573	-3.74629	0.35386	-10.5869	3.42706e-26	3.48729e-25		protein_coding	NGR1 [Source:UniProtKB/TrEMBL;Acc:Q58G53]
AT1G17410	170.52	-0.418258	0.132144	-3.16516	0.00154999	0.00289411		protein_coding	Nucleoside diphosphate kinase family protein [Source:UniProtKB/TrEMBL;Acc:F4I7J3]
AT1G17420	19.5421	4.17494	0.960951	4.34459	1.39534e-05	3.31906e-05	LOX3	protein_coding	Lipoxygenase 3, chloroplastic [Source:UniProtKB/Swiss-Prot;Acc:Q9LNR3]
AT1G17430	281.231	-0.520784	0.170543	-3.05369	0.00226046	0.00412823		protein_coding	Alpha/beta-Hydrolases superfamily protein [Source:UniProtKB/TrEMBL;Acc:Q9LNR2]
AT1G17440	1492.64	-0.30823	0.0674104	-4.57245	4.82063e-06	1.20572e-05	TAF12B	protein_coding	Transcription initiation factor TFIID subunit 12b [Source:UniProtKB/Swiss-Prot;Acc:Q940A7]
AT1G17450	1124.57	-0.400012	0.0572289	-6.98969	2.7549e-12	1.18907e-11		protein_coding	B-block binding subunit of TFIIIC [Source:UniProtKB/TrEMBL;Acc:F4I7J9]
AT1G17455	220.381	-0.0261114	0.144019	-0.181306	0.856128	0.884616	EFL4	protein_coding	ELF4-L4 [Source:UniProtKB/TrEMBL;Acc:A0A178WKX5]
AT1G17460	246.705	1.22308	0.13987	8.74441	2.24193e-18	1.45497e-17	TRFL3	protein_coding	TRF-like 3 [Source:UniProtKB/TrEMBL;Acc:F4I7K3]
AT1G17470	1757.79	-0.0915507	0.0634499	-1.44288	0.149053	0.198099	DRG1	protein_coding	Developmentally-regulated G-protein 1 [Source:UniProtKB/Swiss-Prot;Acc:Q9LQK0]
AT1G17480	163.119	1.56083	0.174587	8.94015	3.88637e-19	2.64179e-18	IQD7	protein_coding	At1g17480 [Source:UniProtKB/TrEMBL;Acc:Q2NND9]
AT1G17490	312.311	0.383531	0.0997807	3.84374	0.000121173	0.000258865		protein_coding	At1g17490/F1L3_4 [Source:UniProtKB/TrEMBL;Acc:Q9LNQ6]
AT1G17500	2621.26	-0.36047	0.0840846	-4.287	1.81104e-05	4.25532e-05	ALA4	protein_coding	Phospholipid-transporting ATPase [Source:UniProtKB/TrEMBL;Acc:A0A178W5K3]
AT1G17510	179.366	0.286637	0.126634	2.26351	0.0236044	0.0370045		protein_coding	F1L3.22 [Source:UniProtKB/TrEMBL;Acc:Q9LNQ3]
AT1G17520	449.89	-0.35851	0.0743271	-4.82341	1.41122e-06	3.72765e-06		protein_coding	Homeodomain-like/winged-helix DNA-binding family protein [Source:TAIR;Acc:AT1G17520]
AT1G17530	681.912	0.149732	0.114211	1.31101	0.189854	0.245661	TIM23-1	protein_coding	Mitochondrial import inner membrane translocase subunit TIM23-1 [Source:UniProtKB/Swiss-Prot;Acc:Q9LNQ1]
AT1G17540	0.572136	1.75811	2.31144	0.760612	0.446889	0.515005		protein_coding	Kinase with adenine nucleotide alpha hydrolases-like domain-containing protein [Source:UniProtKB/TrEMBL;Acc:Q681A5]
AT1G17550	922.83	0.491189	0.130608	3.7608	0.000169368	0.000355747	HAB2	protein_coding	Protein phosphatase 2C 7 [Source:UniProtKB/Swiss-Prot;Acc:Q9LNP9]
AT1G17560	238.346	1.29906	0.111623	11.6379	2.64402e-31	3.63239e-30	HLL	protein_coding	50S ribosomal protein HLL, mitochondrial [Source:UniProtKB/Swiss-Prot;Acc:Q84JG5]
AT1G17580	1776.37	-0.0455088	0.0633874	-0.717947	0.47279	0.539829	XI-1	protein_coding	Myosin-5 [Source:UniProtKB/Swiss-Prot;Acc:Q39160]
AT1G17590	631.199	-0.0146816	0.142424	-0.103084	0.917897	0.936543	NFYA8	protein_coding	Uncharacterized protein At1g17590 (Fragment) [Source:UniProtKB/TrEMBL;Acc:C0SUW0]
AT1G17610	3.87522	0.351806	0.716702	0.490868	0.623519	0.682839	CHS1	protein_coding	Disease resistance protein CHS1 [Source:UniProtKB/Swiss-Prot;Acc:F4I902]
AT1G17620	1700.91	-1.13717	0.11673	-9.74193	1.99726e-22	1.66836e-21		protein_coding	At1g17620/F11A6_23 [Source:UniProtKB/TrEMBL;Acc:Q9LNP3]
AT1G17630	102.149	0.55012	0.15749	3.49304	0.000477553	0.000953079	PCMP-E72	protein_coding	Putative pentatricopeptide repeat-containing protein At1g17630 [Source:UniProtKB/Swiss-Prot;Acc:Q9LNP2]
AT1G17640	122.614	-0.194538	0.173944	-1.1184	0.263398	0.327845		protein_coding	RNA-binding (RRM/RBD/RNP motifs) family protein [Source:UniProtKB/TrEMBL;Acc:F4I906]
AT1G17650	149.729	0.370282	0.127089	2.91357	0.00357319	0.0063524	GLYR2	protein_coding	Glyoxylate/succinic semialdehyde reductase 2, chloroplastic [Source:UniProtKB/Swiss-Prot;Acc:F4I907]
AT1G17665	175.399	0.218229	0.366955	0.594701	0.552043	0.616336		protein_coding	unknown protein; FUNCTIONS IN: molecular_function unknown; INVOLVED IN: biological_process unknown; LOCATED IN: endomembrane system; EXPRESSED IN: 15 plant structures; EXPRESSED DURING: 11 growth stages; Has 149 Blast hits to 146 proteins in 39 spec /.../rchae - 0; Bacteria - 4; Metazoa - 21; Fungi - 5; Plants - 30; Viruses - 0; Other Eukaryotes - 89 (source: NCBI BLink). [Source:TAIR;Acc:AT1G176…
AT1G17680	1075.12	-0.31397	0.0565584	-5.55125	2.8363e-08	8.81062e-08		protein_coding	Tetratricopeptide repeat (TPR)-containing protein [Source:UniProtKB/TrEMBL;Acc:Q8GUP0]
AT1G17690	1154.39	0.209797	0.0718697	2.91913	0.00351006	0.00624963	NOF1	protein_coding	U3 small nucleolar RNA-associated protein [Source:UniProtKB/TrEMBL;Acc:Q8H1E7]
AT1G17710	1.53015	-1.56951	1.76732	-0.888073	0.374501	0.443813		protein_coding	Inorganic pyrophosphatase 2 [Source:UniProtKB/Swiss-Prot;Acc:Q9FZ62]
AT1G17720	2818.05	-0.0811175	0.0432756	-1.87444	0.0608697	0.0883321	PP2AB2	protein_coding	Serine/threonine-protein phosphatase 2A 55 kDa regulatory subunit B [Source:UniProtKB/TrEMBL;Acc:Q0WW19]
AT1G17730	823.252	-0.242518	0.0574109	-4.22426	2.3973e-05	5.53708e-05	CHMP1A	protein_coding	ESCRT-related protein CHMP1A [Source:UniProtKB/Swiss-Prot;Acc:Q8LE58]
AT1G17744	3.19445	-0.782304	0.861434	-0.908141	0.363804	0.432925		protein_coding	Uncharacterized protein At1g17740 [Source:UniProtKB/TrEMBL;Acc:Q94AG7]
AT1G17745	3976.36	-0.415868	0.0584104	-7.11976	1.08112e-12	4.81305e-12	PGDH	protein_coding	D-3-phosphoglycerate dehydrogenase [Source:TAIR;Acc:AT1G17745]
AT1G17750	360.666	-0.334159	0.1533	-2.17977	0.0292745	0.045132	PEPR2	protein_coding	Leucine-rich repeat receptor-like protein kinase PEPR2 [Source:UniProtKB/Swiss-Prot;Acc:Q9FZ59]
AT1G17760	1013.13	-0.076878	0.070191	-1.09527	0.273399	0.338488	CSTF77	protein_coding	Cleavage stimulation factor subunit 77 [Source:UniProtKB/Swiss-Prot;Acc:Q8GUP1]
AT1G17780	382.769	-0.415597	0.113702	-3.65514	0.000257044	0.000529682		protein_coding	unknown protein; BEST Arabidopsis thaliana protein match is: unknown protein (TAIR:AT2G16575.1); Has 35333 Blast hits to 34131 proteins in 2444 species: Archae - 798; Bacteria - 22429; Metazoa - 974; Fungi - 991; Plants - 531; Viruses - 0; Other Euk /.../s - 9610 (source: NCBI BLink). [Source:TAIR;Acc:AT1G17780]
AT1G17790	253.834	0.300591	0.105825	2.84045	0.00450497	0.00790311	GTE5	protein_coding	Transcription factor GTE5, chloroplastic [Source:UniProtKB/Swiss-Prot;Acc:Q8H1D7]
AT1G17820	167.237	21.0048	4.99777	4.20283	NA	NA		protein_coding	At1g17820 [Source:UniProtKB/TrEMBL;Acc:Q8L7M7]
AT1G17830	94.2539	1.79457	0.192057	9.34399	9.27707e-21	7.02988e-20		protein_coding	At1g17830 [Source:UniProtKB/TrEMBL;Acc:Q9LMU5]
AT1G17840	335.491	2.20708	0.193081	11.4308	2.93244e-30	3.79989e-29	ABCG11	protein_coding	ABC transporter G family member 11 [Source:UniProtKB/Swiss-Prot;Acc:Q8RXN0]
AT1G17850	230.749	0.440035	0.149578	2.94185	0.00326262	0.00583203	STR8	protein_coding	Rhodanese-like domain-containing protein 8, chloroplastic [Source:UniProtKB/Swiss-Prot;Acc:F4I933]
AT1G17860	8102.53	-1.09803	0.134792	-8.1461	3.75863e-16	2.11213e-15	KTI2	protein_coding	Kunitz trypsin inhibitor 2 [Source:UniProtKB/Swiss-Prot;Acc:Q9LMU2]
AT1G17870	118.863	0.00139511	0.161168	0.00865623	0.993093	0.994448	EGY3	protein_coding	Probable zinc metallopeptidase EGY3, chloroplastic [Source:UniProtKB/Swiss-Prot;Acc:Q9LMU1]
AT1G17880	3722.89	0.699928	0.0725957	9.64145	5.34273e-22	4.36366e-21	BTF3	protein_coding	Basic transcription factor 3 [Source:UniProtKB/Swiss-Prot;Acc:Q9SMW7]
AT1G17890	1265.09	0.386249	0.0755238	5.11428	3.14944e-07	8.86808e-07	GER2	protein_coding	Putative GDP-L-fucose synthase 2 [Source:UniProtKB/Swiss-Prot;Acc:Q9LMU0]
AT1G17920	91.0549	1.41678	0.176427	8.03038	9.71714e-16	5.31931e-15	HDG12	protein_coding	Uncharacterized protein At1g17920 (Fragment) [Source:UniProtKB/TrEMBL;Acc:C0SUW2]
AT1G17930	348.617	0.477898	0.0871364	5.48448	4.14691e-08	1.26775e-07	MAIN	protein_coding	Protein MAINTENANCE OF MERISTEMS [Source:UniProtKB/Swiss-Prot;Acc:Q9LMT7]
AT1G17940	311.92	0.115711	0.156779	0.738051	0.460483	0.528083		protein_coding	At1g17940 [Source:UniProtKB/TrEMBL;Acc:Q9LMT6]
AT1G17950	320.119	-1.90015	0.190683	-9.96495	2.16983e-23	1.91026e-22	MYB52	protein_coding	Transcription factor MYB52 [Source:UniProtKB/Swiss-Prot;Acc:Q6R0C4]
AT1G17960	265.814	-1.79435	0.162106	-11.069	1.77427e-28	2.0667e-27		protein_coding	Probable threonine--tRNA ligase, cytoplasmic [Source:UniProtKB/Swiss-Prot;Acc:Q8GZ45]
AT1G17970	203.237	-0.465051	0.134073	-3.46865	0.000523079	0.00103847		protein_coding	At1g17970/F2H15_16 [Source:UniProtKB/TrEMBL;Acc:Q944L9]
AT1G17980	1088.43	-0.162192	0.0481263	-3.37013	0.000751341	0.00146419	PAPS1	protein_coding	Nuclear poly(A) polymerase 1 [Source:UniProtKB/Swiss-Prot;Acc:Q9LMT2]
AT1G17990	14.1812	-3.69905	1.18689	-3.11658	0.00182964	0.00338189		protein_coding	Putative 12-oxophytodienoate reductase-like protein 2B [Source:UniProtKB/Swiss-Prot;Acc:P0DI09]
AT1G18000	47.5737	-0.123799	0.302226	-0.409625	0.682081	0.73502		protein_coding	UNC93-like protein 1 [Source:UniProtKB/Swiss-Prot;Acc:Q56WD3]
AT1G18010	5.80422	-2.05083	2.22948	-0.919871	0.35764	0.426735		protein_coding	UNC93-like protein 1 [Source:UniProtKB/Swiss-Prot;Acc:Q56WD3]
AT1G18020	41.9031	-1.24781	0.717423	-1.7393	0.081982	0.115882		protein_coding	Putative 12-oxophytodienoate reductase-like protein 2B [Source:UniProtKB/Swiss-Prot;Acc:P0DI09]
AT1G18030	263.421	-0.380868	0.115673	-3.29263	0.000992553	0.00190363		protein_coding	Probable protein phosphatase 2C 8 [Source:UniProtKB/Swiss-Prot;Acc:Q9LMT1]
AT1G18040	410.326	0.681659	0.117169	5.81774	5.96486e-09	1.96373e-08	CDKD-3	protein_coding	Cyclin-dependent kinase D-3 [Source:UniProtKB/Swiss-Prot;Acc:Q9LMT0]
AT1G18050	1.07982	0.811183	1.78771	0.453754	0.650006	0.70668		protein_coding	SWAP (Suppressor-of-White-APricot)/surp RNA-binding domain-containing protein [Source:TAIR;Acc:AT1G18050]
AT1G18060	416.07	-0.802305	0.158155	-5.07289	3.91815e-07	1.0924e-06		protein_coding	AT1g18060/T10F20.23 [Source:UniProtKB/TrEMBL;Acc:Q9LM40]
AT1G18070	4499.44	-0.0126491	0.0520319	-0.243104	0.807925	0.844161		protein_coding	T10F20.8 protein [Source:UniProtKB/TrEMBL;Acc:Q9LMS7]
AT1G18075	33.0602	-0.539755	0.349974	-1.54227	0.123008	0.166941	MIR159B	miRNA	MIR159/MIR159B; miRNA [Source:TAIR;Acc:AT1G18075]
AT1G18080	7747.98	0.945754	0.0590195	16.0244	8.62542e-58	4.1462e-56	RACK1A	protein_coding	RACK1A_AT [Source:UniProtKB/TrEMBL;Acc:A0A178WHX3]
AT1G18090	151.086	0.813676	0.136004	5.98274	2.19414e-09	7.46497e-09		protein_coding	5'-3' exonuclease family protein [Source:UniProtKB/TrEMBL;Acc:Q94A33]
AT1G18100	141.701	0.250558	0.26974	0.928887	0.352947	0.421993	MFT	protein_coding	Protein MOTHER of FT and TFL1 [Source:UniProtKB/Swiss-Prot;Acc:Q9XFK7]
AT1G18140	209.606	-0.222836	0.276492	-0.805939	0.420278	0.489426	LAC1	protein_coding	Laccase-1 [Source:UniProtKB/Swiss-Prot;Acc:Q9LMS3]
AT1G18150	1992.69	-0.593928	0.107889	-5.505	3.69169e-08	1.13404e-07	MPK8	protein_coding	Mitogen-activated protein kinase 8 [Source:UniProtKB/Swiss-Prot;Acc:Q9LM33]
AT1G18160	2043.22	-0.58035	0.0663939	-8.74102	2.31025e-18	1.49847e-17		protein_coding	Protein kinase superfamily protein [Source:UniProtKB/TrEMBL;Acc:F4IAN2]
AT1G18170	38.8856	-0.739149	0.25686	-2.87764	0.00400663	0.00707641	FKBP17-2	protein_coding	Peptidyl-prolyl cis-trans isomerase FKBP17-2, chloroplastic [Source:UniProtKB/Swiss-Prot;Acc:Q9LDY5]
AT1G18180	75.5458	0.913298	0.223533	4.08573	4.39378e-05	9.86723e-05		protein_coding	Protein of unknown function (DUF1295) [Source:TAIR;Acc:AT1G18180]
AT1G18190	916.935	0.0624062	0.0763531	0.817336	0.413736	0.482884	GC2	protein_coding	Golgin candidate 2 [Source:UniProtKB/Swiss-Prot;Acc:B0F9L7]
AT1G18193	11.6974	0.55311	0.489998	1.1288	0.258982	0.3229		protein_coding
AT1G18197	15.7236	2.24751	0.573186	3.92107	8.81555e-05	0.000191532		protein_coding	GCK domain protein [Source:UniProtKB/TrEMBL;Acc:A0A1P8AS86]
AT1G18200	393.058	-0.508959	0.154536	-3.29346	0.000989622	0.00189879	RABA6B	protein_coding	RABA6b [Source:UniProtKB/TrEMBL;Acc:A0A178WEX4]
AT1G18210	3566.35	1.43248	0.148204	9.6656	4.22148e-22	3.46837e-21	CML27	protein_coding	Probable calcium-binding protein CML27 [Source:UniProtKB/Swiss-Prot;Acc:Q9LE22]
AT1G18250	1013.97	2.96603	0.224359	13.22	6.72508e-40	1.45427e-38	ATLP-1	protein_coding	Pathogenesis-related thaumatin superfamily protein [Source:UniProtKB/TrEMBL;Acc:F4IAP1]
AT1G18260	1825.35	-0.50487	0.0781366	-6.46139	1.03749e-10	3.94424e-10	HRD3A	protein_coding	ERAD-associated E3 ubiquitin-protein ligase component HRD3A [Source:UniProtKB/Swiss-Prot;Acc:Q9LM25]
AT1G18265	7.0526	-0.109502	0.617054	-0.177459	0.859148	0.887152		protein_coding	Protein FLOURY 1-like [Source:UniProtKB/Swiss-Prot;Acc:Q9LM24]
AT1G18270	5856.41	-1.26208	0.11184	-11.2847	1.56181e-29	1.94243e-28		protein_coding	Ketose-bisphosphate aldolase class-II family protein [Source:UniProtKB/TrEMBL;Acc:F4IAP5]
AT1G18280	11.8445	1.61933	0.508265	3.186	0.00144254	0.00270617		protein_coding	At1g18280 [Source:UniProtKB/TrEMBL;Acc:Q9LE56]
AT1G18290	90.0814	-1.24828	0.269148	-4.63787	3.52013e-06	8.92601e-06		protein_coding	DUF4228 domain protein [Source:UniProtKB/TrEMBL;Acc:Q9LE02]
AT1G18300	299.977	-1.58932	0.403751	-3.93639	8.27159e-05	0.000180196	NUDT4	protein_coding	Nudix hydrolase 4 [Source:UniProtKB/Swiss-Prot;Acc:Q9LE73]
AT1G18320	42.1882	0.752811	0.256563	2.93421	0.00334396	0.00597151		nontranslating_CDS	Mitochondrial import inner membrane translocase subunit Tim17/Tim22/Tim23 family protein [Source:TAIR;Acc:AT1G18320]
AT1G18330	733.889	-2.26594	0.25064	-9.04062	1.55781e-19	1.08852e-18	RVE7	protein_coding	Protein REVEILLE 7 [Source:UniProtKB/Swiss-Prot;Acc:B3H5A8]
AT1G18335	244.981	-0.464666	0.143324	-3.24206	0.00118669	0.00225044		protein_coding	Acyl-CoA N-acyltransferases (NAT) superfamily protein [Source:TAIR;Acc:AT1G18335]
AT1G18340	292.967	0.28847	0.140429	2.0542	0.0399561	0.0600863	TFB4	protein_coding	General transcription and DNA repair factor IIH subunit TFB4 [Source:UniProtKB/Swiss-Prot;Acc:Q8LF41]
AT1G18360	186.731	-0.172828	0.127832	-1.35199	0.176377	0.230368		protein_coding	Alpha/beta-Hydrolases superfamily protein [Source:UniProtKB/TrEMBL;Acc:Q8VYJ0]
AT1G18370	1158.61	1.03953	0.177933	5.84222	5.15092e-09	1.70292e-08	KIN7A	protein_coding	Kinesin-like protein KIN-7A [Source:UniProtKB/Swiss-Prot;Acc:Q8S905]
AT1G18382	22.8745	-1.84664	0.418655	-4.4109	1.02943e-05	2.47801e-05		lncRNA	other RNA [Source:TAIR;Acc:AT1G18382]
AT1G18390	1650.06	-1.82432	0.101435	-17.9851	2.54927e-72	2.21119e-70		protein_coding	Protein kinase superfamily protein [Source:TAIR;Acc:AT1G18390]
AT1G18400	36.8558	-0.274655	0.349613	-0.785598	0.432103	0.500817	BEE1	protein_coding	Transcription factor BEE 1 [Source:UniProtKB/Swiss-Prot;Acc:Q8GZ13]
AT1G18410	57.4583	0.407913	0.208679	1.95474	0.050614	0.0746195		protein_coding	P-loop containing nucleoside triphosphate hydrolases superfamily protein [Source:TAIR;Acc:AT1G18410]
AT1G18415	210.67	0.66386	0.112139	5.92	3.21942e-09	1.08046e-08		lncRNA	other RNA [Source:TAIR;Acc:AT1G18415]
AT1G18420	30.0093	-0.720485	0.458072	-1.57287	0.11575	0.157917	ALMT3	protein_coding	Putative aluminum-activated malate transporter 3 [Source:UniProtKB/Swiss-Prot;Acc:Q9LPQ8]
AT1G18440	202.594	0.100381	0.146545	0.684983	0.493354	0.559851		protein_coding	Peptidyl-tRNA hydrolase, chloroplastic [Source:UniProtKB/Swiss-Prot;Acc:Q8GW64]
AT1G18450	1307.57	0.462122	0.0661904	6.9817	2.91622e-12	1.25616e-11	ARP4	protein_coding	Actin-related protein 4 [Source:UniProtKB/Swiss-Prot;Acc:Q84M92]
AT1G18460	1422.24	-1.13899	0.11129	-10.2344	1.39033e-24	1.30568e-23		protein_coding	Alpha/beta-Hydrolases superfamily protein [Source:UniProtKB/TrEMBL;Acc:Q8LPF5]
AT1G18470	2187.17	-1.48608	0.094186	-15.7781	4.3996e-56	1.97738e-54		protein_coding	At1g18470 [Source:UniProtKB/TrEMBL;Acc:Q8LBF1]
AT1G18480	791.495	0.280146	0.0714715	3.91969	8.86631e-05	0.000192563	SLP2	protein_coding	Shewanella-like protein phosphatase 2 [Source:UniProtKB/Swiss-Prot;Acc:Q944L7]
AT1G18485	48.9393	0.738566	0.221271	3.33784	0.000844324	0.00163482	PCMP-H8	protein_coding	Pentatricopeptide repeat-containing protein At1g18485 [Source:UniProtKB/Swiss-Prot;Acc:Q0WN60]
AT1G18490	311.215	-0.0307571	0.124894	-0.246266	0.805477	0.842014	PCO3	protein_coding	Plant cysteine oxidase 3 [Source:UniProtKB/Swiss-Prot;Acc:Q1G3U6]
AT1G18500	1763.1	0.626749	0.108711	5.76526	8.15319e-09	2.65957e-08	IPMS1	protein_coding	2-isopropylmalate synthase 1, chloroplastic [Source:UniProtKB/Swiss-Prot;Acc:Q9LPR4]
AT1G18520	1.17978	1.49745	1.50188	0.997048	0.318741	0.386501	TET11	protein_coding	Tetraspanin-11 [Source:UniProtKB/Swiss-Prot;Acc:Q9LPR6]
AT1G18530	1.36573	-3.28221	1.62872	-2.0152	0.0438835	0.0655145	CML15	protein_coding	Probable calcium-binding protein CML15 [Source:UniProtKB/Swiss-Prot;Acc:Q9FZ75]
AT1G18540	7378.89	1.13642	0.0870949	13.0481	6.51833e-39	1.33583e-37	RPL6A	protein_coding	60S ribosomal protein L6-1 [Source:UniProtKB/Swiss-Prot;Acc:Q9FZ76]
AT1G18550	297.997	1.52215	0.163743	9.29597	1.45869e-20	1.09197e-19	KIN8A	protein_coding	Kinesin-like protein KIN-8A [Source:UniProtKB/Swiss-Prot;Acc:F4ICA0]
AT1G18560	185.94	-0.0764577	0.137473	-0.556164	0.578099	0.640558		protein_coding	BED zinc finger and hAT dimerization domain-containing protein [Source:UniProtKB/TrEMBL;Acc:F4ICA1]
AT1G18570	389.14	-0.123353	0.716108	-0.172255	0.863237	0.890553	MYB51	protein_coding	Transcription factor MYB51 [Source:UniProtKB/Swiss-Prot;Acc:O49782]
AT1G18580	575.412	0.0610065	0.0792369	0.769926	0.441344	0.509907	GAUT11	protein_coding	Hexosyltransferase [Source:UniProtKB/TrEMBL;Acc:A0A178WM53]
AT1G18590	915.984	-0.896017	0.152621	-5.87087	4.33526e-09	1.44099e-08	SOT17	protein_coding	SOT17 [Source:UniProtKB/TrEMBL;Acc:A0A384KIF3]
AT1G18600	388.976	0.792103	0.0940141	8.42536	3.59635e-17	2.16703e-16	RBL12	protein_coding	RBL12 [Source:UniProtKB/TrEMBL;Acc:A0A178WDJ5]
AT1G18610	355.128	0.565834	0.10323	5.48129	4.22242e-08	1.28983e-07		protein_coding	F25I16.5 protein [Source:UniProtKB/TrEMBL;Acc:Q9FZ82]
AT1G18620	321.885	0.461637	0.105532	4.37437	1.21786e-05	2.91073e-05		protein_coding	unknown protein; BEST Arabidopsis thaliana protein match is: unknown protein (TAIR:AT1G74160.1); Has 1987 Blast hits to 1263 proteins in 207 species: Archae - 0; Bacteria - 172; Metazoa - 665; Fungi - 149; Plants - 271; Viruses - 6; Other Eukaryotes /.../ (source: NCBI BLink). [Source:TAIR;Acc:AT1G18620]
AT1G18630	362.012	0.895309	0.0954714	9.37778	6.73777e-21	5.13547e-20	RBG6	protein_coding	GR-RBP6 [Source:UniProtKB/TrEMBL;Acc:A0A178WQQ6]
AT1G18640	575.76	0.651176	0.0788591	8.25746	1.4881e-16	8.57546e-16	PSP	protein_coding	Phosphoserine phosphatase, chloroplastic [Source:UniProtKB/Swiss-Prot;Acc:O82796]
AT1G18650	144.394	2.65839	0.167185	15.9009	6.24786e-57	2.88531e-55	PDCB3	protein_coding	PLASMODESMATA CALLOSE-BINDING PROTEIN 3 [Source:UniProtKB/Swiss-Prot;Acc:Q9FZ86]
AT1G18660	3803.77	-0.743322	0.146376	-5.07818	3.81073e-07	1.06409e-06		protein_coding	Zinc finger (C3HC4-type RING finger) family protein [Source:UniProtKB/TrEMBL;Acc:F4ICB5]
AT1G18670	992.316	1.36427	0.11863	11.5003	1.31527e-30	1.74277e-29	IBS1	protein_coding	Protein kinase superfamily protein [Source:TAIR;Acc:AT1G18670]
AT1G18680	86.8459	-0.408158	0.173459	-2.35305	0.0186203	0.0297081		protein_coding	F6A14.21 protein [Source:UniProtKB/TrEMBL;Acc:Q9M9T9]
AT1G18690	249.707	0.0450423	0.141132	0.31915	0.749613	0.793819	XXT4	protein_coding	Xyloglucan 6-xylosyltransferase 4 [Source:UniProtKB/Swiss-Prot;Acc:Q9M9U0]
AT1G18700	998.874	0.0985632	0.0776599	1.26916	0.204382	0.262267		protein_coding	DNAJ heat shock N-terminal domain-containing protein [Source:TAIR;Acc:AT1G18700]
AT1G18710	3.42181	2.5879	1.12228	2.30592	0.0211151	0.0333534	AtMYB47	protein_coding	MYB transcription factor [Source:UniProtKB/TrEMBL;Acc:Q9M9U2]
AT1G18720	3365.26	-1.01737	0.0668232	-15.2248	2.42199e-52	9.30252e-51		protein_coding	At1g18720/F6A14_17 [Source:UniProtKB/TrEMBL;Acc:Q9M9U3]
AT1G18730	20.6085	-1.2548	0.434339	-2.88898	0.00386499	0.00684372	PNSB4	protein_coding	Photosynthetic NDH subunit of subcomplex B 4, chloroplastic [Source:UniProtKB/Swiss-Prot;Acc:Q8RXS1]
AT1G18740	853.703	-0.972872	0.154206	-6.30893	2.80973e-10	1.03083e-09		protein_coding	At1g18740/F6A14_15 [Source:UniProtKB/TrEMBL;Acc:Q9M9U5]
AT1G18745	150.852	0.543042	0.158053	3.43583	0.000590742	0.00116581		ncRNA
AT1G18750	72.3401	0.552262	0.237105	2.32918	0.0198493	0.0315107	AGL65	protein_coding	AGAMOUS-like 65 [Source:TAIR;Acc:AT1G18750]
AT1G18773	40.5709	-0.504792	0.260773	-1.93576	0.0528977	0.077689		protein_coding	FUNCTIONS IN: molecular_function unknown; INVOLVED IN: biological_process unknown; LOCATED IN: endomembrane system; BEST Arabidopsis thaliana protein match is: carboxylesterases (TAIR:AT4G22300.1); Has 30201 Blast hits to 17322 proteins in 780 speci /.../chae - 12; Bacteria - 1396; Metazoa - 17338; Fungi - 3422; Plants - 5037; Viruses - 0; Other Eukaryotes - 2996 (source: NCBI BLink). [Source:TAI…
AT1G18800	1579.04	0.51809	0.0671577	7.71452	1.21437e-14	6.20407e-14	NRP2	protein_coding	NRP2 [Source:UniProtKB/TrEMBL;Acc:A0A178W8U0]
AT1G18810	1.04752	1.79403	1.94273	0.92346	0.355768	0.424674	PKS3	protein_coding	Protein PHYTOCHROME KINASE SUBSTRATE 3 [Source:UniProtKB/Swiss-Prot;Acc:Q8GXS8]
AT1G18830	12.1578	1.72566	0.558164	3.09167	0.00199033	0.00366308	SEC31A	protein_coding	Protein transport protein SEC31 homolog A [Source:UniProtKB/Swiss-Prot;Acc:F4ICD9]
AT1G18835	18.167	0.626439	0.484579	1.29275	0.196098	0.252671	MIF3	protein_coding	MIF3 [Source:UniProtKB/TrEMBL;Acc:A0A178W7X3]
AT1G18840	1073.01	0.468787	0.106716	4.39285	1.11874e-05	2.68282e-05	IQD30	protein_coding	At1g18840 [Source:UniProtKB/TrEMBL;Acc:Q501D2]
AT1G18850	656.023	0.447011	0.0981394	4.55486	5.24204e-06	1.30584e-05		protein_coding	F6A14.6 protein [Source:UniProtKB/TrEMBL;Acc:Q9M9V4]
AT1G18860	868.542	-1.27957	0.105731	-12.1022	1.0287e-33	1.60883e-32	WRKY61	protein_coding	WRKY DNA-binding protein 61 [Source:TAIR;Acc:AT1G18860]
AT1G18870	98.7119	0.873802	0.205165	4.25901	2.05331e-05	4.78869e-05	ICS2	protein_coding	Isochorismate synthase 2, chloroplastic [Source:UniProtKB/Swiss-Prot;Acc:Q9M9V6]
AT1G18880	3921.95	-0.872442	0.0922207	-9.46037	3.06861e-21	2.38606e-20	NPF2.9	protein_coding	Protein NRT1/ PTR FAMILY 2.9 [Source:UniProtKB/Swiss-Prot;Acc:Q9M9V7]
AT1G18890	1200.65	-0.591477	0.0854215	-6.92422	4.38376e-12	1.85633e-11	CPK10	protein_coding	Calcium-dependent protein kinase 10 [Source:UniProtKB/Swiss-Prot;Acc:Q9M9V8]
AT1G18900	1655.16	-0.490986	0.123577	-3.97313	7.09357e-05	0.000155789		protein_coding	Pentatricopeptide repeat (PPR) superfamily protein [Source:UniProtKB/TrEMBL;Acc:F4IDY2]
AT1G18910	2458.08	-1.20525	0.0565261	-21.3221	7.08159e-101	1.60058e-98		protein_coding	Zinc finger protein BRUTUS-like At1g18910 [Source:UniProtKB/Swiss-Prot;Acc:F4IDY5]
AT1G18940	184.102	-1.92377	0.132609	-14.5071	1.09215e-47	3.39129e-46		protein_coding	F14D16.8 [Source:UniProtKB/TrEMBL;Acc:Q9LMD4]
AT1G18950	1291.92	0.33861	0.050409	6.71725	1.8518e-11	7.48296e-11		protein_coding	DDT domain superfamily [Source:TAIR;Acc:AT1G18950]
AT1G18960	12.7791	-1.52698	0.52714	-2.89673	0.00377071	0.00668483		protein_coding	F14D16.11 [Source:UniProtKB/TrEMBL;Acc:Q9LMD1]
AT1G18970	3457.83	0.0193175	0.185227	0.104291	0.916939	0.935776	GLP1	protein_coding	Germin-like protein subfamily T member 1 [Source:UniProtKB/Swiss-Prot;Acc:P92995]
AT1G18975	1.27841	-2.28855	2.09523	-1.09226	0.274717	0.339806		protein_coding
AT1G18980	1185.79	-0.517859	0.150791	-3.43429	0.000594111	0.00117207		protein_coding	At1g18980 [Source:UniProtKB/TrEMBL;Acc:Q29PR5]
AT1G18990	1.47492	-1.24251	1.26284	-0.983897	0.325166	0.393298	MYOB5	protein_coding	Probable myosin-binding protein 5 [Source:UniProtKB/Swiss-Prot;Acc:Q9LMC8]
AT1G19000	3637.94	-0.875861	0.106208	-8.24665	1.629e-16	9.34846e-16		protein_coding	AT1G19000 protein [Source:UniProtKB/TrEMBL;Acc:Q9LMC7]
AT1G19010	117.23	0.560985	0.187135	2.99776	0.00271972	0.00491237		protein_coding	Uncharacterized protein At1g19010 [Source:UniProtKB/TrEMBL;Acc:Q9C5J5]
AT1G19020	903.489	-1.80056	0.222545	-8.09076	5.92925e-16	3.29409e-15		protein_coding	CDP-diacylglycerol-glycerol-3-phosphate 3-phosphatidyltransferase [Source:UniProtKB/TrEMBL;Acc:Q8VYY6]
AT1G19025	88.6148	-0.180819	0.192481	-0.939409	0.347521	0.416244		protein_coding	DNA repair metallo-beta-lactamase family protein [Source:UniProtKB/TrEMBL;Acc:F4IDZ7]
AT1G19050	1154.82	-1.0169	0.217629	-4.67263	2.97374e-06	7.58802e-06	ARR7	protein_coding	At1g19050 [Source:UniProtKB/TrEMBL;Acc:Q2HIJ6]
AT1G19070	21.2005	-0.648756	0.34538	-1.87838	0.0603285	0.0875792		protein_coding	F-box protein At1g19070 [Source:UniProtKB/Swiss-Prot;Acc:Q3E7S2]
AT1G19080	216.759	0.237999	0.118898	2.0017	0.0453165	0.0674739	TTN10	protein_coding	At1g19080 [Source:UniProtKB/TrEMBL;Acc:Q6NNH6]
AT1G19100	498.754	0.143401	0.0842046	1.70301	0.0885664	0.124156	MORC6	protein_coding	Protein MICRORCHIDIA 6 [Source:UniProtKB/Swiss-Prot;Acc:Q56Y74]
AT1G19110	2402.95	-0.971183	0.0491583	-19.7562	7.08846e-87	1.01598e-84		protein_coding	Inter-alpha-trypsin inhibitor heavy chain-like protein [Source:UniProtKB/TrEMBL;Acc:Q8L798]
AT1G19115	9.81057	3.21088	0.641161	5.00791	5.5023e-07	1.51148e-06		protein_coding	unknown protein; FUNCTIONS IN: molecular_function unknown; INVOLVED IN: biological_process unknown; LOCATED IN: cellular_component unknown; BEST Arabidopsis thaliana protein match is: unknown protein (TAIR:AT1G72490.1); Has 30201 Blast hits to 17322 /.../ins in 780 species: Archae - 12; Bacteria - 1396; Metazoa - 17338; Fungi - 3422; Plants - 5037; Viruses - 0; Other Eukaryotes - 2996 (source: NC…
AT1G19120	704.994	0.0571211	0.0816878	0.699261	0.484389	0.551542	LSM1A	protein_coding	LSM1A [Source:UniProtKB/TrEMBL;Acc:A0A178W3J1]
AT1G19130	745.799	0.549925	0.0697599	7.88311	3.19338e-15	1.69253e-14		protein_coding	RmlC-like jelly roll fold protein [Source:UniProtKB/TrEMBL;Acc:Q8GYZ3]
AT1G19140	1572.48	-0.0702496	0.11533	-0.609119	0.542445	0.607116		protein_coding	FUNCTIONS IN: molecular_function unknown; INVOLVED IN: ubiquinone biosynthetic process; LOCATED IN: mitochondrion; EXPRESSED IN: 24 plant structures; EXPRESSED DURING: 15 growth stages; CONTAINS InterPro DOMAIN/s: COQ9 (InterPro:IPR013718), Ubiquino /.../synthesis protein COQ9 (InterPro:IPR012762); Has 35333 Blast hits to 34131 proteins in 2444 species: Archae - 798; Bacteria - 22429; Metazoa - 9…
AT1G19160	0.826919	2.81539	1.94813	1.44517	0.14841	0.197325		protein_coding	Putative F-box protein At1g19160 [Source:UniProtKB/Swiss-Prot;Acc:Q9LMB0]
AT1G19170	477.979	-0.171086	0.0849613	-2.01369	0.0440421	0.0657426		protein_coding	Pectin lyase-like superfamily protein [Source:UniProtKB/TrEMBL;Acc:F4IE17]
AT1G19180	3063.07	-0.871506	0.17183	-5.0719	3.93855e-07	1.09796e-06	TIFY10A	protein_coding	TIFY10A [Source:UniProtKB/TrEMBL;Acc:A0A178W7G1]
AT1G19190	385.948	-0.741134	0.206487	-3.58925	0.000331636	0.00067417	CXE1	protein_coding	Probable carboxylesterase 1 [Source:UniProtKB/Swiss-Prot;Acc:Q9LMA7]
AT1G19200	76.7582	-0.557059	0.218269	-2.55217	0.0107055	0.0177152	FLZ12	protein_coding	Protein of unknown function (DUF581) [Source:TAIR;Acc:AT1G19200]
AT1G19210	2.37447	2.13792	1.30416	1.63932	0.101147	0.139923	ERF017	protein_coding	Ethylene-responsive transcription factor ERF017 [Source:UniProtKB/Swiss-Prot;Acc:Q84QC2]
AT1G19220	945.57	0.213485	0.096139	2.22058	0.0263792	0.0409773	ARF19	protein_coding	Auxin response factor 19 [Source:UniProtKB/Swiss-Prot;Acc:Q8RYC8]
AT1G19230	1062.68	-1.26339	0.102954	-12.2714	1.29051e-34	2.11982e-33	RBOHE	protein_coding	Respiratory burst oxidase homolog protein E [Source:UniProtKB/Swiss-Prot;Acc:O81211]
AT1G19240	217.122	-0.0793999	0.113929	-0.696925	0.48585	0.552777		protein_coding	T29M8.11 [Source:UniProtKB/TrEMBL;Acc:Q9LMA2]
AT1G19250	135.033	-2.61699	0.204224	-12.8143	1.36354e-37	2.59946e-36	FMO1	protein_coding	Probable flavin-containing monooxygenase 1 [Source:UniProtKB/Swiss-Prot;Acc:Q9LMA1]
AT1G19270	865.18	-0.558132	0.0818114	-6.82217	8.96738e-12	3.71366e-11	DA1	protein_coding	DA1 [Source:UniProtKB/TrEMBL;Acc:A0A178WC71]
AT1G19290	391.036	0.382639	0.0963168	3.97271	7.1059e-05	0.000156031		protein_coding	Putative pentatricopeptide repeat-containing protein At1g19290 [Source:UniProtKB/Swiss-Prot;Acc:Q9LN69]
AT1G19300	403.669	-0.770923	0.145235	-5.30811	1.10767e-07	3.253e-07	GATL1	protein_coding	Probable galacturonosyltransferase-like 1 [Source:UniProtKB/Swiss-Prot;Acc:Q9LN68]
AT1G19310	557.257	-1.13194	0.119614	-9.46325	2.9851e-21	2.32344e-20		protein_coding	At1g19310/F18O14_14 [Source:UniProtKB/TrEMBL;Acc:Q9LN67]
AT1G19320	2.62066	3.8362	1.50023	2.55706	0.010556	0.0174861		protein_coding	At1g19320 [Source:UniProtKB/TrEMBL;Acc:Q9LN66]
AT1G19330	264.693	1.79436	0.158278	11.3367	8.62979e-30	1.08943e-28		protein_coding	unknown protein; BEST Arabidopsis thaliana protein match is: unknown protein (TAIR:AT1G75060.1); Has 145 Blast hits to 145 proteins in 43 species: Archae - 0; Bacteria - 0; Metazoa - 40; Fungi - 0; Plants - 104; Viruses - 0; Other Eukaryotes - 1 (so /.../NCBI BLink). [Source:TAIR;Acc:AT1G19330]
AT1G19340	86.5045	0.804407	0.182483	4.40812	1.04273e-05	2.50824e-05		protein_coding	Methyltransferase-like protein 2 [Source:UniProtKB/Swiss-Prot;Acc:Q8LFA9]
AT1G19350	487.192	1.15233	0.1216	9.47644	2.63103e-21	2.05328e-20	BES1	protein_coding	Brassinosteroid signaling positive regulator (BZR1) family protein [Source:UniProtKB/TrEMBL;Acc:F4HP45]
AT1G19360	2116.95	-0.201014	0.0581736	-3.45542	0.000549438	0.00108814	RRA3	protein_coding	Arabinosyltransferase RRA3 [Source:UniProtKB/Swiss-Prot;Acc:Q9LN62]
AT1G19370	768.516	0.0452624	0.13995	0.323418	0.746379	0.790964		protein_coding	F18O14.9 [Source:UniProtKB/TrEMBL;Acc:Q9LN61]
AT1G19373	1.27956	2.25586	1.547	1.45822	0.144781	0.193025		snoRNA	snoRNA [Source:TAIR;Acc:AT1G19373]
AT1G19376	1.64633	-0.549803	1.19402	-0.460463	0.645184	0.702311		snoRNA	snoRNA [Source:TAIR;Acc:AT1G19376]
AT1G19380	165.998	0.797769	0.258796	3.08262	0.0020519	0.0037693		protein_coding	At1g19380 [Source:UniProtKB/TrEMBL;Acc:Q9LN60]
AT1G19390	72.7519	-4.96841	0.459672	-10.8086	3.13456e-27	3.38608e-26	WAKL11	protein_coding	Putative wall-associated receptor kinase-like 11 [Source:UniProtKB/Swiss-Prot;Acc:Q9LN59]
AT1G19394	59.1954	-0.561975	0.257862	-2.17937	0.0293044	0.0451632		protein_coding	unknown protein; Has 35333 Blast hits to 34131 proteins in 2444 species: Archae - 798; Bacteria - 22429; Metazoa - 974; Fungi - 991; Plants - 531; Viruses - 0; Other Eukaryotes - 9610 (source: NCBI BLink). [Source:TAIR;Acc:AT1G19394]
AT1G19396	206.664	-1.09581	0.142191	-7.70661	1.29206e-14	6.5967e-14		protein_coding	unknown protein. [Source:TAIR;Acc:AT1G19396]
AT1G19397	158.379	-0.725119	0.131416	-5.51776	3.43355e-08	1.05765e-07		protein_coding	unknown protein; Has 30201 Blast hits to 17322 proteins in 780 species: Archae - 12; Bacteria - 1396; Metazoa - 17338; Fungi - 3422; Plants - 5037; Viruses - 0; Other Eukaryotes - 2996 (source: NCBI BLink). [Source:TAIR;Acc:AT1G19397]
AT1G19400	950.216	-1.19835	0.147546	-8.12188	4.5903e-16	2.56904e-15		protein_coding	Erythronate-4-phosphate dehydrogenase family protein [Source:UniProtKB/TrEMBL;Acc:Q8VYC6]
AT1G19430	861.257	0.397178	0.0661138	6.00749	1.88419e-09	6.45246e-09		protein_coding	Probable methyltransferase PMT28 [Source:UniProtKB/Swiss-Prot;Acc:Q9LN50]
AT1G19440	599.5	0.0212628	0.0911574	0.233253	0.815565	0.850291	KCS4	protein_coding	3-ketoacyl-CoA synthase 4 [Source:UniProtKB/Swiss-Prot;Acc:Q9LN49]
AT1G19450	2937.28	-1.96482	0.199833	-9.83233	8.17054e-23	6.96868e-22		protein_coding	Sugar transporter ERD6-like 4 [Source:UniProtKB/Swiss-Prot;Acc:Q93YP9]
AT1G19480	237.663	-0.124929	0.117337	-1.06471	0.287009	0.352699		protein_coding	At1g19480 [Source:UniProtKB/TrEMBL;Acc:Q0V7V4]
AT1G19485	735.628	-0.355288	0.0755961	-4.69982	2.60394e-06	6.68722e-06		protein_coding	Transducin/WD40 repeat-like superfamily protein [Source:UniProtKB/TrEMBL;Acc:F4HP69]
AT1G19490	224.335	0.0542079	0.219832	0.246588	0.805227	0.841874		protein_coding	Basic-leucine zipper (BZIP) transcription factor family protein [Source:UniProtKB/TrEMBL;Acc:Q8L5Y2]
AT1G19500	1.52037	1.09902	1.47144	0.746902	0.455122	0.52316		protein_coding	Putative uncharacterized protein [Source:UniProtKB/TrEMBL;Acc:Q5Q0G4]
AT1G19510	0.569148	-1.04222	4.66055	-0.223626	0.823049	0.85646	RL5	protein_coding	Protein RADIALIS-like 5 [Source:UniProtKB/Swiss-Prot;Acc:Q8GW75]
AT1G19520	1343.08	0.841114	0.0699301	12.0279	2.53473e-33	3.87899e-32	NFD5	protein_coding	pentatricopeptide (PPR) repeat-containing protein [Source:TAIR;Acc:AT1G19520]
AT1G19530	241.783	1.78355	0.810732	2.19992	0.0278123	0.0430585		protein_coding	DNA polymerase epsilon catalytic subunit A [Source:UniProtKB/TrEMBL;Acc:Q93WK6]
AT1G19540	68.3809	1.16594	0.354242	3.29138	0.000996983	0.00191197		protein_coding	At1g19540 [Source:UniProtKB/TrEMBL;Acc:Q29PX7]
AT1G19550	1.35332	0.623735	1.31368	0.4748	0.634929	0.693074		protein_coding	F18O14.31 [Source:UniProtKB/TrEMBL;Acc:Q9LN39]
AT1G19565	1.93705	2.31389	1.13073	2.04637	0.0407201	0.0611374		protein_coding	UPF0725 protein At1g19565 [Source:UniProtKB/Swiss-Prot;Acc:P0C8P5]
AT1G19570	8179.23	1.08904	0.111712	9.74867	1.86902e-22	1.56425e-21	DHAR1	protein_coding	Glutathione S-transferase DHAR1, mitochondrial [Source:UniProtKB/Swiss-Prot;Acc:Q9FWR4]
AT1G19580	845.096	0.293249	0.0977496	3	0.0026998	0.00487904	GAMMACA1	protein_coding	GAMMA CA1 [Source:UniProtKB/TrEMBL;Acc:A0A178WHZ1]
AT1G19600	1720.22	-0.234012	0.0876839	-2.66882	0.00761194	0.0128844		protein_coding	At1g19600 [Source:UniProtKB/TrEMBL;Acc:Q9LN35]
AT1G19610	5.08684	4.73461	1.34936	3.50879	0.000450154	0.000901151	PDF1.4	protein_coding	Defensin-like protein 19 [Source:UniProtKB/Swiss-Prot;Acc:P82787]
AT1G19630	6.31558	6.96931	1.32233	5.27047	1.36074e-07	3.96745e-07	CYP722A1	protein_coding	Cytochrome P450, family 722, subfamily A, polypeptide 1 [Source:UniProtKB/TrEMBL;Acc:F4HP86]
AT1G19640	1.01116	1.80376	2.0725	0.87033	0.38412	0.453566	JMT	protein_coding	Jasmonate O-methyltransferase [Source:UniProtKB/Swiss-Prot;Acc:Q9AR07]
AT1G19650	173.8	0.741365	0.128619	5.76404	8.21219e-09	2.67771e-08	SFH4	protein_coding	Phosphatidylinositol/phosphatidylcholine transfer protein SFH4 [Source:UniProtKB/Swiss-Prot;Acc:F4HP88]
AT1G19660	1806.16	-1.17902	0.174727	-6.74779	1.50116e-11	6.11652e-11	BBD2	protein_coding	Bifunctional nuclease 2 [Source:UniProtKB/Swiss-Prot;Acc:Q93VH2]
AT1G19670	0.905712	0.898887	1.61818	0.555492	0.578558	0.640946	CLH1	protein_coding	Chlorophyllase-1 [Source:UniProtKB/Swiss-Prot;Acc:O22527]
AT1G19680	709.784	-0.208504	0.107627	-1.93727	0.0527118	0.0774354		protein_coding	At1g19680 [Source:UniProtKB/TrEMBL;Acc:Q9FXG6]
AT1G19690	148.068	1.27908	0.140311	9.11603	7.79271e-20	5.55919e-19		protein_coding	At1g19690 [Source:UniProtKB/TrEMBL;Acc:Q147R9]
AT1G19700	2423.55	-1.5158	0.132588	-11.4324	2.87988e-30	3.7359e-29	BLH10	protein_coding	BEL1-like homeodomain protein 10 [Source:UniProtKB/Swiss-Prot;Acc:Q9FXG8]
AT1G19710	606.316	0.469464	0.0798198	5.88155	4.06442e-09	1.35457e-08		protein_coding	At1g19710 [Source:UniProtKB/TrEMBL;Acc:Q67Z55]
AT1G19715	422.787	-1.48086	0.16955	-8.73405	2.45711e-18	1.59153e-17	JAL3	protein_coding	Jacalin-related lectin 3 [Source:UniProtKB/Swiss-Prot;Acc:F4HQX1]
AT1G19720	323.003	-1.02094	0.126808	-8.05109	8.20624e-16	4.51641e-15	DYW7	protein_coding	Pentatricopeptide repeat-containing protein At1g19720 [Source:UniProtKB/Swiss-Prot;Acc:Q9FXH1]
[truncated: 21,522 more rows]

## Sheet: clv_BCN.vs.clv_Ctrl
	baseMean	log2FoldChange	lfcSE	stat	pvalue	padj	Gene_name	Gene_type	Gene_description
AT1G01010	1072.78	-0.505367	0.142229	-3.55318	0.000380597	0.000800995	NAC001	protein_coding	NAC domain-containing protein 1 [Source:UniProtKB/Swiss-Prot;Acc:Q0WV96]
AT1G01020	288.689	-0.0162339	0.106461	-0.152488	0.878802	0.906412	ARV1	protein_coding	ARV1 family protein [Source:UniProtKB/TrEMBL;Acc:Q5MK24]
AT1G01030	9.11163	1.83522	0.633748	2.89581	0.00378178	0.00691248	NGA3	protein_coding	B3 domain-containing transcription factor NGA3 [Source:UniProtKB/Swiss-Prot;Acc:Q9MAN1]
AT1G01040	1903.91	-0.531759	0.0692385	-7.6801	1.5897e-14	9.197e-14	DCL1	protein_coding	Dicer-like 1 [Source:UniProtKB/TrEMBL;Acc:F4HQG6]
AT1G01046	11.154	-0.527936	0.504014	-1.04746	0.294886	0.366661	MIR838A	miRNA	MIR838a; miRNA [Source:TAIR;Acc:AT1G01046]
AT1G01050	1762.58	0.187555	0.0811221	2.31201	0.0207769	0.0335404	PPA1	protein_coding	Soluble inorganic pyrophosphatase 1 [Source:UniProtKB/Swiss-Prot;Acc:Q93V56]
AT1G01060	119.251	0.921411	0.506775	1.81818	0.0690359	0.100518	LHY	protein_coding	LHY1 [Source:UniProtKB/TrEMBL;Acc:A0A178W761]
AT1G01070	218.215	-0.0803898	0.203691	-0.394665	0.69309	0.750739		protein_coding	WAT1-related protein [Source:UniProtKB/TrEMBL;Acc:A0A178WFU3]
AT1G01080	191.839	0.149963	0.123097	1.21825	0.223129	0.287627		protein_coding	RNA-binding (RRM/RBD/RNP motifs) family protein [Source:UniProtKB/TrEMBL;Acc:F4HQH8]
AT1G01090	5828.26	-0.737091	0.123475	-5.96954	2.3792e-09	8.77536e-09	PDH-E1 ALPHA	protein_coding	Pyruvate dehydrogenase E1 component subunit alpha [Source:UniProtKB/TrEMBL;Acc:A0A178W8A7]
AT1G01100	3615.35	0.801197	0.0549396	14.5832	3.59024e-48	1.56572e-46	RPP1A	protein_coding	60S acidic ribosomal protein P1-1 [Source:UniProtKB/Swiss-Prot;Acc:Q8LCW9]
AT1G01110	163.186	1.38579	0.208125	6.65846	2.76711e-11	1.21873e-10	IQD18	protein_coding	IQ-domain 18 [Source:UniProtKB/TrEMBL;Acc:Q9MAM4]
AT1G01120	3657.09	-1.74297	0.137978	-12.6323	1.40196e-36	3.34903e-35	KCS1	protein_coding	3-ketoacyl-CoA synthase [Source:UniProtKB/TrEMBL;Acc:A0A178W124]
AT1G01130	10.6891	0.308339	0.516766	0.596671	0.550727	0.621687		protein_coding	CONTAINS InterPro DOMAIN/s: CBL-interacting protein kinase (InterPro:IPR020660), Calcium/calmodulin-dependent protein kinase-like (InterPro:IPR020636); BEST Arabidopsis thaliana protein match is: unknown protein (TAIR:AT5G47170.1); Has 176 Blast hit /.../76 proteins in 20 species: Archae - 0; Bacteria - 0; Metazoa - 0; Fungi - 0; Plants - 176; Viruses - 0; Other Eukaryotes - 0 (source: NCBI BLink…
AT1G01140	76.7245	0.178152	0.177018	1.00641	0.31422	0.387226	CIPK9	protein_coding	CBL-interacting protein kinase 9 [Source:TAIR;Acc:AT1G01140]
AT1G01150	2.93585	2.5436	1.25991	2.01888	0.0434994	0.0660357		protein_coding	Homeodomain-like protein with RING/FYVE/PHD-type zinc finger domain-containing protein [Source:UniProtKB/TrEMBL;Acc:F4HQJ2]
AT1G01160	702.463	0.143548	0.0778375	1.8442	0.065154	0.0953558	GIF2	protein_coding	GRF1-interacting factor 2 [Source:UniProtKB/TrEMBL;Acc:F4HQJ3]
AT1G01170	192.576	-1.27704	0.16641	-7.67403	1.66672e-14	9.62369e-14		protein_coding	At1g01170 [Source:UniProtKB/TrEMBL;Acc:Q2HIQ2]
AT1G01180	369.294	-1.75163	0.121926	-14.3663	8.42077e-47	3.44841e-45		protein_coding	S-adenosyl-L-methionine-dependent methyltransferases superfamily protein [Source:UniProtKB/TrEMBL;Acc:F4HS78]
AT1G01190	602.331	-0.869936	0.140517	-6.19098	5.97928e-10	2.33238e-09	CYP78A8	protein_coding	CYP78A8 [Source:UniProtKB/TrEMBL;Acc:A0A178WIC4]
AT1G01200	145.547	0.62001	0.275813	2.24794	0.0245803	0.039148	RABA3	protein_coding	RABA3 [Source:UniProtKB/TrEMBL;Acc:A0A178W3F7]
AT1G01210	296.153	0.0440051	0.0897897	0.490091	0.62407	0.688186		protein_coding	DNA-directed RNA polymerase subunit [Source:UniProtKB/TrEMBL;Acc:Q9LNK0]
AT1G01220	864.091	0.199049	0.0697495	2.85377	0.00432043	0.00783007	FKGP	protein_coding	Bifunctional fucokinase/fucose pyrophosphorylase [Source:UniProtKB/Swiss-Prot;Acc:Q9LNJ9]
AT1G01225	312.397	-0.271245	0.123278	-2.20028	0.0277872	0.0438455		protein_coding	At1g01225 [Source:UniProtKB/TrEMBL;Acc:Q29PY0]
AT1G01230	776.957	-0.403551	0.078443	-5.14451	2.68216e-07	8.1267e-07		protein_coding	ORMDL family protein [Source:UniProtKB/TrEMBL;Acc:Q9C5I0]
AT1G01240	388.601	-0.386139	0.184913	-2.08822	0.0367783	0.0566632		protein_coding	At1g01240/F6F3_11 [Source:UniProtKB/TrEMBL;Acc:Q9LNJ7]
AT1G01260	721.678	0.0203161	0.0821201	0.247395	0.804602	0.845613	BHLH13	protein_coding	Transcription factor bHLH13 [Source:UniProtKB/Swiss-Prot;Acc:Q9LNJ5]
AT1G01290	354.744	-0.0549305	0.0895715	-0.613259	0.539705	0.611418	CNX3	protein_coding	Cyclic pyranopterin monophosphate synthase, mitochondrial [Source:UniProtKB/Swiss-Prot;Acc:Q39056]
AT1G01300	2556.06	1.32417	0.112854	11.7335	8.5859e-32	1.57549e-30	APF2	protein_coding	Aspartyl protease family protein 2 [Source:UniProtKB/Swiss-Prot;Acc:Q9LNJ3]
AT1G01310	1.83161	-1.40973	1.29181	-1.09128	0.275148	0.345253		protein_coding	At1g01310 [Source:UniProtKB/TrEMBL;Acc:Q6ID87]
AT1G01320	1789.39	-0.473428	0.148044	-3.19789	0.00138439	0.00269651		protein_coding	Tetratricopeptide repeat (TPR)-like superfamily protein [Source:UniProtKB/TrEMBL;Acc:F4HS99]
AT1G01340	2151.63	-0.790103	0.170569	-4.63216	3.61872e-06	9.74136e-06	CNGC10	protein_coding	Probable cyclic nucleotide-gated ion channel 10 [Source:UniProtKB/Swiss-Prot;Acc:Q9LNJ0]
AT1G01350	656.833	0.0542052	0.0770062	0.703907	0.481491	0.555778		protein_coding	Zinc finger CCCH domain-containing protein 1 [Source:UniProtKB/Swiss-Prot;Acc:Q8GX84]
AT1G01355	1.094	1.41276	1.48658	0.950339	0.34194	0.416113		protein_coding	Putative endonuclease or glycosyl hydrolase [Source:UniProtKB/TrEMBL;Acc:F4HSA3]
AT1G01360	849.28	-1.46186	0.109946	-13.2962	2.43568e-40	6.97359e-39	PYL9	protein_coding	RCAR1 [Source:UniProtKB/TrEMBL;Acc:A0A178W4H4]
AT1G01370	133.409	0.851123	0.164619	5.17026	2.33775e-07	7.13094e-07	HTR12	protein_coding	Histone H3-like centromeric protein HTR12 [Source:UniProtKB/Swiss-Prot;Acc:Q8RVQ9]
AT1G01380	94.1356	-1.75601	0.242607	-7.23811	4.54974e-13	2.34325e-12	ETC1	protein_coding	MYB-like transcription factor ETC1 [Source:UniProtKB/Swiss-Prot;Acc:Q9LNI5]
AT1G01390	2.51463	0.239081	0.974404	0.245362	0.806176	0.847002		protein_coding	UDP-Glycosyltransferase superfamily protein [Source:TAIR;Acc:AT1G01390]
AT1G01420	189.108	-1.47597	0.204048	-7.23345	4.70883e-13	2.42201e-12	UGT72B3	protein_coding	UDP-glucosyl transferase 72B3 [Source:TAIR;Acc:AT1G01420]
AT1G01430	550.31	-0.278056	0.105548	-2.6344	0.00842856	0.0146075	TBL25	protein_coding	Mannan O-acetyltransferase 3 [Source:UniProtKB/TrEMBL;Acc:A0A346P850]
AT1G01440	804.108	-0.689501	0.0890743	-7.74074	9.88388e-15	5.80826e-14		protein_coding	At1g01440 [Source:UniProtKB/TrEMBL;Acc:Q6NQ63]
AT1G01448	387.337	-0.472297	0.148862	-3.17272	0.00151016	0.00292717		lncRNA	other RNA [Source:TAIR;Acc:AT1G01448]
AT1G01453	15.2536	0.493891	0.605136	0.816165	0.414406	0.48913		protein_coding	unknown protein; FUNCTIONS IN: molecular_function unknown; INVOLVED IN: biological_process unknown; LOCATED IN: cellular_component unknown; BEST Arabidopsis thaliana protein match is: unknown protein (TAIR:AT4G01110.1); Has 30201 Blast hits to 17322 /.../ins in 780 species: Archae - 12; Bacteria - 1396; Metazoa - 17338; Fungi - 3422; Plants - 5037; Viruses - 0; Other Eukaryotes - 2996 (source: NC…
AT1G01470	4952.28	-0.837065	0.20613	-4.06085	4.88939e-05	0.000115195	LEA14	protein_coding	LSR3 [Source:UniProtKB/TrEMBL;Acc:A0A178W160]
AT1G01480	132.919	4.3223	0.469866	9.19902	3.61236e-20	3.14722e-19	ACS2	protein_coding	1-aminocyclopropane-1-carboxylate synthase 2 [Source:UniProtKB/Swiss-Prot;Acc:Q06402]
AT1G01490	1113.82	-0.488308	0.12948	-3.77131	0.000162396	0.000359064		protein_coding	Heavy metal transport/detoxification superfamily protein [Source:TAIR;Acc:AT1G01490]
AT1G01500	488.956	-0.962808	0.141417	-6.80827	9.87788e-12	4.52434e-11		protein_coding	Uncharacterized protein At1g01500 [Source:UniProtKB/Swiss-Prot;Acc:Q8GUH2]
AT1G01510	1174.56	0.402396	0.066258	6.07316	1.25417e-09	4.74574e-09	AN	protein_coding	C-terminal binding protein AN [Source:UniProtKB/Swiss-Prot;Acc:O23702]
AT1G01520	146.138	-3.49231	0.429409	-8.13282	4.19424e-16	2.72724e-15		protein_coding	ASG4 [Source:UniProtKB/TrEMBL;Acc:A0A384LJW3]
AT1G01540	1064.58	0.318422	0.0729565	4.36454	1.27389e-05	3.22292e-05		protein_coding	Probable serine/threonine-protein kinase At1g01540 [Source:UniProtKB/Swiss-Prot;Acc:Q3EDL4]
AT1G01550	6670.83	-0.578006	0.0428904	-13.4763	2.15557e-41	6.50434e-40	BPS1	protein_coding	Protein BPS1, chloroplastic [Source:UniProtKB/Swiss-Prot;Acc:Q9LMM6]
AT1G01560	65.834	1.08911	0.269069	4.04769	5.17267e-05	0.000121407	MPK11	protein_coding	Mitogen-activated protein kinase 11 [Source:UniProtKB/Swiss-Prot;Acc:Q9LMM5]
AT1G01570	258.427	-0.853373	0.283081	-3.01459	0.00257326	0.00482699		protein_coding	F22L4.11 protein [Source:UniProtKB/TrEMBL;Acc:Q9LMM4]
AT1G01580	1994.56	-3.69782	0.717091	-5.15669	2.51352e-07	7.64825e-07	FRO2	protein_coding	ferric reduction oxidase 2 [Source:TAIR;Acc:AT1G01580]
AT1G01600	706.214	-1.73505	0.256382	-6.76745	1.31073e-11	5.93985e-11	CYP86A4	protein_coding	Cytochrome P450 86A4 [Source:UniProtKB/Swiss-Prot;Acc:Q9LMM1]
AT1G01610	4328.57	-2.88601	0.151326	-19.0715	4.35969e-81	6.52731e-79	GPAT4	protein_coding	GPAT4 [Source:UniProtKB/TrEMBL;Acc:A0A178W9F8]
AT1G01620	7353.75	-1.03042	0.156316	-6.5919	4.34241e-11	1.87564e-10	PIP1-3	protein_coding	TMP-B [Source:UniProtKB/TrEMBL;Acc:A0A178WIA6]
AT1G01630	1688.5	-0.245272	0.101085	-2.42641	0.0152491	0.0252359		protein_coding	Polyphosphoinositide binding protein, putative [Source:UniProtKB/TrEMBL;Acc:Q9LQ96]
AT1G01640	984.978	-0.533142	0.121583	-4.38501	1.15982e-05	2.95082e-05		protein_coding	BTB/POZ domain-containing protein At1g01640 [Source:UniProtKB/Swiss-Prot;Acc:Q9LQ95]
AT1G01650	1732.01	-0.323438	0.0655244	-4.93615	7.9681e-07	2.29842e-06	SPPL4	protein_coding	Signal peptide peptidase-like 4 [Source:UniProtKB/Swiss-Prot;Acc:Q0WMJ8]
AT1G01660	104.794	-0.0471094	0.246914	-0.190793	0.848688	0.882554		protein_coding	RING/U-box superfamily protein [Source:TAIR;Acc:AT1G01660]
AT1G01670	158.321	-0.31235	0.160246	-1.9492	0.0512721	0.0766619	PUB56	protein_coding	U-box domain-containing protein 56 [Source:UniProtKB/Swiss-Prot;Acc:Q8GXQ7]
AT1G01680	10.4764	2.44714	0.788933	3.10183	0.00192326	0.00367277	PUB54	protein_coding	U-box domain-containing protein 54 [Source:UniProtKB/Swiss-Prot;Acc:Q9LQ92]
AT1G01690	224.698	1.1366	0.141809	8.015	1.10137e-15	6.94628e-15	ATPRD3	protein_coding	Putative recombination initiation defects 3 [Source:UniProtKB/TrEMBL;Acc:F4HU48]
AT1G01695	13.6411	1.73178	0.439591	3.93951	8.16469e-05	0.000187494		protein_coding	TRM33 [Source:UniProtKB/TrEMBL;Acc:A0A178WAP9]
AT1G01700	64.3836	2.92064	0.254482	11.4768	1.72538e-30	2.89278e-29	ATROPGEF2	protein_coding	RHO guanyl-nucleotide exchange factor 2 [Source:TAIR;Acc:AT1G01700]
AT1G01710	981.278	-0.100322	0.0704225	-1.42457	0.154282	0.207564		protein_coding	Acyl-CoA thioesterase II [Source:UniProtKB/TrEMBL;Acc:F4HU51]
AT1G01715	64.909	0.738959	0.205571	3.59466	0.000324817	0.000689759		protein_coding
AT1G01720	1736.28	-1.02524	0.123415	-8.30723	9.79628e-17	6.67647e-16	NAC002	protein_coding	NAC domain-containing protein 2 [Source:UniProtKB/Swiss-Prot;Acc:Q39013]
AT1G01725	168.463	-0.742446	0.154476	-4.80623	1.538e-06	4.31152e-06		protein_coding	Adenylosuccinate synthetase [Source:UniProtKB/TrEMBL;Acc:Q9LQ84]
AT1G01730	675.344	0.0594635	0.0969727	0.613199	0.539745	0.611433		protein_coding	T1N6.14 protein [Source:UniProtKB/TrEMBL;Acc:Q9LQ83]
AT1G01740	187.201	0.0949738	0.124191	0.76474	0.444426	0.519219	BSK4	protein_coding	Serine/threonine-protein kinase BSK4 [Source:UniProtKB/Swiss-Prot;Acc:F4HU55]
AT1G01750	66.7117	1.87099	0.849696	2.20196	0.0276682	0.0436717	ADF11	protein_coding	actin depolymerizing factor 11 [Source:TAIR;Acc:AT1G01750]
AT1G01760	102.554	0.583671	0.180623	3.23143	0.00123171	0.00241674		protein_coding	TAD1 [Source:UniProtKB/TrEMBL;Acc:A0A178W782]
AT1G01770	563.097	-0.756754	0.127337	-5.94293	2.79976e-09	1.02478e-08		protein_coding	Propionyl-CoA carboxylase [Source:UniProtKB/TrEMBL;Acc:Q8GZ85]
AT1G01780	491.907	-1.48758	0.114053	-13.0429	6.97439e-39	1.85243e-37	PLIM2B	protein_coding	LIM domain-containing protein PLIM2b [Source:UniProtKB/Swiss-Prot;Acc:Q1ECF5]
AT1G01790	1105.22	-0.269259	0.105331	-2.55632	0.0105785	0.0180085	KEA1	protein_coding	K(+) efflux antiporter 1, chloroplastic [Source:UniProtKB/Swiss-Prot;Acc:Q9ZTZ7]
AT1G01800	1987.17	0.211675	0.0990147	2.13782	0.0325317	0.0506149		protein_coding	AT1G01800 protein [Source:UniProtKB/TrEMBL;Acc:Q94K30]
AT1G01810	20.603	0.443755	0.361571	1.2273	0.219711	0.283734		protein_coding	T1N6.23 [Source:UniProtKB/TrEMBL;Acc:Q9LQ74]
AT1G01820	1871.57	-0.71701	0.0873659	-8.20697	2.26832e-16	1.49773e-15	PEX11C	protein_coding	Peroxisomal membrane protein 11C [Source:UniProtKB/Swiss-Prot;Acc:Q9LQ73]
AT1G01830	395.213	0.0679156	0.151525	0.448214	0.653999	0.715951		protein_coding	ARM repeat superfamily protein [Source:UniProtKB/TrEMBL;Acc:Q93YW3]
AT1G01840	18.7894	0.17086	0.332183	0.514357	0.607002	0.672267		protein_coding	AP2-like ethylene-responsive transcription factor SNZ [Source:UniProtKB/TrEMBL;Acc:Q9LQ71]
AT1G01860	160.423	-0.323363	0.143585	-2.25206	0.0243183	0.0387727	PFC1	protein_coding	rRNA adenine N(6)-methyltransferase [Source:UniProtKB/TrEMBL;Acc:A0A178WMV6]
AT1G01880	71.4027	0.768626	0.196716	3.90728	9.33411e-05	0.00021281	GEN1	protein_coding	Flap endonuclease GEN-like 1 [Source:UniProtKB/Swiss-Prot;Acc:Q9LPD2]
AT1G01900	145.508	2.13091	0.215957	9.86727	5.77168e-23	6.07837e-22	SBTI1.1	protein_coding	SBTI1.1 [Source:UniProtKB/TrEMBL;Acc:A0A178W900]
AT1G01910	1243.06	0.336549	0.072158	4.66405	3.10049e-06	8.41962e-06		protein_coding	ATPase [Source:UniProtKB/TrEMBL;Acc:A0A178WPT5]
AT1G01920	527.853	0.782907	0.0969872	8.07227	6.90003e-16	4.4339e-15		protein_coding	SET domain-containing protein [Source:UniProtKB/TrEMBL;Acc:F4HU79]
AT1G01930	394.935	-0.130056	0.0904582	-1.43774	0.150507	0.203183		protein_coding	F22M8.6 protein [Source:UniProtKB/TrEMBL;Acc:Q9LPC8]
AT1G01940	436.32	0.628433	0.0971539	6.46843	9.90249e-11	4.14916e-10	CYP18-1	protein_coding	Peptidyl-prolyl cis-trans isomerase CYP18-1 [Source:UniProtKB/Swiss-Prot;Acc:Q9LPC7]
AT1G01950	827.389	0.0770125	0.0785854	0.979986	0.327093	0.400847	ARK2	protein_coding	Kinesin-like protein [Source:UniProtKB/TrEMBL;Acc:F4HU83]
AT1G01960	3590.81	0.275077	0.0763803	3.60141	0.000316494	0.00067338	BIG3	protein_coding	Brefeldin A-inhibited guanine nucleotide-exchange protein 3 [Source:UniProtKB/Swiss-Prot;Acc:Q9LPC5]
AT1G01970	212.564	-0.394786	0.156315	-2.52557	0.011551	0.0195323		protein_coding	Pentatricopeptide repeat-containing protein At1g01970 [Source:UniProtKB/Swiss-Prot;Acc:Q9LPC4]
AT1G01990	380.019	-0.205296	0.100175	-2.04938	0.0404248	0.061719		protein_coding	At1g01990 [Source:UniProtKB/TrEMBL;Acc:Q9LPC2]
AT1G02000	406.179	-0.431839	0.130808	-3.30131	0.000962332	0.00191489	GAE2	protein_coding	UDP-glucuronate 4-epimerase 2 [Source:UniProtKB/Swiss-Prot;Acc:Q9LPC1]
AT1G02010	289.2	-0.392268	0.154378	-2.54096	0.0110547	0.0187565	SEC1A	protein_coding	secretory 1A [Source:TAIR;Acc:AT1G02010]
AT1G02020	278.487	-0.171432	0.093469	-1.8341	0.0666385	0.0973526		protein_coding	Nitroreductase family protein [Source:UniProtKB/TrEMBL;Acc:O23673]
AT1G02030	92.4654	-1.66826	0.336825	-4.95289	7.31194e-07	2.1206e-06	ZAT1	protein_coding	Zinc finger protein ZAT1 [Source:UniProtKB/Swiss-Prot;Acc:Q39092]
AT1G02050	172.48	0.235872	0.159573	1.47814	0.13937	0.189673	PKSA	protein_coding	Type III polyketide synthase A [Source:UniProtKB/Swiss-Prot;Acc:O23674]
AT1G02060	246.901	0.288619	0.1024	2.81856	0.00482403	0.00868185		protein_coding	Pentatricopeptide repeat-containing protein At1g02060, chloroplastic [Source:UniProtKB/Swiss-Prot;Acc:O81908]
AT1G02070	1.70077	-1.17943	1.16395	-1.01331	0.310914	0.38362		protein_coding	At1g02070 [Source:UniProtKB/TrEMBL;Acc:Q0IGM8]
AT1G02080	6203.6	0.0773345	0.0542	1.42684	0.153627	0.206789		protein_coding	Transcription regulator [Source:UniProtKB/TrEMBL;Acc:F4HVV6]
AT1G02090	1251.71	0.488968	0.0743093	6.58017	4.69917e-11	2.02379e-10	CSN7	protein_coding	COP9 signalosome complex subunit 7 [Source:UniProtKB/Swiss-Prot;Acc:Q94JU3]
AT1G02100	1286.29	-0.854249	0.0802038	-10.651	1.72529e-26	2.28477e-25	LCMT1	protein_coding	Leucine carboxyl methyltransferase 1 homolog [Source:UniProtKB/Swiss-Prot;Acc:Q8VY08]
AT1G02110	582.074	0.603176	0.105357	5.72507	1.03394e-08	3.60162e-08		protein_coding	BZIP domain class transcription factor (DUF630 and DUF632) [Source:UniProtKB/TrEMBL;Acc:Q56W45]
AT1G02120	2810.33	-0.555859	0.0472776	-11.7573	6.47473e-32	1.19369e-30	VAD1	protein_coding	Protein VASCULAR ASSOCIATED DEATH 1, chloroplastic [Source:UniProtKB/Swiss-Prot;Acc:F4HVW5]
AT1G02130	1184.82	-0.342615	0.07914	-4.32922	1.49637e-05	3.75347e-05	RABD2A	protein_coding	Ras-related protein RABD2a [Source:UniProtKB/Swiss-Prot;Acc:P28188]
AT1G02140	2516.38	0.01489	0.0486426	0.30611	0.759521	0.807841	MEE63	protein_coding	MEE63 [Source:UniProtKB/TrEMBL;Acc:A0A178WA48]
AT1G02145	580.998	-0.019062	0.0779822	-0.24444	0.80689	0.847411	ALG12	protein_coding	Dol-P-Man:Man(7)GlcNAc(2)-PP-Dol alpha-1,6-mannosyltransferase [Source:UniProtKB/Swiss-Prot;Acc:A8MR93]
AT1G02150	635.927	-0.0684423	0.0841967	-0.812886	0.416284	0.491001		protein_coding	Pentatricopeptide repeat-containing protein At1g02150 [Source:UniProtKB/Swiss-Prot;Acc:Q8LPS6]
AT1G02160	296.451	-0.112233	0.107376	-1.04523	0.295918	0.367665		protein_coding	Cox19 family protein (CHCH motif) [Source:UniProtKB/TrEMBL;Acc:A8MQS6]
AT1G02170	875.073	-0.427278	0.0786632	-5.43174	5.58087e-08	1.81068e-07	AMC1	protein_coding	MCP1b [Source:UniProtKB/TrEMBL;Acc:A0A178W8H4]
AT1G02180	66.2827	0.28726	0.228046	1.25966	0.207793	0.270274		protein_coding	Ferredoxin-like protein [Source:UniProtKB/TrEMBL;Acc:Q8GYG8]
AT1G02205	11.1342	1.37886	0.611583	2.25457	0.0241601	0.0385284	CER1	protein_coding	Fatty acid hydroxylase superfamily [Source:TAIR;Acc:AT1G02205]
AT1G02220	3531.42	0.0222467	0.137443	0.161861	0.871415	0.900642	NAC003	protein_coding	NAC domain-containing protein 3 [Source:UniProtKB/Swiss-Prot;Acc:Q5PP28]
AT1G02230	37.5174	0.934001	0.418946	2.22941	0.0257868	0.0409087	NAC004	protein_coding	NAC domain-containing protein 4 [Source:UniProtKB/Swiss-Prot;Acc:O81913]
AT1G02250	5.86321	-0.788018	0.634348	-1.24225	0.214145	0.2775	NAC005	protein_coding	NAC domain-containing protein 5 [Source:UniProtKB/Swiss-Prot;Acc:O81914]
AT1G02260	549.183	-0.650032	0.128483	-5.05928	4.20845e-07	1.25062e-06		protein_coding	At1g02260 [Source:UniProtKB/TrEMBL;Acc:O81915]
AT1G02270	603.857	-0.478441	0.0843972	-5.66892	1.43704e-08	4.93847e-08		protein_coding	Uncharacterized calcium-binding protein At1g02270 [Source:UniProtKB/Swiss-Prot;Acc:O81916]
AT1G02280	692.613	-0.562186	0.093649	-6.00312	1.93562e-09	7.20598e-09	TOC33	protein_coding	Translocase of chloroplast 33, chloroplastic [Source:UniProtKB/Swiss-Prot;Acc:O23680]
AT1G02290	343.6	0.14282	0.106184	1.34502	0.178619	0.236502		protein_coding	At1g02290 [Source:UniProtKB/TrEMBL;Acc:Q6GKW8]
AT1G02300	300.045	-0.801762	0.158212	-5.06764	4.02778e-07	1.1992e-06	CATHB1	protein_coding	Cathepsin B-like protease 1 [Source:UniProtKB/Swiss-Prot;Acc:F4HVZ1]
AT1G02305	3792.56	-0.971112	0.0775346	-12.5249	5.45665e-36	1.26618e-34	CATHB2	protein_coding	Cathepsin B-like protease 2 [Source:UniProtKB/Swiss-Prot;Acc:Q93VC9]
AT1G02310	164.122	-0.610731	0.266372	-2.29277	0.0218612	0.0351268	MAN1	protein_coding	MAN1 [Source:UniProtKB/TrEMBL;Acc:A0A178WL81]
AT1G02330	945.681	0.0361132	0.0637052	0.56688	0.570796	0.640283	CSU2	protein_coding	CONTAINS InterPro DOMAIN/s: Hepatocellular carcinoma-associated antigen 59 (InterPro:IPR010756); Has 1239 Blast hits to 998 proteins in 204 species: Archae - 4; Bacteria - 71; Metazoa - 421; Fungi - 109; Plants - 87; Viruses - 5; Other Eukaryotes - /.../ource: NCBI BLink). [Source:TAIR;Acc:AT1G02330]
AT1G02335	776.311	0.0592426	0.149477	0.396333	0.69186	0.749613	GL22	protein_coding	Germin-like protein subfamily 2 member 2 [Source:UniProtKB/Swiss-Prot;Acc:Q9FZ27]
AT1G02340	155.815	-1.28754	0.195006	-6.60259	4.0403e-11	1.75256e-10	HFR1	protein_coding	Transcription factor HFR1 [Source:UniProtKB/Swiss-Prot;Acc:Q9FE22]
AT1G02350	13.0533	0.253642	0.448092	0.566048	0.571361	0.640704		protein_coding	Protoporphyrinogen oxidase-like protein [Source:UniProtKB/TrEMBL;Acc:F4HVZ8]
AT1G02360	2255.41	-1.41421	0.133148	-10.6213	2.37271e-26	3.1106e-25		protein_coding	Chitinase family protein [Source:TAIR;Acc:AT1G02360]
AT1G02370	317.569	0.249007	0.119949	2.07594	0.0378991	0.0581993		protein_coding	Pentatricopeptide repeat-containing protein At1g02370, mitochondrial [Source:UniProtKB/Swiss-Prot;Acc:Q9FZ24]
AT1G02380	59.3629	1.31405	0.213759	6.14732	7.88011e-10	3.03258e-09		protein_coding	T6A9.7 protein [Source:UniProtKB/TrEMBL;Acc:Q9FZ23]
AT1G02390	28.0287	1.7872	0.491714	3.63464	0.00027837	0.000596914	GPAT2	protein_coding	Probable glycerol-3-phosphate acyltransferase 2 [Source:UniProtKB/Swiss-Prot;Acc:Q9FZ22]
AT1G02400	853.937	-1.32475	0.21401	-6.19014	6.01103e-10	2.34437e-09	GA2OX6	protein_coding	Gibberellin 2-beta-dioxygenase 6 [Source:UniProtKB/Swiss-Prot;Acc:Q9FZ21]
AT1G02405	1.31888	0.522527	1.43994	0.36288	0.716694	0.771224		protein_coding	At1g02405 [Source:UniProtKB/TrEMBL;Acc:Q6NMD9]
AT1G02410	680.139	-0.22458	0.0791026	-2.8391	0.00452405	0.00817829	COX11	protein_coding	Cytochrome c oxidase assembly protein COX11, mitochondrial [Source:UniProtKB/Swiss-Prot;Acc:Q8GWR0]
AT1G02420	131.159	0.138901	0.151323	0.917913	0.358665	0.433112		protein_coding	Putative pentatricopeptide repeat-containing protein At1g02420 [Source:UniProtKB/Swiss-Prot;Acc:Q9FZ19]
AT1G02430	19.938	-0.493855	0.390838	-1.26358	0.206381	0.268689	ATARFD1B	protein_coding	ADP-ribosylation factor D1B [Source:UniProtKB/TrEMBL;Acc:F4HXI4]
AT1G02440	5.38217	-1.0843	1.05632	-1.02649	0.304662	0.376955	ATARFD1A	protein_coding	ADP-ribosylation factor D1A [Source:UniProtKB/TrEMBL;Acc:F4HXI5]
AT1G02450	4.04349	4.58026	1.39289	3.28833	0.00100784	0.00200105	NIMIN-1	protein_coding	NIMIN1 [Source:UniProtKB/TrEMBL;Acc:A0A178WC43]
AT1G02460	45.6197	1.1516	0.41032	2.8066	0.00500676	0.0089873		protein_coding	At1g02460 [Source:UniProtKB/TrEMBL;Acc:Q9FWX5]
AT1G02470	21.5103	-0.322722	0.354288	-0.910902	0.362347	0.436674		protein_coding	Polyketide cyclase/dehydrase and lipid transport superfamily protein [Source:UniProtKB/TrEMBL;Acc:F4HXI8]
AT1G02475	270.434	-0.585032	0.0908438	-6.43997	1.19495e-10	4.95563e-10		protein_coding	Polyketide cyclase/dehydrase and lipid transport superfamily protein [Source:UniProtKB/TrEMBL;Acc:Q94K52]
AT1G02490	3.42019	1.3484	1.10611	1.21904	0.222827	0.287285		protein_coding	unknown protein; Has 0 Blast hits to 0 proteins in 0 species (source: NCBI BLink). [Source:TAIR;Acc:AT1G02490]
AT1G02500	19905.4	-0.815383	0.0921613	-8.84735	8.9624e-19	7.02937e-18	SAM1	protein_coding	S-adenosylmethionine synthase [Source:UniProtKB/TrEMBL;Acc:A0A178WES1]
AT1G02510	0.57483	1.77405	2.59412	0.683873	0.494055	0.567636	TPK4	protein_coding	TPK4 [Source:UniProtKB/TrEMBL;Acc:A0A178W803]
AT1G02520	3737.47	-0.613848	0.0922664	-6.65299	2.87189e-11	1.26251e-10	ABCB11	protein_coding	ABC transporter B family member 11 [Source:UniProtKB/Swiss-Prot;Acc:Q9FWX7]
AT1G02530	44.3654	2.09185	0.27806	7.52303	5.35205e-14	2.95873e-13	ABCB12	protein_coding	PGP12 [Source:UniProtKB/TrEMBL;Acc:A0A178WBY9]
AT1G02560	1641.74	0.0609353	0.0516381	1.18005	0.237982	0.304059	CLPP5	protein_coding	ATP-dependent Clp protease proteolytic subunit [Source:UniProtKB/TrEMBL;Acc:A0A178WMF0]
AT1G02570	6.63794	1.33093	0.775984	1.71515	0.0863179	0.123156		protein_coding	Transmembrane protein [Source:UniProtKB/TrEMBL;Acc:Q1PFZ3]
AT1G02575	2.81306	0.816673	0.977586	0.835398	0.403494	0.478147		protein_coding	unknown protein; BEST Arabidopsis thaliana protein match is: unknown protein (TAIR:AT1G02570.1). [Source:TAIR;Acc:AT1G02575]
AT1G02580	18.1261	-0.504647	0.410411	-1.22961	0.218842	0.282699	MEA	protein_coding	Histone-lysine N-methyltransferase MEDEA [Source:UniProtKB/Swiss-Prot;Acc:O65312]
AT1G02610	102.748	-1.63945	0.178617	-9.17857	4.36868e-20	3.77954e-19		protein_coding	RING/FYVE/PHD zinc finger superfamily protein [Source:UniProtKB/TrEMBL;Acc:F4HXK4]
AT1G02640	408.415	1.10763	0.219123	5.05484	4.3076e-07	1.27895e-06	BXL2	protein_coding	Probable beta-D-xylosidase 2 [Source:UniProtKB/Swiss-Prot;Acc:Q94KD8]
AT1G02650	22.3558	1.1809	0.418405	2.82239	0.00476669	0.00858852		protein_coding	T14P4.7 protein [Source:UniProtKB/TrEMBL;Acc:Q9FWY3]
AT1G02660	195.278	-0.186214	0.190255	-0.978757	0.3277	0.401466	PLIP2	protein_coding	Phospholipase A1 PLIP2, chloroplastic [Source:UniProtKB/Swiss-Prot;Acc:F4HXL0]
AT1G02670	42.2461	0.854777	0.249943	3.41989	0.000626467	0.0012785		protein_coding	P-loop containing nucleoside triphosphate hydrolases superfamily protein [Source:TAIR;Acc:AT1G02670]
AT1G02680	258.558	-0.112043	0.104271	-1.07453	0.282585	0.353434	TAF13	protein_coding	Transcription initiation factor TFIID subunit 13 [Source:UniProtKB/Swiss-Prot;Acc:Q6NQH4]
AT1G02690	1161.21	0.637664	0.0875855	7.28047	3.32659e-13	1.73266e-12	IMPA-6	protein_coding	Importin subunit alpha [Source:UniProtKB/TrEMBL;Acc:F4HXL3]
AT1G02700	4.10543	1.71977	0.813712	2.11349	0.0345587	0.0535277		protein_coding	GATA transcription factor-like protein [Source:UniProtKB/TrEMBL;Acc:Q9FWY8]
AT1G02705	4.14616	2.30424	1.54162	1.49468	0.134997	0.184309		protein_coding
AT1G02720	415.138	-0.32709	0.152188	-2.14924	0.0316151	0.0493226	GATL5	protein_coding	Probable galacturonosyltransferase-like 5 [Source:UniProtKB/Swiss-Prot;Acc:Q9FWY9]
AT1G02730	2477.19	1.45561	0.148	9.83516	7.94406e-23	8.2882e-22	CSLD5	protein_coding	Cellulose synthase-like protein D5 [Source:UniProtKB/Swiss-Prot;Acc:Q9SRW9]
AT1G02740	375.496	0.219952	0.0878569	2.50353	0.0122962	0.0207044	MRG2	protein_coding	Protein MRG2 [Source:UniProtKB/Swiss-Prot;Acc:Q4V3E2]
AT1G02750	380.743	-0.79895	0.114341	-6.98742	2.7998e-12	1.34723e-11	DI19-2	protein_coding	Protein DEHYDRATION-INDUCED 19 homolog 2 [Source:UniProtKB/Swiss-Prot;Acc:Q8GWK1]
AT1G02770	12.4867	0.300969	0.493334	0.610071	0.541815	0.613305		protein_coding	UPF0725 protein At1g02770 [Source:UniProtKB/Swiss-Prot;Acc:Q9SRX1]
AT1G02780	14820.1	0.676006	0.0606017	11.1549	6.77755e-29	1.0265e-27	RPL19A	protein_coding	60S ribosomal protein L19-1 [Source:UniProtKB/Swiss-Prot;Acc:Q9SRX2]
AT1G02800	31.3573	5.01587	0.627815	7.98941	1.35585e-15	8.49657e-15	CEL2	protein_coding	Endoglucanase 1 [Source:UniProtKB/Swiss-Prot;Acc:Q9SRX3]
AT1G02810	269.082	0.436391	0.217745	2.00413	0.0450559	0.0682049	PME7	protein_coding	Probable pectinesterase/pectinesterase inhibitor 7 [Source:UniProtKB/Swiss-Prot;Acc:Q9SRX4]
AT1G02813	9.43387	0.919702	1.0125	0.90835	0.363693	0.438117		protein_coding	Protein of unknown function, DUF538 [Source:TAIR;Acc:AT1G02813]
AT1G02816	335.199	0.347995	0.127857	2.72175	0.00649364	0.0114465		protein_coding	F22D16.19 protein [Source:UniProtKB/TrEMBL;Acc:Q9SRX5]
AT1G02820	11.3583	0.899084	0.560024	1.60544	0.108397	0.151252	LEA2	protein_coding	LEA3 [Source:UniProtKB/TrEMBL;Acc:A0A178WJ88]
AT1G02840	2978.62	-0.375117	0.0582154	-6.4436	1.16675e-10	4.84809e-10	SR34	protein_coding	Serine/arginine-rich-splicing factor SR34 [Source:UniProtKB/Swiss-Prot;Acc:O22315]
AT1G02850	1436.23	0.0915516	0.203794	0.449236	0.653261	0.715277	BGLU11	protein_coding	Beta-glucosidase 11 [Source:UniProtKB/Swiss-Prot;Acc:B3H5Q1]
AT1G02860	1308.9	-0.655894	0.103925	-6.31122	2.76842e-10	1.11429e-09	BAH1	protein_coding	E3 ubiquitin-protein ligase BAH1 [Source:UniProtKB/Swiss-Prot;Acc:Q9SRX9]
AT1G02870	587.298	0.34576	0.0881022	3.92453	8.68974e-05	0.000198775		protein_coding	At1g02870 [Source:UniProtKB/TrEMBL;Acc:Q8RWK5]
AT1G02880	2139.93	-1.46121	0.127342	-11.4746	1.76892e-30	2.96367e-29	TPK1	protein_coding	thiamin pyrophosphokinase1 [Source:TAIR;Acc:AT1G02880]
AT1G02890	5075.63	-0.170381	0.0731669	-2.32866	0.0198771	0.0322007		protein_coding	AAA-type ATPase family protein [Source:UniProtKB/TrEMBL;Acc:F4HZ82]
AT1G02900	4305.47	-2.30226	0.0941427	-24.455	4.45125e-132	4.75596e-129	RALF1	protein_coding	RALFL1 [Source:UniProtKB/TrEMBL;Acc:A0A178WER1]
AT1G02910	431.461	-0.797846	0.0868903	-9.18222	4.22304e-20	3.66028e-19	LPA1	protein_coding	Protein LOW PSII ACCUMULATION 1, chloroplastic [Source:UniProtKB/Swiss-Prot;Acc:Q9SRY4]
AT1G02920	10761.3	1.19635	0.624357	1.91613	0.0553485	0.0822026	GSTF7	protein_coding	Glutathione S-transferase F7 [Source:UniProtKB/Swiss-Prot;Acc:Q9SRY5]
AT1G02930	6599.7	1.47252	0.690681	2.13198	0.0330082	0.0513019	GSTF6	protein_coding	Glutathione S-transferase F6 [Source:UniProtKB/Swiss-Prot;Acc:P42760]
AT1G02940	2.08973	4.40527	1.49208	2.95243	0.00315279	0.00584137	ATGSTF5	protein_coding	glutathione S-transferase (class phi) 5 [Source:TAIR;Acc:AT1G02940]
AT1G02950	611.522	0.423353	0.178688	2.36923	0.017825	0.0291332	ATGSTF4	protein_coding	glutathione S-transferase F4 [Source:TAIR;Acc:AT1G02950]
AT1G02960	508.477	-0.144392	0.0995114	-1.45101	0.146776	0.198614		protein_coding	Kinetochore protein [Source:UniProtKB/TrEMBL;Acc:Q8GWB5]
AT1G02965	0.708937	-1.04163	2.17232	-0.479501	0.631582	0.695394		protein_coding	unknown protein; BEST Arabidopsis thaliana protein match is: unknown protein (TAIR:AT1G02960.3); Has 8 Blast hits to 8 proteins in 2 species: Archae - 0; Bacteria - 0; Metazoa - 0; Fungi - 0; Plants - 8; Viruses - 0; Other Eukaryotes - 0 (source: NC /.../nk). [Source:TAIR;Acc:AT1G02965]
AT1G02970	138.079	0.546223	0.214544	2.54598	0.0108973	0.0185014	WEE1	protein_coding	Wee1-like protein kinase [Source:UniProtKB/Swiss-Prot;Acc:Q8L4H0]
AT1G02980	86.0187	0.801436	0.296046	2.70713	0.00678677	0.0119275	CUL2	protein_coding	Cullin-2 [Source:UniProtKB/Swiss-Prot;Acc:Q9SRZ0]
AT1G02990	1108.1	-0.143465	0.0629832	-2.27784	0.0227362	0.0364133		protein_coding	BEST Arabidopsis thaliana protein match is: CW-type Zinc Finger (TAIR:AT3G62900.1); Has 5847 Blast hits to 4410 proteins in 438 species: Archae - 17; Bacteria - 452; Metazoa - 2463; Fungi - 354; Plants - 306; Viruses - 11; Other Eukaryotes - 2244 (s /.../ NCBI BLink). [Source:TAIR;Acc:AT1G02990]
AT1G03000	729.908	-0.0970661	0.0822825	-1.17967	0.238132	0.304164	PEX6	protein_coding	Peroxisome biogenesis protein 6 [Source:UniProtKB/Swiss-Prot;Acc:Q8RY16]
AT1G03010	62.4607	-0.866735	0.225863	-3.83743	0.000124328	0.000278994		protein_coding	BTB/POZ domain-containing protein At1g03010 [Source:UniProtKB/Swiss-Prot;Acc:Q9SA69]
AT1G03030	443.716	-0.146022	0.102438	-1.42547	0.154022	0.207237		protein_coding	At1g03030 [Source:UniProtKB/TrEMBL;Acc:Q500U9]
AT1G03040	2310.57	0.273954	0.0744811	3.67817	0.000234914	0.000509117		protein_coding	basic helix-loop-helix (bHLH) DNA-binding superfamily protein [Source:TAIR;Acc:AT1G03040]
AT1G03050	42.5709	-0.147029	0.452553	-0.324888	0.745266	0.79527		protein_coding	Putative clathrin assembly protein At1g03050 [Source:UniProtKB/Swiss-Prot;Acc:Q9SA65]
AT1G03055	6.51942	-0.125851	0.785005	-0.160318	0.87263	0.901275	D27	protein_coding	Beta-carotene isomerase D27, chloroplastic [Source:UniProtKB/Swiss-Prot;Acc:Q7XA78]
AT1G03060	4569.75	0.000309163	0.085067	0.00363435	0.9971	0.997758	SPI	protein_coding	Protein SPIRRIG [Source:UniProtKB/Swiss-Prot;Acc:F4HZB2]
AT1G03070	80.5985	1.56022	0.204301	7.63687	2.22559e-14	1.27158e-13	LFG4	protein_coding	Protein LIFEGUARD 4 [Source:UniProtKB/Swiss-Prot;Acc:Q9SA63]
AT1G03080	6389.38	-0.328689	0.083181	-3.95149	7.76669e-05	0.000178774	NET1D	protein_coding	Protein NETWORKED 1D [Source:UniProtKB/Swiss-Prot;Acc:F4HZB5]
AT1G03090	899.457	-0.222271	0.1417	-1.56861	0.11674	0.161626	MCCA	protein_coding	Methylcrotonoyl-CoA carboxylase subunit alpha, mitochondrial [Source:UniProtKB/Swiss-Prot;Acc:Q42523]
AT1G03100	135.003	0.795404	0.144534	5.50324	3.72865e-08	1.2308e-07		protein_coding	Pentatricopeptide repeat-containing protein At1g03100, mitochondrial [Source:UniProtKB/Swiss-Prot;Acc:Q9SA60]
AT1G03106	11.5505	-1.09176	0.479444	-2.27714	0.0227776	0.0364746		protein_coding	At1g03105 [Source:UniProtKB/TrEMBL;Acc:Q8L760]
AT1G03110	545.451	0.744038	0.13387	5.5579	2.7304e-08	9.12308e-08	TRM82	protein_coding	tRNA (guanine-N(7)-)-methyltransferase non-catalytic subunit [Source:UniProtKB/TrEMBL;Acc:A0A178VZV6]
AT1G03120	13.2779	0.466814	0.443804	1.05185	0.29287	0.364458	ATRAB28	protein_coding	Late embryogenesis abundant protein 3 [Source:UniProtKB/Swiss-Prot;Acc:Q9SA57]
AT1G03130	121.546	-1.75604	0.322381	-5.4471	5.11967e-08	1.66772e-07	PSAD2	protein_coding	Photosystem I reaction center subunit II-2, chloroplastic [Source:UniProtKB/Swiss-Prot;Acc:Q9SA56]
AT1G03140	1302.97	-0.186719	0.0614935	-3.03641	0.00239415	0.00451045		protein_coding	F10O3.3 protein [Source:UniProtKB/TrEMBL;Acc:Q9SA55]
AT1G03150	405.35	-0.013903	0.0826248	-0.168267	0.866373	0.896701	NAA20	protein_coding	N-terminal acetyltransferase B complex catalytic subunit NAA20 [Source:UniProtKB/Swiss-Prot;Acc:Q8LGI8]
AT1G03160	471.637	-0.368205	0.105847	-3.47866	0.00050393	0.00104218	FZL	protein_coding	Probable transmembrane GTPase FZO-like, chloroplastic [Source:UniProtKB/Swiss-Prot;Acc:Q1KPV0]
AT1G03165	2.95716	-0.80262	0.907193	-0.884729	0.376303	0.450811		protein_coding
AT1G03170	9.64561	2.41133	0.574265	4.19899	2.68111e-05	6.52606e-05	FAF2	protein_coding	Protein FANTASTIC FOUR 2 [Source:UniProtKB/Swiss-Prot;Acc:Q8GXU9]
AT1G03180	157.377	0.208651	0.168193	1.24054	0.214775	0.278124		protein_coding	Non-structural protein [Source:UniProtKB/TrEMBL;Acc:Q5Q0J3]
AT1G03190	483.468	0.0919463	0.0773273	1.18905	0.234418	0.300106	XPD	protein_coding	UVH6 [Source:UniProtKB/TrEMBL;Acc:A0A178W4P7]
AT1G03200	227.557	-0.669714	0.142959	-4.68466	2.80427e-06	7.65145e-06		protein_coding	At1g03200 [Source:UniProtKB/TrEMBL;Acc:B6IDH7]
AT1G03210	1044.36	-0.816581	0.0765292	-10.6702	1.40343e-26	1.86695e-25		protein_coding	Phenazine biosynthesis PhzC/PhzF protein [Source:TAIR;Acc:AT1G03210]
AT1G03220	23532.3	-0.388606	0.163292	-2.37982	0.0173212	0.0283908		protein_coding	Eukaryotic aspartyl protease family protein [Source:UniProtKB/TrEMBL;Acc:Q9ZVS4]
AT1G03230	868.134	2.4793	0.125705	19.7231	1.36633e-86	2.69891e-84		protein_coding	Eukaryotic aspartyl protease family protein [Source:UniProtKB/TrEMBL;Acc:Q9ZVS5]
AT1G03240	15.8773	-0.589806	0.417544	-1.41256	0.157785	0.211804		protein_coding	unknown protein; BEST Arabidopsis thaliana protein match is: unknown protein (TAIR:AT1G03200.1); Has 2 Blast hits to 2 proteins in 1 species: Archae - 0; Bacteria - 0; Metazoa - 0; Fungi - 0; Plants - 2; Viruses - 0; Other Eukaryotes - 0 (source: NC /.../nk). [Source:TAIR;Acc:AT1G03240]
AT1G03250	572.523	-0.0742254	0.0809088	-0.917397	0.358935	0.433317		protein_coding	unknown protein; Has 89 Blast hits to 89 proteins in 31 species: Archae - 0; Bacteria - 0; Metazoa - 31; Fungi - 0; Plants - 48; Viruses - 0; Other Eukaryotes - 10 (source: NCBI BLink). [Source:TAIR;Acc:AT1G03250]
AT1G03260	228.938	0.140511	0.108308	1.29733	0.194518	0.255011		protein_coding	At1g03260 [Source:UniProtKB/TrEMBL;Acc:Q6NMJ6]
AT1G03270	151.319	0.64432	0.143814	4.48024	7.45608e-06	1.9396e-05	CBSDUF4	protein_coding	Putative DUF21 domain-containing protein At1g03270 [Source:UniProtKB/Swiss-Prot;Acc:Q9ZVS8]
AT1G03280	1289.33	-0.253301	0.0585856	-4.32361	1.53496e-05	3.84575e-05		protein_coding	TFIIE-alpha 1 [Source:UniProtKB/TrEMBL;Acc:Q93ZW3]
AT1G03290	1464.83	-0.552838	0.0608528	-9.08485	1.03839e-19	8.71725e-19		protein_coding	ELKS/Rab6-interacting/CAST family protein [Source:UniProtKB/TrEMBL;Acc:Q9ZVT0]
AT1G03300	71.0067	1.29734	0.224851	5.76977	7.93809e-09	2.79456e-08	DUF1	protein_coding	DUF724 domain-containing protein 1 [Source:UniProtKB/Swiss-Prot;Acc:Q9ZVT1]
AT1G03310	360.278	0.601259	0.118078	5.09206	3.54189e-07	1.06072e-06	ISA2	protein_coding	ISA2 [Source:UniProtKB/TrEMBL;Acc:A0A178WGA8]
AT1G03330	734.678	0.418652	0.0680833	6.14911	7.79192e-10	3.0011e-09	LSM2	protein_coding	Sm-like protein LSM2 [Source:UniProtKB/TrEMBL;Acc:A0A178W785]
AT1G03340	135.067	-0.413564	0.221275	-1.869	0.0616224	0.0906103		protein_coding	F15K9.6 [Source:UniProtKB/TrEMBL;Acc:Q9ZVT5]
AT1G03350	1548.26	-0.465849	0.0691841	-6.73348	1.65658e-11	7.43972e-11		protein_coding	BSD domain-containing protein [Source:UniProtKB/TrEMBL;Acc:Q9ZVT6]
AT1G03360	435.727	0.735066	0.114138	6.44016	1.19346e-10	4.95032e-10	RRP4	protein_coding	RRP4 [Source:UniProtKB/TrEMBL;Acc:A0A178W3N1]
AT1G03365	674.296	0.0471976	0.0637003	0.740932	0.458735	0.5331	RF4	protein_coding	Putative E3 ubiquitin-protein ligase RF4 [Source:UniProtKB/Swiss-Prot;Acc:Q9ZVT8]
AT1G03370	1857.9	-0.486276	0.0602501	-8.07096	6.97464e-16	4.47817e-15		protein_coding	C2 and GRAM domain-containing protein At1g03370 [Source:UniProtKB/Swiss-Prot;Acc:Q9ZVT9]
AT1G03380	2303.73	-0.850768	0.0550647	-15.4503	7.50449e-54	4.20001e-52	ATG18G	protein_coding	Autophagy-related protein 18g [Source:UniProtKB/Swiss-Prot;Acc:Q8GUL1]
AT1G03400	49.7713	-1.74182	0.377585	-4.61306	3.96784e-06	1.06361e-05		protein_coding	2-oxoglutarate (2OG) and Fe(II)-dependent oxygenase superfamily protein [Source:TAIR;Acc:AT1G03400]
AT1G03410	94.6195	1.02356	0.28239	3.62461	0.000289393	0.000619083	2A6	protein_coding	1-aminocyclopropane-1-carboxylate oxidase homolog 5 [Source:UniProtKB/Swiss-Prot;Acc:Q43383]
AT1G03430	432.973	-0.589506	0.143854	-4.09794	4.1685e-05	9.90146e-05	AHP5	protein_coding	histidine-containing phosphotransfer factor 5 [Source:TAIR;Acc:AT1G03430]
AT1G03440	144.727	-0.777375	0.16918	-4.59495	4.32846e-06	1.15645e-05		protein_coding	Leucine-rich repeat (LRR) family protein [Source:UniProtKB/TrEMBL;Acc:F4I0W7]
AT1G03445	33.758	2.02258	0.349155	5.7928	6.92234e-09	2.44834e-08	BSU1	protein_coding	Serine/threonine-protein phosphatase [Source:UniProtKB/TrEMBL;Acc:A0A178WIX8]
AT1G03457	610.887	-0.347965	0.119829	-2.90383	0.00368626	0.00675258		protein_coding	RNA-binding (RRM/RBD/RNP motifs) family protein [Source:UniProtKB/TrEMBL;Acc:F4I0X0]
AT1G03470	301.099	0.0943862	0.139378	0.677193	0.498283	0.571851	NET3A	protein_coding	NET3A [Source:UniProtKB/TrEMBL;Acc:A0A178W5C1]
AT1G03475	999.437	-0.123621	0.0715735	-1.72719	0.0841341	0.120303	CPX1	protein_coding	Coproporphyrinogen-III oxidase 1, chloroplastic [Source:UniProtKB/Swiss-Prot;Acc:Q9LR75]
AT1G03502	8.2366	-0.823753	0.584069	-1.41037	0.158431	0.212598		snoRNA	snoRNA [Source:TAIR;Acc:AT1G03502]
AT1G03506	1.6489	0.0567163	1.17831	0.0481336	0.96161	0.970278		snoRNA	snoRNA [Source:TAIR;Acc:AT1G03506]
AT1G03510	44.1622	0.53206	0.25828	2.06001	0.0393976	0.0602916	PCMP-E3	protein_coding	Putative pentatricopeptide repeat-containing protein At1g03510 [Source:UniProtKB/Swiss-Prot;Acc:Q9LR72]
AT1G03520	241.532	-0.372979	0.162079	-2.30123	0.0213789	0.0344153		protein_coding	Core-2/I-branching beta-1,6-N-acetylglucosaminyltransferase family protein [Source:UniProtKB/TrEMBL;Acc:Q9LR71]
AT1G03530	705.034	0.56679	0.0900059	6.29726	3.02952e-10	1.21356e-09	ATNAF1	protein_coding	NAF1 [Source:UniProtKB/TrEMBL;Acc:A0A178WI11]
AT1G03540	69.8425	0.49034	0.180226	2.72069	0.00651452	0.011479	PCMP-E4	protein_coding	Pentatricopeptide repeat-containing protein At1g03540 [Source:UniProtKB/Swiss-Prot;Acc:Q9LR69]
AT1G03545	65.8125	0.502907	0.210137	2.39324	0.0167005	0.027446		lncRNA	Potential natural antisense gene, locus overlaps with AT1G03550 [Source:TAIR;Acc:AT1G03545]
AT1G03550	506.104	-0.714922	0.095689	-7.47131	7.94022e-14	4.32745e-13	SCAMP2	protein_coding	Secretory carrier-associated membrane protein 2 [Source:UniProtKB/Swiss-Prot;Acc:Q9LR68]
AT1G03560	371.954	-0.165354	0.0961746	-1.71931	0.0855575	0.122137		protein_coding	Pentatricopeptide repeat-containing protein At1g03560, mitochondrial [Source:UniProtKB/Swiss-Prot;Acc:Q9LR67]
AT1G03590	904.298	0.403948	0.117401	3.44075	0.000580102	0.00118987	PPC6-6	protein_coding	Probable protein phosphatase 2C 1 [Source:UniProtKB/Swiss-Prot;Acc:Q9LR65]
AT1G03600	117.255	-0.695747	0.278015	-2.50255	0.0123303	0.0207559	PSB27-1	protein_coding	Photosystem II repair protein PSB27-H1, chloroplastic [Source:UniProtKB/Swiss-Prot;Acc:Q9LR64]
AT1G03610	393.853	0.00485802	0.151674	0.0320293	0.974449	0.980497		protein_coding	Plant/protein (DUF789) [Source:UniProtKB/TrEMBL;Acc:Q8LF98]
AT1G03620	151.466	2.76346	0.180699	15.2932	8.48743e-53	4.53422e-51		protein_coding	ELMO/CED-12 family protein [Source:TAIR;Acc:AT1G03620]
AT1G03630	64.8935	0.256788	0.305785	0.839767	0.401039	0.475688	PORC	protein_coding	Protochlorophyllide reductase C, chloroplastic [Source:UniProtKB/Swiss-Prot;Acc:O48741]
AT1G03650	60.1275	-0.172759	0.225508	-0.766086	0.443625	0.518386		protein_coding	Acyl-CoA N-acyltransferases (NAT) superfamily protein [Source:UniProtKB/TrEMBL;Acc:Q8GWN1]
AT1G03660	123.59	-1.96906	0.239654	-8.21625	2.09972e-16	1.39267e-15		protein_coding	Ankyrin-repeat containing protein [Source:UniProtKB/TrEMBL;Acc:F4I2G0]
AT1G03670	2.57424	0.91484	0.997807	0.916851	0.359221	0.433613		protein_coding	Ankyrin repeat family protein [Source:UniProtKB/TrEMBL;Acc:F4I2G1]
AT1G03680	344.921	0.023338	0.117217	0.199101	0.842184	0.877343	ATHM1	protein_coding	Thioredoxin M1, chloroplastic [Source:UniProtKB/Swiss-Prot;Acc:O48737]
AT1G03687	239.398	0.499845	0.115435	4.33009	1.49047e-05	3.73985e-05		protein_coding	DTW domain-containing protein [Source:UniProtKB/TrEMBL;Acc:F4I2G3]
AT1G03700	467.884	-4.13873	0.273595	-15.1272	1.07129e-51	5.36923e-50		protein_coding	CASP-like protein 1C2 [Source:UniProtKB/Swiss-Prot;Acc:Q9LR57]
AT1G03710	2.26284	1.23246	1.01629	1.21271	0.225241	0.29		protein_coding	Cystatin/monellin superfamily protein [Source:UniProtKB/TrEMBL;Acc:Q58G57]
AT1G03730	205.509	-0.508985	0.153864	-3.30801	0.000939607	0.00187268		protein_coding	At1g03730 [Source:UniProtKB/TrEMBL;Acc:Q1ECK0]
AT1G03740	2602.32	-1.11004	0.117017	-9.48619	2.39636e-21	2.26039e-20		protein_coding	F21B7.34 [Source:UniProtKB/TrEMBL;Acc:Q9LR53]
AT1G03750	348.05	-0.160146	0.0852621	-1.87828	0.0603427	0.0889345	SWI2	protein_coding	Switch 2 [Source:UniProtKB/Swiss-Prot;Acc:F4I2H2]
AT1G03760	327.631	0.0528748	0.11389	0.46426	0.642461	0.705456		protein_coding	Prefoldin chaperone subunit family protein [Source:UniProtKB/TrEMBL;Acc:Q8GWP1]
AT1G03770	339.143	0.744569	0.126055	5.90671	3.49009e-09	1.26817e-08	RING1B	protein_coding	RING 1B [Source:UniProtKB/TrEMBL;Acc:F4I2H4]
AT1G03780	784.706	0.634873	0.139801	4.54125	5.59224e-06	1.47665e-05	TPX2	protein_coding	Protein TPX2 [Source:UniProtKB/Swiss-Prot;Acc:F4I2H7]
AT1G03790	6.49031	0.703912	0.890161	0.790769	0.429079	0.503969	SOM	protein_coding	Zinc finger CCCH domain-containing protein 2 [Source:UniProtKB/Swiss-Prot;Acc:Q9ZWA1]
AT1G03800	7.36719	3.44367	0.709685	4.85239	1.21983e-06	3.4613e-06	ERF10	protein_coding	At1g03800 [Source:UniProtKB/TrEMBL;Acc:Q08A59]
AT1G03820	1914.76	4.1405	0.179188	23.1071	3.93093e-118	2.14885e-115		protein_coding	At1g03820 [Source:UniProtKB/TrEMBL;Acc:Q9ZWA4]
AT1G03830	581.646	0.54904	0.084878	6.46858	9.89297e-11	4.14591e-10		protein_coding	Guanylate-binding family protein [Source:UniProtKB/TrEMBL;Acc:F4I2I5]
AT1G03840	315.073	-0.655249	0.277435	-2.36181	0.018186	0.0296861	MGP	protein_coding	Uncharacterized protein At1g03840 (Fragment) [Source:UniProtKB/TrEMBL;Acc:C0SUS5]
AT1G03850	1044.94	-0.767524	0.485284	-1.5816	0.113742	0.157921		protein_coding	Glutaredoxin family protein [Source:TAIR;Acc:AT1G03850]
AT1G03860	1603.57	0.265427	0.065657	4.04263	5.2854e-05	0.000123879	PHB2	protein_coding	PHB2 [Source:UniProtKB/TrEMBL;Acc:A0A178WBG3]
AT1G03870	393.396	1.275	0.551525	2.31177	0.0207904	0.0335552	FLA9	protein_coding	At1g03870 [Source:UniProtKB/TrEMBL;Acc:B3LF88]
AT1G03900	2258.2	-0.228788	0.0872559	-2.62203	0.00874067	0.0150917	ATNAP4	protein_coding	NAP4 [Source:UniProtKB/TrEMBL;Acc:A0A178WMR3]
AT1G03905	933.916	-0.686422	0.199159	-3.4466	0.000567686	0.00116593	ABCI19	protein_coding	ABC transporter I family member 19 [Source:UniProtKB/Swiss-Prot;Acc:Q3EDJ0]
AT1G03910	1907.81	0.0955404	0.0463773	2.06007	0.0393921	0.0602872	CTN	protein_coding	Cactin [Source:UniProtKB/Swiss-Prot;Acc:F4I2J8]
AT1G03920	195.317	2.79036	0.19714	14.1542	1.75814e-45	6.7749e-44		protein_coding	Non-specific serine/threonine protein kinase [Source:UniProtKB/TrEMBL;Acc:F4I2K0]
AT1G03930	1020.41	-0.656374	0.10901	-6.0212	1.73125e-09	6.48316e-09	CKL9	protein_coding	Casein kinase 1-like protein 9 [Source:UniProtKB/Swiss-Prot;Acc:Q9ZWB3]
AT1G03935	4.05831	-1.13026	0.883629	-1.27911	0.200859	0.262212		snoRNA	snoRNA [Source:TAIR;Acc:AT1G03935]
AT1G03940	1.02881	1.64602	1.98696	0.828414	0.407436	0.482284	3AT1	protein_coding	Coumaroyl-CoA:anthocyanidin 3-O-glucoside-6''-O-coumaroyltransferase 1 [Source:UniProtKB/Swiss-Prot;Acc:Q9ZWB4]
AT1G03950	660.256	-0.837279	0.124719	-6.71334	1.90219e-11	8.48926e-11	VPS2.3	protein_coding	Vacuolar protein sorting-associated protein 2 homolog 3 [Source:UniProtKB/Swiss-Prot;Acc:Q941D5]
AT1G03960	475.12	-0.259589	0.109186	-2.3775	0.0174305	0.0285519	B''EPSILON	protein_coding	Probable serine/threonine protein phosphatase 2A regulatory subunit B''epsilon [Source:UniProtKB/Swiss-Prot;Acc:Q84JI6]
AT1G03970	503.176	-0.180933	0.124652	-1.45151	0.146639	0.198451	GBF4	protein_coding	At1g03970 [Source:UniProtKB/TrEMBL;Acc:Q2HIT6]
AT1G03980	44.9619	1.8221	0.265764	6.85609	7.07711e-12	3.27986e-11	ATPCS2	protein_coding	phytochelatin synthase 2 [Source:TAIR;Acc:AT1G03980]
AT1G03990	9.41865	0.08682	0.615877	0.14097	0.887894	0.913824	FAO1	protein_coding	Long-chain-alcohol oxidase FAO1 [Source:UniProtKB/Swiss-Prot;Acc:Q9ZWB9]
AT1G03993	0.566136	2.69696	2.56272	1.05238	0.292625	0.364208		lncRNA
AT1G04000	303.364	-0.10509	0.0992428	-1.05892	0.289636	0.360986		protein_coding	F21M11.6 protein [Source:UniProtKB/TrEMBL;Acc:Q9ZWC0]
AT1G04010	590.743	-0.095312	0.144348	-0.660292	0.509066	0.582293	PSAT	protein_coding	PSAT1 [Source:UniProtKB/TrEMBL;Acc:A0A178W9Q7]
AT1G04020	338.485	1.26022	0.154294	8.16765	3.14446e-16	2.05945e-15	ATBARD1	protein_coding	ROW1 [Source:UniProtKB/TrEMBL;Acc:A0A384KH31]
AT1G04027	7.28818	-0.637359	0.746242	-0.854092	0.393054	0.468065		miRNA
AT1G04030	752.611	-0.484015	0.114153	-4.24007	2.23451e-05	5.49361e-05		protein_coding	unknown protein; BEST Arabidopsis thaliana protein match is: unknown protein (TAIR:AT5G44040.1); Has 1835 Blast hits to 1511 proteins in 238 species: Archae - 7; Bacteria - 164; Metazoa - 377; Fungi - 135; Plants - 187; Viruses - 22; Other Eukaryote /.../3 (source: NCBI BLink). [Source:TAIR;Acc:AT1G04030]
AT1G04033	1.52668	-1.62208	1.65942	-0.9775	0.328322	0.40208		lncRNA
AT1G04040	1797.34	-0.00931592	0.144018	-0.0646859	0.948424	0.961182		protein_coding	At1g04040/F21M11_2 [Source:UniProtKB/TrEMBL;Acc:Q9ZWC4]
AT1G04050	302.99	0.580647	0.13252	4.38158	1.17822e-05	2.99634e-05	SUVR1	protein_coding	Probable inactive histone-lysine N-methyltransferase SUVR1 [Source:UniProtKB/Swiss-Prot;Acc:Q946J2]
AT1G04053	19.5874	0.872594	0.373386	2.33697	0.0194405	0.0315564		lncRNA
AT1G04070	233.285	0.27577	0.133085	2.07214	0.0382527	0.0586962	TOM9-1	protein_coding	Mitochondrial import receptor subunit TOM9-1 [Source:UniProtKB/Swiss-Prot;Acc:O64497]
AT1G04080	3062.53	0.105456	0.0413033	2.55321	0.0106735	0.0181477	PRP39	protein_coding	Tetratricopeptide repeat (TPR)-like superfamily protein [Source:UniProtKB/TrEMBL;Acc:F4I448]
AT1G04090	21.2721	0.601939	0.40291	1.49398	0.135181	0.184506		protein_coding	At1g04090 [Source:UniProtKB/TrEMBL;Acc:Q501D1]
AT1G04100	275.128	-0.543962	0.102284	-5.31817	1.04817e-07	3.30849e-07	IAA10	protein_coding	Auxin-responsive protein IAA10 [Source:UniProtKB/Swiss-Prot;Acc:Q38828]
AT1G04103	19.5266	-1.36119	0.423489	-3.21424	0.00130793	0.00255689		lncRNA
AT1G04110	1.38992	-1.58503	1.32313	-1.19794	0.23094	0.296284	SBT1.2	protein_coding	SDD1 [Source:UniProtKB/TrEMBL;Acc:A0A178WPN6]
AT1G04120	6425.53	0.0082519	0.115339	0.0715448	0.942964	0.957134	ABCC5	protein_coding	MRP5 [Source:UniProtKB/TrEMBL;Acc:A0A178WGC2]
AT1G04123	2.58387	-1.82157	1.02082	-1.78442	0.0743551	0.107523		lncRNA
AT1G04127	2.7188	0.439157	0.859837	0.510744	0.60953	0.674622		lncRNA
AT1G04130	305.406	0.334098	0.14588	2.29022	0.0220086	0.0353345	TPR2	protein_coding	Tetratricopeptide repeat (TPR)-like superfamily protein [Source:UniProtKB/TrEMBL;Acc:F4I456]
AT1G04140	3312.27	-0.344605	0.0524473	-6.57051	5.01435e-11	2.15559e-10		protein_coding	Transducin family protein / WD-40 repeat family protein [Source:UniProtKB/TrEMBL;Acc:F4I458]
AT1G04150	26.7189	-0.0527013	0.346934	-0.151906	0.879261	0.906646		protein_coding	C2 calcium/lipid-binding plant phosphoribosyltransferase family protein [Source:UniProtKB/TrEMBL;Acc:O64492]
AT1G04160	502.168	1.36675	0.140627	9.71897	2.50298e-22	2.52945e-21	XI-B	protein_coding	Myosin-8 [Source:UniProtKB/Swiss-Prot;Acc:F4I460]
AT1G04170	2986.03	0.189926	0.0546447	3.47564	0.00050963	0.00105332	EIF2 GAMMA	protein_coding	Eukaryotic translation initiation factor 2 gamma subunit [Source:UniProtKB/TrEMBL;Acc:O64490]
AT1G04180	77.1933	-3.27771	0.384083	-8.53387	1.41527e-17	1.02298e-16	YUC9	protein_coding	Flavin-containing monooxygenase [Source:UniProtKB/TrEMBL;Acc:A0A178WB22]
AT1G04183	430.318	0.284993	0.136643	2.08568	0.0370079	0.0569926		lncRNA
AT1G04187	3.46416	-0.882965	0.965211	-0.914789	0.360302	0.434767		snoRNA
AT1G04190	1086.01	0.135915	0.0678938	2.00188	0.0452981	0.0685494	TPR3	protein_coding	TPR3 [Source:UniProtKB/TrEMBL;Acc:A0A178WLS7]
AT1G04193	3.44711	-1.08409	0.834815	-1.29859	0.194084	0.254512		snoRNA
AT1G04197	6.00837	-1.01436	0.576742	-1.75877	0.0786162	0.113121		snoRNA
AT1G04200	1436.29	0.114565	0.0680715	1.683	0.0923746	0.130915		protein_coding	Dyggve-melchior-clausen syndrome protein [Source:UniProtKB/TrEMBL;Acc:Q8RWV1]
AT1G04210	2060.52	0.219715	0.0454758	4.83146	1.35536e-06	3.826e-06		protein_coding	At1g04210 [Source:UniProtKB/TrEMBL;Acc:O64486]
AT1G04217	13.583	-1.54405	0.464551	-3.32375	0.000888158	0.00177692		snoRNA
AT1G04220	3889.22	-2.90207	0.15303	-18.9641	3.3776e-80	4.81175e-78	KCS2	protein_coding	3-ketoacyl-CoA synthase 2 [Source:UniProtKB/Swiss-Prot;Acc:Q5XEP9]
AT1G04223	4.0885	-0.882713	0.95107	-0.928126	0.353342	0.427686		snoRNA
AT1G04230	394.641	-0.498785	0.0925975	-5.3866	7.18047e-08	2.30611e-07		protein_coding	At1g04230 [Source:UniProtKB/TrEMBL;Acc:Q94K10]
AT1G04240	503.413	-0.32929	0.170548	-1.93077	0.0535114	0.0797059	SHY2	protein_coding	AUX/IAA transcriptional regulator family protein [Source:TAIR;Acc:AT1G04240]
AT1G04247	29.0316	-2.61083	0.425568	-6.13492	8.52026e-10	3.2709e-09		lncRNA
AT1G04250	1223.59	0.30303	0.127088	2.38441	0.0171066	0.0280641	IAA17	protein_coding	Auxin-responsive protein IAA17 [Source:UniProtKB/Swiss-Prot;Acc:P93830]
AT1G04260	336.105	0.0394942	0.0999628	0.395089	0.692777	0.750434	PRA1D	protein_coding	PRA1 family protein D [Source:UniProtKB/Swiss-Prot;Acc:P93829]
AT1G04267	4.58394	0.484265	0.750196	0.645518	0.518592	0.591432		snoRNA
AT1G04270	6873.92	0.662326	0.0757975	8.73809	2.37084e-18	1.79887e-17	RPS15A	protein_coding	40S ribosomal protein S15-1 [Source:UniProtKB/Swiss-Prot;Acc:Q08112]
AT1G04273	9.77686	-0.402029	0.57272	-0.701964	0.482702	0.556905		snoRNA
AT1G04277	5.05254	0.266493	0.657079	0.405572	0.685057	0.743716		snoRNA
AT1G04280	2767.52	-0.705155	0.0548054	-12.8665	6.94527e-38	1.76492e-36		protein_coding	p-loop containing nucleoside triphosphate hydrolases superfamily protein [Source:UniProtKB/TrEMBL;Acc:Q0WUY1]
AT1G04290	322.944	0.461469	0.0900776	5.12302	3.00682e-07	9.06596e-07		protein_coding	F19P19.27 protein [Source:UniProtKB/TrEMBL;Acc:P93828]
AT1G04295	14.4477	0.258868	0.417478	0.620076	0.535207	0.607288		lncRNA	other RNA [Source:TAIR;Acc:AT1G04295]
AT1G04300	2955.24	-0.732211	0.0526249	-13.9138	5.22334e-44	1.85894e-42	TRAF1B	protein_coding	TNF receptor-associated factor homolog 1b [Source:UniProtKB/Swiss-Prot;Acc:A8MQL1]
AT1G04310	340.24	0.605946	0.278142	2.17855	0.0293649	0.0460967	ERS2	protein_coding	Ethylene response sensor 2 [Source:UniProtKB/Swiss-Prot;Acc:P93825]
AT1G04330	106.303	-1.69865	0.394913	-4.30134	1.6977e-05	4.23362e-05		protein_coding	At1g04330 [Source:UniProtKB/TrEMBL;Acc:O22691]
AT1G04340	734.862	0.408026	0.0983469	4.14885	3.34154e-05	8.04448e-05		protein_coding	At1g04340/F19P19_23 [Source:UniProtKB/TrEMBL;Acc:O22690]
AT1G04347	0.999405	1.64151	2.02821	0.809339	0.41832	0.492956		lncRNA
AT1G04350	128.344	-2.05534	0.200569	-10.2476	1.21332e-24	1.44479e-23		protein_coding	1-aminocyclopropane-1-carboxylate oxidase homolog 6 [Source:UniProtKB/Swiss-Prot;Acc:P93824]
AT1G04353	45.7208	0.0477458	0.231724	0.206046	0.836755	0.872732		lncRNA
AT1G04357	10.6917	-0.0550214	0.493602	-0.111469	0.911244	0.932265		lncRNA
AT1G04360	662.129	-2.64713	0.156584	-16.9055	4.0951e-64	3.41345e-62	ATL1	protein_coding	RING-H2 finger protein ATL1 [Source:UniProtKB/Swiss-Prot;Acc:P93823]
AT1G04363	5.34909	0.329042	0.74971	0.438892	0.66074	0.721851		lncRNA
AT1G04370	6.76825	0.355434	1.03948	0.341935	0.7324	0.784676	ERF14	protein_coding	Uncharacterized protein At1g04370 (Fragment) [Source:UniProtKB/TrEMBL;Acc:C0SUS6]
AT1G04380	7.32	4.13618	0.951458	4.3472	1.37887e-05	3.47391e-05		protein_coding	1-aminocyclopropane-1-carboxylate oxidase homolog 7 [Source:UniProtKB/Swiss-Prot;Acc:P93821]
AT1G04390	436.869	-0.455804	0.084475	-5.39572	6.82478e-08	2.19668e-07		protein_coding	BTB/POZ domain-containing protein At1g04390 [Source:UniProtKB/Swiss-Prot;Acc:P93820]
AT1G04393	3.56833	-1.53817	0.937761	-1.64026	0.100952	0.141763		miRNA
AT1G04400	3339.51	-0.635348	0.115444	-5.50351	3.72307e-08	1.22913e-07	CRY2	protein_coding	Cryptochrome-2 [Source:UniProtKB/Swiss-Prot;Acc:Q96524]
AT1G04410	26102.3	-0.0787585	0.0447497	-1.75998	0.078412	0.112862	MDH1	protein_coding	Malate dehydrogenase [Source:UniProtKB/TrEMBL;Acc:A0A178W4H0]
AT1G04420	200.216	0.361529	0.131772	2.74359	0.00607705	0.0107493		protein_coding	NAD(P)-linked oxidoreductase superfamily protein [Source:UniProtKB/TrEMBL;Acc:Q8VZ23]
AT1G04423	2.21131	-1.40251	1.05984	-1.32332	0.185729	0.244894		miRNA
AT1G04425	74.547	3.30104	0.302464	10.9138	9.8994e-28	1.40942e-26		ncRNA	other RNA [Source:TAIR;Acc:AT1G04425]
AT1G04430	2711.05	0.352137	0.100702	3.49684	0.000470812	0.000977536		protein_coding	Probable methyltransferase PMT8 [Source:UniProtKB/Swiss-Prot;Acc:Q940J9]
AT1G04433	0.774845	-2.99224	1.98733	-1.50566	0.132155	0.180807		lncRNA
AT1G04440	3663.09	-0.706463	0.072318	-9.76883	1.53205e-22	1.57191e-21	CKL13	protein_coding	Casein kinase 1-like protein 13 [Source:UniProtKB/Swiss-Prot;Acc:Q5XF24]
AT1G04445	22.2914	-1.26046	0.367583	-3.42904	0.000605711	0.00123861		protein_coding	C2H2-like zinc finger protein [Source:TAIR;Acc:AT1G04445]
AT1G04463	6.0889	-1.6235	0.740057	-2.19375	0.0282536	0.0445037		lncRNA
AT1G04467	0.621246	1.60553	2.6252	0.611582	0.540814	0.612379		lncRNA
AT1G04480	2560.35	0.536654	0.0669064	8.02096	1.04922e-15	6.63517e-15	RPL23A	protein_coding	60S ribosomal protein L23 [Source:UniProtKB/Swiss-Prot;Acc:P49690]
AT1G04490	145.836	-0.985607	0.172946	-5.69894	1.20552e-08	4.17581e-08		protein_coding	At1g04490 [Source:UniProtKB/TrEMBL;Acc:Q67XK9]
AT1G04500	1.0843	4.30999	1.86351	2.31284	0.0207316	0.0334788		protein_coding	CCT motif family protein [Source:UniProtKB/TrEMBL;Acc:Q1PFY7]
AT1G04510	1768.33	0.208549	0.0588393	3.54439	0.000393529	0.000826657	PRP19A	protein_coding	Pre-mRNA-processing factor 19 homolog 1 [Source:UniProtKB/Swiss-Prot;Acc:Q94BR4]
AT1G04513	19.7027	0.186163	0.363039	0.51279	0.608098	0.673259		lncRNA
AT1G04517	4.10838	-2.05992	0.979584	-2.10285	0.0354785	0.0548259		snoRNA
AT1G04520	320.523	1.99416	0.192841	10.3409	4.6002e-25	5.60561e-24	CRRSP3	protein_coding	Cysteine-rich repeat secretory protein 3 [Source:UniProtKB/Swiss-Prot;Acc:Q6NM73]
AT1G04530	947.245	-0.341705	0.077616	-4.40251	1.07008e-05	2.73168e-05	TPR4	protein_coding	Tetratricopeptide repeat (TPR)-like superfamily protein [Source:UniProtKB/TrEMBL;Acc:Q8VZ31]
AT1G04533	0.657582	-2.49597	3.08124	-0.810054	0.417909	0.492597		lncRNA
AT1G04540	4.19689	1.74884	0.95058	1.83976	0.0658035	0.0962525		protein_coding	Calcium-dependent lipid-binding (CaLB domain) family protein [Source:UniProtKB/TrEMBL;Acc:F4I5P7]
AT1G04550	703.892	0.382136	0.123677	3.08978	0.00200302	0.00381641	IAA12	protein_coding	Auxin-responsive protein IAA12 [Source:UniProtKB/Swiss-Prot;Acc:Q38830]
AT1G04555	216.03	-0.122336	0.113566	-1.07722	0.281383	0.352231		protein_coding	Transmembrane protein [Source:UniProtKB/TrEMBL;Acc:Q1G3F4]
AT1G04560	1.13557	4.88744	2.74472	1.78067	0.0749658	0.108313		protein_coding	AWPM-19-like family protein [Source:UniProtKB/TrEMBL;Acc:O23029]
AT1G04563	1.73122	-0.14977	1.27061	-0.117872	0.906169	0.928365		lncRNA
AT1G04570	56.5345	0.580413	0.241702	2.40135	0.0163345	0.0268916		protein_coding	Probable folate-biopterin transporter 8, chloroplastic [Source:UniProtKB/Swiss-Prot;Acc:F4I5Q2]
AT1G04580	2.96351	0.0348788	0.99475	0.0350629	0.97203	0.978341	AAO4	protein_coding	Benzaldehyde dehydrogenase (NAD(+)) [Source:UniProtKB/Swiss-Prot;Acc:Q7G191]
AT1G04590	574.201	0.64556	0.0877487	7.35692	1.88205e-13	9.97281e-13		protein_coding	BEST Arabidopsis thaliana protein match is: Pentatricopeptide repeat (PPR) superfamily protein (TAIR:AT4G21190.1); Has 111 Blast hits to 111 proteins in 15 species: Archae - 0; Bacteria - 0; Metazoa - 0; Fungi - 0; Plants - 109; Viruses - 0; Other E /.../tes - 2 (source: NCBI BLink). [Source:TAIR;Acc:AT1G04590]
AT1G04600	73.9981	1.21701	0.189002	6.43914	1.20154e-10	4.98034e-10	XI-A	protein_coding	Myosin-7 [Source:UniProtKB/Swiss-Prot;Acc:F4I5Q6]
AT1G04610	117.178	4.75341	0.347936	13.6618	1.71802e-42	5.47949e-41	YUC3	protein_coding	Probable indole-3-pyruvate monooxygenase YUCCA3 [Source:UniProtKB/Swiss-Prot;Acc:O23024]
AT1G04620	270.896	-0.067935	0.30739	-0.221006	0.825087	0.863398	HCAR	protein_coding	7-hydroxymethyl chlorophyll a reductase, chloroplastic [Source:UniProtKB/Swiss-Prot;Acc:Q8GS60]
AT1G04630	612.582	0.552521	0.0733108	7.53669	4.82061e-14	2.67311e-13	MEE4	protein_coding	NADH dehydrogenase [ubiquinone] 1 alpha subcomplex subunit 13-A [Source:UniProtKB/Swiss-Prot;Acc:Q8RWA7]
AT1G04635	79.9397	0.438611	0.205049	2.13905	0.0324313	0.0504887	EMB1687	protein_coding	Probable ribonuclease P/MRP protein subunit POP5 [Source:UniProtKB/Swiss-Prot;Acc:Q6AWV1]
AT1G04640	140.509	-0.0271973	0.13442	-0.202331	0.839658	0.875294	LIP2	protein_coding	LIP2 [Source:UniProtKB/TrEMBL;Acc:A0A178WI01]
AT1G04647	7.37362	0.229405	0.58561	0.391737	0.695253	0.752647		lncRNA
AT1G04650	141.909	0.85355	0.144751	5.89667	3.70913e-09	1.34361e-08		protein_coding	unknown protein; Has 30201 Blast hits to 17322 proteins in 780 species: Archae - 12; Bacteria - 1396; Metazoa - 17338; Fungi - 3422; Plants - 5037; Viruses - 0; Other Eukaryotes - 2996 (source: NCBI BLink). [Source:TAIR;Acc:AT1G04650]
AT1G04660	1.59429	4.72446	1.8405	2.56694	0.0102601	0.0175081		protein_coding	Glycine-rich protein [Source:UniProtKB/TrEMBL;Acc:O23018]
AT1G04677	1.86556	0.107396	1.1115	0.0966233	0.923026	0.941449		lncRNA
AT1G04680	2153.97	2.71167	0.164737	16.4607	7.0334e-61	5.18266e-59		protein_coding	Pectate lyase [Source:UniProtKB/TrEMBL;Acc:A0A178W464]
AT1G04683	2.64348	2.51276	1.47996	1.69786	0.0895349	0.12729		lncRNA
AT1G04690	2005.46	0.402435	0.0563554	7.14102	9.26404e-13	4.64506e-12	KAB1	protein_coding	Probable voltage-gated potassium channel subunit beta [Source:UniProtKB/Swiss-Prot;Acc:O23016]
AT1G04700	138.34	0.816324	0.228923	3.56593	0.00036257	0.000764906		protein_coding	PB1 domain-containing protein tyrosine kinase [Source:UniProtKB/TrEMBL;Acc:F4I5S1]
AT1G04707	0.917585	2.12864	2.5536	0.833583	0.404516	0.479189		lncRNA
AT1G04710	372.706	1.22085	0.0807393	15.1209	1.17997e-51	5.90133e-50	KAT1	protein_coding	PKT4 [Source:UniProtKB/TrEMBL;Acc:A0A178W7T5]
AT1G04730	293.396	0.715695	0.172994	4.13711	3.51712e-05	8.43177e-05	CTF18	protein_coding	p-loop containing nucleoside triphosphate hydrolases superfamily protein [Source:UniProtKB/TrEMBL;Acc:F4I5S3]
AT1G04733	23.8944	-0.308174	0.38696	-0.796396	0.425802	0.500595		snRNA
AT1G04743	5.07502	0.272302	0.87675	0.310582	0.756119	0.804769		lncRNA
AT1G04750	2671.58	0.0384498	0.0455798	0.843572	0.398908	0.473669	VAMP721	protein_coding	Putative vesicle-associated membrane protein, synaptobrevin 7B [Source:UniProtKB/TrEMBL;Acc:Q681L9]
AT1G04760	157.427	1.0064	0.186549	5.39482	6.85917e-08	2.20654e-07	VAMP726	protein_coding	Putative vesicle-associated membrane protein 726 [Source:UniProtKB/Swiss-Prot;Acc:Q9MAS5]
AT1G04767	0.932093	-0.141879	1.88437	-0.0752926	0.939982	0.954936		lncRNA
AT1G04770	1213.24	-0.759059	0.148673	-5.10555	3.29837e-07	9.90313e-07		protein_coding	Protein SULFUR DEFICIENCY-INDUCED 2 [Source:UniProtKB/Swiss-Prot;Acc:Q8L730]
AT1G04778	53.7321	-0.74595	0.253437	-2.94333	0.00324697	0.00600026		protein_coding	unknown protein; FUNCTIONS IN: molecular_function unknown; INVOLVED IN: biological_process unknown; LOCATED IN: cellular_component unknown; Has 0 Blast hits to 0 proteins in 0 species (source: NCBI BLink). [Source:TAIR;Acc:AT1G04778]
AT1G04780	2539.58	-0.617378	0.0577805	-10.6849	1.19791e-26	1.6008e-25		protein_coding	Ankyrin repeat family protein [Source:UniProtKB/TrEMBL;Acc:Q8GXW8]
AT1G04790	668.139	0.120017	0.0651361	1.84255	0.0653941	0.0956893		protein_coding	At1g04790 [Source:UniProtKB/TrEMBL;Acc:Q93XZ6]
AT1G04800	1.44394	0.638517	1.16338	0.548845	0.583112	0.651115		protein_coding	At1g04800 [Source:UniProtKB/TrEMBL;Acc:Q9MAS9]
AT1G04810	2759.34	0.147379	0.0708803	2.07927	0.0375926	0.0577768	RPN2B	protein_coding	26S proteasome non-ATPase regulatory subunit 1 homolog [Source:UniProtKB/TrEMBL;Acc:A0A178WEG0]
AT1G04820	8379.06	1.02696	0.10763	9.54157	1.40681e-21	1.34808e-20	TUBA4	protein_coding	Tubulin alpha-2 chain [Source:UniProtKB/Swiss-Prot;Acc:B9DGT7]
AT1G04823	1.19193	-1.51953	1.52596	-0.995787	0.319354	0.392714		lncRNA
AT1G04830	662.973	-0.561084	0.0663617	-8.45493	2.79259e-17	1.97302e-16		protein_coding	Ypt/Rab-GAP domain of gyp1p superfamily protein [Source:UniProtKB/TrEMBL;Acc:F4I5T4]
AT1G04837	22.1537	-0.545835	0.443915	-1.22959	0.218849	0.282699		lncRNA
AT1G04840	64.1144	0.167488	0.201543	0.831029	0.405957	0.480727	PCMP-H64	protein_coding	Pentatricopeptide repeat-containing protein At1g04840 [Source:UniProtKB/Swiss-Prot;Acc:Q9MAT2]
AT1G04850	3395.05	0.00778437	0.0717577	0.108481	0.913614	0.934038		protein_coding	F13M7.16 protein [Source:UniProtKB/TrEMBL;Acc:Q9MAT3]
AT1G04860	1441.02	-0.326489	0.0658435	-4.95857	7.1015e-07	2.06313e-06	UBP2	protein_coding	Ubiquitinyl hydrolase 1 [Source:UniProtKB/TrEMBL;Acc:A0A178WGQ0]
AT1G04870	1231.84	0.549052	0.0690627	7.95005	1.86433e-15	1.15415e-14	PRMT10	protein_coding	PRMT10 [Source:UniProtKB/TrEMBL;Acc:A0A178WKU5]
AT1G04880	20.0231	1.97574	0.420625	4.69717	2.63796e-06	7.21862e-06	HMGB15	protein_coding	High mobility group B protein 15 [Source:UniProtKB/Swiss-Prot;Acc:Q9MAT6]
AT1G04900	529.807	0.123799	0.0806253	1.53549	0.124663	0.171535		protein_coding	Protein arginine methyltransferase NDUFAF7 [Source:UniProtKB/TrEMBL;Acc:A0A178WEZ0]
AT1G04907	5.72343	-1.03051	0.710221	-1.45098	0.146786	0.198616		snRNA
AT1G04910	742.563	0.126433	0.0727162	1.73872	0.0820842	0.117572	OFUT1	protein_coding	O-fucosyltransferase 1 [Source:UniProtKB/Swiss-Prot;Acc:Q8W486]
AT1G04920	51.6316	2.9832	0.294517	10.1291	4.10326e-24	4.69806e-23	SPS3	protein_coding	Probable sucrose-phosphate synthase 3 [Source:UniProtKB/Swiss-Prot;Acc:Q8RY24]
AT1G04930	115.256	0.197911	0.192071	1.0304	0.30282	0.375071		protein_coding	Hydroxyproline-rich glycoprotein family protein [Source:UniProtKB/TrEMBL;Acc:F4I764]
AT1G04933	23.5477	-0.537044	0.346751	-1.54879	0.121432	0.16753		lncRNA
AT1G04940	432.2	-0.0602302	0.0888164	-0.678143	0.497681	0.571299	TIC20-I	protein_coding	Protein TIC 20-I, chloroplastic [Source:UniProtKB/Swiss-Prot;Acc:Q8GZ79]
AT1G04945	365.513	-0.0143655	0.096258	-0.149239	0.881365	0.908457		protein_coding	HIT-type Zinc finger family protein [Source:UniProtKB/TrEMBL;Acc:F4I765]
AT1G04950	615.023	0.197907	0.0862621	2.29426	0.0217758	0.0349919	TAF6	protein_coding	TAFII59 [Source:UniProtKB/TrEMBL;Acc:A0A178W741]
AT1G04960	1048.07	-0.739759	0.0741995	-9.96987	2.06494e-23	2.24197e-22		protein_coding	Protein of unknown function (DUF1664) [Source:TAIR;Acc:AT1G04960]
AT1G04970	1672.96	-0.942505	0.0536678	-17.5618	4.82913e-69	5.0903e-67		protein_coding	Putative BPI/LBP family protein At1g04970 [Source:UniProtKB/Swiss-Prot;Acc:Q9MAU5]
AT1G04977	1.94012	0.121879	1.28287	0.0950048	0.924311	0.942515		lncRNA
AT1G04980	515.659	1.33278	0.131598	10.1276	4.16628e-24	4.76326e-23	PDIL2-2	protein_coding	Protein disulfide-isomerase like 2-2 [Source:UniProtKB/Swiss-Prot;Acc:Q9MAU6]
AT1G04985	642.816	-0.330915	0.0766245	-4.31867	1.56976e-05	3.92832e-05		protein_coding	Triacylglycerol lipase-like protein [Source:UniProtKB/TrEMBL;Acc:Q84JL8]
AT1G04990	1012.52	0.0426458	0.137762	0.309562	0.756894	0.805485		protein_coding	Zinc finger CCCH domain-containing protein 3 [Source:UniProtKB/Swiss-Prot;Acc:Q94AD9]
AT1G05000	780.134	-0.858663	0.234285	-3.66503	0.000247306	0.000534397		protein_coding	Phosphotyrosine protein phosphatases superfamily protein [Source:UniProtKB/TrEMBL;Acc:F4I780]
AT1G05010	825.629	-0.182817	0.184478	-0.990994	0.321688	0.395234	ACO4	protein_coding	1-aminocyclopropane-1-carboxylate oxidase 4 [Source:UniProtKB/Swiss-Prot;Acc:Q06588]
AT1G05020	5.34581	1.30226	1.07137	1.21551	0.224173	0.288798	AP180	protein_coding	Clathrin coat assembly protein AP180 [Source:UniProtKB/Swiss-Prot;Acc:Q9ZVN6]
AT1G05030	299.706	-0.359523	0.123682	-2.90684	0.00365103	0.00669327		protein_coding	Probable plastidic glucose transporter 1 [Source:UniProtKB/Swiss-Prot;Acc:Q0WVE9]
AT1G05033	1.57852	-1.13158	1.29746	-0.872148	0.383128	0.458007		lncRNA
AT1G05040	0.858779	1.21431	2.00774	0.604814	0.545303	0.616541		protein_coding	T7A14.9 [Source:UniProtKB/TrEMBL;Acc:Q9ZVN8]
AT1G05047	0.862834	-1.03766	2.36646	-0.438485	0.661035	0.72214		lncRNA
AT1G05055	344.173	0.159911	0.087933	1.81855	0.0689802	0.100461	GTF2H2	protein_coding	General transcription factor IIH subunit [Source:UniProtKB/TrEMBL;Acc:A0A178W5Z7]
AT1G05057	4.27969	-0.92496	0.747269	-1.23779	0.215794	0.279305		snRNA
AT1G05060	667.093	0.229513	0.152729	1.50275	0.132903	0.181735		protein_coding	At1g05060 [Source:UniProtKB/TrEMBL;Acc:Q9ZVP0]
AT1G05065	65.3014	0.191233	0.224016	0.853659	0.393294	0.468326	CLE20	protein_coding	CLAVATA3/ESR (CLE)-related protein 20 [Source:UniProtKB/Swiss-Prot;Acc:Q3EDI6]
AT1G05070	385.394	-0.12189	0.0932136	-1.30765	0.190994	0.251006		protein_coding	At1g05070/T7A14_6 [Source:UniProtKB/TrEMBL;Acc:Q94AB8]
AT1G05080	0.81862	3.31643	3.39051	0.97815	0.328	0.401749		protein_coding	Putative FBD-associated F-box protein At1g05080 [Source:UniProtKB/Swiss-Prot;Acc:Q9ZVP2]
AT1G05087	147.81	-0.339924	0.183508	-1.85236	0.063974	0.0937807		protein_coding	Dentin sialophosphoprotein [Source:UniProtKB/TrEMBL;Acc:A0A1P8AV76]
AT1G05090	224.46	-0.0592336	0.158544	-0.373609	0.708695	0.764506		protein_coding	dentin sialophosphoprotein-related [Source:TAIR;Acc:AT1G05090]
AT1G05100	198.87	-2.02952	0.33181	-6.1165	9.56501e-10	3.65526e-09	MAPKKK18	protein_coding	Mitogen-activated protein kinase kinase kinase 18 [Source:UniProtKB/Swiss-Prot;Acc:Q9ZVP5]
AT1G05120	1420.11	-0.212518	0.0662656	-3.20707	0.00134095	0.00261667		protein_coding	Helicase protein with RING/U-box domain [Source:TAIR;Acc:AT1G05120]
AT1G05140	402.971	-1.00393	0.13149	-7.63504	2.25756e-14	1.28927e-13	ARASP2	protein_coding	Probable membrane metalloprotease ARASP2, chloroplastic [Source:UniProtKB/Swiss-Prot;Acc:O23053]
AT1G05150	1306.02	0.436297	0.05636	7.74126	9.84349e-15	5.78742e-14		protein_coding	Uncharacterized TPR repeat-containing protein At1g05150 [Source:UniProtKB/Swiss-Prot;Acc:O23052]
AT1G05153	7.86233	6.59198	1.24906	5.27756	1.30917e-07	4.09383e-07		lncRNA
AT1G05160	280.493	0.0367205	0.113418	0.323761	0.746119	0.796036	KAO1	protein_coding	Ent-kaurenoic acid oxidase 1 [Source:UniProtKB/Swiss-Prot;Acc:O23051]
AT1G05163	3.01581	2.12511	0.996697	2.13215	0.0329945	0.051284		lncRNA
AT1G05170	289.236	-0.796183	0.117424	-6.7804	1.19847e-11	5.45318e-11	B3GALT2	protein_coding	Hexosyltransferase (Fragment) [Source:UniProtKB/TrEMBL;Acc:W8Q3U9]
AT1G05180	1430.3	-0.204381	0.0522173	-3.91405	9.07591e-05	0.000207245	AXR1	protein_coding	NEDD8-activating enzyme E1 regulatory subunit [Source:UniProtKB/TrEMBL;Acc:A0A178WFT2]
AT1G05183	1.32863	-1.63369	1.82894	-0.893244	0.371726	0.446261		lncRNA
AT1G05187	6.20778	-2.86273	1.18352	-2.41882	0.0155708	0.0257245		lncRNA
AT1G05190	560.336	-0.401006	0.13857	-2.89388	0.00380514	0.00695355	RPL6	protein_coding	50S ribosomal protein L6, chloroplastic [Source:UniProtKB/Swiss-Prot;Acc:O23049]
AT1G05200	927.759	-0.554568	0.189386	-2.92825	0.00340879	0.00627364	GLR3.4	protein_coding	Glutamate receptor [Source:UniProtKB/TrEMBL;Acc:Q53YX3]
AT1G05205	468.886	0.383031	0.0883108	4.3373	1.44243e-05	3.6259e-05		protein_coding	At1g05205 [Source:UniProtKB/TrEMBL;Acc:Q8LG56]
AT1G05210	110.702	1.60169	0.225927	7.08941	1.34687e-12	6.66515e-12		protein_coding	At1g05210 [Source:UniProtKB/TrEMBL;Acc:O23047]
AT1G05213	4.62137	-2.16926	0.928137	-2.33722	0.0194276	0.0315376		lncRNA
AT1G05220	50.8188	0.0900736	0.24871	0.362163	0.717231	0.77166		protein_coding	Transmembrane protein 97, Putative [Source:UniProtKB/TrEMBL;Acc:O23046]
AT1G05230	59.7904	-0.34057	0.245916	-1.3849	0.166082	0.22175	HDG2	protein_coding	AT1G05230 protein [Source:UniProtKB/TrEMBL;Acc:B9DFH8]
AT1G05250	1348.21	1.37396	0.70323	1.95378	0.0507274	0.0759248	PER2	protein_coding	Peroxidase 1 [Source:UniProtKB/Swiss-Prot;Acc:P0DI10]
AT1G05260	4837.21	-2.39757	0.150393	-15.9421	3.23457e-57	2.03839e-55	PER3	protein_coding	Peroxidase [Source:UniProtKB/TrEMBL;Acc:Q0WSR2]
AT1G05270	1080.64	-0.556454	0.063528	-8.75919	1.9666e-18	1.50282e-17		protein_coding	At1g05270 [Source:UniProtKB/TrEMBL;Acc:Q8GXY6]
AT1G05273	10.5824	-0.0713985	0.783124	-0.0911714	0.927356	0.944964		snRNA
AT1G05280	28.4934	1.50388	0.337184	4.46013	8.1911e-06	2.12025e-05		protein_coding	Protein of unknown function (DUF604) [Source:TAIR;Acc:AT1G05280]
AT1G05300	649.816	-0.726012	0.336075	-2.16027	0.0307518	0.0481068	ZIP5	protein_coding	Zinc transporter 5 [Source:UniProtKB/Swiss-Prot;Acc:O23039]
AT1G05310	210.549	-0.373472	0.185125	-2.0174	0.0436534	0.0662481	PME8	protein_coding	Probable pectinesterase 8 [Source:UniProtKB/Swiss-Prot;Acc:O23038]
AT1G05320	2134.25	-1.17004	0.0688002	-17.0063	7.37828e-65	6.30668e-63		protein_coding	FUNCTIONS IN: molecular_function unknown; INVOLVED IN: biological_process unknown; LOCATED IN: cellular_component unknown; EXPRESSED IN: fruit, egg cell; CONTAINS InterPro DOMAIN/s: Prefoldin (InterPro:IPR009053); BEST Arabidopsis thaliana protein m /.../s: unknown protein (TAIR:AT2G32240.1); Has 267650 Blast hits to 119772 proteins in 3899 species: Archae - 3706; Bacteria - 62589; Metazoa - 1065…
AT1G05330	2.47854	1.10463	1.10289	1.00157	0.316549	0.389693		protein_coding	YUP8H12.5 [Source:UniProtKB/TrEMBL;Acc:O23036]
AT1G05333	351.438	0.147921	2.77593	0.0532868	0.957503	0.967505		lncRNA
AT1G05340	377.685	-1.5754	0.298992	-5.26902	1.3715e-07	4.28249e-07		protein_coding	Cysteine-rich TM module stress tolerance protein [Source:UniProtKB/TrEMBL;Acc:O23035]
AT1G05347	1.29951	-2.42659	1.69743	-1.42957	0.15284	0.205882		lncRNA
AT1G05350	788.982	0.853845	0.064921	13.1521	1.65613e-39	4.57989e-38		protein_coding	Ubiquitin-like modifier-activating enzyme 5 [Source:UniProtKB/Swiss-Prot;Acc:O23034]
AT1G05360	654.515	-0.00672786	0.0908586	-0.0740476	0.940973	0.955649	KMS2	protein_coding	Vacuole membrane protein KMS2 [Source:UniProtKB/Swiss-Prot;Acc:F4I8Q7]
AT1G05370	94.1366	2.72052	0.218856	12.4306	1.78226e-35	4.00132e-34		protein_coding	Sec14p-like phosphatidylinositol transfer family protein [Source:UniProtKB/TrEMBL;Acc:F4I8Q8]
AT1G05380	1687.42	-0.111719	0.0737799	-1.51421	0.129971	0.17813		protein_coding	Acyl-CoA N-acyltransferase with RING/FYVE/PHD-type zinc finger protein [Source:UniProtKB/TrEMBL;Acc:Q9ZW00]
AT1G05385	78.3731	-0.764715	0.225254	-3.39491	0.00068652	0.00139307	PSB27-2	protein_coding	Psb27-H1 [Source:UniProtKB/TrEMBL;Acc:A0A178WJM6]
AT1G05397	19.5619	0.0334127	0.382872	0.0872687	0.930458	0.94755		lncRNA
AT1G05400	83.8041	-0.5802	0.194978	-2.97572	0.002923	0.00544352		protein_coding	Putative uncharacterized protein [Source:UniProtKB/TrEMBL;Acc:Q5XVL8]
AT1G05410	434.078	0.222396	0.0847938	2.62278	0.00872145	0.0150607		protein_coding	At1g05410/T25N20_5 [Source:UniProtKB/TrEMBL;Acc:Q8VZE5]
AT1G05420	12.5286	0.518652	0.434603	1.19339	0.232715	0.298315	ATOFP12	protein_coding	ovate family protein 12 [Source:TAIR;Acc:AT1G05420]
AT1G05430	499.575	0.16909	0.100404	1.6841	0.0921631	0.130655		protein_coding	Uncharacterized protein At1g05430 [Source:UniProtKB/TrEMBL;Acc:Q8LC42]
AT1G05440	75.4123	1.59931	0.266906	5.99203	2.07235e-09	7.69307e-09		protein_coding	C-8 sterol isomerase [Source:UniProtKB/TrEMBL;Acc:Q9ZVZ4]
AT1G05450	373.669	-2.67283	0.256617	-10.4157	2.103e-25	2.6086e-24		protein_coding	Bifunctional inhibitor/lipid-transfer protein/seed storage 2S albumin superfamily protein [Source:UniProtKB/TrEMBL;Acc:Q1G2Y5]
AT1G05460	384.69	1.03376	0.103819	9.9573	2.34337e-23	2.53256e-22	SDE3	protein_coding	Probable RNA helicase SDE3 [Source:UniProtKB/Swiss-Prot;Acc:Q8GYD9]
AT1G05470	588.665	0.436542	0.103867	4.20288	2.63536e-05	6.42202e-05	IP5P6	protein_coding	CVP2 [Source:UniProtKB/TrEMBL;Acc:A0A178WIE4]
AT1G05487	1.29046	3.16364	1.8401	1.71928	0.0855632	0.122138		lncRNA
AT1G05490	53.5521	-0.756678	0.256704	-2.94767	0.00320178	0.0059228	CLSY3	protein_coding	SNF2 domain-containing protein CLASSY 3 [Source:UniProtKB/Swiss-Prot;Acc:F4I8S3]
AT1G05500	1902.12	-0.253374	0.0673017	-3.76475	0.000166717	0.000368001	SYT5	protein_coding	Synaptotagmin-5 [Source:UniProtKB/Swiss-Prot;Acc:Q8L706]
AT1G05520	1869.44	0.0861376	0.0605702	1.42211	0.154993	0.208473		protein_coding	At1g05520/T25N20_16 [Source:UniProtKB/TrEMBL;Acc:Q8H0S3]
AT1G05523	1.23538	0.364483	1.48188	0.24596	0.805713	0.846629		lncRNA
AT1G05530	17.5034	0.0502316	0.800375	0.0627601	0.949958	0.96221	UGT75B2	protein_coding	UGT75B2 [Source:UniProtKB/TrEMBL;Acc:A0A384L0M1]
AT1G05540	8.49032	5.71845	1.2841	4.45328	8.45696e-06	2.18594e-05		protein_coding	T25N20.19 [Source:UniProtKB/TrEMBL;Acc:Q9ZVY4]
AT1G05550	0.600639	-0.183996	1.93293	-0.0951903	0.924164	0.942492		protein_coding	Protein of unknown function (DUF295) [Source:TAIR;Acc:AT1G05550]
AT1G05557	31.6429	0.0726424	0.299465	0.242574	0.808335	0.848494		lncRNA
AT1G05560	56.4415	0.262554	0.410457	0.639662	0.522392	0.595016	UGT1	protein_coding	UDP-glucosyltransferase 75B1 [Source:TAIR;Acc:AT1G05560]
AT1G05562	16.2835	3.2476	0.616839	5.26491	1.40258e-07	4.37605e-07		lncRNA	Potential natural antisense gene, locus overlaps with AT1G05560 [Source:TAIR;Acc:AT1G05562]
AT1G05570	7209.17	-1.41497	0.0834382	-16.9583	1.67058e-64	1.40747e-62	CALS1	protein_coding	Callose synthase 1 [Source:UniProtKB/Swiss-Prot;Acc:Q9AUE0]
AT1G05575	111.259	-0.876956	0.33385	-2.6268	0.00861924	0.0149116		protein_coding	Transmembrane protein [Source:UniProtKB/TrEMBL;Acc:Q8LC91]
AT1G05577	73.2578	0.0993064	0.21323	0.465723	0.641413	0.704536		protein_coding	F3F20.2 protein [Source:UniProtKB/TrEMBL;Acc:Q9SYJ8]
AT1G05590	342.678	0.744136	0.128355	5.79751	6.73078e-09	2.38274e-08	HEXO2	protein_coding	Beta-hexosaminidase 2 [Source:UniProtKB/Swiss-Prot;Acc:Q9SYK0]
AT1G05600	130.444	0.00172161	0.153058	0.0112481	0.991026	0.993265		protein_coding	Pentatricopeptide repeat-containing protein At1g05600 [Source:UniProtKB/Swiss-Prot;Acc:Q9SYK1]
AT1G05610	32.9774	2.08989	0.32506	6.42925	1.28238e-10	5.30603e-10	APS2	protein_coding	ADP-glucose pyrophosphorylase small subunit 2 [Source:TAIR;Acc:AT1G05610]
AT1G05620	759.296	1.05491	0.0859124	12.2789	1.1759e-34	2.51509e-33	URH2	protein_coding	Probable uridine nucleosidase 2 [Source:UniProtKB/Swiss-Prot;Acc:Q8LAC4]
AT1G05630	352.573	0.914902	0.149456	6.12153	9.26807e-10	3.54813e-09	AT5PTASE13	protein_coding	Endonuclease/exonuclease/phosphatase family protein [Source:TAIR;Acc:AT1G05630]
AT1G05640	124.02	1.1573	0.194157	5.96065	2.51237e-09	9.24047e-09		protein_coding	Ankyrin repeat family protein [Source:UniProtKB/TrEMBL;Acc:Q9SYK5]
AT1G05650	19.3726	2.03598	1.41387	1.44	0.149866	0.202352		protein_coding	F3F20.10 protein [Source:UniProtKB/TrEMBL;Acc:Q9SYK6]
AT1G05660	6.15062	-1.35424	2.03319	-0.666069	0.505367	0.578427		protein_coding	F3F20.11 protein [Source:UniProtKB/TrEMBL;Acc:Q9SYK7]
AT1G05670	282.98	0.142164	0.102774	1.38327	0.166582	0.222292		protein_coding	Glycosyltransferase (Fragment) [Source:UniProtKB/TrEMBL;Acc:A0A068FPW3]
AT1G05675	14.4034	3.06192	0.613218	4.9932	5.93856e-07	1.73946e-06	UGT74E1	protein_coding	Glycosyltransferase (Fragment) [Source:UniProtKB/TrEMBL;Acc:A0A1W6AJW6]
AT1G05680	97.1388	-0.356128	0.314515	-1.13231	0.257505	0.325671	UGT74E2	protein_coding	Glycosyltransferase (Fragment) [Source:UniProtKB/TrEMBL;Acc:A0A0K1SBE8]
AT1G05690	62.1727	-1.3166	0.325448	-4.04551	5.221e-05	0.000122468	BT3	protein_coding	BTB/POZ and TAZ domain-containing protein 3 [Source:UniProtKB/Swiss-Prot;Acc:Q9SYL0]
AT1G05700	973.212	0.300339	0.144639	2.07648	0.0378498	0.0581312		protein_coding	Leucine-rich repeat transmembrane protein kinase protein [Source:TAIR;Acc:AT1G05700]
AT1G05710	644.7	1.68699	0.127581	13.2229	6.47131e-40	1.81521e-38		protein_coding
AT1G05720	722.668	0.19139	0.0686837	2.78654	0.0053274	0.00952071		protein_coding	Selenoprotein family protein [Source:UniProtKB/TrEMBL;Acc:Q8GWP6]
AT1G05730	84.0488	0.646103	0.189856	3.40312	0.000666216	0.00135433		protein_coding	FAM136A-like protein (DUF842) [Source:UniProtKB/TrEMBL;Acc:Q5BQ23]
AT1G05740	1.94105	-0.0966525	1.30362	-0.0741417	0.940898	0.955614		protein_coding	F3F20.19 protein [Source:UniProtKB/TrEMBL;Acc:Q9SYL5]
AT1G05747	2.28876	-3.83955	1.56653	-2.451	0.0142461	0.0237016		lncRNA
AT1G05750	117.979	0.322962	0.147781	2.18541	0.028859	0.0453722	PDE247	protein_coding	Pentatricopeptide repeat-containing protein At1g05750, chloroplastic [Source:UniProtKB/Swiss-Prot;Acc:Q9MA50]
AT1G05753	0.698841	-0.176575	2.35197	-0.0750753	0.940155	0.955066		lncRNA
AT1G05760	150.287	0.569217	0.248563	2.29003	0.0220194	0.0353495	RTM1	protein_coding	Mannose-binding lectin superfamily protein [Source:TAIR;Acc:AT1G05760]
AT1G05767	537.635	0.259128	0.152938	1.69434	0.0902016	0.128129		lncRNA
AT1G05770	63.4041	1.09483	0.337656	3.24244	0.0011851	0.00233034	JAL2	protein_coding	Jacalin-related lectin 2 [Source:UniProtKB/Swiss-Prot;Acc:Q9MA49]
AT1G05780	74.517	0.587688	0.181719	3.23405	0.0012205	0.00239594		protein_coding	Vacuolar ATPase assembly integral membrane protein VMA21 homolog [Source:UniProtKB/TrEMBL;Acc:Q58G56]
AT1G05783	25.6081	-0.320458	0.426749	-0.750929	0.452695	0.527464		protein_coding
AT1G05785	311.031	-0.579194	0.119482	-4.84754	1.24999e-06	3.54389e-06		protein_coding	Got1/Sft2-like vescicle transport protein family [Source:TAIR;Acc:AT1G05785]
AT1G05790	716.584	-0.543534	0.0762689	-7.12654	1.02922e-12	5.13759e-12		protein_coding	lipase class 3 family protein [Source:TAIR;Acc:AT1G05790]
AT1G05800	2.06115	5.26334	1.55975	3.37448	0.000739546	0.00149435	DGL	protein_coding	Galactolipase DONGLE, chloroplastic [Source:UniProtKB/Swiss-Prot;Acc:Q9MA46]
AT1G05803	0.736474	-3.83039	2.54527	-1.50491	0.132348	0.181039		lncRNA
AT1G05805	689.262	-0.971581	0.141213	-6.88026	5.97418e-12	2.79017e-11	BHLH128	protein_coding	Transcription factor bHLH128 [Source:UniProtKB/Swiss-Prot;Acc:Q8H102]
AT1G05810	199.56	-0.136553	0.138774	-0.983999	0.325116	0.398799	ARA	protein_coding	RAB GTPase homolog A5E [Source:TAIR;Acc:AT1G05810]
AT1G05813	0.816061	-0.537182	1.87511	-0.286479	0.774511	0.820259		ncRNA
AT1G05820	119.595	0.138707	0.151007	0.918544	0.358334	0.432792	SPPL5	protein_coding	Signal peptide peptidase-like 5 [Source:UniProtKB/Swiss-Prot;Acc:Q9MA44]
AT1G05830	1492.97	-0.11812	0.0492847	-2.39669	0.0165439	0.0272136	ATX2	protein_coding	Histone-lysine N-methyltransferase ATX2 [Source:UniProtKB/Swiss-Prot;Acc:P0CB22]
AT1G05835	10.6959	0.664545	0.552642	1.20249	0.229174	0.29437		protein_coding	Uncharacterized protein At1g05835 [Source:UniProtKB/Swiss-Prot;Acc:A8MS78]
AT1G05837	0.999248	-0.432488	1.85283	-0.233421	0.815435	0.854552		lncRNA
AT1G05840	791.866	-0.548732	0.0809552	-6.77821	1.21671e-11	5.52762e-11		protein_coding	Eukaryotic aspartyl protease family protein [Source:UniProtKB/TrEMBL;Acc:F4IAD5]
AT1G05850	12062.3	-1.18098	0.058	-20.3616	3.66077e-92	8.43627e-90	CTL1	protein_coding	Chitinase-like protein 1 [Source:UniProtKB/Swiss-Prot;Acc:Q9MA41]
AT1G05853	0.950855	4.30667	2.56139	1.68138	0.0926898	0.13133		snRNA
AT1G05860	319.859	0.000953934	0.0889581	0.0107234	0.991444	0.9936		protein_coding	INO80 complex subunit D-like protein [Source:UniProtKB/TrEMBL;Acc:Q9MA40]
AT1G05870	739.665	0.540303	0.128481	4.20531	2.60723e-05	6.35875e-05		protein_coding	At1g05870 [Source:UniProtKB/TrEMBL;Acc:Q9MA39]
AT1G05873	2.36695	-1.03234	1.7545	-0.588398	0.556265	0.626975		lncRNA
AT1G05880	50.3327	0.527699	0.493953	1.06832	0.285377	0.356339	ARI12	protein_coding	Probable E3 ubiquitin-protein ligase ARI12 [Source:UniProtKB/Swiss-Prot;Acc:Q84RQ9]
AT1G05890	2552.56	-0.380342	0.0835394	-4.55285	5.2924e-06	1.40078e-05	ARI5	protein_coding	RBR-type E3 ubiquitin transferase [Source:UniProtKB/TrEMBL;Acc:F4IAE4]
AT1G05894	26.6306	0.187057	0.320898	0.582918	0.559948	0.630402		protein_coding	T20M3.17 protein [Source:UniProtKB/TrEMBL;Acc:Q9MA36]
AT1G05900	329.465	-0.635668	0.108338	-5.86746	4.42533e-09	1.59201e-08	NTH2	protein_coding	Endonuclease III homolog [Source:UniProtKB/TrEMBL;Acc:A0A178W393]
AT1G05910	1487.78	0.38343	0.0613137	6.25358	4.0116e-10	1.58615e-09		protein_coding	ATPase family AAA domain-containing protein At1g05910 [Source:UniProtKB/Swiss-Prot;Acc:F4IAE9]
AT1G05913	1.71586	-0.617003	1.07797	-0.572377	0.567066	0.636914		lncRNA
AT1G05917	0.912512	0.572331	1.91937	0.298187	0.76556	0.812669		snoRNA
AT1G05927	1.06977	-0.140389	1.52643	-0.091972	0.92672	0.944492		lncRNA
AT1G05937	0.609368	3.66067	3.44492	1.06263	0.28795	0.359055		lncRNA
AT1G05940	1179.77	-0.52993	0.0672797	-7.87653	3.36611e-15	2.04825e-14	CAT9	protein_coding	Cationic amino acid transporter 9, chloroplastic [Source:UniProtKB/Swiss-Prot;Acc:Q9C5D6]
AT1G05950	202.157	1.04969	0.14164	7.411	1.25352e-13	6.73493e-13		protein_coding	unknown protein; Has 50 Blast hits to 45 proteins in 14 species: Archae - 5; Bacteria - 0; Metazoa - 4; Fungi - 0; Plants - 34; Viruses - 0; Other Eukaryotes - 7 (source: NCBI BLink). [Source:TAIR;Acc:AT1G05950]
AT1G05960	2828.25	-0.638104	0.0615768	-10.3627	3.66314e-25	4.48468e-24		protein_coding	ARM repeat superfamily protein [Source:UniProtKB/TrEMBL;Acc:F4IAF6]
AT1G05970	122.855	-0.0701399	0.15508	-0.452282	0.651066	0.713239		protein_coding	RNA-binding (RRM/RBD/RNP motifs) family protein [Source:UniProtKB/TrEMBL;Acc:Q9LNE8]
AT1G05990	7.42569	2.0709	0.803926	2.57599	0.00999543	0.0170862	CML7	protein_coding	Calmodulin-like protein 7 [Source:UniProtKB/Swiss-Prot;Acc:Q9LNE7]
AT1G05997	2.79478	-0.1474	0.855247	-0.172348	0.863164	0.894087		snoRNA
AT1G06000	17203.9	-1.7332	0.304427	-5.69332	1.24591e-08	4.30935e-08	UGT89C1	protein_coding	Glycosyltransferase (Fragment) [Source:UniProtKB/TrEMBL;Acc:W8PVE7]
AT1G06002	199.445	-0.733829	0.170018	-4.31618	1.58752e-05	3.97109e-05		lncRNA	Potential natural antisense gene, locus overlaps with AT1G06000 [Source:TAIR;Acc:AT1G06002]
AT1G06010	213.627	0.390434	0.107265	3.63991	0.000272728	0.000585457		protein_coding	Basic leucine zipper/W2 domain protein [Source:UniProtKB/TrEMBL;Acc:Q84R19]
AT1G06020	27.8311	1.8221	0.370096	4.92333	8.50834e-07	2.44495e-06		protein_coding	Probable fructokinase-3 [Source:UniProtKB/Swiss-Prot;Acc:Q9LNE4]
AT1G06030	48.066	4.691	0.402533	11.6537	2.19664e-31	3.90872e-30		protein_coding	Probable fructokinase-2 [Source:UniProtKB/Swiss-Prot;Acc:Q9LNE3]
AT1G06033	16.7095	0.983597	0.545939	1.80166	0.0715987	0.103863		snoRNA
AT1G06040	4803.94	-1.9407	0.274622	-7.06682	1.58527e-12	7.79244e-12	BBX24	protein_coding	B-box zinc finger protein 24 [Source:UniProtKB/Swiss-Prot;Acc:Q96288]
AT1G06050	215.816	-1.05049	0.116475	-9.01903	1.89762e-19	1.56346e-18		protein_coding	Protein of unknown function (DUF1336) [Source:TAIR;Acc:AT1G06050]
AT1G06060	516.105	-0.468193	0.10104	-4.63374	3.5912e-06	9.67394e-06		protein_coding	At1g06060 [Source:UniProtKB/TrEMBL;Acc:Q9LNE1]
AT1G06070	651.265	-0.106947	0.0691955	-1.54558	0.122207	0.1685		protein_coding	At1g06070 [Source:UniProtKB/TrEMBL;Acc:Q9LNE0]
AT1G06080	206.387	1.19335	0.244181	4.88714	1.02312e-06	2.92254e-06	ADS1	protein_coding	Delta-9 acyl-lipid desaturase 1 [Source:UniProtKB/Swiss-Prot;Acc:O65797]
AT1G06087	6.50179	1.43091	0.708084	2.02082	0.0432987	0.0657481		snoRNA
AT1G06090	352.741	-0.297037	0.234592	-1.26619	0.205447	0.267592		protein_coding	Delta-9 desaturase-like 1 protein [Source:UniProtKB/Swiss-Prot;Acc:Q9LND9]
AT1G06110	1136.33	-0.689232	0.0810152	-8.50744	1.77814e-17	1.27546e-16	SKIP16	protein_coding	F-box protein SKIP16 [Source:UniProtKB/Swiss-Prot;Acc:Q9LND7]
AT1G06113	3.60479	1.57861	0.900623	1.7528	0.0796365	0.114498		lncRNA
AT1G06117	5.88423	-1.1117	0.582242	-1.90934	0.0562181	0.0833678		lncRNA
AT1G06120	27.1222	-2.47186	0.666152	-3.71066	0.000206717	0.00045096		protein_coding	Delta-9 desaturase-like 3 protein [Source:UniProtKB/Swiss-Prot;Acc:Q9FPD5]
AT1G06130	454.15	0.158757	0.096751	1.64088	0.100823	0.141599	GLX2-4	protein_coding	GLX2-4 [Source:UniProtKB/TrEMBL;Acc:A0A178WGQ2]
AT1G06135	1.30762	0.799499	2.00184	0.399383	0.689611	0.747657		protein_coding	Transmembrane protein [Source:UniProtKB/TrEMBL;Acc:Q8LCX3]
AT1G06137	4.18567	-0.811514	1.33532	-0.607728	0.543368	0.614767		protein_coding	unknown protein; FUNCTIONS IN: molecular_function unknown; INVOLVED IN: biological_process unknown; LOCATED IN: endomembrane system; BEST Arabidopsis thaliana protein match is: unknown protein (TAIR:AT1G06135.1); Has 30201 Blast hits to 17322 protei /.../780 species: Archae - 12; Bacteria - 1396; Metazoa - 17338; Fungi - 3422; Plants - 5037; Viruses - 0; Other Eukaryotes - 2996 (source: NCBI BLin…
AT1G06140	53.7163	0.477192	0.239256	1.99448	0.0460995	0.0696575	PCMP-E61	protein_coding	Pentatricopeptide repeat-containing protein At1g06140, mitochondrial [Source:UniProtKB/Swiss-Prot;Acc:Q9LND4]
AT1G06143	60.6281	0.617625	0.217994	2.83323	0.00460807	0.00831994	EMB1444	protein_coding	Pentatricopeptide repeat-containing protein At1g06143 [Source:UniProtKB/Swiss-Prot;Acc:Q56X05]
AT1G06148	7.92864	3.35787	0.713483	4.7063	2.52249e-06	6.92198e-06		protein_coding	Unknown gene [Source:TAIR;Acc:AT1G06148]
AT1G06150	1114.28	0.971301	0.0651026	14.9195	2.45949e-50	1.17213e-48	EMB1444	protein_coding	basic helix-loop-helix (bHLH) DNA-binding superfamily protein [Source:TAIR;Acc:AT1G06150]
AT1G06160	42.2629	-1.36809	0.380929	-3.59144	0.000328851	0.000697904	ERF094	protein_coding	Ethylene-responsive transcription factor ERF094 [Source:UniProtKB/Swiss-Prot;Acc:Q9LND1]
AT1G06170	72.4711	-0.970131	0.28591	-3.39313	0.000690995	0.00140155	BHLH89	protein_coding	Transcription factor bHLH89 [Source:UniProtKB/Swiss-Prot;Acc:Q9LND0]
AT1G06177	15.0649	0.264195	0.4087	0.646427	0.518003	0.59079		lncRNA
AT1G06180	230.986	0.216389	0.159299	1.35839	0.174341	0.231516	ATMYB13	protein_coding	Transcription factor MYB13 [Source:UniProtKB/Swiss-Prot;Acc:Q9LNC9]
AT1G06190	557.671	-0.0971443	0.0840818	-1.15535	0.247945	0.315021		protein_coding	Rho termination factor [Source:TAIR;Acc:AT1G06190]
AT1G06200	1221.11	-0.602688	0.0860968	-7.00013	2.55728e-12	1.23483e-11		protein_coding	Peptidase S24/S26A/S26B/S26C family protein [Source:TAIR;Acc:AT1G06200]
AT1G06210	1092.74	0.150773	0.0728903	2.06849	0.0385941	0.0591698	TOL2	protein_coding	TOM1-like protein 2 [Source:UniProtKB/Swiss-Prot;Acc:Q9LNC6]
AT1G06220	2799.88	0.479424	0.0566425	8.46403	2.58298e-17	1.82933e-16	CLO	protein_coding	110 kDa U5 small nuclear ribonucleoprotein component CLO [Source:UniProtKB/Swiss-Prot;Acc:Q9LNC5]
AT1G06225	17.0876	-2.57729	0.776713	-3.31821	0.000905979	0.00181032	CLE3	protein_coding	CLAVATA3/ESR (CLE)-related protein 3 [Source:UniProtKB/Swiss-Prot;Acc:Q3EDH8]
AT1G06230	2563.88	-0.174349	0.0588391	-2.96315	0.00304503	0.00565183	GTE4	protein_coding	Transcription factor GTE4 [Source:UniProtKB/Swiss-Prot;Acc:Q9LNC4]
AT1G06240	165.058	0.160462	0.136913	1.17199	0.241199	0.30768		protein_coding	Uncharacterized protein At1g06240 [Source:UniProtKB/TrEMBL;Acc:Q8H109]
AT1G06243	3.40599	0.400894	0.842747	0.475699	0.634289	0.697982		snoRNA
AT1G06250	1.03594	2.77807	1.75932	1.57906	0.114323	0.158673		protein_coding	Phospholipase A1-IIalpha [Source:UniProtKB/Swiss-Prot;Acc:Q9LNC2]
AT1G06257	0.637127	2.71563	3.8069	0.713342	0.475634	0.550155		lncRNA
AT1G06265	83.9234	-0.110899	0.329368	-0.336702	0.736341	0.788001		lncRNA	other RNA [Source:TAIR;Acc:AT1G06265]
AT1G06267	0.601205	0.807728	2.43111	0.332246	0.739703	0.790699		snoRNA
[truncated: 22,927 more rows]

## Sheet: WT_CLE2.vs.WT_Ctrl
	baseMean	log2FoldChange	lfcSE	stat	pvalue	padj	Gene_name	Gene_type	Gene_description
[truncated: 23,521 more rows]

## Sheet: clv_CLE2.vs.clv_Ctrl
	baseMean	log2FoldChange	lfcSE	stat	pvalue	padj	Gene_name	Gene_type	Gene_description
[truncated: 23,521 more rows]

[truncated: 5 more sheets: clv_Ctrl.vs.WT_Ctrl, clv_BCN.vs.WT_BCN, clv_CLE2.vs.WT_CLE2, clvCLE2_interaction, clvBCN_interaction]
