# Supplementary material for: A major role of class III HD-ZIPs in promoting sugar beet cyst nematode parasitism in Arabidopsis
Source: PLoS Pathog. 2024 Nov 7;20(11):e1012610. doi: 10.1371/journal.ppat.1012610 (PMC11542791; doi:10.1371/journal.ppat.1012610)
Supplement: S3 Dataset — (XLSX) [file ppat.1012610.s029.xlsx]

## Sheet: WT_BCN.vs.WT_Ctrl_up
GO.ID	Term	Annotated	Significant	Expected	pvalue	fdr
GO:0001510	RNA methylation	172	169	61.07	1e-30	1.69545e-28
GO:0051567	histone H3-K9 methylation	181	172	64.26	1e-30	1.69545e-28
GO:0006412	translation	513	344	182.14	1e-30	1.69545e-28
GO:0009220	pyrimidine ribonucleotide biosynthetic p...	133	127	47.22	1e-30	1.69545e-28
GO:0006306	DNA methylation	180	158	63.91	1e-30	1.69545e-28
GO:0009909	regulation of flower development	342	236	121.43	1e-30	1.69545e-28
GO:0008283	cell proliferation	257	188	91.25	1e-30	1.69545e-28
GO:0009560	embryo sac egg cell differentiation	139	124	49.35	1e-30	1.69545e-28
GO:0000911	cytokinesis by cell plate formation	204	162	72.43	1e-30	1.69545e-28
GO:0006346	methylation-dependent chromatin silencin...	119	105	42.25	1e-30	1.69545e-28
GO:0006275	regulation of DNA replication	134	117	47.58	1e-30	1.69545e-28
GO:0048451	petal formation	70	65	24.85	6.8e-24	9.75538e-22
GO:0048453	sepal formation	70	65	24.85	6.8e-24	9.75538e-22
GO:0042254	ribosome biogenesis	333	172	118.23	2.2e-23	2.93071e-21
GO:0031048	chromatin silencing by small RNA	117	94	41.54	2.6e-23	3.23267e-21
GO:0006270	DNA replication initiation	65	61	23.08	3.8e-23	4.42938e-21
GO:0009855	determination of bilateral symmetry	121	96	42.96	5e-23	5.48529e-21
GO:0006261	DNA-dependent DNA replication	250	187	88.76	1.9e-19	1.96861e-17
GO:0006606	protein import into nucleus	101	80	35.86	2.5e-19	2.45395e-17
GO:0010014	meristem initiation	171	113	60.71	4.5e-19	4.19625e-17
GO:0010389	regulation of G2/M transition of mitotic...	64	57	22.72	6.2e-19	5.50619e-17
GO:0016572	histone phosphorylation	61	55	21.66	6.8e-19	5.76455e-17
GO:0000226	microtubule cytoskeleton organization	243	176	86.28	1.2e-18	9.73043e-17
GO:0009944	polarity specification of adaxial/abaxia...	76	64	26.98	2.5e-18	1.94271e-16
GO:0006626	protein targeting to mitochondrion	105	81	37.28	2.8e-18	2.0888e-16
GO:0009640	photomorphogenesis	228	138	80.95	8e-18	5.73846e-16
GO:0034968	histone lysine methylation	234	219	83.08	2.3e-17	1.5887e-15
GO:0006342	chromatin silencing	242	194	85.92	6.2e-17	4.12964e-15
GO:0048449	floral organ formation	161	132	57.16	8.2e-17	5.27345e-15
GO:0006260	DNA replication	302	238	107.22	6.1e-15	3.79217e-13
GO:0051225	spindle assembly	46	41	16.33	5.5e-14	3.30887e-12
GO:0007131	reciprocal meiotic recombination	145	95	51.48	2.6e-13	1.51531e-11
GO:0010075	regulation of meristem growth	169	106	60	2.9e-13	1.63894e-11
GO:0035196	production of miRNAs involved in gene si...	127	85	45.09	5.1e-13	2.77086e-11
GO:0009616	virus induced gene silencing	102	72	36.22	5.2e-13	2.77086e-11
GO:0042545	cell wall modification	238	109	84.5	1.5e-12	7.77083e-11
GO:0006312	mitotic recombination	57	46	20.24	3.2e-12	1.61297e-10
GO:0000724	double-strand break repair via homologou...	66	51	23.43	4.7e-12	2.30671e-10
GO:0000741	karyogamy	49	40	17.4	6.5e-12	3.10833e-10
GO:0010267	production of ta-siRNAs involved in RNA ...	109	73	38.7	2.1e-11	9.79125e-10
GO:0006406	mRNA export from nucleus	61	47	21.66	3.9e-11	1.77402e-09
GO:0031047	gene silencing by RNA	307	222	109	6.8e-11	3.01952e-09
GO:0006094	gluconeogenesis	162	97	57.52	2e-10	8.67442e-09
GO:0007267	cell-cell signaling	76	54	26.98	2.8e-10	1.18682e-08
GO:0006164	purine nucleotide biosynthetic process	263	106	93.38	3.2e-10	1.32622e-08
GO:0051726	regulation of cell cycle	286	195	101.54	4.7e-10	1.865e-08
GO:0009664	plant-type cell wall organization	275	132	97.64	4.7e-10	1.865e-08
GO:0006414	translational elongation	33	29	11.72	6.7e-10	2.60323e-08
GO:0007020	microtubule nucleation	66	48	23.43	7.7e-10	2.93071e-08
GO:0010332	response to gamma radiation	75	52	26.63	2.5e-09	9.325e-08
GO:0007129	synapsis	87	58	30.89	4.5e-09	1.64559e-07
GO:0042274	ribosomal small subunit biogenesis	18	18	6.39	7.9e-09	2.83337e-07
GO:0032204	regulation of telomere maintenance	54	40	19.17	8.3e-09	2.92066e-07
GO:0009887	animal organ morphogenesis	109	68	38.7	9.4e-09	3.24648e-07
GO:0009165	nucleotide biosynthetic process	461	265	163.68	1.1e-08	3.66339e-07
GO:0010162	seed dormancy process	143	84	50.77	1.1e-08	3.66339e-07
GO:0016246	RNA interference	175	123	62.13	1.9e-08	6.21667e-07
GO:0007062	sister chromatid cohesion	140	82	49.71	2e-08	6.43103e-07
GO:0010051	xylem and phloem pattern formation	94	63	33.37	2.8e-08	8.85085e-07
GO:0043247	telomere maintenance in response to DNA ...	52	38	18.46	3.7e-08	1.15008e-06
GO:0000478	endonucleolytic cleavage involved in rRN...	16	16	5.68	6.3e-08	1.92615e-06
GO:0007010	cytoskeleton organization	480	290	170.42	1.1e-07	3.30887e-06
GO:0010073	meristem maintenance	278	175	98.7	1.2e-07	3.55238e-06
GO:0006302	double-strand break repair	105	81	37.28	1.4e-07	4.07969e-06
GO:0034976	response to endoplasmic reticulum stress	341	116	121.07	1.7e-07	4.87769e-06
GO:0000280	nuclear division	244	155	86.63	2.7e-07	7.62955e-06
GO:0009933	meristem structural organization	250	164	88.76	3.5e-07	9.74254e-06
GO:0016458	gene silencing	385	287	136.69	5e-07	1.37132e-05
GO:0009845	seed germination	221	96	78.47	5.2e-07	1.40551e-05
GO:0050826	response to freezing	88	54	31.24	6.6e-07	1.75843e-05
GO:0010498	proteasomal protein catabolic process	204	110	72.43	6.8e-07	1.7862e-05
GO:0010564	regulation of cell cycle process	139	108	49.35	8.3e-07	2.14993e-05
GO:0048825	cotyledon development	79	51	28.05	8.7e-07	2.22267e-05
GO:0000278	mitotic cell cycle	403	272	143.08	9.8e-07	2.46986e-05
GO:0019915	lipid storage	85	52	30.18	1.2e-06	2.984e-05
GO:0044036	cell wall macromolecule metabolic proces...	306	82	108.65	2e-06	4.84416e-05
GO:0007000	nucleolus organization	24	20	8.52	2e-06	4.84416e-05
GO:0009793	embryo development ending in seed dorman...	536	261	190.31	2.2e-06	5.26026e-05
GO:0006949	syncytium formation	21	18	7.46	3.1e-06	7.31835e-05
GO:0031507	heterochromatin assembly	12	12	4.26	4e-06	9.325e-05
GO:0006084	acetyl-CoA metabolic process	85	49	30.18	4.7e-06	0.000108216
GO:0042127	regulation of cell proliferation	111	57	39.41	5.2e-06	0.000116843
GO:0006418	tRNA aminoacylation for protein translat...	45	31	15.98	5.2e-06	0.000116843
GO:0006310	DNA recombination	240	172	85.21	5.5e-06	0.000122113
GO:0016444	somatic cell DNA recombination	32	24	11.36	6e-06	0.000131647
GO:0000394	RNA splicing; via endonucleolytic cleava...	142	76	50.42	8e-06	0.000173488
GO:0048439	flower morphogenesis	66	41	23.43	9.3e-06	0.000199362
GO:0016570	histone modification	355	297	126.04	9.5e-06	0.000201335
GO:0009086	methionine biosynthetic process	98	56	34.79	9.7e-06	0.000203264
GO:0042138	meiotic DNA double-strand break formatio...	90	52	31.95	1.3e-05	0.000269389
GO:0016579	protein deubiquitination	53	34	18.82	2e-05	0.00040989
GO:0006396	RNA processing	782	387	277.65	3.1e-05	0.000628424
GO:0010182	sugar mediated signaling pathway	106	58	37.64	3.9e-05	0.000782097
GO:0016567	protein ubiquitination	182	89	64.62	4.8e-05	0.00095234
GO:0009828	plant-type cell wall loosening	27	20	9.59	5e-05	0.000981579
GO:0045787	positive regulation of cell cycle	28	18	9.94	6.7e-05	0.00127505
GO:0010089	xylem development	83	47	29.47	6.7e-05	0.00127505
GO:0009957	epidermal cell fate specification	15	13	5.33	6.7e-05	0.00127505
GO:0009555	pollen development	264	118	93.73	7.1e-05	0.00133753
GO:0080156	mitochondrial mRNA modification	12	11	4.26	9.1e-05	0.00168035
GO:0042023	DNA endoreduplication	119	70	42.25	9.1e-05	0.00168035
GO:0032875	regulation of DNA endoreduplication	24	18	8.52	9.2e-05	0.00168216
GO:0051301	cell division	333	236	118.23	0.0001	0.00177619
GO:0045132	meiotic chromosome segregation	152	96	53.97	0.0001	0.00177619
GO:0051302	regulation of cell division	50	31	17.75	0.0001	0.00177619
GO:0030422	production of siRNA involved in RNA inte...	136	92	48.29	0.0002	0.00351887
GO:0051788	response to misfolded protein	180	87	63.91	0.0003	0.00495133
GO:0010050	vegetative phase change	69	39	24.5	0.0003	0.00495133
GO:0051604	protein maturation	69	38	24.5	0.0003	0.00495133
GO:0009067	aspartate family amino acid biosynthetic...	116	70	41.19	0.0003	0.00495133
GO:0006457	protein folding	281	128	99.77	0.0003	0.00495133
GO:0031123	RNA 3'-end processing	18	14	6.39	0.0003	0.00495133
GO:0016571	histone methylation	287	250	101.9	0.0003	0.00495133
GO:0009408	response to heat	291	113	103.32	0.0004	0.00632203
GO:0009831	plant-type cell wall modification involv...	20	15	7.1	0.0004	0.00632203
GO:0032508	DNA duplex unwinding	13	11	4.62	0.0004	0.00632203
GO:0043687	post-translational protein modification	95	50	33.73	0.0004	0.00632203
GO:0000398	mRNA splicing; via spliceosome	95	50	33.73	0.0004	0.00632203
GO:0006281	DNA repair	249	142	88.41	0.0005	0.00777083
GO:0051052	regulation of DNA metabolic process	203	167	72.07	0.0005	0.00777083
GO:0051053	negative regulation of DNA metabolic pro...	15	12	5.33	0.0006	0.00917213
GO:0048229	gametophyte development	463	277	164.39	0.0006	0.00917213
GO:0007276	gamete generation	195	157	69.23	0.0011	0.0166789
GO:0010074	maintenance of meristem identity	54	32	19.17	0.0013	0.019396
GO:0030244	cellulose biosynthetic process	80	42	28.4	0.0013	0.019396
GO:0006913	nucleocytoplasmic transport	153	111	54.32	0.0014	0.0205591
GO:0010090	trichome morphogenesis	150	76	53.26	0.0014	0.0205591
GO:0006338	chromatin remodeling	28	24	9.94	0.0015	0.0218555
GO:0009084	glutamine family amino acid biosynthetic...	20	14	7.1	0.0018	0.0258231
GO:0008356	asymmetric cell division	24	16	8.52	0.0018	0.0258231
GO:0045595	regulation of cell differentiation	69	34	24.5	0.002	0.0284733
GO:0043161	proteasome-mediated ubiquitin-dependent ...	122	59	43.32	0.0023	0.0324962
GO:0016126	sterol biosynthetic process	161	75	57.16	0.0024	0.033403
GO:0009853	photorespiration	161	75	57.16	0.0024	0.033403
GO:0048519	negative regulation of biological proces...	1227	496	435.65	0.0025	0.034537
GO:0016573	histone acetylation	13	10	4.62	0.0028	0.0383971
GO:0080129	proteasome core complex assembly	126	60	44.74	0.0033	0.0449234
GO:0045010	actin nucleation	102	50	36.22	0.0034	0.0459493
GO:0009826	unidimensional cell growth	407	157	144.51	0.0037	0.0496439
GO:0009965	leaf morphogenesis	201	93	71.36	0.0039	0.0519536
GO:0043604	amide biosynthetic process	550	361	195.28	0.0044	0.0581986
GO:0010228	vegetative to reproductive phase transit...	432	150	153.38	0.0048	0.0630423
GO:0010065	primary meristem tissue development	10	8	3.55	0.0053	0.0686424
GO:2001252	positive regulation of chromosome organi...	10	8	3.55	0.0053	0.0686424
GO:0048481	plant ovule development	141	65	50.06	0.006	0.0771724
GO:0042542	response to hydrogen peroxide	191	85	67.81	0.0061	0.0779212
GO:0007169	transmembrane receptor protein tyrosine ...	124	58	44.03	0.0062	0.0786599
GO:0072330	monocarboxylic acid biosynthetic process	728	195	258.48	0.0068	0.0851141
GO:0008033	tRNA processing	31	21	11.01	0.0068	0.0851141
GO:0019932	second-messenger-mediated signaling	68	27	24.14	0.007	0.0870333
GO:0050790	regulation of catalytic activity	192	55	68.17	0.0072	0.0889272
GO:0071555	cell wall organization	453	203	160.84	0.0081	0.0993849
GO:0003002	regionalization	218	134	77.4	0.0084	0.102392
GO:0001708	cell fate specification	44	30	15.62	0.0091	0.110205
GO:0006351	transcription; DNA-templated	1938	735	688.09	0.01	0.120323
GO:0010091	trichome branching	25	15	8.88	0.0107	0.12792
GO:0048438	floral whorl development	438	219	155.51	0.0115	0.13489
GO:0007140	male meiotic nuclear division	23	14	8.17	0.0115	0.13489
GO:0043648	dicarboxylic acid metabolic process	35	18	12.43	0.0115	0.13489
GO:0019827	stem cell population maintenance	63	39	22.37	0.012	0.139875
GO:0048646	anatomical structure formation involved ...	287	194	101.9	0.0124	0.142753
GO:1901659	glycosyl compound biosynthetic process	174	46	61.78	0.0124	0.142753
GO:0033044	regulation of chromosome organization	137	84	48.64	0.0132	0.148756
GO:0010639	negative regulation of organelle organiz...	22	12	7.81	0.0134	0.148756
GO:0006525	arginine metabolic process	11	8	3.91	0.0134	0.148756
GO:0009082	branched-chain amino acid biosynthetic p...	11	8	3.91	0.0134	0.148756
GO:0031056	regulation of histone modification	11	8	3.91	0.0134	0.148756
GO:0006400	tRNA modification	11	8	3.91	0.0134	0.148756
GO:0048364	root development	612	210	217.29	0.0135	0.148979
GO:1901137	carbohydrate derivative biosynthetic pro...	828	311	293.98	0.0137	0.150297
GO:0010948	negative regulation of cell cycle proces...	13	9	4.62	0.0139	0.151599
GO:0030865	cortical cytoskeleton organization	24	11	8.52	0.0159	0.171408
GO:0019320	hexose catabolic process	96	36	34.08	0.0159	0.171408
GO:0042335	cuticle development	44	23	15.62	0.0166	0.175903
GO:0009553	embryo sac development	231	173	82.02	0.0166	0.175903
GO:0044255	cellular lipid metabolic process	1109	328	393.75	0.0166	0.175903
GO:0048316	seed development	663	315	235.4	0.017	0.179124
GO:0006259	DNA metabolic process	763	516	270.9	0.0171	0.179166
GO:0009561	megagametogenesis	177	146	62.84	0.0182	0.189626
GO:0010305	leaf vascular tissue pattern formation	24	14	8.52	0.0187	0.193753
GO:0043248	proteasome assembly	180	87	63.91	0.0193	0.198865
GO:0006333	chromatin assembly or disassembly	67	40	23.79	0.02	0.204945
GO:0034622	cellular protein-containing complex asse...	604	253	214.45	0.0202	0.205863
GO:0000038	very long-chain fatty acid metabolic pro...	48	24	17.04	0.0225	0.227832
GO:0000271	polysaccharide biosynthetic process	565	171	200.6	0.0226	0.227832
GO:0010212	response to ionizing radiation	93	63	33.02	0.0229	0.229616
GO:0009955	adaxial/abaxial pattern specification	84	71	29.82	0.0232	0.23138
GO:0071426	ribonucleoprotein complex export from nu...	67	52	23.79	0.0234	0.232133
GO:0000162	tryptophan biosynthetic process	18	11	6.39	0.0237	0.233865
GO:0051510	regulation of unidimensional cell growth	88	38	31.24	0.0242	0.237542
GO:0006413	translational initiation	58	28	20.59	0.0252	0.246063
GO:0009913	epidermal cell differentiation	29	22	10.3	0.0265	0.257409
GO:0070925	organelle assembly	54	47	19.17	0.0267	0.257945
GO:0009629	response to gravity	159	59	56.45	0.0272	0.257945
GO:0034404	nucleobase-containing small molecule bio...	203	72	72.07	0.0273	0.257945
GO:0009582	detection of abiotic stimulus	23	8	8.17	0.0273	0.257945
GO:0051304	chromosome separation	12	8	4.26	0.0278	0.257945
GO:0022618	ribonucleoprotein complex assembly	12	8	4.26	0.0278	0.257945
GO:0006560	proline metabolic process	12	8	4.26	0.0278	0.257945
GO:0006349	regulation of gene expression by genetic...	12	8	4.26	0.0278	0.257945
GO:0046128	purine ribonucleoside metabolic process	12	8	4.26	0.0278	0.257945
GO:0006744	ubiquinone biosynthetic process	23	13	8.17	0.0318	0.293599
GO:0009846	pollen germination	44	22	15.62	0.0338	0.310527
GO:0006366	transcription by RNA polymerase II	54	26	19.17	0.0376	0.343745
GO:0048366	leaf development	399	177	141.66	0.038	0.345707
GO:0010252	auxin homeostasis	19	11	6.75	0.0385	0.346101
GO:0009886	post-embryonic animal morphogenesis	19	11	6.75	0.0385	0.346101
GO:0009880	embryonic pattern specification	45	22	15.98	0.0386	0.346101
GO:0032502	developmental process	3725	1591	1322.56	0.0401	0.35783
GO:0010197	polar nucleus fusion	17	10	6.04	0.0422	0.374768
GO:0045814	negative regulation of gene expression; ...	245	197	86.99	0.0424	0.374768
GO:0046364	monosaccharide biosynthetic process	180	107	63.91	0.0438	0.385258
GO:0044419	interspecies interaction between organis...	139	84	49.35	0.044	0.385258
GO:0070646	protein modification by small protein re...	133	52	47.22	0.0447	0.389481
GO:1903509	liposaccharide metabolic process	115	35	40.83	0.0449	0.389481
GO:0033692	cellular polysaccharide biosynthetic pro...	477	130	169.36	0.0457	0.394586
GO:0006298	mismatch repair	15	9	5.33	0.0461	0.396205
GO:0010440	stomatal lineage progression	55	26	19.53	0.0478	0.408931
GO:0007389	pattern specification process	322	194	114.33	0.0489	0.416432
GO:0006265	DNA topological change	13	8	4.62	0.0501	0.420885
GO:0071897	DNA biosynthetic process	13	8	4.62	0.0501	0.420885
GO:0015780	nucleotide-sugar transmembrane transport	13	8	4.62	0.0501	0.420885
GO:0009825	multidimensional cell growth	105	54	37.28	0.0534	0.446596
GO:0015865	purine nucleotide transport	11	7	3.91	0.054	0.4476
GO:0051568	histone H3-K4 methylation	11	7	3.91	0.054	0.4476
GO:0007059	chromosome segregation	192	120	68.17	0.0552	0.455522
GO:0007292	female gamete generation	146	129	51.84	0.0561	0.460142
GO:0034470	ncRNA processing	275	115	97.64	0.0564	0.460142
GO:0090501	RNA phosphodiester bond hydrolysis	22	21	7.81	0.0565	0.460142
GO:0006820	anion transport	568	125	201.67	0.0579	0.469493
GO:0048598	embryonic morphogenesis	22	14	7.81	0.0589	0.475535
GO:0072593	reactive oxygen species metabolic proces...	357	84	126.75	0.0594	0.477504
GO:0008361	regulation of cell size	56	26	19.88	0.0599	0.479457
GO:1901566	organonitrogen compound biosynthetic pro...	1986	855	705.13	0.0623	0.496536
GO:0007154	cell communication	1846	557	655.42	0.0636	0.50474
GO:0010072	primary shoot apical meristem specificat...	44	21	15.62	0.0639	0.504972
GO:0097164	ammonium ion metabolic process	51	25	18.11	0.0651	0.512285
GO:0009062	fatty acid catabolic process	218	66	77.4	0.0673	0.525946
GO:0009581	detection of external stimulus	40	15	14.2	0.0674	0.525946
GO:0009934	regulation of meristem structural organi...	16	9	5.68	0.0729	0.564143
GO:0140014	mitotic nuclear division	16	9	5.68	0.0729	0.564143
GO:0042447	hormone catabolic process	14	8	4.97	0.0813	0.621412
GO:0009830	cell wall modification involved in absci...	14	8	4.97	0.0813	0.621412
GO:0048829	root cap development	14	8	4.97	0.0813	0.621412
GO:0010638	positive regulation of organelle organiz...	147	75	52.19	0.0839	0.637587
GO:0051276	chromosome organization	697	494	247.47	0.0841	0.637587
GO:0009926	auxin polar transport	96	40	34.08	0.087	0.656903
GO:0019745	pentacyclic triterpenoid biosynthetic pr...	38	18	13.49	0.0886	0.666286
GO:0009932	cell tip growth	262	85	93.02	0.0893	0.668853
GO:0010492	maintenance of shoot apical meristem ide...	12	7	4.26	0.0907	0.672285
GO:0010588	cotyledon vascular tissue pattern format...	12	7	4.26	0.0907	0.672285
GO:0032504	multicellular organism reproduction	390	256	138.47	0.0912	0.672285
GO:0007005	mitochondrion organization	124	91	44.03	0.0912	0.672285
GO:0046394	carboxylic acid biosynthetic process	1136	365	403.34	0.0938	0.688728
GO:0016925	protein sumoylation	19	10	6.75	0.0952	0.696267
GO:0006897	endocytosis	31	15	11.01	0.0963	0.701561
GO:0043481	anthocyanin accumulation in tissues in r...	110	46	39.06	0.0998	0.72423
GO:0000105	histidine biosynthetic process	10	6	3.55	0.101	0.727278
GO:0080188	RNA-directed DNA methylation	10	6	3.55	0.101	0.727278
GO:0009958	positive gravitropism	24	12	8.52	0.1034	0.741696
GO:0048507	meristem development	479	270	170.07	0.1056	0.750191
GO:0006139	nucleobase-containing compound metabolic...	3910	1775	1388.24	0.1067	0.750191
GO:0010102	lateral root morphogenesis	50	22	17.75	0.1073	0.750191
GO:0009956	radial pattern formation	17	9	6.04	0.1074	0.750191
GO:0010025	wax biosynthetic process	17	9	6.04	0.1074	0.750191
GO:0048235	pollen sperm cell differentiation	17	9	6.04	0.1074	0.750191
GO:0006334	nucleosome assembly	17	9	6.04	0.1074	0.750191
GO:0009152	purine ribonucleotide biosynthetic proce...	232	78	82.37	0.1081	0.752263
GO:0051259	protein complex oligomerization	21	12	7.46	0.1118	0.775119
GO:2000113	negative regulation of cellular macromol...	400	235	142.02	0.1128	0.779156
GO:0009749	response to glucose	85	36	30.18	0.1141	0.785227
GO:0048443	stamen development	153	58	54.32	0.1175	0.804068
GO:0040007	growth	849	333	301.44	0.1177	0.804068
GO:0006605	protein targeting	740	178	262.74	0.1183	0.805217
GO:0000819	sister chromatid segregation	146	86	51.84	0.1209	0.805833
GO:0042364	water-soluble vitamin biosynthetic proce...	41	20	14.56	0.1212	0.805833
GO:0051026	chiasma assembly	15	8	5.33	0.1215	0.805833
GO:1902275	regulation of chromatin organization	17	12	6.04	0.1227	0.805833
GO:2000242	negative regulation of reproductive proc...	51	21	18.11	0.1229	0.805833
GO:0061024	membrane organization	209	54	74.21	0.1238	0.805833
GO:0009856	pollination	243	75	86.28	0.1238	0.805833
GO:1903046	meiotic cell cycle process	241	136	85.57	0.124	0.805833
GO:0009943	adaxial/abaxial axis specification	78	66	27.69	0.1245	0.805833
GO:0065001	specification of axis polarity	78	66	27.69	0.1245	0.805833
GO:0009892	negative regulation of metabolic process	722	367	256.35	0.1251	0.805833
GO:0042547	cell wall modification involved in multi...	22	17	7.81	0.1257	0.805833
GO:1900864	mitochondrial RNA modification	14	13	4.97	0.1258	0.805833
GO:0051239	regulation of multicellular organismal p...	536	286	190.31	0.126	0.805833
GO:0009132	nucleoside diphosphate metabolic process	197	68	69.94	0.1262	0.805833
GO:0006595	polyamine metabolic process	52	16	18.46	0.1262	0.805833
GO:0006955	immune response	843	253	299.31	0.1262	0.805833
GO:0048827	phyllome development	779	364	276.58	0.1264	0.805833
GO:0018377	protein myristoylation	147	40	52.19	0.1266	0.805833
GO:0007155	cell adhesion	91	38	32.31	0.1277	0.81007
GO:0051641	cellular localization	1218	367	432.45	0.129	0.815542
GO:0009116	nucleoside metabolic process	24	13	8.52	0.1312	0.820849
GO:0031400	negative regulation of protein modificat...	46	17	16.33	0.1314	0.820849
GO:0009606	tropism	162	56	57.52	0.1315	0.820849
GO:0009740	gibberellic acid mediated signaling path...	71	30	25.21	0.1316	0.820849
GO:0042546	cell wall biogenesis	341	75	121.07	0.1325	0.822831
GO:0009070	serine family amino acid biosynthetic pr...	209	49	74.21	0.1328	0.822831
GO:0006399	tRNA metabolic process	106	66	37.64	0.1351	0.83431
GO:0051260	protein homooligomerization	13	7	4.62	0.138	0.845954
GO:0006596	polyamine biosynthetic process	13	7	4.62	0.138	0.845954
GO:0007017	microtubule-based process	261	185	92.67	0.1386	0.845954
GO:0009294	DNA mediated transformation	30	14	10.65	0.1388	0.845954
GO:0009888	tissue development	1169	511	415.05	0.1408	0.855349
GO:0010015	root morphogenesis	456	147	161.9	0.1421	0.860443
GO:0040029	regulation of gene expression; epigeneti...	363	264	128.88	0.144	0.869126
GO:0019243	methylglyoxal catabolic process to D-lac...	92	38	32.66	0.1456	0.875948
GO:0009226	nucleotide-sugar biosynthetic process	18	9	6.39	0.1495	0.896519
GO:0010817	regulation of hormone levels	916	263	325.23	0.1504	0.899026
GO:0060968	regulation of gene silencing	11	6	3.91	0.1573	0.931316
GO:0000075	cell cycle checkpoint	11	6	3.91	0.1573	0.931316
GO:0000373	Group II intron splicing	11	6	3.91	0.1573	0.931316
GO:0016569	covalent chromatin modification	405	332	143.79	0.1619	0.955517
GO:0000272	polysaccharide catabolic process	47	20	16.69	0.1738	1
GO:0070417	cellular response to cold	21	10	7.46	0.1747	1
GO:0000413	protein peptidyl-prolyl isomerization	21	10	7.46	0.1747	1
GO:0030036	actin cytoskeleton organization	162	70	57.52	0.1792	1
GO:2000024	regulation of leaf development	14	7	4.97	0.1946	1
GO:0035265	organ growth	14	7	4.97	0.1946	1
GO:0019853	L-ascorbic acid biosynthetic process	14	7	4.97	0.1946	1
GO:0009851	auxin biosynthetic process	119	23	42.25	0.1974	1
GO:0010229	inflorescence development	24	11	8.52	0.1976	1
GO:0046148	pigment biosynthetic process	254	67	90.18	0.1979	1
GO:0010020	chloroplast fission	19	9	6.75	0.1983	1
GO:0008299	isoprenoid biosynthetic process	431	123	153.03	0.1988	1
GO:0090698	post-embryonic plant morphogenesis	461	260	163.68	0.1989	1
GO:0009685	gibberellin metabolic process	48	19	17.04	0.2082	1
GO:0009168	purine ribonucleoside monophosphate bios...	212	70	75.27	0.2089	1
GO:1901135	carbohydrate derivative metabolic proces...	1272	446	451.62	0.209	1
GO:0046474	glycerophospholipid biosynthetic process	173	47	61.42	0.2098	1
GO:0046520	sphingoid biosynthetic process	32	14	11.36	0.2128	1
GO:0008610	lipid biosynthetic process	946	277	335.88	0.2144	1
GO:0045736	negative regulation of cyclin-dependent ...	27	12	9.59	0.2184	1
GO:0006040	amino sugar metabolic process	12	6	4.26	0.2239	1
GO:0009901	anther dehiscence	12	6	4.26	0.2239	1
GO:0046112	nucleobase biosynthetic process	12	6	4.26	0.2239	1
GO:0010582	floral meristem determinacy	12	6	4.26	0.2239	1
GO:0006012	galactose metabolic process	17	8	6.04	0.226	1
GO:0010214	seed coat development	17	8	6.04	0.226	1
GO:0010082	regulation of root meristem growth	17	8	6.04	0.226	1
GO:0015711	organic anion transport	293	87	104.03	0.2266	1
GO:0071215	cellular response to abscisic acid stimu...	254	63	90.18	0.2277	1
GO:0006875	cellular metal ion homeostasis	189	28	67.1	0.2292	1
GO:0051607	defense response to virus	153	93	54.32	0.2299	1
GO:0009741	response to brassinosteroid	109	44	38.7	0.2321	1
GO:0009733	response to auxin	375	136	133.14	0.2382	1
GO:0006555	methionine metabolic process	103	59	36.57	0.2411	1
GO:0016131	brassinosteroid metabolic process	123	47	43.67	0.2428	1
GO:0042430	indole-containing compound metabolic pro...	142	29	50.42	0.2451	1
GO:0034637	cellular carbohydrate biosynthetic proce...	511	139	181.43	0.2471	1
GO:0010087	phloem or xylem histogenesis	103	56	36.57	0.2497	1
GO:0006974	cellular response to DNA damage stimulus	294	175	104.38	0.2507	1
GO:0018130	heterocycle biosynthetic process	2723	1080	966.8	0.2532	1
GO:0010016	shoot system morphogenesis	447	196	158.71	0.255	1
GO:0009911	positive regulation of flower developmen...	33	14	11.72	0.255	1
GO:0001558	regulation of cell growth	103	45	36.57	0.2575	1
GO:0006473	protein acetylation	28	17	9.94	0.2577	1
GO:0006825	copper ion transport	15	7	5.33	0.2586	1
GO:0045930	negative regulation of mitotic cell cycl...	10	5	3.55	0.2596	1
GO:0045089	positive regulation of innate immune res...	43	13	15.27	0.2601	1
GO:0001666	response to hypoxia	95	37	33.73	0.2612	1
GO:0006879	cellular iron ion homeostasis	124	10	44.03	0.2642	1
GO:0044272	sulfur compound biosynthetic process	470	150	166.87	0.2695	1
GO:0044271	cellular nitrogen compound biosynthetic ...	3088	1363	1096.39	0.2719	1
GO:0006518	peptide metabolic process	530	350	188.18	0.2757	1
GO:0010093	specification of floral organ identity	23	10	8.17	0.2761	1
GO:0048609	multicellular organismal reproductive pr...	365	244	129.59	0.2796	1
GO:0044085	cellular component biogenesis	1339	567	475.41	0.281	1
GO:0048285	organelle fission	276	166	97.99	0.2833	1
GO:0044772	mitotic cell cycle phase transition	72	62	25.56	0.2858	1
GO:0007051	spindle organization	49	43	17.4	0.2867	1
GO:0010223	secondary shoot formation	18	8	6.39	0.2871	1
GO:0060429	epithelium development	32	24	11.36	0.2877	1
GO:0006323	DNA packaging	30	21	10.65	0.2879	1
GO:0048826	cotyledon morphogenesis	15	9	5.33	0.2884	1
GO:0019321	pentose metabolic process	38	14	13.49	0.2887	1
GO:0051247	positive regulation of protein metabolic...	30	9	10.65	0.2889	1
GO:0005991	trehalose metabolic process	23	5	8.17	0.289	1
GO:0016114	terpenoid biosynthetic process	233	74	82.73	0.289	1
GO:0046174	polyol catabolic process	26	4	9.23	0.2891	1
GO:0019751	polyol metabolic process	112	22	39.77	0.2901	1
GO:0019953	sexual reproduction	276	186	97.99	0.2936	1
GO:0002682	regulation of immune system process	408	78	144.86	0.2941	1
GO:0090150	establishment of protein localization to...	366	62	129.95	0.2942	1
GO:0008284	positive regulation of cell proliferatio...	66	26	23.43	0.2942	1
GO:1905393	plant organ formation	218	156	77.4	0.2948	1
GO:0016441	posttranscriptional gene silencing	194	130	68.88	0.297	1
GO:0006075	(1->3)-beta-D-glucan biosynthetic proces...	13	6	4.62	0.2976	1
GO:0006563	L-serine metabolic process	13	6	4.62	0.2976	1
GO:0090351	seedling development	232	101	82.37	0.3023	1
GO:0072522	purine-containing compound biosynthetic ...	271	110	96.22	0.3029	1
GO:0044273	sulfur compound catabolic process	19	8	6.75	0.3044	1
GO:0009247	glycolipid biosynthetic process	106	30	37.64	0.3056	1
GO:0006497	protein lipidation	155	44	55.03	0.306	1
GO:0046488	phosphatidylinositol metabolic process	111	28	39.41	0.306	1
GO:0046395	carboxylic acid catabolic process	379	107	134.56	0.3081	1
GO:0006793	phosphorus metabolic process	1894	688	672.46	0.3082	1
GO:0048878	chemical homeostasis	370	62	131.37	0.3134	1
GO:0009742	brassinosteroid mediated signaling pathw...	37	15	13.14	0.3152	1
GO:0052546	cell wall pectin metabolic process	41	15	14.56	0.3155	1
GO:1901607	alpha-amino acid biosynthetic process	381	154	135.27	0.3242	1
GO:0045893	positive regulation of transcription; DN...	420	154	149.12	0.3243	1
GO:0009641	shade avoidance	16	7	5.68	0.3273	1
GO:0008152	metabolic process	8740	3325	3103.13	0.3283	1
GO:0044249	cellular biosynthetic process	5250	2047	1864.01	0.3331	1
GO:0019637	organophosphate metabolic process	1149	451	407.95	0.3382	1
GO:0000003	reproduction	2112	1000	749.86	0.3388	1
GO:0051645	Golgi localization	43	17	15.27	0.3424	1
GO:0051646	mitochondrion localization	43	17	15.27	0.3424	1
GO:0060151	peroxisome localization	43	17	15.27	0.3424	1
GO:0016115	terpenoid catabolic process	11	5	3.91	0.3449	1
GO:0032881	regulation of polysaccharide metabolic p...	11	5	3.91	0.3449	1
GO:0000919	cell plate assembly	11	5	3.91	0.3449	1
GO:0006401	RNA catabolic process	122	25	43.32	0.3479	1
GO:0010053	root epidermal cell differentiation	365	109	129.59	0.3483	1
GO:0006753	nucleoside phosphate metabolic process	761	364	270.19	0.3495	1
GO:0009790	embryo development	549	266	194.92	0.3509	1
GO:1905392	plant organ morphogenesis	802	350	284.75	0.3512	1
GO:0009799	specification of symmetry	122	97	43.32	0.352	1
GO:0032774	RNA biosynthetic process	1939	736	688.44	0.352	1
GO:0051128	regulation of cellular component organiz...	340	172	120.72	0.3521	1
GO:0000086	G2/M transition of mitotic cell cycle	65	58	23.08	0.3531	1
GO:0044281	small molecule metabolic process	2664	972	945.85	0.3533	1
GO:0006405	RNA export from nucleus	68	53	24.14	0.3534	1
GO:0044786	cell cycle DNA replication	120	71	42.61	0.3534	1
GO:0000377	RNA splicing; via transesterification re...	106	57	37.64	0.354	1
GO:0009057	macromolecule catabolic process	624	237	221.55	0.3542	1
GO:0032273	positive regulation of protein polymeriz...	103	51	36.57	0.3543	1
GO:0044087	regulation of cellular component biogene...	127	56	45.09	0.3545	1
GO:0000469	cleavage involved in rRNA processing	17	17	6.04	0.3545	1
GO:0010154	fruit development	685	324	243.21	0.3545	1
GO:0090329	regulation of DNA-dependent DNA replicat...	25	19	8.88	0.3545	1
GO:0000959	mitochondrial RNA metabolic process	15	14	5.33	0.3546	1
GO:0032392	DNA geometric change	14	12	4.97	0.3547	1
GO:0046185	aldehyde catabolic process	94	39	33.37	0.3548	1
GO:0010476	gibberellin mediated signaling pathway	72	31	25.56	0.3548	1
GO:0009914	hormone transport	101	41	35.86	0.3548	1
GO:0016104	triterpenoid biosynthetic process	39	19	13.85	0.3548	1
GO:0042180	cellular ketone metabolic process	169	64	60	0.3549	1
GO:0046519	sphingoid metabolic process	33	15	11.72	0.3549	1
GO:0036293	response to decreased oxygen levels	98	38	34.79	0.3549	1
GO:0016052	carbohydrate catabolic process	330	120	117.17	0.3549	1
GO:0022411	cellular component disassembly	40	17	14.2	0.3549	1
GO:0043244	regulation of protein complex disassembl...	13	5	4.62	0.3551	1
GO:0001932	regulation of protein phosphorylation	47	17	16.69	0.3551	1
GO:0045859	regulation of protein kinase activity	45	16	15.98	0.3551	1
GO:0010769	regulation of cell morphogenesis involve...	15	4	5.33	0.3552	1
GO:0042214	terpene metabolic process	13	3	4.62	0.3552	1
GO:1902532	negative regulation of intracellular sig...	26	7	9.23	0.3552	1
GO:0046351	disaccharide biosynthetic process	34	9	12.07	0.3553	1
GO:2000377	regulation of reactive oxygen species me...	191	51	67.81	0.3553	1
GO:0071731	response to nitric oxide	21	3	7.46	0.3553	1
GO:0009161	ribonucleoside monophosphate metabolic p...	236	77	83.79	0.3555	1
GO:0022622	root system development	613	211	217.65	0.3555	1
GO:0009142	nucleoside triphosphate biosynthetic pro...	208	67	73.85	0.3555	1
GO:0046149	pigment catabolic process	59	11	20.95	0.3557	1
GO:0009804	coumarin metabolic process	55	7	19.53	0.3558	1
GO:0045017	glycerolipid biosynthetic process	189	51	67.1	0.356	1
GO:0009063	cellular amino acid catabolic process	155	37	55.03	0.3561	1
GO:0019750	chloroplast localization	104	18	36.93	0.3562	1
GO:0046942	carboxylic acid transport	271	77	96.22	0.3562	1
GO:0051640	organelle localization	173	39	61.42	0.3564	1
GO:0034220	ion transmembrane transport	197	38	69.94	0.3569	1
GO:0098542	defense response to other organism	996	318	353.63	0.3572	1
GO:2000026	regulation of multicellular organismal d...	513	278	182.14	0.3578	1
GO:0050776	regulation of immune response	405	76	143.79	0.3591	1
GO:0034050	host programmed cell death induced by sy...	389	66	138.11	0.3593	1
GO:0043436	oxoacid metabolic process	1886	602	669.62	0.3594	1
GO:0016071	mRNA metabolic process	342	126	121.43	0.3627	1
GO:0010928	regulation of auxin mediated signaling p...	23	8	8.17	0.3632	1
GO:0009687	abscisic acid metabolic process	41	13	14.56	0.3634	1
GO:0009069	serine family amino acid metabolic proce...	253	63	89.83	0.3664	1
GO:0009567	double fertilization forming a zygote an...	30	12	10.65	0.367	1
GO:0046700	heterocycle catabolic process	476	120	169	0.3691	1
GO:0009225	nucleotide-sugar metabolic process	40	18	14.2	0.3717	1
GO:0008202	steroid metabolic process	241	96	85.57	0.3731	1
GO:0006284	base-excision repair	14	6	4.97	0.3748	1
GO:0016575	histone deacetylation	14	6	4.97	0.3748	1
GO:0016132	brassinosteroid biosynthetic process	118	44	41.9	0.3753	1
GO:0010311	lateral root formation	33	13	11.72	0.3818	1
GO:0044267	cellular protein metabolic process	2578	1162	915.32	0.3834	1
GO:0005982	starch metabolic process	227	70	80.6	0.385	1
GO:0080135	regulation of cellular response to stres...	374	67	132.79	0.3867	1
GO:0005975	carbohydrate metabolic process	1243	421	441.33	0.387	1
GO:0006325	chromatin organization	531	399	188.53	0.3954	1
GO:0022603	regulation of anatomical structure morph...	123	55	43.67	0.3962	1
GO:0010411	xyloglucan metabolic process	17	7	6.04	0.3983	1
GO:0009644	response to high light intensity	219	80	77.76	0.3997	1
GO:0000723	telomere maintenance	63	44	22.37	0.4008	1
GO:0048232	male gamete generation	49	27	17.4	0.4025	1
GO:0000904	cell morphogenesis involved in different...	343	131	121.78	0.4025	1
GO:0032270	positive regulation of cellular protein ...	27	7	9.59	0.4043	1
GO:0072525	pyridine-containing compound biosyntheti...	212	70	75.27	0.4047	1
GO:0006807	nitrogen compound metabolic process	6374	2630	2263.08	0.4099	1
GO:0048440	carpel development	214	93	75.98	0.4207	1
GO:0030163	protein catabolic process	444	188	157.64	0.4263	1
GO:0009910	negative regulation of flower developmen...	45	17	15.98	0.4296	1
GO:0010468	regulation of gene expression	2031	787	721.1	0.4304	1
GO:0051445	regulation of meiotic cell cycle	12	5	4.26	0.4314	1
GO:0006567	threonine catabolic process	12	5	4.26	0.4314	1
GO:0009065	glutamine family amino acid catabolic pr...	12	5	4.26	0.4314	1
GO:0051054	positive regulation of DNA metabolic pro...	12	5	4.26	0.4314	1
GO:0009968	negative regulation of signal transducti...	67	20	23.79	0.4321	1
GO:1903047	mitotic cell cycle process	249	194	88.41	0.4352	1
GO:0022412	cellular process involved in reproductio...	176	144	62.49	0.4377	1
GO:0048532	anatomical structure arrangement	254	166	90.18	0.4382	1
GO:0051252	regulation of RNA metabolic process	1758	667	624.18	0.4412	1
GO:1901990	regulation of mitotic cell cycle phase t...	68	59	24.14	0.4425	1
GO:0006611	protein export from nucleus	71	54	25.21	0.4431	1
GO:0072594	establishment of protein localization to...	476	188	169	0.4441	1
GO:0030041	actin filament polymerization	112	54	39.77	0.4446	1
GO:0009150	purine ribonucleotide metabolic process	330	130	117.17	0.4447	1
GO:0019941	modification-dependent protein catabolic...	320	126	113.62	0.4448	1
GO:0006566	threonine metabolic process	16	7	5.68	0.4459	1
GO:0048236	plant-type sporogenesis	51	19	18.11	0.4459	1
GO:0009787	regulation of abscisic acid-activated si...	51	16	18.11	0.4462	1
GO:0031365	N-terminal protein amino acid modificati...	149	40	52.9	0.4474	1
GO:0019395	fatty acid oxidation	173	45	61.42	0.4477	1
GO:0071214	cellular response to abiotic stimulus	162	34	57.52	0.4484	1
GO:0051187	cofactor catabolic process	135	24	47.93	0.4485	1
GO:0060548	negative regulation of cell death	169	27	60	0.4494	1
GO:0009240	isopentenyl diphosphate biosynthetic pro...	230	46	81.66	0.4497	1
GO:0016311	dephosphorylation	199	34	70.65	0.4498	1
GO:0042537	benzene-containing compound metabolic pr...	247	50	87.7	0.4499	1
GO:0006839	mitochondrial transport	148	97	52.55	0.4505	1
GO:0006446	regulation of translational initiation	15	6	5.33	0.4522	1
GO:0019725	cellular homeostasis	305	47	108.29	0.4524	1
GO:0016310	phosphorylation	912	302	323.8	0.4567	1
GO:0006397	mRNA processing	124	61	44.03	0.4569	1
GO:0010033	response to organic substance	2573	798	913.54	0.4598	1
GO:0009411	response to UV	240	81	85.21	0.4624	1
GO:0006996	organelle organization	1928	962	684.53	0.4664	1
GO:0006730	one-carbon metabolic process	18	7	6.39	0.469	1
GO:0048445	carpel morphogenesis	18	7	6.39	0.469	1
GO:0071470	cellular response to osmotic stress	28	6	9.94	0.4799	1
GO:0006855	drug transmembrane transport	21	8	7.46	0.4831	1
GO:1901362	organic cyclic compound biosynthetic pro...	3149	1211	1118.05	0.4931	1
GO:0044003	modification by symbiont of host morphol...	112	76	39.77	0.4943	1
GO:0052541	plant-type cell wall cellulose metabolic...	24	9	8.52	0.4952	1
GO:0048467	gynoecium development	224	97	79.53	0.4972	1
GO:0010152	pollen maturation	10	4	3.55	0.4999	1
GO:0042761	very long-chain fatty acid biosynthetic ...	10	4	3.55	0.4999	1
GO:0000578	embryonic axis specification	10	4	3.55	0.4999	1
GO:0015770	sucrose transport	10	4	3.55	0.4999	1
GO:1905039	carboxylic acid transmembrane transport	20	6	7.1	0.5001	1
GO:0040034	regulation of development; heterochronic	38	12	13.49	0.5002	1
GO:0009686	gibberellin biosynthetic process	41	15	14.56	0.5011	1
GO:0048444	floral organ morphogenesis	195	147	69.23	0.5013	1
GO:0034440	lipid oxidation	183	49	64.97	0.5024	1
GO:0046686	response to cadmium ion	464	165	164.74	0.5077	1
GO:0006835	dicarboxylic acid transport	13	5	4.62	0.515	1
GO:0006551	leucine metabolic process	13	5	4.62	0.515	1
GO:0090068	positive regulation of cell cycle proces...	13	5	4.62	0.515	1
GO:0005986	sucrose biosynthetic process	13	5	4.62	0.515	1
GO:0016485	protein processing	13	5	4.62	0.515	1
GO:0006520	cellular amino acid metabolic process	667	234	236.82	0.5156	1
GO:0009809	lignin biosynthetic process	47	17	16.69	0.5169	1
GO:0009556	microsporogenesis	47	17	16.69	0.5169	1
GO:0009416	response to light stimulus	1153	423	409.37	0.5238	1
GO:0022607	cellular component assembly	823	352	292.21	0.5243	1
GO:0019408	dolichol biosynthetic process	16	6	5.68	0.5272	1
GO:0009937	regulation of gibberellic acid mediated ...	16	6	5.68	0.5272	1
GO:0005983	starch catabolic process	16	6	5.68	0.5272	1
GO:0045037	protein import into chloroplast stroma	16	6	5.68	0.5272	1
GO:0072348	sulfur compound transport	16	6	5.68	0.5272	1
GO:0009451	RNA modification	318	227	112.91	0.5322	1
GO:0048523	negative regulation of cellular process	737	314	261.67	0.5341	1
GO:0006796	phosphate-containing compound metabolic ...	1873	679	665.01	0.5342	1
GO:0009306	protein secretion	19	7	6.75	0.5374	1
GO:0034641	cellular nitrogen compound metabolic pro...	4539	2049	1611.57	0.5393	1
GO:0009908	flower development	857	477	304.28	0.5403	1
GO:0006869	lipid transport	113	40	40.12	0.545	1
GO:0017144	drug metabolic process	882	228	313.15	0.5452	1
GO:1901264	carbohydrate derivative transport	35	16	12.43	0.5456	1
GO:0071704	organic substance metabolic process	8200	3178	2911.4	0.5462	1
GO:0071456	cellular response to hypoxia	22	8	7.81	0.5464	1
GO:0010540	basipetal auxin transport	22	8	7.81	0.5464	1
GO:0008654	phospholipid biosynthetic process	380	89	134.92	0.5473	1
GO:0009612	response to mechanical stimulus	62	22	22.01	0.5492	1
GO:0048522	positive regulation of cellular process	724	276	257.06	0.5497	1
GO:0051049	regulation of transport	171	31	60.71	0.5531	1
GO:0016070	RNA metabolic process	2847	1222	1010.83	0.5534	1
GO:0016043	cellular component organization	2788	1284	989.88	0.5578	1
GO:0010048	vernalization response	105	37	37.28	0.5596	1
GO:0031537	regulation of anthocyanin metabolic proc...	28	10	9.94	0.5616	1
GO:0019538	protein metabolic process	2858	1263	1014.73	0.5619	1
GO:0048589	developmental growth	706	294	250.66	0.562	1
GO:0015031	protein transport	959	303	340.49	0.5638	1
GO:1901576	organic substance biosynthetic process	5605	2174	1990.05	0.5638	1
GO:0018193	peptidyl-amino acid modification	403	272	143.08	0.5662	1
GO:0009627	systemic acquired resistance	422	113	149.83	0.5682	1
GO:0048731	system development	2435	1010	864.54	0.5715	1
GO:0048367	shoot system development	1290	622	458.01	0.5734	1
GO:0018205	peptidyl-lysine modification	346	254	122.85	0.5741	1
GO:0044728	DNA methylation or demethylation	182	159	64.62	0.577	1
GO:0061640	cytoskeleton-dependent cytokinesis	212	165	75.27	0.5773	1
GO:0044403	symbiont process	136	81	48.29	0.5777	1
GO:0048446	petal morphogenesis	78	68	27.69	0.5788	1
GO:0035194	posttranscriptional gene silencing by RN...	186	126	66.04	0.5796	1
GO:0042401	cellular biogenic amine biosynthetic pro...	36	20	12.78	0.5805	1
GO:0070918	production of small RNA involved in gene...	140	94	49.71	0.5808	1
GO:0009900	dehiscence	17	8	6.04	0.5811	1
GO:0097237	cellular response to toxic substance	15	5	5.33	0.5813	1
GO:2001057	reactive nitrogen species metabolic proc...	16	4	5.68	0.5815	1
GO:0032446	protein modification by small protein co...	202	100	71.72	0.582	1
GO:0006664	glycolipid metabolic process	112	32	39.77	0.5821	1
GO:0051493	regulation of cytoskeleton organization	115	54	40.83	0.5831	1
GO:0098754	detoxification	225	63	79.89	0.5832	1
GO:0006722	triterpenoid metabolic process	41	20	14.56	0.5837	1
GO:0006641	triglyceride metabolic process	15	4	5.33	0.5842	1
GO:0044275	cellular carbohydrate catabolic process	24	9	8.52	0.5842	1
GO:0045488	pectin metabolic process	56	20	19.88	0.5842	1
GO:0043405	regulation of MAP kinase activity	15	3	5.33	0.5842	1
GO:1903338	regulation of cell wall organization or ...	17	3	6.04	0.5843	1
GO:0031407	oxylipin metabolic process	23	5	8.17	0.5843	1
GO:0032350	regulation of hormone metabolic process	29	6	10.3	0.5844	1
GO:0009071	serine family amino acid catabolic proce...	52	14	18.46	0.5844	1
GO:0046164	alcohol catabolic process	28	5	9.94	0.5844	1
GO:0009156	ribonucleoside monophosphate biosyntheti...	214	71	75.98	0.5844	1
GO:0042133	neurotransmitter metabolic process	66	18	23.43	0.585	1
GO:0044093	positive regulation of molecular functio...	118	26	41.9	0.5853	1
GO:0051246	regulation of protein metabolic process	263	73	93.38	0.5856	1
GO:0006625	protein targeting to peroxisome	96	8	34.08	0.586	1
GO:0006534	cysteine metabolic process	207	47	73.5	0.586	1
GO:0046496	nicotinamide nucleotide metabolic proces...	366	103	129.95	0.5861	1
GO:0048765	root hair cell differentiation	323	103	114.68	0.5861	1
GO:0044550	secondary metabolite biosynthetic proces...	299	69	106.16	0.5869	1
GO:0006090	pyruvate metabolic process	411	109	145.93	0.5869	1
GO:0034620	cellular response to unfolded protein	179	26	63.55	0.5869	1
GO:0008104	protein localization	1010	316	358.6	0.5874	1
GO:0071446	cellular response to salicylic acid stim...	337	66	119.65	0.5881	1
GO:0046189	phenol-containing compound biosynthetic ...	204	44	72.43	0.5881	1
GO:1902904	negative regulation of supramolecular fi...	11	4	3.91	0.5884	1
GO:0051494	negative regulation of cytoskeleton orga...	11	4	3.91	0.5884	1
GO:0030042	actin filament depolymerization	11	4	3.91	0.5884	1
GO:0010112	regulation of systemic acquired resistan...	11	4	3.91	0.5884	1
GO:0019762	glucosinolate catabolic process	11	4	3.91	0.5884	1
GO:0045927	positive regulation of growth	11	4	3.91	0.5884	1
GO:0034219	carbohydrate transmembrane transport	11	4	3.91	0.5884	1
GO:0009396	folic acid-containing compound biosynthe...	11	4	3.91	0.5884	1
GO:0010026	trichome differentiation	164	81	58.23	0.5889	1
GO:0046916	cellular transition metal ion homeostasi...	150	15	53.26	0.5894	1
GO:0016051	carbohydrate biosynthetic process	830	298	294.69	0.5897	1
GO:0006144	purine nucleobase metabolic process	14	5	4.97	0.5929	1
GO:0009870	defense response signaling pathway; resi...	14	5	4.97	0.5929	1
GO:0006950	response to stress	3696	1220	1312.26	0.594	1
GO:0006007	glucose catabolic process	92	32	32.66	0.5965	1
GO:1901698	response to nitrogen compound	649	95	230.43	0.5965	1
GO:0034655	nucleobase-containing compound catabolic...	331	96	117.52	0.5968	1
GO:0006071	glycerol metabolic process	17	6	6.04	0.5975	1
GO:0010100	negative regulation of photomorphogenesi...	17	6	6.04	0.5975	1
GO:0043094	cellular metabolic compound salvage	181	82	64.26	0.5982	1
GO:0043622	cortical microtubule organization	20	7	7.1	0.6019	1
GO:0006995	cellular response to nitrogen starvation	23	8	8.17	0.6063	1
GO:0009960	endosperm development	23	8	8.17	0.6063	1
GO:0009694	jasmonic acid metabolic process	154	44	54.68	0.6086	1
GO:0009058	biosynthetic process	5709	2204	2026.98	0.6111	1
GO:0007015	actin filament organization	153	65	54.32	0.6118	1
GO:0055085	transmembrane transport	366	75	129.95	0.6135	1
GO:0048868	pollen tube development	216	61	76.69	0.6184	1
GO:0042732	D-xylose metabolic process	35	12	12.43	0.6223	1
GO:0009791	post-embryonic development	2062	942	732.11	0.6298	1
GO:0009620	response to fungus	489	117	173.62	0.6346	1
GO:0051093	negative regulation of developmental pro...	99	36	35.15	0.6615	1
GO:0009789	positive regulation of abscisic acid-act...	18	6	6.39	0.6617	1
GO:0006783	heme biosynthetic process	24	8	8.52	0.6618	1
GO:0007186	G protein-coupled receptor signaling pat...	15	5	5.33	0.6633	1
GO:0051783	regulation of nuclear division	15	5	5.33	0.6633	1
GO:0010541	acropetal auxin transport	15	5	5.33	0.6633	1
GO:0080147	root hair cell development	203	61	72.07	0.6652	1
GO:0006085	acetyl-CoA biosynthetic process	12	4	4.26	0.6669	1
GO:0010105	negative regulation of ethylene-activate...	12	4	4.26	0.6669	1
GO:0006536	glutamate metabolic process	12	4	4.26	0.6669	1
GO:0051592	response to calcium ion	12	4	4.26	0.6669	1
GO:1901879	regulation of protein depolymerization	12	4	4.26	0.6669	1
GO:0048859	formation of anatomical boundary	12	4	4.26	0.6669	1
GO:0048528	post-embryonic root development	133	46	47.22	0.6671	1
GO:1901617	organic hydroxy compound biosynthetic pr...	554	163	196.7	0.6682	1
GO:0006997	nucleus organization	81	62	28.76	0.67	1
GO:0098662	inorganic cation transmembrane transport	131	20	46.51	0.671	1
GO:0045165	cell fate commitment	53	33	18.82	0.6725	1
GO:0006096	glycolytic process	193	66	68.52	0.6742	1
GO:0009894	regulation of catabolic process	30	4	10.65	0.6753	1
GO:0072329	monocarboxylic acid catabolic process	227	69	80.6	0.6759	1
GO:0048437	floral organ development	530	278	188.18	0.6805	1
GO:0000281	mitotic cytokinesis	210	164	74.56	0.6807	1
GO:0055114	oxidation-reduction process	394	94	139.89	0.6814	1
GO:0043067	regulation of programmed cell death	384	70	136.34	0.6832	1
GO:0050789	regulation of biological process	4366	1585	1550.14	0.6854	1
GO:0030833	regulation of actin filament polymerizat...	108	52	38.35	0.6889	1
GO:0048581	negative regulation of post-embryonic de...	81	30	28.76	0.6902	1
GO:0009068	aspartate family amino acid catabolic pr...	18	7	6.39	0.6903	1
GO:1901136	carbohydrate derivative catabolic proces...	31	9	11.01	0.6905	1
GO:0006544	glycine metabolic process	56	15	19.88	0.6908	1
GO:0030258	lipid modification	189	51	67.1	0.6921	1
GO:0006354	DNA-templated transcription; elongation	110	37	39.06	0.6926	1
GO:0010103	stomatal complex morphogenesis	142	48	50.42	0.694	1
GO:0031668	cellular response to extracellular stimu...	341	64	121.07	0.6964	1
GO:1901360	organic cyclic compound metabolic proces...	4695	1973	1666.96	0.7007	1
GO:0006979	response to oxidative stress	472	162	167.58	0.702	1
GO:0007275	multicellular organism development	3184	1394	1130.48	0.7035	1
GO:0009269	response to desiccation	37	12	13.14	0.709	1
GO:0009734	auxin-activated signaling pathway	63	21	22.37	0.7092	1
GO:0009817	defense response to fungus; incompatible...	43	14	15.27	0.7096	1
GO:0052543	callose deposition in cell wall	47	12	16.69	0.7104	1
GO:0006810	transport	2731	783	969.64	0.7123	1
GO:0015893	drug transport	43	15	15.27	0.7149	1
GO:0006970	response to osmotic stress	825	255	292.92	0.7199	1
GO:0044265	cellular macromolecule catabolic process	568	212	201.67	0.7234	1
GO:0009110	vitamin biosynthetic process	57	25	20.24	0.7243	1
GO:0010187	negative regulation of seed germination	16	5	5.68	0.7252	1
GO:0017004	cytochrome complex assembly	16	5	5.68	0.7252	1
GO:0045926	negative regulation of growth	16	5	5.68	0.7252	1
GO:0048768	root hair cell tip growth	16	5	5.68	0.7252	1
GO:0006575	cellular modified amino acid metabolic p...	47	14	16.69	0.7255	1
GO:0051707	response to other organism	1371	422	486.77	0.7259	1
GO:0035266	meristem growth	175	108	62.13	0.7284	1
GO:0019318	hexose metabolic process	275	138	97.64	0.7288	1
GO:0048442	sepal development	73	66	25.92	0.7289	1
GO:0019319	hexose biosynthetic process	165	98	58.58	0.7289	1
GO:0051258	protein polymerization	182	101	64.62	0.7291	1
GO:0006631	fatty acid metabolic process	406	119	144.15	0.7292	1
GO:0070192	chromosome organization involved in meio...	90	59	31.95	0.7298	1
GO:1902905	positive regulation of supramolecular fi...	105	51	37.28	0.7308	1
GO:0051495	positive regulation of cytoskeleton orga...	105	51	37.28	0.7308	1
GO:0030029	actin filament-based process	221	88	78.47	0.7311	1
GO:0016072	rRNA metabolic process	243	92	86.28	0.7313	1
GO:0065004	protein-DNA complex assembly	20	10	7.1	0.7315	1
GO:0051173	positive regulation of nitrogen compound...	462	166	164.03	0.7316	1
GO:0010449	root meristem growth	20	9	7.1	0.7316	1
GO:0006801	superoxide metabolic process	13	4	4.62	0.7318	1
GO:0010208	pollen wall assembly	26	8	9.23	0.7318	1
GO:0016106	sesquiterpenoid biosynthetic process	38	11	13.49	0.7319	1
GO:0015804	neutral amino acid transport	74	23	26.27	0.732	1
GO:1902170	cellular response to reactive nitrogen s...	23	3	8.17	0.7321	1
GO:0006887	exocytosis	24	3	8.52	0.7321	1
GO:0071241	cellular response to inorganic substance	42	7	14.91	0.7323	1
GO:1900140	regulation of seedling development	72	13	25.56	0.7326	1
GO:0033037	polysaccharide localization	99	19	35.15	0.7329	1
GO:0051656	establishment of organelle localization	106	18	37.64	0.7332	1
GO:0033014	tetrapyrrole biosynthetic process	152	33	53.97	0.7332	1
GO:0098655	cation transmembrane transport	134	21	47.58	0.7336	1
GO:0009893	positive regulation of metabolic process	588	181	208.77	0.7338	1
GO:0055046	microgametogenesis	30	13	10.65	0.734	1
GO:0032269	negative regulation of cellular protein ...	59	21	20.95	0.7344	1
GO:0045454	cell redox homeostasis	13	4	4.62	0.7345	1
GO:0031425	chloroplast RNA processing	13	4	4.62	0.7345	1
GO:0009970	cellular response to sulfate starvation	13	4	4.62	0.7345	1
GO:0009807	lignan biosynthetic process	13	4	4.62	0.7345	1
GO:0045491	xylan metabolic process	185	22	65.68	0.7349	1
GO:0006857	oligopeptide transport	103	34	36.57	0.7349	1
GO:0098656	anion transmembrane transport	67	16	23.79	0.7355	1
GO:0006511	ubiquitin-dependent protein catabolic pr...	316	124	112.2	0.7357	1
GO:0006468	protein phosphorylation	685	225	243.21	0.7363	1
GO:0019752	carboxylic acid metabolic process	1791	573	635.89	0.7367	1
GO:0009962	regulation of flavonoid biosynthetic pro...	116	14	41.19	0.7382	1
GO:0071702	organic substance transport	1484	472	526.89	0.7428	1
GO:0009718	anthocyanin-containing compound biosynth...	50	16	17.75	0.7447	1
GO:0051701	interaction with host	122	79	43.32	0.7448	1
GO:0051241	negative regulation of multicellular org...	91	33	32.31	0.7491	1
GO:0010337	regulation of salicylic acid metabolic p...	10	3	3.55	0.7492	1
GO:0019430	removal of superoxide radicals	10	3	3.55	0.7492	1
GO:0009704	de-etiolation	10	3	3.55	0.7492	1
GO:0019740	nitrogen utilization	10	3	3.55	0.7492	1
GO:0019747	regulation of isoprenoid metabolic proce...	10	3	3.55	0.7492	1
GO:0006415	translational termination	10	3	3.55	0.7492	1
GO:0044092	negative regulation of molecular functio...	62	20	22.01	0.7494	1
GO:0051094	positive regulation of developmental pro...	67	21	23.79	0.7495	1
GO:0006417	regulation of translation	62	18	22.01	0.7544	1
GO:0048608	reproductive structure development	1597	753	567.01	0.7547	1
GO:0008652	cellular amino acid biosynthetic process	451	170	160.13	0.7554	1
GO:1901361	organic cyclic compound catabolic proces...	482	120	171.13	0.7555	1
GO:0010583	response to cyclopentenone	148	49	52.55	0.7561	1
GO:1901700	response to oxygen-containing compound	2266	625	804.54	0.7626	1
GO:0010584	pollen exine formation	23	7	8.17	0.7626	1
GO:0048441	petal development	98	74	34.79	0.7627	1
GO:0010039	response to iron ion	53	10	18.82	0.764	1
GO:0010431	seed maturation	169	91	60	0.764	1
GO:2000112	regulation of cellular macromolecule bio...	1862	737	661.1	0.7665	1
GO:0051171	regulation of nitrogen compound metaboli...	2038	794	723.59	0.767	1
GO:0072528	pyrimidine-containing compound biosynthe...	141	129	50.06	0.767	1
GO:0030048	actin filament-based movement	63	20	22.37	0.7736	1
GO:0009119	ribonucleoside metabolic process	19	10	6.75	0.7744	1
GO:0034030	ribonucleoside bisphosphate biosynthetic...	19	6	6.75	0.7748	1
GO:0034033	purine nucleoside bisphosphate biosynthe...	19	6	6.75	0.7748	1
GO:0045489	pectin biosynthetic process	19	5	6.75	0.7749	1
GO:0043455	regulation of secondary metabolic proces...	23	4	8.17	0.7751	1
GO:0071248	cellular response to metal ion	37	5	13.14	0.7755	1
GO:0090627	plant epidermal cell differentiation	372	111	132.08	0.7768	1
GO:0015994	chlorophyll metabolic process	188	36	66.75	0.7777	1
GO:0002237	response to molecule of bacterial origin	99	32	35.15	0.7777	1
GO:0015718	monocarboxylic acid transport	17	5	6.04	0.7784	1
GO:0010315	auxin efflux	17	5	6.04	0.7784	1
GO:0051188	cofactor biosynthetic process	535	151	189.95	0.7785	1
GO:0006364	rRNA processing	240	91	85.21	0.7815	1
GO:0008380	RNA splicing	276	140	97.99	0.784	1
GO:0046685	response to arsenic-containing substance	36	11	12.78	0.7848	1
GO:0009267	cellular response to starvation	288	52	102.25	0.7856	1
GO:0009691	cytokinin biosynthetic process	33	10	11.72	0.7882	1
GO:0009631	cold acclimation	33	10	11.72	0.7882	1
GO:0009658	chloroplast organization	234	61	83.08	0.7883	1
GO:0009788	negative regulation of abscisic acid-act...	30	9	10.65	0.7924	1
GO:0016556	mRNA modification	109	42	38.7	0.7959	1
GO:0009736	cytokinin-activated signaling pathway	73	23	25.92	0.7979	1
GO:0048513	animal organ development	162	80	57.52	0.8002	1
GO:0009630	gravitropism	151	53	53.61	0.8016	1
GO:0080134	regulation of response to stress	553	107	196.34	0.8025	1
GO:0048638	regulation of developmental growth	265	146	94.09	0.8038	1
GO:0019722	calcium-mediated signaling	52	16	18.46	0.804	1
GO:0009808	lignin metabolic process	58	20	20.59	0.8095	1
GO:0010496	intercellular transport	11	3	3.91	0.8096	1
GO:0016998	cell wall macromolecule catabolic proces...	11	3	3.91	0.8096	1
GO:0010191	mucilage metabolic process	11	3	3.91	0.8096	1
GO:0009095	aromatic amino acid family biosynthetic ...	11	3	3.91	0.8096	1
GO:0043068	positive regulation of programmed cell d...	11	3	3.91	0.8096	1
GO:0051865	protein autoubiquitination	11	3	3.91	0.8096	1
GO:0015977	carbon fixation	11	3	3.91	0.8096	1
GO:0043086	negative regulation of catalytic activit...	52	17	18.46	0.8096	1
GO:0015748	organophosphate ester transport	50	15	17.75	0.8098	1
GO:0006886	intracellular protein transport	920	287	326.65	0.8109	1
GO:0071482	cellular response to light stimulus	77	13	27.34	0.811	1
GO:0046890	regulation of lipid biosynthetic process	21	6	7.46	0.8125	1
GO:0034654	nucleobase-containing compound biosynthe...	2400	999	852.12	0.8163	1
GO:0043043	peptide biosynthetic process	517	345	183.56	0.8165	1
GO:0009646	response to absence of light	37	11	13.14	0.8169	1
GO:0009725	response to hormone	1706	523	605.71	0.8191	1
GO:2000241	regulation of reproductive process	398	247	141.31	0.8202	1
GO:0015824	proline transport	71	22	25.21	0.8211	1
GO:0044703	multi-organism reproductive process	280	187	99.41	0.8214	1
GO:0034605	cellular response to heat	18	5	6.39	0.8232	1
GO:0010565	regulation of cellular ketone metabolic ...	40	11	14.2	0.8235	1
GO:0015931	nucleobase-containing compound transport	124	74	44.03	0.8251	1
GO:0050793	regulation of developmental process	822	439	291.85	0.8252	1
GO:0046785	microtubule polymerization	70	49	24.85	0.8255	1
GO:0033365	protein localization to organelle	485	190	172.2	0.8259	1
GO:0007166	cell surface receptor signaling pathway	128	59	45.45	0.8261	1
GO:0009615	response to virus	182	101	64.62	0.8262	1
GO:0010647	positive regulation of cell communicatio...	33	9	11.72	0.8272	1
GO:0055074	calcium ion homeostasis	32	8	11.36	0.8272	1
GO:0006508	proteolysis	795	310	282.26	0.8275	1
GO:0009074	aromatic amino acid family catabolic pro...	79	12	28.05	0.828	1
GO:0051193	regulation of cofactor metabolic process	193	46	68.52	0.8284	1
GO:0019220	regulation of phosphate metabolic proces...	190	42	67.46	0.8286	1
GO:0018958	phenol-containing compound metabolic pro...	220	45	78.11	0.829	1
GO:0033993	response to lipid	794	239	281.91	0.8297	1
GO:0010304	PSII associated light-harvesting complex...	28	8	9.94	0.8324	1
GO:0048510	regulation of timing of transition from ...	28	8	9.94	0.8324	1
GO:0009814	defense response; incompatible interacti...	511	138	181.43	0.8333	1
GO:0010233	phloem transport	15	4	5.33	0.8375	1
GO:0018119	peptidyl-cysteine S-nitrosylation	15	4	5.33	0.8375	1
GO:0006760	folic acid-containing compound metabolic...	19	6	6.75	0.8383	1
GO:0010099	regulation of photomorphogenesis	25	8	8.88	0.8383	1
GO:0040011	locomotion	24	5	8.52	0.8385	1
GO:0009690	cytokinin metabolic process	58	17	20.59	0.8401	1
GO:0009100	glycoprotein metabolic process	190	23	67.46	0.8419	1
GO:0019748	secondary metabolic process	610	151	216.58	0.8425	1
GO:0006873	cellular ion homeostasis	279	40	99.06	0.8431	1
GO:0010035	response to inorganic substance	1340	389	475.77	0.8458	1
GO:0006655	phosphatidylglycerol biosynthetic proces...	63	19	22.37	0.8464	1
GO:0042493	response to drug	991	249	351.85	0.847	1
GO:0031326	regulation of cellular biosynthetic proc...	1907	748	677.08	0.8495	1
GO:0009688	abscisic acid biosynthetic process	35	10	12.43	0.85	1
GO:0009072	aromatic amino acid family metabolic pro...	235	50	83.44	0.8531	1
GO:2000034	regulation of seed maturation	12	3	4.26	0.8571	1
GO:0006749	glutathione metabolic process	12	3	4.26	0.8571	1
GO:0052325	cell wall pectin biosynthetic process	12	3	4.26	0.8571	1
GO:0010204	defense response signaling pathway; resi...	12	3	4.26	0.8571	1
GO:0006521	regulation of cellular amino acid metabo...	12	3	4.26	0.8571	1
GO:0007346	regulation of mitotic cell cycle	103	70	36.57	0.8572	1
GO:0006814	sodium ion transport	39	9	13.85	0.8574	1
GO:0012501	programmed cell death	434	81	154.09	0.8583	1
GO:0048584	positive regulation of response to stimu...	98	27	34.79	0.8612	1
GO:0009117	nucleotide metabolic process	758	362	269.13	0.867	1
GO:0009735	response to cytokinin	250	79	88.76	0.8673	1
GO:0048653	anther development	73	24	25.92	0.8679	1
GO:0009108	coenzyme biosynthetic process	334	113	118.59	0.8687	1
GO:0016045	detection of bacterium	16	4	5.68	0.875	1
GO:1901565	organonitrogen compound catabolic proces...	716	244	254.22	0.8759	1
GO:0010629	negative regulation of gene expression	633	339	224.75	0.8767	1
GO:0010118	stomatal movement	89	23	31.6	0.8817	1
GO:0090407	organophosphate biosynthetic process	900	364	319.54	0.8818	1
GO:0048509	regulation of meristem development	219	122	77.76	0.8819	1
GO:0031325	positive regulation of cellular metaboli...	475	168	168.65	0.8851	1
GO:0055067	monovalent inorganic cation homeostasis	20	4	7.1	0.8852	1
GO:0034504	protein localization to nucleus	106	81	37.64	0.8862	1
GO:0030154	cell differentiation	976	411	346.53	0.8866	1
GO:0065002	intracellular protein transmembrane tran...	119	15	42.25	0.8869	1
GO:0044743	protein transmembrane import into intrac...	103	9	36.57	0.8869	1
GO:0000096	sulfur amino acid metabolic process	335	113	118.94	0.8881	1
GO:0010942	positive regulation of cell death	16	4	5.68	0.8885	1
GO:0031349	positive regulation of defense response	48	14	17.04	0.8886	1
GO:0022904	respiratory electron transport chain	26	6	9.23	0.8886	1
GO:0046283	anthocyanin-containing compound metaboli...	74	23	26.27	0.8886	1
GO:0072350	tricarboxylic acid metabolic process	22	4	7.81	0.8886	1
GO:0032940	secretion by cell	48	11	17.04	0.8887	1
GO:0048585	negative regulation of response to stimu...	348	69	123.56	0.8887	1
GO:0071236	cellular response to antibiotic	346	68	122.85	0.8888	1
GO:0046434	organophosphate catabolic process	223	69	79.18	0.8889	1
GO:1903409	reactive oxygen species biosynthetic pro...	85	14	30.18	0.8892	1
GO:0045088	regulation of innate immune response	403	75	143.08	0.8897	1
GO:0009415	response to water	410	110	145.57	0.8902	1
GO:0010675	regulation of cellular carbohydrate meta...	20	5	7.1	0.8908	1
GO:0046885	regulation of hormone biosynthetic proce...	20	5	7.1	0.8908	1
GO:0080167	response to karrikin	124	38	44.03	0.8915	1
GO:0071310	cellular response to organic substance	1028	286	364.99	0.8925	1
GO:0071495	cellular response to endogenous stimulus	856	216	303.92	0.8929	1
GO:1901663	quinone biosynthetic process	36	16	12.78	0.8935	1
GO:0019432	triglyceride biosynthetic process	13	3	4.62	0.8939	1
GO:0010143	cutin biosynthetic process	13	3	4.62	0.8939	1
GO:0009821	alkaloid biosynthetic process	13	3	4.62	0.8939	1
GO:0000302	response to reactive oxygen species	312	109	110.78	0.8954	1
GO:0055072	iron ion homeostasis	137	13	48.64	0.8965	1
GO:0007568	aging	146	30	51.84	0.8973	1
GO:0051181	cofactor transport	17	4	6.04	0.9047	1
GO:0009624	response to nematode	79	23	28.05	0.9061	1
GO:0009060	aerobic respiration	45	11	15.98	0.9093	1
GO:0009832	plant-type cell wall biogenesis	165	41	58.58	0.9104	1
GO:0048580	regulation of post-embryonic development	458	257	162.61	0.9135	1
GO:0042775	mitochondrial ATP synthesis coupled elec...	21	5	7.46	0.9153	1
GO:0006874	cellular calcium ion homeostasis	28	7	9.94	0.9166	1
GO:0051651	maintenance of location in cell	10	2	3.55	0.919	1
GO:0044766	multi-organism transport	10	2	3.55	0.919	1
GO:0034644	cellular response to UV	10	2	3.55	0.919	1
GO:0003333	amino acid transmembrane transport	10	2	3.55	0.919	1
GO:0032544	plastid translation	10	2	3.55	0.919	1
GO:1903311	regulation of mRNA metabolic process	10	2	3.55	0.919	1
GO:0034614	cellular response to reactive oxygen spe...	40	7	14.2	0.9194	1
GO:0034599	cellular response to oxidative stress	50	9	17.75	0.9194	1
GO:0048831	regulation of shoot system development	372	245	132.08	0.9197	1
GO:0010193	response to ozone	35	9	12.43	0.9206	1
GO:0010227	floral organ abscission	35	9	12.43	0.9206	1
GO:0007034	vacuolar transport	128	9	45.45	0.921	1
GO:1901658	glycosyl compound catabolic process	25	7	8.88	0.9219	1
GO:0006099	tricarboxylic acid cycle	14	3	4.97	0.9219	1
GO:0000103	sulfate assimilation	14	3	4.97	0.9219	1
GO:0042762	regulation of sulfur metabolic process	14	3	4.97	0.9219	1
GO:0046688	response to copper ion	14	3	4.97	0.9219	1
GO:0080092	regulation of pollen tube growth	14	3	4.97	0.9219	1
GO:1901701	cellular response to oxygen-containing c...	828	235	293.98	0.9223	1
GO:0006464	cellular protein modification process	1719	670	610.33	0.9235	1
GO:0048527	lateral root development	121	42	42.96	0.9235	1
GO:0030001	metal ion transport	505	68	179.3	0.9242	1
GO:0048508	embryonic meristem development	59	29	20.95	0.9277	1
GO:0090421	embryonic meristem initiation	50	22	17.75	0.9279	1
GO:0009250	glucan biosynthetic process	285	103	101.19	0.928	1
GO:0002831	regulation of response to biotic stimulu...	29	8	10.3	0.928	1
GO:0090332	stomatal closure	18	4	6.39	0.928	1
GO:0010628	positive regulation of gene expression	442	157	156.93	0.928	1
GO:0008643	carbohydrate transport	27	9	9.59	0.928	1
GO:0043562	cellular response to nitrogen levels	29	9	10.3	0.9281	1
GO:1901616	organic hydroxy compound catabolic proce...	34	6	12.07	0.9282	1
GO:0048468	cell development	575	195	204.15	0.9284	1
GO:0009311	oligosaccharide metabolic process	205	52	72.79	0.9288	1
GO:0009648	photoperiodism	167	33	59.29	0.929	1
GO:0009850	auxin metabolic process	138	27	49	0.9293	1
GO:0044262	cellular carbohydrate metabolic process	654	176	232.2	0.9302	1
GO:0009605	response to external stimulus	1988	587	705.84	0.933	1
GO:0032101	regulation of response to external stimu...	33	9	11.72	0.9348	1
GO:0019438	aromatic compound biosynthetic process	2923	1119	1037.81	0.939	1
GO:2000280	regulation of root development	32	11	11.36	0.9429	1
GO:0010030	positive regulation of seed germination	15	3	5.33	0.943	1
GO:0006546	glycine catabolic process	50	13	17.75	0.943	1
GO:0010325	raffinose family oligosaccharide biosynt...	11	2	3.91	0.9434	1
GO:0042128	nitrate assimilation	11	2	3.91	0.9434	1
GO:0055075	potassium ion homeostasis	11	2	3.91	0.9434	1
GO:0010120	camalexin biosynthetic process	11	2	3.91	0.9434	1
GO:0006558	L-phenylalanine metabolic process	11	2	3.91	0.9434	1
GO:0051017	actin filament bundle assembly	11	2	3.91	0.9434	1
GO:0009861	jasmonic acid and ethylene-dependent sys...	11	2	3.91	0.9434	1
GO:0009967	positive regulation of signal transducti...	29	8	10.3	0.9434	1
GO:0006865	amino acid transport	247	70	87.7	0.9435	1
GO:0043090	amino acid import	73	20	25.92	0.9446	1
GO:0006644	phospholipid metabolic process	402	95	142.73	0.9454	1
GO:0031669	cellular response to nutrient levels	305	55	108.29	0.9456	1
GO:0009954	proximal/distal pattern formation	19	4	6.75	0.946	1
GO:0014070	response to organic cyclic compound	697	181	247.47	0.9462	1
GO:0010119	regulation of stomatal movement	47	12	16.69	0.9466	1
GO:0065008	regulation of biological quality	1532	461	543.94	0.9471	1
GO:0006006	glucose metabolic process	253	128	89.83	0.9524	1
GO:0090305	nucleic acid phosphodiester bond hydroly...	119	74	42.25	0.9526	1
GO:0016125	sterol metabolic process	168	76	59.65	0.9531	1
GO:0002252	immune effector process	278	108	98.7	0.9533	1
GO:0080050	regulation of seed development	19	4	6.75	0.9536	1
GO:0051240	positive regulation of multicellular org...	64	19	22.72	0.9537	1
GO:0006109	regulation of carbohydrate metabolic pro...	35	8	12.43	0.9537	1
GO:1901699	cellular response to nitrogen compound	30	4	10.65	0.9538	1
GO:0015802	basic amino acid transport	27	6	9.59	0.9548	1
GO:0035725	sodium ion transmembrane transport	27	6	9.59	0.9548	1
GO:0042886	amide transport	1066	337	378.48	0.9548	1
GO:0007165	signal transduction	1479	446	525.12	0.9556	1
GO:0070887	cellular response to chemical stimulus	1142	317	405.47	0.9562	1
GO:0048767	root hair elongation	188	56	66.75	0.9564	1
GO:0071705	nitrogen compound transport	1538	439	546.07	0.9568	1
GO:0042538	hyperosmotic salinity response	157	46	55.74	0.9586	1
GO:0001101	response to acid chemical	1472	356	522.63	0.9586	1
GO:0031328	positive regulation of cellular biosynth...	452	159	160.48	0.9586	1
GO:0010183	pollen tube guidance	16	3	5.68	0.9587	1
GO:0006790	sulfur compound metabolic process	696	234	247.11	0.9591	1
GO:0015696	ammonium transport	31	7	11.01	0.9592	1
GO:0045333	cellular respiration	107	26	37.99	0.9592	1
GO:0006888	ER to Golgi vesicle-mediated transport	88	24	31.24	0.9604	1
GO:0010374	stomatal complex development	208	75	73.85	0.9605	1
GO:0016122	xanthophyll metabolic process	12	2	4.26	0.9606	1
GO:0016119	carotene metabolic process	12	2	4.26	0.9606	1
GO:0010417	glucuronoxylan biosynthetic process	12	2	4.26	0.9606	1
GO:0035690	cellular response to drug	372	71	132.08	0.961	1
GO:1901606	alpha-amino acid catabolic process	154	36	54.68	0.9612	1
GO:0006817	phosphate ion transport	24	5	8.52	0.9622	1
GO:0016226	iron-sulfur cluster assembly	95	26	33.73	0.9638	1
GO:0009637	response to blue light	122	28	43.32	0.9656	1
GO:0043603	cellular amide metabolic process	659	414	233.98	0.9676	1
GO:0019252	starch biosynthetic process	187	55	66.39	0.9676	1
GO:0035195	gene silencing by miRNA	135	86	47.93	0.9692	1
GO:0043269	regulation of ion transport	149	23	52.9	0.9694	1
GO:0071322	cellular response to carbohydrate stimul...	114	59	40.48	0.9696	1
GO:0005985	sucrose metabolic process	21	6	7.46	0.9701	1
GO:0006352	DNA-templated transcription; initiation	17	3	6.04	0.9702	1
GO:0031408	oxylipin biosynthetic process	21	4	7.46	0.9703	1
GO:0007584	response to nutrient	21	4	7.46	0.9703	1
GO:0048518	positive regulation of biological proces...	939	323	333.39	0.9703	1
GO:0044282	small molecule catabolic process	593	184	210.54	0.9706	1
GO:0042737	drug catabolic process	135	27	47.93	0.9708	1
GO:0010256	endomembrane system organization	194	38	68.88	0.9711	1
GO:0009723	response to ethylene	342	84	121.43	0.9725	1
GO:2000243	positive regulation of reproductive proc...	46	16	16.33	0.9727	1
GO:2000028	regulation of photoperiodism; flowering	13	2	4.62	0.9728	1
GO:0043407	negative regulation of MAP kinase activi...	13	2	4.62	0.9728	1
GO:0033500	carbohydrate homeostasis	13	2	4.62	0.9728	1
GO:0046907	intracellular transport	1014	319	360.02	0.9738	1
GO:0034660	ncRNA metabolic process	352	153	124.98	0.9741	1
GO:0045036	protein targeting to chloroplast	70	19	24.85	0.9743	1
GO:0042752	regulation of circadian rhythm	44	10	15.62	0.9767	1
GO:0008219	cell death	480	93	170.42	0.9772	1
GO:0019375	galactolipid biosynthetic process	98	26	34.79	0.9775	1
GO:0009750	response to fructose	143	40	50.77	0.9776	1
GO:0009860	pollen tube growth	176	49	62.49	0.9779	1
GO:0006863	purine nucleobase transport	65	16	23.08	0.9781	1
GO:0019216	regulation of lipid metabolic process	43	10	15.27	0.9782	1
GO:0080022	primary root development	18	3	6.39	0.9787	1
GO:0045727	positive regulation of translation	18	3	6.39	0.9787	1
GO:0009593	detection of chemical stimulus	18	3	6.39	0.9787	1
GO:0007031	peroxisome organization	124	12	44.03	0.9794	1
GO:0009639	response to red or far red light	396	178	140.6	0.9797	1
GO:0010608	posttranscriptional regulation of gene e...	264	149	93.73	0.9798	1
GO:0009695	jasmonic acid biosynthetic process	131	36	46.51	0.9799	1
GO:0010243	response to organonitrogen compound	439	79	155.87	0.9801	1
GO:0009617	response to bacterium	555	138	197.05	0.9805	1
GO:0048582	positive regulation of post-embryonic de...	57	18	20.24	0.9807	1
GO:0071365	cellular response to auxin stimulus	72	22	25.56	0.9807	1
GO:0055062	phosphate ion homeostasis	14	2	4.97	0.9813	1
GO:0009585	red; far-red light phototransduction	14	2	4.97	0.9813	1
GO:0034613	cellular protein localization	938	290	333.04	0.9814	1
GO:0044242	cellular lipid catabolic process	243	73	86.28	0.9815	1
GO:0015979	photosynthesis	392	64	139.18	0.9815	1
GO:0055082	cellular chemical homeostasis	288	41	102.25	0.9816	1
GO:0032880	regulation of protein localization	42	9	14.91	0.984	1
GO:0009642	response to light intensity	278	95	98.7	0.984	1
GO:0048574	long-day photoperiodism; flowering	23	4	8.17	0.984	1
GO:0006733	oxidoreduction coenzyme metabolic proces...	418	121	148.41	0.9846	1
GO:0000023	maltose metabolic process	149	41	52.9	0.9849	1
GO:0010043	response to zinc ion	60	14	21.3	0.985	1
GO:0009816	defense response to bacterium; incompati...	35	7	12.43	0.9855	1
GO:0009651	response to salt stress	771	236	273.74	0.9856	1
GO:0009106	lipoate metabolic process	39	8	13.85	0.9865	1
GO:0010380	regulation of chlorophyll biosynthetic p...	15	2	5.33	0.9872	1
GO:0009785	blue light signaling pathway	15	2	5.33	0.9872	1
GO:2000652	regulation of secondary cell wall biogen...	15	2	5.33	0.9872	1
GO:0042398	cellular modified amino acid biosyntheti...	54	13	19.17	0.9875	1
GO:0010557	positive regulation of macromolecule bio...	446	157	158.35	0.9876	1
GO:0006665	sphingolipid metabolic process	52	16	18.46	0.9876	1
GO:0010345	suberin biosynthetic process	10	1	3.55	0.9876	1
GO:2000762	regulation of phenylpropanoid metabolic ...	10	1	3.55	0.9876	1
GO:0015695	organic cation transport	10	1	3.55	0.9876	1
GO:0002229	defense response to oomycetes	10	1	3.55	0.9876	1
GO:1900376	regulation of secondary metabolite biosy...	10	1	3.55	0.9876	1
GO:0010206	photosystem II repair	10	1	3.55	0.9876	1
GO:0016559	peroxisome fission	10	1	3.55	0.9876	1
GO:0071491	cellular response to red light	10	1	3.55	0.9876	1
GO:0006862	nucleotide transport	39	12	13.85	0.9881	1
GO:0006629	lipid metabolic process	1314	396	466.53	0.9891	1
GO:0005992	trehalose biosynthetic process	20	3	7.1	0.9892	1
GO:0006633	fatty acid biosynthetic process	145	32	51.48	0.9894	1
GO:0006972	hyperosmotic response	246	68	87.34	0.9896	1
GO:0009827	plant-type cell wall modification	136	52	48.29	0.99	1
GO:0009266	response to temperature stimulus	914	326	324.51	0.9902	1
GO:0010224	response to UV-B	100	25	35.5	0.9909	1
GO:0051336	regulation of hydrolase activity	16	2	5.68	0.9912	1
GO:0006984	ER-nucleus signaling pathway	16	2	5.68	0.9912	1
GO:0052544	defense response by callose deposition i...	16	2	5.68	0.9912	1
GO:0010260	animal organ senescence	29	5	10.3	0.9913	1
GO:0009410	response to xenobiotic stimulus	73	17	25.92	0.9913	1
GO:0010017	red or far-red light signaling pathway	43	7	15.27	0.9913	1
GO:0010359	regulation of anion channel activity	33	6	11.72	0.9913	1
GO:0006355	regulation of transcription; DNA-templat...	1743	663	618.85	0.9913	1
GO:0019760	glucosinolate metabolic process	195	46	69.23	0.9914	1
GO:0006766	vitamin metabolic process	96	32	34.08	0.9915	1
GO:0072523	purine-containing compound catabolic pro...	11	1	3.91	0.992	1
GO:0002218	activation of innate immune response	33	8	11.72	0.992	1
GO:1901605	alpha-amino acid metabolic process	523	182	185.69	0.992	1
GO:0009966	regulation of signal transduction	136	37	48.29	0.992	1
GO:0009699	phenylpropanoid biosynthetic process	128	28	45.45	0.9921	1
GO:0000160	phosphorelay signal transduction system	131	24	46.51	0.9921	1
GO:0015698	inorganic anion transport	254	26	90.18	0.9923	1
GO:0043255	regulation of carbohydrate biosynthetic ...	21	3	7.46	0.9924	1
GO:0071472	cellular response to salt stress	21	3	7.46	0.9924	1
GO:0006499	N-terminal protein myristoylation	145	38	51.48	0.9936	1
GO:0002213	defense response to insect	30	5	10.65	0.9936	1
GO:0006598	polyamine catabolic process	38	7	13.49	0.9936	1
GO:0046482	para-aminobenzoic acid metabolic process	38	7	13.49	0.9936	1
GO:0010038	response to metal ion	584	191	207.35	0.9941	1
GO:0030243	cellulose metabolic process	126	54	44.74	0.9946	1
GO:0009743	response to carbohydrate	390	124	138.47	0.9947	1
GO:0018208	peptidyl-proline modification	33	11	11.72	0.9948	1
GO:0009638	phototropism	12	1	4.26	0.9948	1
GO:0009407	toxin catabolic process	211	58	74.92	0.9948	1
GO:0016036	cellular response to phosphate starvatio...	130	33	46.16	0.9949	1
GO:0009744	response to sucrose	205	56	72.79	0.9951	1
GO:0002238	response to molecule of fungal origin	35	6	12.43	0.9952	1
GO:0071229	cellular response to acid chemical	661	156	234.69	0.9952	1
GO:0009751	response to salicylic acid	453	95	160.84	0.9953	1
GO:0031347	regulation of defense response	525	97	186.4	0.996	1
GO:0006301	postreplication repair	36	6	12.78	0.9964	1
GO:0009755	hormone-mediated signaling pathway	726	190	257.77	0.9966	1
GO:0009765	photosynthesis; light harvesting	23	2	8.17	0.9967	1
GO:0009698	phenylpropanoid metabolic process	171	37	60.71	0.997	1
GO:0006812	cation transport	717	109	254.57	0.997	1
GO:0009737	response to abscisic acid	594	161	210.9	0.9971	1
GO:0016192	vesicle-mediated transport	493	119	175.04	0.9972	1
GO:0009626	plant-type hypersensitive response	388	65	137.76	0.9972	1
GO:0016032	viral process	19	2	6.75	0.9973	1
GO:0006882	cellular zinc ion homeostasis	19	2	6.75	0.9973	1
GO:0006661	phosphatidylinositol biosynthetic proces...	103	24	36.57	0.9973	1
GO:0009739	response to gibberellin	149	47	52.9	0.9974	1
GO:0009409	response to cold	592	202	210.19	0.9976	1
GO:0009657	plastid organization	381	99	135.27	0.9977	1
GO:0042343	indole glucosinolate metabolic process	14	1	4.97	0.9978	1
GO:0042631	cellular response to water deprivation	65	13	23.08	0.9979	1
GO:0006635	fatty acid beta-oxidation	169	43	60	0.9981	1
GO:0071732	cellular response to nitric oxide	20	2	7.1	0.9982	1
GO:0001676	long-chain fatty acid metabolic process	25	3	8.88	0.9982	1
GO:0009834	plant-type secondary cell wall biogenesi...	49	7	17.4	0.9982	1
GO:0009414	response to water deprivation	405	109	143.79	0.9986	1
GO:0009813	flavonoid biosynthetic process	202	34	71.72	0.9986	1
GO:0006470	protein dephosphorylation	173	30	61.42	0.9987	1
GO:0009682	induced systemic resistance	21	2	7.46	0.9988	1
GO:0006904	vesicle docking involved in exocytosis	21	2	7.46	0.9988	1
GO:0009595	detection of biotic stimulus	99	21	35.15	0.9988	1
GO:0042793	plastid transcription	71	14	25.21	0.9988	1
GO:0048193	Golgi vesicle transport	308	74	109.36	0.9988	1
GO:0010310	regulation of hydrogen peroxide metaboli...	172	43	61.07	0.9989	1
GO:0006813	potassium ion transport	40	6	14.2	0.999	1
GO:0045087	innate immune response	836	248	296.82	0.999	1
GO:0010264	myo-inositol hexakisphosphate biosynthet...	64	12	22.72	0.999	1
GO:0009753	response to jasmonic acid	445	99	158	0.999	1
GO:0006636	unsaturated fatty acid biosynthetic proc...	68	13	24.14	0.999	1
GO:0016117	carotenoid biosynthetic process	101	22	35.86	0.999	1
GO:0010286	heat acclimation	83	17	29.47	0.9991	1
GO:0010218	response to far red light	94	20	33.37	0.9991	1
GO:0016049	cell growth	620	209	220.13	0.9991	1
GO:0045892	negative regulation of transcription; DN...	385	227	136.69	0.9992	1
GO:0000303	response to superoxide	42	7	14.91	0.9992	1
GO:0010114	response to red light	98	19	34.79	0.9993	1
GO:0015996	chlorophyll catabolic process	58	10	20.59	0.9994	1
GO:0046777	protein autophosphorylation	145	34	51.48	0.9994	1
GO:0046855	inositol phosphate dephosphorylation	23	2	8.17	0.9994	1
GO:0016926	protein desumoylation	79	15	28.05	0.9996	1
GO:0043085	positive regulation of catalytic activit...	116	25	41.19	0.9996	1
GO:0043467	regulation of generation of precursor me...	18	1	6.39	0.9996	1
GO:0019761	glucosinolate biosynthetic process	165	39	58.58	0.9996	1
GO:0071281	cellular response to iron ion	30	3	10.65	0.9997	1
GO:0032957	inositol trisphosphate metabolic process	19	1	6.75	0.9998	1
GO:0071369	cellular response to ethylene stimulus	139	24	49.35	0.9998	1
GO:0035556	intracellular signal transduction	468	107	166.16	0.9998	1
GO:0042744	hydrogen peroxide catabolic process	71	12	25.21	0.9998	1
GO:0006891	intra-Golgi vesicle-mediated transport	67	11	23.79	0.9998	1
GO:0015995	chlorophyll biosynthetic process	124	24	44.03	0.9998	1
GO:0010027	thylakoid membrane organization	194	46	68.88	0.9999	1
GO:0010351	lithium ion transport	37	4	13.14	0.9999	1
GO:0016197	endosomal transport	32	3	11.36	0.9999	1
GO:0006952	defense response	1509	427	535.77	0.9999	1
GO:0009073	aromatic amino acid family biosynthetic ...	103	30	36.57	0.9999	1
GO:0052542	defense response by callose deposition	63	8	22.37	0.9999	1
GO:0031329	regulation of cellular catabolic process	21	1	7.46	0.9999	1
GO:0009767	photosynthetic electron transport chain	68	6	24.14	0.9999	1
GO:0009610	response to symbiotic fungus	38	4	13.49	0.9999	1
GO:0010029	regulation of seed germination	69	12	24.5	0.9999	1
GO:0006091	generation of precursor metabolites and ...	582	127	206.64	0.9999	1
GO:0043900	regulation of multi-organism process	133	28	47.22	0.9999	1
GO:0048573	photoperiodism; flowering	160	32	56.81	1	1
GO:0010150	leaf senescence	67	10	23.79	1	1
GO:0009625	response to insect	40	4	14.2	1	1
GO:0000956	nuclear-transcribed mRNA catabolic proce...	107	20	37.99	1	1
GO:0050665	hydrogen peroxide biosynthetic process	80	13	28.4	1	1
GO:0006098	pentose-phosphate shunt	178	39	63.2	1	1
GO:0009873	ethylene-activated signaling pathway	120	23	42.61	1	1
GO:0009693	ethylene biosynthetic process	117	22	41.54	1	1
GO:0009773	photosynthetic electron transport in pho...	47	5	16.69	1	1
GO:0019344	cysteine biosynthetic process	205	46	72.79	1	1
GO:0006569	tryptophan catabolic process	75	11	26.63	1	1
GO:0007623	circadian rhythm	163	32	57.87	1	1
GO:0010109	regulation of photosynthesis	26	1	9.23	1	1
GO:0009863	salicylic acid mediated signaling pathwa...	335	65	118.94	1	1
GO:0009805	coumarin biosynthetic process	54	6	19.17	1	1
GO:0009738	abscisic acid-activated signaling pathwa...	242	57	85.92	1	1
GO:0009902	chloroplast relocation	103	17	36.57	1	1
GO:0010155	regulation of proton transport	76	10	26.98	1	1
GO:0009697	salicylic acid biosynthetic process	196	41	69.59	1	1
GO:0042742	defense response to bacterium	384	88	136.34	1	1
GO:0035304	regulation of protein dephosphorylation	134	24	47.58	1	1
GO:0006833	water transport	138	25	49	1	1
GO:0007030	Golgi organization	177	35	62.84	1	1
GO:0010054	trichoblast differentiation	354	104	125.69	1	1
GO:0009684	indoleacetic acid biosynthetic process	105	16	37.28	1	1
GO:0006486	protein glycosylation	182	21	64.62	1	1
GO:0030003	cellular cation homeostasis	271	38	96.22	1	1
GO:0000165	MAPK cascade	206	40	73.14	1	1
GO:0019684	photosynthesis; light reaction	298	41	105.8	1	1
GO:0000041	transition metal ion transport	221	27	78.47	1	1
GO:0070838	divalent metal ion transport	201	25	71.36	1	1
GO:0050832	defense response to fungus	338	79	120.01	1	1
GO:0009862	systemic acquired resistance; salicylic ...	235	48	83.44	1	1
GO:0019288	isopentenyl diphosphate biosynthetic pro...	226	44	80.24	1	1
GO:0009867	jasmonic acid mediated signaling pathway	270	55	95.86	1	1
GO:0009611	response to wounding	320	67	113.62	1	1
GO:0006816	calcium ion transport	117	15	41.54	1	1
GO:0000902	cell morphogenesis	590	226	209.48	1	1
GO:0010207	photosystem II assembly	167	26	59.29	1	1
GO:0006487	protein N-linked glycosylation	93	9	33.02	1	1
GO:0007033	vacuole organization	54	2	19.17	1	1
GO:0043069	negative regulation of programmed cell d...	165	25	58.58	1	1
GO:0002679	respiratory burst involved in defense re...	121	14	42.96	1	1
GO:0009963	positive regulation of flavonoid biosynt...	103	10	36.57	1	1
GO:0006914	autophagy	71	4	25.21	1	1
GO:0030968	endoplasmic reticulum unfolded protein r...	177	25	62.84	1	1
GO:0016558	protein import into peroxisome matrix	94	7	33.37	1	1
GO:0031348	negative regulation of defense response	261	43	92.67	1	1
GO:0006826	iron ion transport	118	9	41.9	1	1
GO:0010413	glucuronoxylan metabolic process	181	21	64.26	1	1
GO:0045492	xylan biosynthetic process	182	21	64.62	1	1
GO:0006623	protein targeting to vacuole	118	7	41.9	1	1
GO:0010363	regulation of plant-type hypersensitive ...	360	61	127.82	1	1
GO:0010200	response to chitin	417	75	148.06	1	1
GO:0006612	protein targeting to membrane	363	60	128.88	1	1
GO:0010106	cellular response to iron ion starvation	114	5	40.48	1	1
GO:0006119	oxidative phosphorylation	24	5	8.52	1	1
GO:0009692	ethylene metabolic process	117	22	41.54	1	1
GO:0009696	salicylic acid metabolic process	208	41	73.85	1	1
GO:0002376	immune system process	953	282	338.36	1	1
GO:0022898	regulation of transmembrane transporter ...	35	6	12.43	1	1
GO:1901564	organonitrogen compound metabolic proces...	4163	1731	1478.07	1	1
GO:1901568	fatty acid derivative metabolic process	19	9	6.75	1	1
GO:1902903	regulation of supramolecular fiber organ...	113	53	40.12	1	1
GO:0002684	positive regulation of immune system pro...	45	13	15.98	1	1
GO:0044247	cellular polysaccharide catabolic proces...	16	6	5.68	1	1
GO:0044248	cellular catabolic process	1487	444	527.96	1	1
GO:0032268	regulation of cellular protein metabolic...	257	70	91.25	1	1
GO:0010383	cell wall polysaccharide metabolic proce...	236	40	83.79	1	1
GO:0035303	regulation of dephosphorylation	135	24	47.93	1	1
GO:0044237	cellular metabolic process	7941	3049	2819.45	1	1
GO:0044238	primary metabolic process	7445	2956	2643.34	1	1
GO:0046217	indole phytoalexin metabolic process	12	2	4.26	1	1
GO:0046218	indolalkylamine catabolic process	75	11	26.63	1	1
GO:0046219	indolalkylamine biosynthetic process	18	11	6.39	1	1
GO:0009668	plastid membrane organization	194	46	68.88	1	1
GO:0032259	methylation	515	452	182.85	1	1
GO:0009653	anatomical structure morphogenesis	1600	686	568.08	1	1
GO:0016128	phytosteroid metabolic process	123	47	43.67	1	1
GO:1901570	fatty acid derivative biosynthetic proce...	18	9	6.39	1	1
GO:0016129	phytosteroid biosynthetic process	118	44	41.9	1	1
GO:0110053	regulation of actin filament organizatio...	108	52	38.35	1	1
GO:0006101	citrate metabolic process	17	3	6.04	1	1
GO:1901575	organic substance catabolic process	1384	447	491.39	1	1
GO:0035601	protein deacylation	14	6	4.97	1	1
GO:0016116	carotenoid metabolic process	106	23	37.64	1	1
GO:0009683	indoleacetic acid metabolic process	106	16	37.64	1	1
GO:0032271	regulation of protein polymerization	111	53	39.41	1	1
GO:0000305	response to oxygen radical	42	7	14.91	1	1
GO:0019693	ribose phosphate metabolic process	624	290	221.55	1	1
GO:0032956	regulation of actin cytoskeleton organiz...	108	52	38.35	1	1
GO:0032958	inositol phosphate biosynthetic process	65	12	23.08	1	1
GO:0009310	amine catabolic process	113	18	40.12	1	1
GO:0015706	nitrate transport	206	17	73.14	1	1
GO:0016143	S-glycoside metabolic process	195	46	69.23	1	1
GO:0050896	response to stimulus	6067	2031	2154.08	1	1
GO:0016144	S-glycoside biosynthetic process	165	39	58.58	1	1
GO:0009312	oligosaccharide biosynthetic process	46	11	16.33	1	1
GO:0016145	S-glycoside catabolic process	11	4	3.91	1	1
GO:0009314	response to radiation	1228	475	436	1	1
GO:0019362	pyridine nucleotide metabolic process	370	103	131.37	1	1
GO:0019363	pyridine nucleotide biosynthetic process	203	66	72.07	1	1
GO:0032984	protein-containing complex disassembly	25	8	8.88	1	1
GO:0042440	pigment metabolic process	332	84	117.88	1	1
GO:0032989	cellular component morphogenesis	610	231	216.58	1	1
GO:0010346	shoot axis formation	18	8	6.39	1	1
GO:0051667	establishment of plastid localization	103	17	36.57	1	1
GO:0042445	hormone metabolic process	787	207	279.42	1	1
GO:0042446	hormone biosynthetic process	707	183	251.02	1	1
GO:0032970	regulation of actin filament-based proce...	108	52	38.35	1	1
GO:0046939	nucleotide phosphorylation	194	66	68.88	1	1
GO:0009628	response to abiotic stimulus	2700	954	958.63	1	1
GO:0019359	nicotinamide nucleotide biosynthetic pro...	199	66	70.65	1	1
GO:0070482	response to oxygen levels	99	38	35.15	1	1
GO:0042435	indole-containing compound biosynthetic ...	128	25	45.45	1	1
GO:0042436	indole-containing compound catabolic pro...	77	11	27.34	1	1
GO:0051321	meiotic cell cycle	243	138	86.28	1	1
GO:0060255	regulation of macromolecule metabolic pr...	2212	872	785.37	1	1
GO:0010646	regulation of cell communication	140	38	49.71	1	1
GO:0010648	negative regulation of cell communicatio...	67	20	23.79	1	1
GO:0060284	regulation of cell development	15	4	5.33	1	1
GO:0019374	galactolipid metabolic process	99	26	35.15	1	1
GO:0016101	diterpenoid metabolic process	50	19	17.75	1	1
GO:0016102	diterpenoid biosynthetic process	41	15	14.56	1	1
GO:0046903	secretion	48	11	17.04	1	1
GO:0016108	tetraterpenoid metabolic process	106	23	37.64	1	1
GO:0016109	tetraterpenoid biosynthetic process	101	22	35.86	1	1
GO:0009636	response to toxic substance	424	148	150.54	1	1
GO:0043572	plastid fission	20	9	7.1	1	1
GO:0019682	glyceraldehyde-3-phosphate metabolic pro...	329	67	116.81	1	1
GO:0043574	peroxisomal transport	97	8	34.44	1	1
GO:0048583	regulation of response to stimulus	708	148	251.37	1	1
GO:0048588	developmental cell growth	358	103	127.11	1	1
GO:0007602	phototransduction	14	2	4.97	1	1
GO:0030091	protein repair	10	1	3.55	1	1
GO:0042402	cellular biogenic amine catabolic proces...	113	18	40.12	1	1
GO:0051348	negative regulation of transferase activ...	41	14	14.56	1	1
GO:0009308	amine metabolic process	218	56	77.4	1	1
GO:0048571	long-day photoperiodism	24	4	8.52	1	1
GO:0009309	amine biosynthetic process	36	20	12.78	1	1
GO:0044764	multi-organism cellular process	30	14	10.65	1	1
GO:0044089	positive regulation of cellular componen...	105	51	37.28	1	1
GO:0051338	regulation of transferase activity	50	16	17.75	1	1
GO:1902749	regulation of cell cycle G2/M phase tran...	64	57	22.72	1	1
GO:0071941	nitrogen cycle metabolic process	12	2	4.26	1	1
GO:0032200	telomere organization	63	44	22.37	1	1
GO:0044070	regulation of anion transport	41	6	14.56	1	1
GO:0090567	reproductive shoot system development	867	479	307.83	1	1
GO:0015851	nucleobase transport	65	16	23.08	1	1
GO:0019348	dolichol metabolic process	16	6	5.68	1	1
GO:0051644	plastid localization	104	18	36.93	1	1
GO:0010604	positive regulation of macromolecule met...	468	166	166.16	1	1
GO:0010605	negative regulation of macromolecule met...	695	364	246.76	1	1
GO:0051649	establishment of localization in cell	1104	334	391.97	1	1
GO:0048511	rhythmic process	163	32	57.87	1	1
GO:0009607	response to biotic stimulus	1372	423	487.13	1	1
GO:0043543	protein acylation	176	57	62.49	1	1
GO:0090558	plant epidermis development	652	226	231.49	1	1
GO:0009608	response to symbiont	39	4	13.85	1	1
GO:0043549	regulation of kinase activity	45	16	15.98	1	1
GO:0060249	anatomical structure homeostasis	64	44	22.72	1	1
GO:0006220	pyrimidine nucleotide metabolic process	134	127	47.58	1	1
GO:0006221	pyrimidine nucleotide biosynthetic proce...	134	127	47.58	1	1
GO:0044770	cell cycle phase transition	72	62	25.56	1	1
GO:0048545	response to steroid hormone	37	15	13.14	1	1
GO:0006986	response to unfolded protein	179	26	63.55	1	1
GO:0060918	auxin transport	100	40	35.5	1	1
GO:0016999	antibiotic metabolic process	448	91	159.06	1	1
GO:0044042	glucan metabolic process	376	133	133.5	1	1
GO:0071900	regulation of protein serine/threonine k...	43	15	15.27	1	1
GO:0071901	negative regulation of protein serine/th...	40	14	14.2	1	1
GO:0051603	proteolysis involved in cellular protein...	403	175	143.08	1	1
GO:0044038	cell wall macromolecule biosynthetic pro...	194	24	68.88	1	1
GO:0006928	movement of cell or subcellular componen...	63	20	22.37	1	1
GO:0051606	detection of stimulus	139	32	49.35	1	1
GO:0010467	gene expression	3096	1396	1099.23	1	1
GO:1901661	quinone metabolic process	36	16	12.78	1	1
GO:0042168	heme metabolic process	27	8	9.59	1	1
GO:0015849	organic acid transport	271	77	96.22	1	1
GO:0042157	lipoprotein metabolic process	155	44	55.03	1	1
GO:0042158	lipoprotein biosynthetic process	155	44	55.03	1	1
GO:0001933	negative regulation of protein phosphory...	42	14	14.91	1	1
GO:0046031	ADP metabolic process	195	66	69.23	1	1
GO:0050801	ion homeostasis	329	45	116.81	1	1
GO:1901657	glycosyl compound metabolic process	227	62	80.6	1	1
GO:0015833	peptide transport	1059	336	376	1	1
GO:0048506	regulation of timing of meristematic pha...	28	8	9.94	1	1
GO:0046034	ATP metabolic process	224	71	79.53	1	1
GO:0042181	ketone biosynthetic process	37	16	13.14	1	1
GO:0042182	ketone catabolic process	93	38	33.02	1	1
GO:0006935	chemotaxis	16	3	5.68	1	1
GO:0032787	monocarboxylic acid metabolic process	1279	354	454.11	1	1
GO:0052803	imidazole-containing compound metabolic ...	10	6	3.55	1	1
GO:0042126	nitrate metabolic process	11	2	3.91	1	1
GO:0010410	hemicellulose metabolic process	200	28	71.01	1	1
GO:0044706	multi-multicellular organism process	243	75	86.28	1	1
GO:0090502	RNA phosphodiester bond hydrolysis; endo...	16	16	5.68	1	1
GO:1901615	organic hydroxy compound metabolic proce...	729	218	258.83	1	1
GO:0098771	inorganic ion homeostasis	240	34	85.21	1	1
GO:0023051	regulation of signaling	137	37	48.64	1	1
GO:0023052	signaling	1546	496	548.91	1	1
GO:0023056	positive regulation of signaling	29	8	10.3	1	1
GO:0023057	negative regulation of signaling	67	20	23.79	1	1
GO:0098727	maintenance of cell number	63	39	22.37	1	1
GO:0042135	neurotransmitter catabolic process	52	13	18.46	1	1
GO:0031503	protein-containing complex localization	67	52	23.79	1	1
GO:0009438	methylglyoxal metabolic process	93	38	33.02	1	1
GO:0061572	actin filament bundle organization	11	2	3.91	1	1
GO:0006066	alcohol metabolic process	175	41	62.13	1	1
GO:0090693	plant organ senescence	67	10	23.79	1	1
GO:0090696	post-embryonic plant organ development	325	192	115.39	1	1
GO:0031399	regulation of protein modification proce...	194	50	68.88	1	1
GO:0001763	morphogenesis of a branching structure	20	8	7.1	1	1
GO:0090697	post-embryonic plant organ morphogenesis	244	168	86.63	1	1
GO:0006081	cellular aldehyde metabolic process	423	105	150.19	1	1
GO:0006082	organic acid metabolic process	1887	602	669.98	1	1
GO:0098732	macromolecule deacylation	14	6	4.97	1	1
GO:0006767	water-soluble vitamin metabolic process	43	20	15.27	1	1
GO:0006089	lactate metabolic process	92	38	32.66	1	1
GO:0016093	polyprenol metabolic process	18	6	6.39	1	1
GO:0016094	polyprenol biosynthetic process	16	6	5.68	1	1
GO:0023014	signal transduction by protein phosphory...	206	40	73.14	1	1
GO:0009403	toxin biosynthetic process	12	2	4.26	1	1
GO:0009404	toxin metabolic process	223	60	79.18	1	1
GO:0008544	epidermis development	29	22	10.3	1	1
GO:0006073	cellular glucan metabolic process	376	133	133.5	1	1
GO:0006074	(1->3)-beta-D-glucan metabolic process	13	6	4.62	1	1
GO:0043624	cellular protein complex disassembly	24	7	8.52	1	1
GO:0006754	ATP biosynthetic process	205	66	72.79	1	1
GO:0006757	ATP generation from ADP	193	66	68.52	1	1
GO:0062012	regulation of small molecule metabolic p...	49	11	17.4	1	1
GO:0006787	porphyrin-containing compound catabolic ...	61	10	21.66	1	1
GO:1903959	regulation of anion transmembrane transp...	41	6	14.56	1	1
GO:0097366	response to bronchodilator	21	3	7.46	1	1
GO:0043647	inositol phosphate metabolic process	88	14	31.24	1	1
GO:0019439	aromatic compound catabolic process	474	117	168.29	1	1
GO:0006778	porphyrin-containing compound metabolic ...	217	44	77.05	1	1
GO:0006779	porphyrin-containing compound biosynthet...	149	32	52.9	1	1
GO:0006720	isoprenoid metabolic process	455	132	161.55	1	1
GO:0043632	modification-dependent macromolecule cat...	320	126	113.62	1	1
GO:0006721	terpenoid metabolic process	257	83	91.25	1	1
GO:0009199	ribonucleoside triphosphate metabolic pr...	224	71	79.53	1	1
GO:0031667	response to nutrient levels	325	57	115.39	1	1
GO:0006725	cellular aromatic compound metabolic pro...	4538	1908	1611.21	1	1
GO:0016053	organic acid biosynthetic process	1136	365	403.34	1	1
GO:0016054	organic acid catabolic process	379	107	134.56	1	1
GO:0007167	enzyme linked receptor protein signaling...	124	58	44.03	1	1
GO:1901463	regulation of tetrapyrrole biosynthetic ...	16	2	5.68	1	1
GO:1905957	regulation of cellular response to alcoh...	51	16	18.11	1	1
GO:0055065	metal ion homeostasis	220	32	78.11	1	1
GO:0006714	sesquiterpenoid metabolic process	46	14	16.33	1	1
GO:1905958	negative regulation of cellular response...	30	9	10.65	1	1
GO:1905959	positive regulation of cellular response...	18	6	6.39	1	1
GO:0055069	zinc ion homeostasis	23	2	8.17	1	1
GO:2000030	regulation of response to red or far red...	30	8	10.65	1	1
GO:0031323	regulation of cellular metabolic process	2200	832	781.11	1	1
GO:0031324	negative regulation of cellular metaboli...	481	255	170.78	1	1
GO:0019400	alditol metabolic process	18	6	6.39	1	1
GO:0031327	negative regulation of cellular biosynth...	408	235	144.86	1	1
GO:0090626	plant epidermis morphogenesis	289	123	102.61	1	1
GO:0006743	ubiquinone metabolic process	23	13	8.17	1	1
GO:0097659	nucleic acid-templated transcription	1938	735	688.09	1	1
GO:0010166	wax metabolic process	17	9	6.04	1	1
GO:0010167	response to nitrate	197	11	69.94	1	1
GO:0052545	callose localization	96	18	34.08	1	1
GO:0009166	nucleotide catabolic process	195	66	69.23	1	1
GO:0055080	cation homeostasis	306	43	108.65	1	1
GO:0009167	purine ribonucleoside monophosphate meta...	233	75	82.73	1	1
GO:0055081	anion homeostasis	22	2	7.81	1	1
GO:0030855	epithelial cell differentiation	29	22	10.3	1	1
GO:0055083	monovalent inorganic anion homeostasis	14	2	4.97	1	1
GO:0006732	coenzyme metabolic process	570	193	202.38	1	1
GO:0055086	nucleobase-containing small molecule met...	831	393	295.05	1	1
GO:0006739	NADP metabolic process	182	39	64.62	1	1
GO:0055076	transition metal ion homeostasis	171	18	60.71	1	1
GO:0044839	cell cycle G2/M phase transition	65	58	23.08	1	1
GO:0007127	meiosis I	147	96	52.19	1	1
GO:0031334	positive regulation of protein complex a...	104	51	36.93	1	1
GO:1901420	negative regulation of response to alcoh...	30	9	10.65	1	1
GO:0009185	ribonucleoside diphosphate metabolic pro...	195	66	69.23	1	1
GO:1901421	positive regulation of response to alcoh...	18	6	6.39	1	1
GO:0034645	cellular macromolecule biosynthetic proc...	3289	1366	1167.76	1	1
GO:0070297	regulation of phosphorelay signal transd...	15	4	5.33	1	1
GO:0070298	negative regulation of phosphorelay sign...	12	4	4.26	1	1
GO:0016042	lipid catabolic process	248	73	88.05	1	1
GO:0090304	nucleic acid metabolic process	3307	1504	1174.15	1	1
GO:0098869	cellular oxidant detoxification	10	3	3.55	1	1
GO:0042278	purine nucleoside metabolic process	14	8	4.97	1	1
GO:0009179	purine ribonucleoside diphosphate metabo...	195	66	69.23	1	1
GO:1901419	regulation of response to alcohol	51	16	18.11	1	1
GO:0042221	response to chemical	3518	1099	1249.06	1	1
GO:0051168	nuclear export	72	55	25.56	1	1
GO:0009123	nucleoside monophosphate metabolic proce...	236	77	83.79	1	1
GO:0051169	nuclear transport	153	111	54.32	1	1
GO:0009124	nucleoside monophosphate biosynthetic pr...	214	71	75.98	1	1
GO:0009126	purine nucleoside monophosphate metaboli...	233	75	82.73	1	1
GO:0032870	cellular response to hormone stimulus	851	215	302.15	1	1
GO:0046838	phosphorylated carbohydrate dephosphoryl...	23	2	8.17	1	1
GO:0009127	purine nucleoside monophosphate biosynth...	212	70	75.27	1	1
GO:0018393	internal peptidyl-lysine acetylation	13	10	4.62	1	1
GO:0018394	peptidyl-lysine acetylation	13	10	4.62	1	1
GO:0032879	regulation of localization	205	38	72.79	1	1
GO:0051156	glucose 6-phosphate metabolic process	178	39	63.2	1	1
GO:0009112	nucleobase metabolic process	20	6	7.1	1	1
GO:0043450	alkene biosynthetic process	117	22	41.54	1	1
GO:0048464	flower calyx development	73	66	25.92	1	1
GO:0048465	corolla development	98	74	34.79	1	1
GO:0048466	androecium development	153	58	54.32	1	1
GO:0048469	cell maturation	324	103	115.04	1	1
GO:0051186	cofactor metabolic process	1067	303	378.84	1	1
GO:0009141	nucleoside triphosphate metabolic proces...	227	72	80.6	1	1
GO:0009144	purine nucleoside triphosphate metabolic...	226	71	80.24	1	1
GO:0043480	pigment accumulation in tissues	110	46	39.06	1	1
GO:0030832	regulation of actin filament length	108	52	38.35	1	1
GO:0009145	purine nucleoside triphosphate biosynthe...	207	66	73.5	1	1
GO:0051170	import into nucleus	104	80	36.93	1	1
GO:0030838	positive regulation of actin filament po...	102	50	36.22	1	1
GO:0097305	response to alcohol	594	161	210.9	1	1
GO:0097306	cellular response to alcohol	254	63	90.18	1	1
GO:0051172	negative regulation of nitrogen compound...	464	255	164.74	1	1
GO:0051174	regulation of phosphorus metabolic proce...	190	42	67.46	1	1
GO:0051179	localization	2991	866	1061.95	1	1
GO:0071824	protein-DNA complex subunit organization	20	10	7.1	1	1
GO:0009135	purine nucleoside diphosphate metabolic ...	195	66	69.23	1	1
GO:0071826	ribonucleoprotein complex subunit organi...	12	8	4.26	1	1
GO:0043473	pigmentation	110	46	39.06	1	1
GO:1990748	cellular detoxification	10	3	3.55	1	1
GO:0043476	pigment accumulation	110	46	39.06	1	1
GO:0022610	biological adhesion	91	38	32.31	1	1
GO:0043478	pigment accumulation in response to UV l...	110	46	39.06	1	1
GO:0043479	pigment accumulation in tissues in respo...	110	46	39.06	1	1
GO:0022611	dormancy process	143	84	50.77	1	1
GO:0098813	nuclear chromosome segregation	187	116	66.39	1	1
GO:0022613	ribonucleoprotein complex biogenesis	339	174	120.36	1	1
GO:0051129	negative regulation of cellular componen...	22	12	7.81	1	1
GO:1902579	multi-organism localization	10	2	3.55	1	1
GO:1901401	regulation of tetrapyrrole metabolic pro...	20	2	7.1	1	1
GO:0031497	chromatin assembly	27	19	9.59	1	1
GO:0071840	cellular component organization or bioge...	3155	1435	1120.18	1	1
GO:0050657	nucleic acid transport	68	53	24.14	1	1
GO:0050658	RNA transport	68	53	24.14	1	1
GO:0043412	macromolecule modification	2082	933	739.21	1	1
GO:0043413	macromolecule glycosylation	182	21	64.62	1	1
GO:0043414	macromolecule methylation	515	452	182.85	1	1
GO:0010101	post-embryonic root morphogenesis	50	22	17.75	1	1
GO:0010104	regulation of ethylene-activated signali...	15	4	5.33	1	1
GO:0009101	glycoprotein biosynthetic process	182	21	64.62	1	1
GO:0052386	cell wall thickening	48	12	17.04	1	1
GO:0035966	response to topologically incorrect prot...	359	113	127.46	1	1
GO:0035967	cellular response to topologically incor...	179	26	63.55	1	1
GO:0051130	positive regulation of cellular componen...	148	75	52.55	1	1
GO:0043449	cellular alkene metabolic process	117	22	41.54	1	1
GO:0061647	histone H3-K9 modification	181	172	64.26	1	1
GO:1902531	regulation of intracellular signal trans...	31	8	11.01	1	1
GO:0048447	sepal morphogenesis	70	65	24.85	1	1
GO:0008300	isoprenoid catabolic process	11	5	3.91	1	1
GO:0022604	regulation of cell morphogenesis	90	39	31.95	1	1
GO:0009292	genetic transfer	30	14	10.65	1	1
GO:0052314	phytoalexin metabolic process	12	2	4.26	1	1
GO:0033238	regulation of cellular amine metabolic p...	12	3	4.26	1	1
GO:0052315	phytoalexin biosynthetic process	12	2	4.26	1	1
GO:0052317	camalexin metabolic process	11	2	3.91	1	1
GO:0071806	protein transmembrane transport	119	15	42.25	1	1
GO:0015672	monovalent inorganic cation transport	186	23	66.04	1	1
GO:0002253	activation of immune response	33	8	11.72	1	1
GO:0043401	steroid hormone mediated signaling pathw...	37	15	13.14	1	1
GO:0006811	ion transport	1053	197	373.87	1	1
GO:0043408	regulation of MAPK cascade	15	3	5.33	1	1
GO:0043409	negative regulation of MAPK cascade	13	2	4.62	1	1
GO:0009991	response to extracellular stimulus	362	66	128.53	1	1
GO:0009260	ribonucleotide biosynthetic process	362	202	128.53	1	1
GO:0009251	glucan catabolic process	16	6	5.68	1	1
GO:0000910	cytokinesis	212	165	75.27	1	1
GO:0009259	ribonucleotide metabolic process	460	254	163.32	1	1
GO:0042773	ATP synthesis coupled electron transport	21	5	7.46	1	1
GO:0030522	intracellular receptor signaling pathway	15	2	5.33	1	1
GO:0097435	supramolecular fiber organization	237	116	84.15	1	1
GO:0051261	protein depolymerization	14	4	4.97	1	1
GO:0061458	reproductive system development	1597	753	567.01	1	1
GO:0042044	fluid transport	138	25	49	1	1
GO:0002239	response to oomycetes	13	1	4.62	1	1
GO:0071554	cell wall organization or biogenesis	788	301	279.78	1	1
GO:0009987	cellular process	10037	3802	3563.63	1	1
GO:0051253	negative regulation of RNA metabolic pro...	391	227	138.82	1	1
GO:0098581	detection of external biotic stimulus	17	4	6.04	1	1
GO:0051254	positive regulation of RNA metabolic pro...	420	154	149.12	1	1
GO:0098586	cellular response to virus	103	72	36.57	1	1
GO:0070085	glycosylation	182	21	64.62	1	1
GO:0009218	pyrimidine ribonucleotide metabolic proc...	133	127	47.22	1	1
GO:1900673	olefin metabolic process	117	22	41.54	1	1
GO:1900674	olefin biosynthetic process	117	22	41.54	1	1
GO:0000097	sulfur amino acid biosynthetic process	298	101	105.8	1	1
GO:0022414	reproductive process	2109	998	748.8	1	1
GO:0040008	regulation of growth	294	155	104.38	1	1
GO:0042743	hydrogen peroxide metabolic process	319	68	113.26	1	1
GO:0010927	cellular component assembly involved in ...	26	8	9.23	1	1
GO:0060560	developmental growth involved in morphog...	503	176	178.59	1	1
GO:1902680	positive regulation of RNA biosynthetic ...	420	154	149.12	1	1
GO:0051273	beta-glucan metabolic process	139	60	49.35	1	1
GO:0051274	beta-glucan biosynthetic process	93	48	33.02	1	1
GO:0010232	vascular transport	15	4	5.33	1	1
GO:0043170	macromolecule metabolic process	5777	2418	2051.12	1	1
GO:0046390	ribose phosphate biosynthetic process	362	202	128.53	1	1
GO:0010941	regulation of cell death	392	73	139.18	1	1
GO:1902679	negative regulation of RNA biosynthetic ...	385	227	136.69	1	1
GO:0071514	genetic imprinting	12	8	4.26	1	1
GO:0032535	regulation of cellular component size	164	77	58.23	1	1
GO:0033013	tetrapyrrole metabolic process	218	45	77.4	1	1
GO:0045184	establishment of protein localization	959	303	340.49	1	1
GO:0099402	plant organ development	1381	573	490.32	1	1
GO:0033015	tetrapyrrole catabolic process	61	10	21.66	1	1
GO:0098543	detection of other organism	16	4	5.68	1	1
GO:0071545	inositol phosphate catabolic process	23	2	8.17	1	1
GO:0070727	cellular macromolecule localization	972	299	345.11	1	1
GO:0019222	regulation of metabolic process	2530	937	898.27	1	1
GO:0002790	peptide secretion	19	7	6.75	1	1
GO:0033043	regulation of organelle organization	245	131	86.99	1	1
GO:0052482	defense response by cell wall thickening	16	2	5.68	1	1
GO:0006568	tryptophan metabolic process	91	18	32.31	1	1
GO:0009201	ribonucleoside triphosphate biosynthetic...	205	66	72.79	1	1
GO:0051248	negative regulation of protein metabolic...	60	21	21.3	1	1
GO:0009205	purine ribonucleoside triphosphate metab...	224	71	79.53	1	1
GO:0009206	purine ribonucleoside triphosphate biosy...	205	66	72.79	1	1
GO:0022402	cell cycle process	574	369	203.8	1	1
GO:0051234	establishment of localization	2807	796	996.62	1	1
GO:1902644	tertiary alcohol metabolic process	41	13	14.56	1	1
GO:0033036	macromolecule localization	1224	404	434.58	1	1
GO:0051235	maintenance of location	97	54	34.44	1	1
GO:0019219	regulation of nucleobase-containing comp...	1867	754	662.88	1	1
GO:1902645	tertiary alcohol biosynthetic process	35	10	12.43	1	1
GO:0051236	establishment of RNA localization	68	53	24.14	1	1
GO:0022406	membrane docking	22	2	7.81	1	1
GO:0046365	monosaccharide catabolic process	96	36	34.08	1	1
GO:0031163	metallo-sulfur cluster assembly	95	26	33.73	1	1
GO:1901292	nucleoside phosphate catabolic process	195	66	69.23	1	1
GO:0032501	multicellular organismal process	3439	1481	1221.01	1	1
GO:1901293	nucleoside phosphate biosynthetic proces...	462	265	164.03	1	1
GO:0032506	cytokinetic process	204	162	72.43	1	1
GO:0000079	regulation of cyclin-dependent protein s...	27	12	9.59	1	1
GO:0006586	indolalkylamine metabolic process	91	18	32.31	1	1
GO:0045143	homologous chromosome segregation	87	58	30.89	1	1
GO:0006576	cellular biogenic amine metabolic proces...	150	36	53.26	1	1
GO:1903825	organic acid transmembrane transport	20	6	7.1	1	1
GO:0009798	axis specification	89	71	31.6	1	1
GO:0009064	glutamine family amino acid metabolic pr...	34	19	12.07	1	1
GO:0071395	cellular response to jasmonic acid stimu...	270	55	95.86	1	1
GO:0009066	aspartate family amino acid metabolic pr...	139	80	49.35	1	1
GO:0071396	cellular response to lipid	358	103	127.11	1	1
GO:1902600	proton transmembrane transport	92	10	32.66	1	1
GO:0000725	recombinational repair	66	51	23.43	1	1
GO:0031122	cytoplasmic microtubule organization	21	7	7.46	1	1
GO:0009056	catabolic process	1661	502	589.74	1	1
GO:0009059	macromolecule biosynthetic process	3384	1408	1201.49	1	1
GO:0009081	branched-chain amino acid metabolic proc...	18	8	6.39	1	1
GO:0006547	histidine metabolic process	10	6	3.55	1	1
GO:0071695	anatomical structure maturation	483	187	171.49	1	1
GO:0046677	response to antibiotic	661	183	234.69	1	1
GO:0042866	pyruvate biosynthetic process	193	66	68.52	1	1
GO:0071367	cellular response to brassinosteroid sti...	37	15	13.14	1	1
GO:0009756	carbohydrate mediated signaling	106	58	37.64	1	1
GO:0071368	cellular response to cytokinin stimulus	74	23	26.27	1	1
GO:0010022	meristem determinacy	13	6	4.62	1	1
GO:0007049	cell cycle	737	456	261.67	1	1
GO:0001505	regulation of neurotransmitter levels	66	18	23.43	1	1
GO:0098660	inorganic ion transmembrane transport	134	20	47.58	1	1
GO:1901987	regulation of cell cycle phase transitio...	68	59	24.14	1	1
GO:0008150	biological_process	17468	6202	6202	1	1
GO:0071383	cellular response to steroid hormone sti...	37	15	13.14	1	1
GO:0008154	actin polymerization or depolymerization	116	54	41.19	1	1
GO:0071669	plant-type cell wall organization or bio...	389	155	138.11	1	1
GO:0071370	cellular response to gibberellin stimulu...	74	31	26.27	1	1
GO:0098657	import into cell	31	15	11.01	1	1
GO:0018198	peptidyl-cysteine modification	16	4	5.68	1	1
GO:0043254	regulation of protein complex assembly	112	53	39.77	1	1
GO:0009719	response to endogenous stimulus	1711	524	607.49	1	1
GO:0031109	microtubule polymerization or depolymeri...	73	49	25.92	1	1
GO:0033865	nucleoside bisphosphate metabolic proces...	93	51	33.02	1	1
GO:0051028	mRNA transport	61	47	21.66	1	1
GO:0033866	nucleoside bisphosphate biosynthetic pro...	19	6	6.75	1	1
GO:0017014	protein nitrosylation	15	4	5.33	1	1
GO:0021700	developmental maturation	492	189	174.68	1	1
GO:0009746	response to hexose	168	50	59.65	1	1
GO:0043288	apocarotenoid metabolic process	41	13	14.56	1	1
GO:0006694	steroid biosynthetic process	215	86	76.34	1	1
GO:0043289	apocarotenoid biosynthetic process	35	10	12.43	1	1
GO:0019757	glycosinolate metabolic process	195	46	69.23	1	1
GO:0019758	glycosinolate biosynthetic process	165	39	58.58	1	1
GO:0019759	glycosinolate catabolic process	11	4	3.91	1	1
GO:0034293	sexual sporulation	51	19	18.11	1	1
GO:0065003	protein-containing complex assembly	623	263	221.2	1	1
GO:0065007	biological regulation	5141	1783	1825.31	1	1
GO:1902410	mitotic cytokinetic process	204	162	72.43	1	1
GO:0065009	regulation of molecular function	239	64	84.86	1	1
GO:0048284	organelle fusion	49	40	17.4	1	1
GO:0046490	isopentenyl diphosphate metabolic proces...	230	46	81.66	1	1
GO:0071616	acyl-CoA biosynthetic process	12	4	4.26	1	1
GO:0017038	protein import	218	95	77.4	1	1
GO:0048278	vesicle docking	21	2	7.46	1	1
GO:0033875	ribonucleoside bisphosphate metabolic pr...	93	51	33.02	1	1
GO:0051716	cellular response to stimulus	2412	797	856.38	1	1
GO:0036294	cellular response to decreased oxygen le...	24	8	8.52	1	1
GO:0070828	heterochromatin organization	12	12	4.26	1	1
GO:0009700	indole phytoalexin biosynthetic process	12	2	4.26	1	1
GO:0006650	glycerophospholipid metabolic process	184	51	65.33	1	1
GO:0046460	neutral lipid biosynthetic process	16	3	5.68	1	1
GO:0034250	positive regulation of cellular amide me...	18	3	6.39	1	1
GO:0046463	acylglycerol biosynthetic process	16	3	5.68	1	1
GO:0017000	antibiotic biosynthetic process	275	54	97.64	1	1
GO:0017001	antibiotic catabolic process	72	12	25.56	1	1
GO:0045229	external encapsulating structure organiz...	472	208	167.58	1	1
GO:1904062	regulation of cation transmembrane trans...	78	10	27.69	1	1
GO:0046467	membrane lipid biosynthetic process	146	43	51.84	1	1
GO:0019742	pentacyclic triterpenoid metabolic proce...	38	18	13.49	1	1
GO:0035821	modification of morphology or physiology...	112	76	39.77	1	1
GO:0034284	response to monosaccharide	172	50	61.07	1	1
GO:0034285	response to disaccharide	207	56	73.5	1	1
GO:0035825	homologous recombination	145	95	51.48	1	1
GO:2001141	regulation of RNA biosynthetic process	1743	663	618.85	1	1
GO:0046483	heterocycle metabolic process	4283	1865	1520.68	1	1
GO:0009890	negative regulation of biosynthetic proc...	412	235	146.28	1	1
GO:0009891	positive regulation of biosynthetic proc...	554	169	196.7	1	1
GO:0046486	glycerolipid metabolic process	203	56	72.07	1	1
GO:0042592	homeostatic process	451	112	160.13	1	1
GO:0042594	response to starvation	295	52	104.74	1	1
GO:0043933	protein-containing complex subunit organ...	637	267	226.17	1	1
GO:0043934	sporulation	51	19	18.11	1	1
GO:0046471	phosphatidylglycerol metabolic process	64	19	22.72	1	1
GO:0051704	multi-organism process	1887	672	669.98	1	1
GO:0071496	cellular response to external stimulus	342	64	121.43	1	1
GO:0080090	regulation of primary metabolic process	2177	815	772.94	1	1
GO:0043207	response to external biotic stimulus	1371	422	486.77	1	1
GO:1904029	regulation of cyclin-dependent protein k...	27	12	9.59	1	1
GO:0006643	membrane lipid metabolic process	162	46	57.52	1	1
GO:0045934	negative regulation of nucleobase-contai...	403	236	143.08	1	1
GO:0045935	positive regulation of nucleobase-contai...	433	159	153.74	1	1
GO:0045936	negative regulation of phosphate metabol...	44	14	15.62	1	1
GO:0034248	regulation of cellular amide metabolic p...	62	18	22.01	1	1
GO:0006637	acyl-CoA metabolic process	88	49	31.24	1	1
GO:0071462	cellular response to water stimulus	65	13	23.08	1	1
GO:0006638	neutral lipid metabolic process	19	4	6.75	1	1
GO:0006639	acylglycerol metabolic process	19	4	6.75	1	1
GO:0036211	protein modification process	1719	670	610.33	1	1
GO:0042558	pteridine-containing compound metabolic ...	19	6	6.75	1	1
GO:0042559	pteridine-containing compound biosynthet...	11	4	3.91	1	1
GO:0006304	DNA modification	183	159	64.97	1	1
GO:0006305	DNA alkylation	180	158	63.91	1	1
GO:0071450	cellular response to oxygen radical	10	3	3.55	1	1
GO:0104004	cellular response to environmental stimu...	162	34	57.52	1	1
GO:0071451	cellular response to superoxide	10	3	3.55	1	1
GO:1904030	negative regulation of cyclin-dependent ...	27	12	9.59	1	1
GO:0071453	cellular response to oxygen levels	24	8	8.52	1	1
GO:0070592	cell wall polysaccharide biosynthetic pr...	194	24	68.88	1	1
GO:0009889	regulation of biosynthetic process	2013	761	714.71	1	1
GO:0005996	monosaccharide metabolic process	325	158	115.39	1	1
GO:0071483	cellular response to blue light	20	2	7.1	1	1
GO:0010876	lipid localization	198	92	70.3	1	1
GO:1903506	regulation of nucleic acid-templated tra...	1743	663	618.85	1	1
GO:1903507	negative regulation of nucleic acid-temp...	385	227	136.69	1	1
GO:1903508	positive regulation of nucleic acid-temp...	420	154	149.12	1	1
GO:0071489	cellular response to red or far red ligh...	45	7	15.98	1	1
GO:0009820	alkaloid metabolic process	13	3	4.62	1	1
GO:0071478	cellular response to radiation	77	13	27.34	1	1
GO:0032412	regulation of ion transmembrane transpor...	35	6	12.43	1	1
GO:0072596	establishment of protein localization to...	70	19	24.85	1	1
GO:0072598	protein localization to chloroplast	70	19	24.85	1	1
GO:0006498	N-terminal protein lipidation	145	38	51.48	1	1
GO:0009812	flavonoid metabolic process	228	41	80.95	1	1
GO:0071427	mRNA-containing ribonucleoprotein comple...	61	47	21.66	1	1
GO:0048764	trichoblast maturation	323	103	114.68	1	1
GO:0019852	L-ascorbic acid metabolic process	14	7	4.97	1	1
GO:0061982	meiosis I cell cycle process	148	96	52.55	1	1
GO:0033554	cellular response to stress	1316	423	467.24	1	1
GO:0033559	unsaturated fatty acid metabolic process	68	13	24.14	1	1
GO:0008213	protein alkylation	290	250	102.96	1	1
GO:0090066	regulation of anatomical structure size	164	77	58.23	1	1
GO:0070585	protein localization to mitochondrion	105	81	37.28	1	1
GO:0005984	disaccharide metabolic process	187	49	66.39	1	1
GO:0009838	abscission	50	16	17.75	1	1
GO:0070589	cellular component macromolecule biosynt...	194	24	68.88	1	1
GO:0006469	negative regulation of protein kinase ac...	41	14	14.56	1	1
GO:0090056	regulation of chlorophyll metabolic proc...	18	2	6.39	1	1
GO:0005976	polysaccharide metabolic process	659	205	233.98	1	1
GO:0045786	negative regulation of cell cycle	48	26	17.04	1	1
GO:0051817	modification of morphology or physiology...	112	76	39.77	1	1
GO:0043038	amino acid activation	45	31	15.98	1	1
GO:0043039	tRNA aminoacylation	45	31	15.98	1	1
GO:0032409	regulation of transporter activity	35	6	12.43	1	1
GO:0031050	dsRNA processing	140	94	49.71	1	1
GO:0061919	process utilizing autophagic mechanism	71	4	25.21	1	1
GO:0034762	regulation of transmembrane transport	117	16	41.54	1	1
GO:0034765	regulation of ion transmembrane transpor...	117	16	41.54	1	1
GO:0009806	lignan metabolic process	13	4	4.62	1	1
GO:0006475	internal protein amino acid acetylation	13	10	4.62	1	1
GO:0006476	protein deacetylation	14	6	4.97	1	1
GO:0006479	protein methylation	290	250	102.96	1	1
GO:0046165	alcohol biosynthetic process	119	28	42.25	1	1
GO:0033517	myo-inositol hexakisphosphate metabolic ...	64	12	22.72	1	1
GO:0034754	cellular hormone metabolic process	164	33	58.23	1	1
GO:0072521	purine-containing compound metabolic pro...	382	166	135.63	1	1
GO:0071407	cellular response to organic cyclic comp...	372	80	132.08	1	1
GO:0072524	pyridine-containing compound metabolic p...	377	106	133.85	1	1
GO:0072527	pyrimidine-containing compound metabolic...	149	129	52.9	1	1
GO:0072511	divalent inorganic cation transport	203	25	72.07	1	1
GO:0015980	energy derivation by oxidation of organi...	107	26	37.99	1	1
GO:0022900	electron transport chain	95	12	33.73	1	1
GO:0050918	positive chemotaxis	16	3	5.68	1	1
GO:0045730	respiratory burst	121	14	42.96	1	1
GO:0046173	polyol biosynthetic process	69	12	24.5	1	1
GO:0034728	nucleosome organization	17	9	6.04	1	1
GO:0052249	modulation of RNA levels in other organi...	102	72	36.22	1	1
GO:0034032	purine nucleoside bisphosphate metabolic...	93	51	33.02	1	1
GO:0140056	organelle localization by membrane tethe...	22	2	7.81	1	1
GO:0010563	negative regulation of phosphorus metabo...	44	14	15.62	1	1
GO:0008064	regulation of actin polymerization or de...	108	52	38.35	1	1
GO:0015919	peroxisomal membrane transport	94	7	33.37	1	1
GO:0009566	fertilization	31	12	11.01	1	1
GO:0051596	methylglyoxal catabolic process	93	38	33.02	1	1
GO:0010556	regulation of macromolecule biosynthetic...	1862	737	661.1	1	1
GO:0010558	negative regulation of macromolecule bio...	400	235	142.02	1	1
GO:0071166	ribonucleoprotein complex localization	67	52	23.79	1	1
GO:0072503	cellular divalent inorganic cation homeo...	46	9	16.33	1	1
GO:0006402	mRNA catabolic process	111	20	39.41	1	1
GO:0072505	divalent inorganic anion homeostasis	15	2	5.33	1	1
GO:0006403	RNA localization	68	53	24.14	1	1
GO:0009559	embryo sac central cell differentiation	17	10	6.04	1	1
GO:0072506	trivalent inorganic anion homeostasis	14	2	4.97	1	1
GO:0072507	divalent inorganic cation homeostasis	54	10	19.17	1	1
GO:0042325	regulation of phosphorylation	51	17	18.11	1	1
GO:0009583	detection of light stimulus	15	2	5.33	1	1
GO:0042326	negative regulation of phosphorylation	42	14	14.91	1	1
GO:0140029	exocytic process	21	2	7.46	1	1
GO:0044106	cellular amine metabolic process	160	39	56.81	1	1
GO:0050794	regulation of cellular process	3690	1320	1310.13	1	1
GO:0090701	specification of plant organ identity	23	10	8.17	1	1
GO:0140013	meiotic nuclear division	192	118	68.17	1	1
GO:0030148	sphingolipid biosynthetic process	41	14	14.56	1	1
GO:0042330	taxis	16	3	5.68	1	1
GO:0048869	cellular developmental process	1249	512	443.46	1	1
GO:1902221	erythrose 4-phosphate/phosphoenolpyruvat...	11	2	3.91	1	1
GO:0061727	methylglyoxal catabolic process to lacta...	92	38	32.66	1	1
GO:0048856	anatomical structure development	3647	1569	1294.86	1	1
GO:0072662	protein localization to peroxisome	96	8	34.08	1	1
GO:0072663	establishment of protein localization to...	96	8	34.08	1	1
GO:0072665	protein localization to vacuole	118	7	41.9	1	1
GO:0006163	purine nucleotide metabolic process	359	158	127.46	1	1
GO:0072666	establishment of protein localization to...	118	7	41.9	1	1
GO:0006165	nucleoside diphosphate phosphorylation	193	66	68.52	1	1
GO:0035383	thioester metabolic process	88	49	31.24	1	1
GO:0035384	thioester biosynthetic process	12	4	4.26	1	1
GO:0044260	cellular macromolecule metabolic process	4951	2062	1757.85	1	1
GO:0072655	establishment of protein localization to...	105	81	37.28	1	1
GO:0072657	protein localization to membrane	366	62	129.95	1	1
GO:0044264	cellular polysaccharide metabolic proces...	566	160	200.96	1	1
GO:0033673	negative regulation of kinase activity	41	14	14.56	1	1
GO:0015766	disaccharide transport	10	4	3.55	1	1
GO:0003006	developmental process involved in reprod...	1930	905	685.25	1	1
GO:0050778	positive regulation of immune response	45	13	15.98	1	1
GO:0018022	peptidyl-lysine methylation	235	219	83.44	1	1
GO:0044257	cellular protein catabolic process	432	183	153.38	1	1
GO:0044283	small molecule biosynthetic process	1338	450	475.06	1	1
GO:0010393	galacturonan metabolic process	56	20	19.88	1	1
GO:0035670	plant-type ovary development	142	65	50.42	1	1
GO:0071103	DNA conformation change	54	39	19.17	1	1
GO:0052018	modulation by symbiont of RNA levels in ...	102	72	36.22	1	1
GO:0070647	protein modification by small protein co...	287	120	101.9	1	1
GO:0044270	cellular nitrogen compound catabolic pro...	474	117	168.29	1	1
GO:0000375	RNA splicing; via transesterification re...	106	57	37.64	1	1
GO:0015772	oligosaccharide transport	10	4	3.55	1	1
GO:0044277	cell wall disassembly	14	8	4.97	1	1
GO:0006829	zinc ion transport	11	0	3.91	1	1
GO:0015985	energy coupled proton transport; down el...	12	0	4.26	1	1
GO:0015986	ATP synthesis coupled proton transport	12	0	4.26	1	1
GO:0042548	regulation of photosynthesis; light reac...	16	0	5.68	1	1
GO:1905156	negative regulation of photosynthesis	12	0	4.26	1	1

## Sheet: clv_BCN.vs.clv_Ctrl_up
GO.ID	Term	Annotated	Significant	Expected	pvalue
GO:0001510	RNA methylation	172	165	59.23	1e-30
GO:0051567	histone H3-K9 methylation	181	166	62.33	1e-30
GO:0006412	translation	513	332	176.65	1e-30
GO:0006306	DNA methylation	180	151	61.98	1e-30
GO:0009909	regulation of flower development	342	216	117.77	1e-30
GO:0008283	cell proliferation	257	173	88.5	1e-30
GO:0009220	pyrimidine ribonucleotide biosynthetic p...	133	118	45.8	1e-30
GO:0000911	cytokinesis by cell plate formation	204	157	70.25	1e-30
GO:0006275	regulation of DNA replication	134	115	46.14	1e-30
GO:0006346	methylation-dependent chromatin silencin...	119	100	40.98	5.8e-29
GO:0009560	embryo sac egg cell differentiation	139	110	47.86	2.7e-27
GO:0048451	petal formation	70	64	24.1	2.1e-23
GO:0048453	sepal formation	70	64	24.1	2.1e-23
GO:0006270	DNA replication initiation	65	60	22.38	1.5e-22
GO:0009855	determination of bilateral symmetry	121	94	41.67	1.9e-22
GO:0010014	meristem initiation	171	114	58.88	1.2e-21
GO:0006261	DNA-dependent DNA replication	250	181	86.09	2.6e-21
GO:0042254	ribosome biogenesis	333	157	114.67	3.3e-21
GO:0031048	chromatin silencing by small RNA	117	88	40.29	1.9e-19
GO:0048449	floral organ formation	161	130	55.44	1.6e-18
GO:0010389	regulation of G2/M transition of mitotic...	64	56	22.04	1.7e-18
GO:0016572	histone phosphorylation	61	53	21	2.8e-17
GO:0000226	microtubule cytoskeleton organization	243	171	83.68	1.5e-16
GO:0009944	polarity specification of adaxial/abaxia...	76	61	26.17	2.8e-16
GO:0009640	photomorphogenesis	228	130	78.51	2.7e-15
GO:0034968	histone lysine methylation	234	212	80.58	3.7e-15
GO:0051225	spindle assembly	46	41	15.84	1.7e-14
GO:0006342	chromatin silencing	242	180	83.33	2.9e-14
GO:0010075	regulation of meristem growth	169	105	58.19	3.4e-14
GO:0006606	protein import into nucleus	101	69	34.78	3.6e-12
GO:0006260	DNA replication	302	229	103.99	2.6e-11
GO:0051726	regulation of cell cycle	286	183	98.48	3e-11
GO:0042545	cell wall modification	238	118	81.95	1.8e-10
GO:0000724	double-strand break repair via homologou...	66	48	22.73	2.3e-10
GO:0031047	gene silencing by RNA	307	206	105.71	3.6e-10
GO:0007131	reciprocal meiotic recombination	145	88	49.93	6.8e-10
GO:0007020	microtubule nucleation	66	47	22.73	1.2e-09
GO:0007129	synapsis	87	59	29.96	1.4e-09
GO:0009616	virus induced gene silencing	102	65	35.12	1.4e-09
GO:0006094	gluconeogenesis	162	93	55.78	1.6e-09
GO:0006164	purine nucleotide biosynthetic process	263	100	90.56	2e-09
GO:0006406	mRNA export from nucleus	61	44	21	2e-09
GO:0000741	karyogamy	49	37	16.87	8.1e-09
GO:0044036	cell wall macromolecule metabolic proces...	306	89	105.37	1.1e-08
GO:0035196	production of miRNAs involved in gene si...	127	75	43.73	1.1e-08
GO:0010267	production of ta-siRNAs involved in RNA ...	109	66	37.53	2.1e-08
GO:0006414	translational elongation	33	27	11.36	3e-08
GO:0000478	endonucleolytic cleavage involved in rRN...	16	16	5.51	3.9e-08
GO:0006312	mitotic recombination	57	40	19.63	3.9e-08
GO:0010051	xylem and phloem pattern formation	94	64	32.37	4.2e-08
GO:0009664	plant-type cell wall organization	275	137	94.69	4.7e-08
GO:0006302	double-strand break repair	105	78	36.16	6.2e-08
GO:0009887	animal organ morphogenesis	109	65	37.53	6.3e-08
GO:0010089	xylem development	83	52	28.58	1.4e-07
GO:0006949	syncytium formation	21	19	7.23	1.5e-07
GO:0042274	ribosomal small subunit biogenesis	18	17	6.2	1.6e-07
GO:0010332	response to gamma radiation	75	48	25.83	1.6e-07
GO:0009165	nucleotide biosynthetic process	461	250	158.74	2.2e-07
GO:0010073	meristem maintenance	278	173	95.73	2.3e-07
GO:0010162	seed dormancy process	143	79	49.24	2.5e-07
GO:0007267	cell-cell signaling	76	48	26.17	2.9e-07
GO:0032204	regulation of telomere maintenance	54	37	18.59	3.3e-07
GO:0016246	RNA interference	175	110	60.26	3.6e-07
GO:0000280	nuclear division	244	147	84.02	7.4e-07
GO:0034976	response to endoplasmic reticulum stress	341	120	117.42	8.7e-07
GO:0048439	flower morphogenesis	66	42	22.73	1.2e-06
GO:0043247	telomere maintenance in response to DNA ...	52	35	17.91	1.3e-06
GO:0006626	protein targeting to mitochondrion	105	60	36.16	1.5e-06
GO:0050826	response to freezing	88	52	30.3	1.9e-06
GO:0007062	sister chromatid cohesion	140	75	48.21	2.4e-06
GO:0007010	cytoskeleton organization	480	282	165.29	2.5e-06
GO:0009067	aspartate family amino acid biosynthetic...	116	68	39.94	2.6e-06
GO:0031507	heterochromatin assembly	12	12	4.13	2.8e-06
GO:0016444	somatic cell DNA recombination	32	24	11.02	3.2e-06
GO:0019915	lipid storage	85	50	29.27	3.6e-06
GO:0009828	plant-type cell wall loosening	27	21	9.3	5.1e-06
GO:0016458	gene silencing	385	265	132.57	5.2e-06
GO:0009933	meristem structural organization	250	163	86.09	5.8e-06
GO:0009845	seed germination	221	92	76.1	6.7e-06
GO:0007000	nucleolus organization	24	19	8.26	9.3e-06
GO:0016579	protein deubiquitination	53	34	18.25	9.5e-06
GO:0009555	pollen development	264	117	90.91	1e-05
GO:0042127	regulation of cell proliferation	111	46	38.22	1e-05
GO:0019932	second-messenger-mediated signaling	68	28	23.42	1.8e-05
GO:0000278	mitotic cell cycle	403	258	138.77	1.9e-05
GO:0051788	response to misfolded protein	180	89	61.98	2.2e-05
GO:0016570	histone modification	355	281	122.24	2.4e-05
GO:0010182	sugar mediated signaling pathway	106	57	36.5	3.3e-05
GO:0048825	cotyledon development	79	48	27.2	3.8e-05
GO:0009831	plant-type cell wall modification involv...	20	16	6.89	3.9e-05
GO:0010498	proteasomal protein catabolic process	204	103	70.25	4.3e-05
GO:0009957	epidermal cell fate specification	15	13	5.17	4.6e-05
GO:0016567	protein ubiquitination	182	85	62.67	9.4e-05
GO:0080129	proteasome core complex assembly	126	64	43.39	0.0001
GO:0009086	methionine biosynthetic process	98	52	33.75	0.0001
GO:0010564	regulation of cell cycle process	139	101	47.86	0.0001
GO:0048519	negative regulation of biological proces...	1227	468	422.51	0.0001
GO:0000271	polysaccharide biosynthetic process	565	173	194.55	0.0002
GO:0010074	maintenance of meristem identity	54	32	18.59	0.0002
GO:0006084	acetyl-CoA metabolic process	85	43	29.27	0.0003
GO:0042138	meiotic DNA double-strand break formatio...	90	47	30.99	0.0004
GO:0006418	tRNA aminoacylation for protein translat...	45	27	15.5	0.0004
GO:0042023	DNA endoreduplication	119	64	40.98	0.0004
GO:0010065	primary meristem tissue development	10	9	3.44	0.0005
GO:0048229	gametophyte development	463	257	159.43	0.0005
GO:0051304	chromosome separation	12	10	4.13	0.0007
GO:0010050	vegetative phase change	69	37	23.76	0.0008
GO:0009826	unidimensional cell growth	407	165	140.15	0.0009
GO:0009853	photorespiration	161	75	55.44	0.0009
GO:0048438	floral whorl development	438	209	150.82	0.0012
GO:0009793	embryo development ending in seed dorman...	536	239	184.57	0.0012
GO:0010305	leaf vascular tissue pattern formation	24	16	8.26	0.0013
GO:0009965	leaf morphogenesis	201	94	69.21	0.0015
GO:0045010	actin nucleation	102	50	35.12	0.0016
GO:0007169	transmembrane receptor protein tyrosine ...	124	59	42.7	0.0016
GO:0051301	cell division	333	219	114.67	0.0021
GO:0006310	DNA recombination	240	151	82.64	0.0021
GO:0032508	DNA duplex unwinding	13	10	4.48	0.0022
GO:0009408	response to heat	291	110	100.2	0.0022
GO:0045787	positive regulation of cell cycle	28	16	9.64	0.0024
GO:0045595	regulation of cell differentiation	69	33	23.76	0.0028
GO:0007389	pattern specification process	322	185	110.88	0.0031
GO:0043161	proteasome-mediated ubiquitin-dependent ...	122	57	42.01	0.0033
GO:0043604	amide biosynthetic process	550	350	189.39	0.0035
GO:0010090	trichome morphogenesis	150	71	51.65	0.0036
GO:0071555	cell wall organization	453	210	155.99	0.0038
GO:0051052	regulation of DNA metabolic process	203	161	69.9	0.0039
GO:2001252	positive regulation of chromosome organi...	10	8	3.44	0.0043
GO:0032875	regulation of DNA endoreduplication	24	15	8.26	0.0046
GO:0007276	gamete generation	195	141	67.15	0.0048
GO:0042546	cell wall biogenesis	341	83	117.42	0.0049
GO:0000162	tryptophan biosynthetic process	18	12	6.2	0.0053
GO:0031123	RNA 3'-end processing	18	12	6.2	0.0053
GO:0072330	monocarboxylic acid biosynthetic process	728	200	250.68	0.0053
GO:0000394	RNA splicing; via endonucleolytic cleava...	142	64	48.9	0.0054
GO:0001708	cell fate specification	44	30	15.15	0.0064
GO:0016571	histone methylation	287	239	98.83	0.0069
GO:0051302	regulation of cell division	50	26	17.22	0.0079
GO:0042542	response to hydrogen peroxide	191	82	65.77	0.0087
GO:0045132	meiotic chromosome segregation	152	91	52.34	0.009
GO:0048646	anatomical structure formation involved ...	287	194	98.83	0.0097
GO:0010228	vegetative to reproductive phase transit...	432	134	148.76	0.01
GO:0072593	reactive oxygen species metabolic proces...	357	82	122.93	0.0106
GO:0051053	negative regulation of DNA metabolic pro...	15	10	5.17	0.0109
GO:0010639	negative regulation of organelle organiz...	22	12	7.58	0.011
GO:0051568	histone H3-K4 methylation	11	8	3.79	0.011
GO:1901137	carbohydrate derivative biosynthetic pro...	828	303	285.12	0.011
GO:0015780	nucleotide-sugar transmembrane transport	13	9	4.48	0.0112
GO:0009932	cell tip growth	262	93	90.22	0.0118
GO:0006281	DNA repair	249	133	85.74	0.012
GO:0006333	chromatin assembly or disassembly	67	39	23.07	0.0139
GO:0030865	cortical cytoskeleton organization	24	10	8.26	0.0141
GO:0019320	hexose catabolic process	96	30	33.06	0.0141
GO:0009070	serine family amino acid biosynthetic pr...	209	52	71.97	0.0143
GO:0044255	cellular lipid metabolic process	1109	285	381.88	0.0151
GO:0009084	glutamine family amino acid biosynthetic...	20	12	6.89	0.017
GO:0043687	post-translational protein modification	95	43	32.71	0.0184
GO:0009226	nucleotide-sugar biosynthetic process	18	11	6.2	0.0186
GO:0030422	production of siRNA involved in RNA inte...	136	81	46.83	0.0187
GO:0009934	regulation of meristem structural organi...	16	10	5.51	0.0202
GO:0000819	sister chromatid segregation	146	80	50.27	0.0203
GO:0071426	ribonucleoprotein complex export from nu...	67	49	23.07	0.0203
GO:1902275	regulation of chromatin organization	17	12	5.85	0.0206
GO:0042447	hormone catabolic process	14	9	4.82	0.0217
GO:0070925	organelle assembly	54	47	18.59	0.0228
GO:0008361	regulation of cell size	56	27	19.28	0.0228
GO:0022618	ribonucleoprotein complex assembly	12	8	4.13	0.023
GO:0080156	mitochondrial mRNA modification	12	8	4.13	0.023
GO:0010588	cotyledon vascular tissue pattern format...	12	8	4.13	0.023
GO:0009629	response to gravity	159	58	54.75	0.0232
GO:0009582	detection of abiotic stimulus	23	8	7.92	0.0233
GO:0000105	histidine biosynthetic process	10	7	3.44	0.0237
GO:0007140	male meiotic nuclear division	23	13	7.92	0.0246
GO:0043648	dicarboxylic acid metabolic process	35	17	12.05	0.0246
GO:0009733	response to auxin	375	145	129.13	0.0253
GO:0051510	regulation of unidimensional cell growth	88	37	30.3	0.0264
GO:0006396	RNA processing	782	322	269.28	0.032
GO:0030244	cellulose biosynthetic process	80	36	27.55	0.0321
GO:0032504	multicellular organism reproduction	390	234	134.29	0.0324
GO:0010440	stomatal lineage progression	55	26	18.94	0.0331
GO:0010197	polar nucleus fusion	17	10	5.85	0.0342
GO:0010214	seed coat development	17	10	5.85	0.0342
GO:0034622	cellular protein-containing complex asse...	604	247	207.98	0.0345
GO:0032502	developmental process	3725	1520	1282.68	0.0349
GO:0009958	positive gravitropism	24	13	8.26	0.037
GO:0006298	mismatch repair	15	9	5.17	0.038
GO:0051026	chiasma assembly	15	9	5.17	0.038
GO:0048364	root development	612	228	210.74	0.0381
GO:0006351	transcription; DNA-templated	1938	684	667.34	0.0381
GO:0009561	megagametogenesis	177	131	60.95	0.0385
GO:0003002	regionalization	218	125	75.07	0.0387
GO:0048765	root hair cell differentiation	323	120	111.22	0.04
GO:0046364	monosaccharide biosynthetic process	180	102	61.98	0.04
GO:0070646	protein modification by small protein re...	133	53	45.8	0.0407
GO:0019321	pentose metabolic process	38	16	13.09	0.0408
GO:1903509	liposaccharide metabolic process	115	40	39.6	0.0408
GO:0009553	embryo sac development	231	156	79.54	0.0412
GO:0033692	cellular polysaccharide biosynthetic pro...	477	126	164.25	0.0417
GO:0006265	DNA topological change	13	8	4.48	0.0419
GO:0071897	DNA biosynthetic process	13	8	4.48	0.0419
GO:0006596	polyamine biosynthetic process	13	8	4.48	0.0419
GO:0010948	negative regulation of cell cycle proces...	13	8	4.48	0.0419
GO:0006457	protein folding	281	111	96.76	0.042
GO:0016569	covalent chromatin modification	405	313	139.46	0.043
GO:0043248	proteasome assembly	180	89	61.98	0.0454
GO:0000075	cell cycle checkpoint	11	7	3.79	0.0459
GO:0006525	arginine metabolic process	11	7	3.79	0.0459
GO:0009082	branched-chain amino acid biosynthetic p...	11	7	3.79	0.0459
GO:0031056	regulation of histone modification	11	7	3.79	0.0459
GO:0008033	tRNA processing	31	17	10.67	0.0472
GO:0033044	regulation of chromosome organization	137	78	47.18	0.0483
GO:0019827	stem cell population maintenance	63	38	21.69	0.049
GO:0007059	chromosome segregation	192	114	66.11	0.0495
GO:1901566	organonitrogen compound biosynthetic pro...	1986	832	683.87	0.0498
GO:0090501	RNA phosphodiester bond hydrolysis	22	20	7.58	0.0506
GO:0009749	response to glucose	85	37	29.27	0.0507
GO:0010091	trichome branching	25	13	8.61	0.0533
GO:0010223	secondary shoot formation	18	10	6.2	0.0536
GO:0097164	ammonium ion metabolic process	51	20	17.56	0.0537
GO:0007154	cell communication	1846	563	635.66	0.055
GO:0007155	cell adhesion	91	39	31.34	0.0581
GO:0006913	nucleocytoplasmic transport	153	96	52.68	0.0584
GO:0009880	embryonic pattern specification	45	21	15.5	0.0589
GO:0009926	auxin polar transport	96	41	33.06	0.0598
GO:0140014	mitotic nuclear division	16	9	5.51	0.0608
GO:0006413	translational initiation	58	24	19.97	0.068
GO:0009913	epidermal cell differentiation	29	21	9.99	0.0684
GO:0009830	cell wall modification involved in absci...	14	8	4.82	0.0689
GO:0070417	cellular response to cold	21	11	7.23	0.0692
GO:0051276	chromosome organization	697	461	240.01	0.0745
GO:0046128	purine ribonucleoside metabolic process	12	7	4.13	0.078
GO:0010252	auxin homeostasis	19	10	6.54	0.0791
GO:0009886	post-embryonic animal morphogenesis	19	10	6.54	0.0791
GO:0098662	inorganic cation transmembrane transport	131	31	45.11	0.0792
GO:0048481	plant ovule development	141	57	48.55	0.0798
GO:0046394	carboxylic acid biosynthetic process	1136	364	391.17	0.0801
GO:0048443	stamen development	153	63	52.68	0.081
GO:0008356	asymmetric cell division	24	12	8.26	0.0844
GO:0010229	inflorescence development	24	12	8.26	0.0844
GO:0080188	RNA-directed DNA methylation	10	6	3.44	0.0883
GO:0016126	sterol biosynthetic process	161	64	55.44	0.0906
GO:0010411	xyloglucan metabolic process	17	9	5.85	0.0907
GO:0048235	pollen sperm cell differentiation	17	9	5.85	0.0907
GO:0040007	growth	849	342	292.35	0.0936
GO:0009225	nucleotide-sugar metabolic process	40	22	13.77	0.0961
GO:0044249	cellular biosynthetic process	5250	1963	1807.81	0.0986
GO:0042364	water-soluble vitamin biosynthetic proce...	41	19	14.12	0.0988
GO:0072522	purine-containing compound biosynthetic ...	271	105	93.32	0.099
GO:0006139	nucleobase-containing compound metabolic...	3910	1645	1346.38	0.1039
GO:0071704	organic substance metabolic process	8200	3023	2823.62	0.1043
GO:0006259	DNA metabolic process	763	474	262.73	0.105
GO:0051707	response to other organism	1371	426	472.1	0.1053
GO:0010087	phloem or xylem histogenesis	103	62	35.47	0.1084
GO:0009955	adaxial/abaxial pattern specification	84	67	28.92	0.1092
GO:0010015	root morphogenesis	456	171	157.02	0.1097
GO:0009856	pollination	243	79	83.68	0.1117
GO:2000242	negative regulation of reproductive proc...	51	12	17.56	0.1118
GO:0009069	serine family amino acid metabolic proce...	253	70	87.12	0.1125
GO:0009581	detection of external stimulus	40	14	13.77	0.1134
GO:0006955	immune response	843	255	290.28	0.1137
GO:0009888	tissue development	1169	525	402.54	0.114
GO:1903046	meiotic cell cycle process	241	126	82.99	0.1169
GO:0051239	regulation of multicellular organismal p...	536	261	184.57	0.117
GO:0009943	adaxial/abaxial axis specification	78	63	26.86	0.1172
GO:0048827	phyllome development	779	340	268.24	0.1172
GO:0048316	seed development	663	287	228.3	0.1177
GO:0007017	microtubule-based process	261	180	89.87	0.1181
GO:0042547	cell wall modification involved in multi...	22	18	7.58	0.1182
GO:1900864	mitochondrial RNA modification	14	10	4.82	0.1184
GO:0006722	triterpenoid metabolic process	41	18	14.12	0.1185
GO:0009132	nucleoside diphosphate metabolic process	197	67	67.84	0.1186
GO:0052545	callose localization	96	30	33.06	0.1187
GO:0018377	protein myristoylation	147	43	50.62	0.1189
GO:1901990	regulation of mitotic cell cycle phase t...	68	59	23.42	0.1193
GO:0006563	L-serine metabolic process	13	7	4.48	0.1202
GO:0009116	nucleoside metabolic process	24	13	8.26	0.121
GO:0006566	threonine metabolic process	16	9	5.51	0.121
GO:0051641	cellular localization	1218	336	419.41	0.1222
GO:0000038	very long-chain fatty acid metabolic pro...	48	21	16.53	0.1224
GO:0010638	positive regulation of organelle organiz...	147	74	50.62	0.123
GO:0010212	response to ionizing radiation	93	57	32.02	0.1252
GO:0040029	regulation of gene expression; epigeneti...	363	241	125	0.1287
GO:0043481	anthocyanin accumulation in tissues in r...	110	44	37.88	0.1294
GO:0050790	regulation of catalytic activity	192	53	66.11	0.1295
GO:0060968	regulation of gene silencing	11	6	3.79	0.1392
GO:0006400	tRNA modification	11	6	3.79	0.1392
GO:0006897	endocytosis	31	14	10.67	0.1429
GO:0000272	polysaccharide catabolic process	47	19	16.18	0.143
GO:0010072	primary shoot apical meristem specificat...	44	19	15.15	0.144
GO:0009846	pollen germination	44	19	15.15	0.144
GO:0042335	cuticle development	44	19	15.15	0.144
GO:0006820	anion transport	568	135	195.59	0.1454
GO:0006338	chromatin remodeling	28	20	9.64	0.1467
GO:0006855	drug transmembrane transport	21	10	7.23	0.1488
GO:0006793	phosphorus metabolic process	1894	648	652.19	0.1498
GO:0000398	mRNA splicing; via spliceosome	95	38	32.71	0.1501
GO:0030036	actin cytoskeleton organization	162	70	55.78	0.1611
GO:0000904	cell morphogenesis involved in different...	343	132	118.11	0.1611
GO:0052546	cell wall pectin metabolic process	41	17	14.12	0.1625
GO:1901659	glycosyl compound biosynthetic process	174	43	59.92	0.164
GO:0007005	mitochondrion organization	124	69	42.7	0.1681
GO:0016925	protein sumoylation	19	9	6.54	0.1714
GO:0010020	chloroplast fission	19	9	6.54	0.1714
GO:0007275	multicellular organism development	3184	1317	1096.39	0.1739
GO:0034655	nucleobase-containing compound catabolic...	331	91	113.98	0.1746
GO:0009741	response to brassinosteroid	109	43	37.53	0.1776
GO:0006325	chromatin organization	531	370	182.85	0.1778
GO:0009825	multidimensional cell growth	105	51	36.16	0.1784
GO:0051604	protein maturation	69	27	23.76	0.1819
GO:0006807	nitrogen compound metabolic process	6374	2493	2194.85	0.182
GO:0048523	negative regulation of cellular process	737	305	253.78	0.1842
GO:0051607	defense response to virus	153	86	52.68	0.1848
GO:0007292	female gamete generation	146	114	50.27	0.1848
GO:0045736	negative regulation of cyclin-dependent ...	27	12	9.3	0.1848
GO:0048598	embryonic morphogenesis	22	14	7.58	0.1901
GO:0071470	cellular response to osmotic stress	28	9	9.64	0.1908
GO:0022603	regulation of anatomical structure morph...	123	56	42.35	0.1966
GO:0006012	galactose metabolic process	17	8	5.85	0.1983
GO:0009956	radial pattern formation	17	8	5.85	0.1983
GO:0006334	nucleosome assembly	17	8	5.85	0.1983
GO:0008610	lipid biosynthetic process	946	241	325.75	0.1991
GO:0010492	maintenance of shoot apical meristem ide...	12	6	4.13	0.2004
GO:0006040	amino sugar metabolic process	12	6	4.13	0.2004
GO:0006560	proline metabolic process	12	6	4.13	0.2004
GO:0006567	threonine catabolic process	12	6	4.13	0.2004
GO:0009901	anther dehiscence	12	6	4.13	0.2004
GO:0006349	regulation of gene expression by genetic...	12	6	4.13	0.2004
GO:0046112	nucleobase biosynthetic process	12	6	4.13	0.2004
GO:0010582	floral meristem determinacy	12	6	4.13	0.2004
GO:0071215	cellular response to abscisic acid stimu...	254	75	87.46	0.2022
GO:0019745	pentacyclic triterpenoid biosynthetic pr...	38	16	13.09	0.2031
GO:0006875	cellular metal ion homeostasis	189	26	65.08	0.2055
GO:0046686	response to cadmium ion	464	168	159.78	0.2216
GO:0034470	ncRNA processing	275	98	94.69	0.2262
GO:0006664	glycolipid metabolic process	112	37	38.57	0.2267
GO:0001558	regulation of cell growth	103	44	35.47	0.2294
GO:0006825	copper ion transport	15	7	5.17	0.2304
GO:0009740	gibberellic acid mediated signaling path...	71	27	24.45	0.2315
GO:0044272	sulfur compound biosynthetic process	470	142	161.84	0.2316
GO:0061024	membrane organization	209	45	71.97	0.2346
GO:0048467	gynoecium development	224	84	77.13	0.2355
GO:0009809	lignin biosynthetic process	47	19	16.18	0.236
GO:0045930	negative regulation of mitotic cell cycl...	10	5	3.44	0.2362
GO:0045089	positive regulation of innate immune res...	43	13	14.81	0.2366
GO:0051094	positive regulation of developmental pro...	67	21	23.07	0.2366
GO:0034440	lipid oxidation	183	50	63.01	0.238
GO:0006744	ubiquinone biosynthetic process	23	10	7.92	0.2405
GO:0044271	cellular nitrogen compound biosynthetic ...	3088	1298	1063.33	0.2478
GO:1901360	organic cyclic compound metabolic proces...	4695	1847	1616.69	0.25
GO:0006996	organelle organization	1928	878	663.9	0.2549
GO:0006518	peptide metabolic process	530	338	182.5	0.2618
GO:0045814	negative regulation of gene expression; ...	245	182	84.36	0.2665
GO:0044085	cellular component biogenesis	1339	548	461.08	0.2668
GO:0048285	organelle fission	276	159	95.04	0.2691
GO:0006075	(1->3)-beta-D-glucan biosynthetic proces...	13	6	4.48	0.2692
GO:0006551	leucine metabolic process	13	6	4.48	0.2692
GO:0016573	histone acetylation	13	6	4.48	0.2692
GO:0005986	sucrose biosynthetic process	13	6	4.48	0.2692
GO:0009807	lignan biosynthetic process	13	6	4.48	0.2692
GO:0070192	chromosome organization involved in meio...	90	61	30.99	0.2718
GO:1905393	plant organ formation	218	156	75.07	0.2718
GO:0007051	spindle organization	49	43	16.87	0.2721
GO:0060429	epithelium development	32	23	11.02	0.2732
GO:0006323	DNA packaging	30	20	10.33	0.2734
GO:0048826	cotyledon morphogenesis	15	10	5.17	0.2738
GO:0005991	trehalose metabolic process	23	7	7.92	0.2742
GO:0046174	polyol catabolic process	26	6	8.95	0.2744
GO:0051173	positive regulation of nitrogen compound...	462	155	159.09	0.2745
GO:0000413	protein peptidyl-prolyl isomerization	21	9	7.23	0.2751
GO:0045491	xylan metabolic process	185	23	63.7	0.2773
GO:0009644	response to high light intensity	219	80	75.41	0.2777
GO:0001666	response to hypoxia	95	34	32.71	0.2777
GO:0002682	regulation of immune system process	408	88	140.49	0.2783
GO:0009612	response to mechanical stimulus	62	24	21.35	0.2794
GO:0051259	protein complex oligomerization	21	9	7.23	0.2815
GO:0034404	nucleobase-containing small molecule bio...	203	69	69.9	0.2818
GO:0046395	carboxylic acid catabolic process	379	112	130.51	0.284
GO:1901607	alpha-amino acid biosynthetic process	381	154	131.2	0.291
GO:0052541	plant-type cell wall cellulose metabolic...	24	10	8.26	0.2925
GO:0006605	protein targeting	740	156	254.81	0.2943
GO:1901565	organonitrogen compound catabolic proces...	716	249	246.55	0.2945
GO:0009641	shade avoidance	16	7	5.51	0.2947
GO:0072348	sulfur compound transport	16	7	5.51	0.2947
GO:0010817	regulation of hormone levels	916	279	315.42	0.3088
GO:0009306	protein secretion	19	8	6.54	0.3153
GO:0016115	terpenoid catabolic process	11	5	3.79	0.317
GO:0015865	purine nucleotide transport	11	5	3.79	0.317
GO:0030042	actin filament depolymerization	11	5	3.79	0.317
GO:0010191	mucilage metabolic process	11	5	3.79	0.317
GO:0000919	cell plate assembly	11	5	3.79	0.317
GO:0045927	positive regulation of growth	11	5	3.79	0.317
GO:0009396	folic acid-containing compound biosynthe...	11	5	3.79	0.317
GO:0000373	Group II intron splicing	11	5	3.79	0.317
GO:0006401	RNA catabolic process	122	19	42.01	0.3206
GO:0010583	response to cyclopentenone	148	54	50.96	0.3272
GO:0010540	basipetal auxin transport	22	9	7.58	0.3324
GO:0010311	lateral root formation	33	13	11.36	0.333
GO:0015711	organic anion transport	293	95	100.89	0.334
GO:0048653	anther development	73	29	25.14	0.3385
GO:1905392	plant organ morphogenesis	802	369	276.16	0.3388
GO:0050789	regulation of biological process	4366	1517	1503.41	0.3396
GO:0006753	nucleoside phosphate metabolic process	761	341	262.05	0.3397
GO:0019243	methylglyoxal catabolic process to D-lac...	92	34	31.68	0.341
GO:0051128	regulation of cellular component organiz...	340	165	117.08	0.3416
GO:0006544	glycine metabolic process	56	19	19.28	0.3417
GO:0009687	abscisic acid metabolic process	41	11	14.12	0.342
GO:0000086	G2/M transition of mitotic cell cycle	65	57	22.38	0.3424
GO:1901658	glycosyl compound catabolic process	25	10	8.61	0.3425
GO:2000024	regulation of leaf development	14	6	4.82	0.3425
GO:0019853	L-ascorbic acid biosynthetic process	14	6	4.82	0.3425
GO:0048829	root cap development	14	6	4.82	0.3425
GO:0031323	regulation of cellular metabolic process	2200	784	757.56	0.3427
GO:0006405	RNA export from nucleus	68	50	23.42	0.3428
GO:0051130	positive regulation of cellular componen...	148	75	50.96	0.343
GO:0044786	cell cycle DNA replication	120	65	41.32	0.343
GO:0032774	RNA biosynthetic process	1939	685	667.68	0.3433
GO:0022622	root system development	613	229	211.08	0.3433
GO:0044281	small molecule metabolic process	2664	931	917.33	0.3435
GO:0032273	positive regulation of protein polymeriz...	103	51	35.47	0.3435
GO:0044087	regulation of cellular component biogene...	127	59	43.73	0.3435
GO:0035670	plant-type ovary development	142	58	48.9	0.3439
GO:0009057	macromolecule catabolic process	624	223	214.87	0.3439
GO:0000377	RNA splicing; via transesterification re...	106	44	36.5	0.344
GO:0090329	regulation of DNA-dependent DNA replicat...	25	16	8.61	0.344
GO:0009914	hormone transport	101	42	34.78	0.344
GO:0000959	mitochondrial RNA metabolic process	15	11	5.17	0.344
GO:0022411	cellular component disassembly	40	18	13.77	0.3441
GO:0010476	gibberellin mediated signaling pathway	72	28	24.79	0.3442
GO:0046185	aldehyde catabolic process	94	35	32.37	0.3442
GO:0009851	auxin biosynthetic process	119	32	40.98	0.3442
GO:1901568	fatty acid derivative metabolic process	19	8	6.54	0.3443
GO:0009566	fertilization	31	12	10.67	0.3443
GO:0036293	response to decreased oxygen levels	98	35	33.75	0.3443
GO:0001932	regulation of protein phosphorylation	47	17	16.18	0.3443
GO:0043244	regulation of protein complex disassembl...	13	5	4.48	0.3444
GO:0045859	regulation of protein kinase activity	45	16	15.5	0.3444
GO:0046351	disaccharide biosynthetic process	34	12	11.71	0.3444
GO:0009700	indole phytoalexin biosynthetic process	12	3	4.13	0.3444
GO:0010769	regulation of cell morphogenesis involve...	15	4	5.17	0.3444
GO:0042214	terpene metabolic process	13	3	4.48	0.3445
GO:1902532	negative regulation of intracellular sig...	26	7	8.95	0.3445
GO:0071731	response to nitric oxide	21	4	7.23	0.3446
GO:0042180	cellular ketone metabolic process	169	54	58.19	0.3446
GO:0009142	nucleoside triphosphate biosynthetic pro...	208	67	71.62	0.3446
GO:0009063	cellular amino acid catabolic process	155	47	53.37	0.3448
GO:0009161	ribonucleoside monophosphate metabolic p...	236	74	81.27	0.3448
GO:0046942	carboxylic acid transport	271	86	93.32	0.3448
GO:0009683	indoleacetic acid metabolic process	106	27	36.5	0.3449
GO:0009804	coumarin metabolic process	55	7	18.94	0.3451
GO:0051640	organelle localization	173	34	59.57	0.3459
GO:0098542	defense response to other organism	996	313	342.97	0.3462
GO:0042440	pigment metabolic process	332	74	114.32	0.3467
GO:0050776	regulation of immune response	405	86	139.46	0.3475
GO:0034050	host programmed cell death induced by sy...	389	76	133.95	0.3478
GO:0046148	pigment biosynthetic process	254	58	87.46	0.3478
GO:0043436	oxoacid metabolic process	1886	577	649.43	0.349
GO:0010102	lateral root morphogenesis	50	20	17.22	0.3619
GO:0010082	regulation of root meristem growth	17	7	5.85	0.3622
GO:0010025	wax biosynthetic process	17	7	5.85	0.3622
GO:0009620	response to fungus	489	132	168.38	0.3655
GO:0010054	trichoblast differentiation	354	132	121.9	0.3686
GO:0048232	male gamete generation	49	26	16.87	0.3758
GO:0032270	positive regulation of cellular protein ...	27	8	9.3	0.3773
GO:0072525	pyridine-containing compound biosyntheti...	212	71	73	0.3774
GO:0055085	transmembrane transport	366	82	126.03	0.3878
GO:0009742	brassinosteroid mediated signaling pathw...	37	14	12.74	0.39
GO:0015824	proline transport	71	26	24.45	0.3917
GO:0009694	jasmonic acid metabolic process	154	50	53.03	0.3924
GO:0051054	positive regulation of DNA metabolic pro...	12	5	4.13	0.4002
GO:0009968	negative regulation of signal transducti...	67	22	23.07	0.4005
GO:0048366	leaf development	399	167	137.39	0.4092
GO:0043043	peptide biosynthetic process	517	334	178.03	0.4107
GO:0006508	proteolysis	795	311	273.75	0.4126
GO:0034654	nucleobase-containing compound biosynthe...	2400	935	826.43	0.4142
GO:0009411	response to UV	240	76	82.64	0.4149
GO:0048868	pollen tube development	216	66	74.38	0.4153
GO:0048767	root hair elongation	188	67	64.74	0.4153
GO:1903047	mitotic cell cycle process	249	188	85.74	0.4165
GO:0006473	protein acetylation	28	12	9.64	0.417
GO:0051783	regulation of nuclear division	15	6	5.17	0.4172
GO:0010541	acropetal auxin transport	15	6	5.17	0.4172
GO:0009892	negative regulation of metabolic process	722	335	248.62	0.4179
GO:0048532	anatomical structure arrangement	254	165	87.46	0.419
GO:0022412	cellular process involved in reproductio...	176	129	60.6	0.42
GO:0015931	nucleobase-containing compound transport	124	72	42.7	0.424
GO:0009062	fatty acid catabolic process	218	61	75.07	0.4244
GO:0046785	microtubule polymerization	70	49	24.1	0.4245
GO:0051252	regulation of RNA metabolic process	1758	626	605.36	0.4247
GO:0019941	modification-dependent protein catabolic...	320	126	110.19	0.4254
GO:0030041	actin filament polymerization	112	54	38.57	0.4255
GO:0031400	negative regulation of protein modificat...	46	17	15.84	0.4269
GO:0009787	regulation of abscisic acid-activated si...	51	18	17.56	0.427
GO:0009606	tropism	162	55	55.78	0.4271
GO:0055069	zinc ion homeostasis	23	5	7.92	0.4273
GO:0031365	N-terminal protein amino acid modificati...	149	43	51.31	0.4279
GO:0072594	establishment of protein localization to...	476	150	163.91	0.4285
GO:0019395	fatty acid oxidation	173	45	59.57	0.4285
GO:1902600	proton transmembrane transport	92	16	31.68	0.4286
GO:0071214	cellular response to abiotic stimulus	162	37	55.78	0.429
GO:0051187	cofactor catabolic process	135	24	46.49	0.4294
GO:0060548	negative regulation of cell death	169	33	58.19	0.4296
GO:0042732	D-xylose metabolic process	35	13	12.05	0.4296
GO:0042537	benzene-containing compound metabolic pr...	247	54	85.05	0.4302
GO:0009789	positive regulation of abscisic acid-act...	18	7	6.2	0.4306
GO:0009240	isopentenyl diphosphate biosynthetic pro...	230	36	79.2	0.4315
GO:0019725	cellular homeostasis	305	48	105.02	0.4329
GO:0010033	response to organic substance	2573	830	886	0.4337
GO:0048608	reproductive structure development	1597	692	549.92	0.4342
GO:0016114	terpenoid biosynthetic process	233	62	80.23	0.4346
GO:0090698	post-embryonic plant morphogenesis	461	251	158.74	0.4423
GO:0048513	animal organ development	162	83	55.78	0.4446
GO:0006810	transport	2731	764	940.4	0.4483
GO:0006783	heme biosynthetic process	24	9	8.26	0.4509
GO:0009119	ribonucleoside metabolic process	19	10	6.54	0.4543
GO:0009685	gibberellin metabolic process	48	17	16.53	0.4547
GO:0043455	regulation of secondary metabolic proces...	23	5	7.92	0.4552
GO:0071248	cellular response to metal ion	37	9	12.74	0.4553
GO:0046474	glycerophospholipid biosynthetic process	173	35	59.57	0.4581
GO:0010016	shoot system morphogenesis	447	195	153.92	0.4643
GO:0009294	DNA mediated transformation	30	11	10.33	0.4661
GO:0009567	double fertilization forming a zygote an...	30	11	10.33	0.4661
GO:0044003	modification by symbiont of host morphol...	112	69	38.57	0.4661
GO:0048444	floral organ morphogenesis	195	141	67.15	0.4689
GO:0003333	amino acid transmembrane transport	10	4	3.44	0.4708
GO:0042761	very long-chain fatty acid biosynthetic ...	10	4	3.44	0.4708
GO:0019740	nitrogen utilization	10	4	3.44	0.4708
GO:0000578	embryonic axis specification	10	4	3.44	0.4708
GO:0040034	regulation of development; heterochronic	38	11	13.09	0.4712
GO:0048507	meristem development	479	267	164.94	0.4801
GO:0006520	cellular amino acid metabolic process	667	239	229.68	0.4804
GO:0051260	protein homooligomerization	13	5	4.48	0.4821
GO:0090068	positive regulation of cell cycle proces...	13	5	4.48	0.4821
GO:0009451	RNA modification	318	218	109.5	0.4858
GO:0022607	cellular component assembly	823	336	283.4	0.4863
GO:0010154	fruit development	685	295	235.88	0.4901
GO:0048768	root hair cell tip growth	16	6	5.51	0.4908
GO:2000377	regulation of reactive oxygen species me...	191	46	65.77	0.5023
GO:0009735	response to cytokinin	250	84	86.09	0.505
GO:0006511	ubiquitin-dependent protein catabolic pr...	316	124	108.81	0.5051
GO:0008654	phospholipid biosynthetic process	380	71	130.85	0.511
GO:0052543	callose deposition in cell wall	47	16	16.18	0.5185
GO:0005975	carbohydrate metabolic process	1243	416	428.02	0.5201
GO:0009269	response to desiccation	37	13	12.74	0.526
GO:0019748	secondary metabolic process	610	153	210.05	0.5293
GO:0009734	auxin-activated signaling pathway	63	22	21.69	0.5294
GO:0051645	Golgi localization	43	15	14.81	0.5326
GO:0051646	mitochondrion localization	43	15	14.81	0.5326
GO:0060151	peroxisome localization	43	15	14.81	0.5326
GO:0034641	cellular nitrogen compound metabolic pro...	4539	1924	1562.98	0.5328
GO:0018193	peptidyl-amino acid modification	403	260	138.77	0.5414
GO:0016070	RNA metabolic process	2847	1115	980.35	0.5427
GO:0016043	cellular component organization	2788	1202	960.03	0.5483
GO:0019953	sexual reproduction	276	168	95.04	0.5484
GO:0019538	protein metabolic process	2858	1219	984.13	0.5488
GO:0016441	posttranscriptional gene silencing	194	117	66.8	0.5516
GO:1901576	organic substance biosynthetic process	5605	2091	1930.05	0.5522
GO:0048446	petal morphogenesis	78	67	26.86	0.5531
GO:0010026	trichome differentiation	164	76	56.47	0.5561
GO:0010053	root epidermal cell differentiation	365	136	125.69	0.557
GO:0044403	symbiont process	136	74	46.83	0.5577
GO:0043094	cellular metabolic compound salvage	181	82	62.33	0.5582
GO:0045488	pectin metabolic process	56	22	19.28	0.5583
GO:0044273	sulfur compound catabolic process	19	7	6.54	0.5586
GO:0006555	methionine metabolic process	103	54	35.47	0.5586
GO:1902904	negative regulation of supramolecular fi...	11	4	3.79	0.5587
GO:0051494	negative regulation of cytoskeleton orga...	11	4	3.79	0.5587
GO:0010112	regulation of systemic acquired resistan...	11	4	3.79	0.5587
GO:0009095	aromatic amino acid family biosynthetic ...	11	4	3.79	0.5587
GO:0019762	glucosinolate catabolic process	11	4	3.79	0.5587
GO:0044275	cellular carbohydrate catabolic process	24	8	8.26	0.5587
GO:0009247	glycolipid biosynthetic process	106	34	36.5	0.559
GO:0006144	purine nucleobase metabolic process	14	5	4.82	0.5596
GO:0006284	base-excision repair	14	5	4.82	0.5596
GO:0046688	response to copper ion	14	5	4.82	0.5596
GO:0016575	histone deacetylation	14	5	4.82	0.5596
GO:0009870	defense response signaling pathway; resi...	14	5	4.82	0.5596
GO:0008202	steroid metabolic process	241	83	82.99	0.5596
GO:0042401	cellular biogenic amine biosynthetic pro...	36	22	12.4	0.5596
GO:0006497	protein lipidation	155	46	53.37	0.5597
GO:0009900	dehiscence	17	8	5.85	0.5605
GO:0018205	peptidyl-lysine modification	346	244	119.14	0.5605
GO:0016131	brassinosteroid metabolic process	123	42	42.35	0.5608
GO:0010315	auxin efflux	17	6	5.85	0.5609
GO:0006071	glycerol metabolic process	17	6	5.85	0.5609
GO:0010100	negative regulation of photomorphogenesi...	17	6	5.85	0.5609
GO:0046488	phosphatidylinositol metabolic process	111	22	38.22	0.5609
GO:0042430	indole-containing compound metabolic pro...	142	42	48.9	0.5615
GO:0009624	response to nematode	79	27	27.2	0.5615
GO:0044282	small molecule catabolic process	593	182	204.2	0.5618
GO:0008652	cellular amino acid biosynthetic process	451	170	155.3	0.562
GO:0046189	phenol-containing compound biosynthetic ...	204	46	70.25	0.5621
GO:0098754	detoxification	225	62	77.48	0.5624
GO:0061640	cytoskeleton-dependent cytokinesis	212	160	73	0.5635
GO:0006995	cellular response to nitrogen starvation	23	8	7.92	0.564
GO:0010093	specification of floral organ identity	23	8	7.92	0.564
GO:0034637	cellular carbohydrate biosynthetic proce...	511	136	175.96	0.5653
GO:0035194	posttranscriptional gene silencing by RN...	186	114	64.05	0.5664
GO:0048878	chemical homeostasis	370	65	127.41	0.5674
GO:0065001	specification of axis polarity	78	62	26.86	0.5675
GO:0070918	production of small RNA involved in gene...	140	83	48.21	0.5675
GO:0032446	protein modification by small protein co...	202	95	69.56	0.5682
GO:0008299	isoprenoid biosynthetic process	431	99	148.41	0.5688
GO:0006886	intracellular protein transport	920	258	316.8	0.5688
GO:0051493	regulation of cytoskeleton organization	115	54	39.6	0.5691
GO:0006694	steroid biosynthetic process	215	76	74.03	0.57
GO:1903338	regulation of cell wall organization or ...	17	6	5.85	0.5701
GO:0042135	neurotransmitter catabolic process	52	17	17.91	0.5702
GO:0009071	serine family amino acid catabolic proce...	52	17	17.91	0.5702
GO:0006641	triglyceride metabolic process	15	4	5.17	0.5702
GO:0006595	polyamine metabolic process	52	16	17.91	0.5703
GO:0031407	oxylipin metabolic process	23	6	7.92	0.5703
GO:0046164	alcohol catabolic process	28	7	9.64	0.5704
GO:0043467	regulation of generation of precursor me...	18	2	6.2	0.5705
GO:0032350	regulation of hormone metabolic process	29	5	9.99	0.5705
GO:0032412	regulation of ion transmembrane transpor...	35	6	12.05	0.5706
GO:0010193	response to ozone	35	12	12.05	0.5707
GO:0006950	response to stress	3696	1200	1272.7	0.5709
GO:1904062	regulation of cation transmembrane trans...	78	14	26.86	0.5711
GO:0044093	positive regulation of molecular functio...	118	27	40.63	0.5712
GO:0006732	coenzyme metabolic process	570	182	196.28	0.5713
GO:0006534	cysteine metabolic process	207	49	71.28	0.5718
GO:0006625	protein targeting to peroxisome	96	7	33.06	0.5721
GO:0046496	nicotinamide nucleotide metabolic proces...	366	99	126.03	0.5722
GO:0034620	cellular response to unfolded protein	179	34	61.64	0.5722
GO:0044550	secondary metabolite biosynthetic proces...	299	69	102.96	0.5727
GO:0006090	pyruvate metabolic process	411	99	141.53	0.5734
GO:0071446	cellular response to salicylic acid stim...	337	72	116.04	0.5735
GO:0009686	gibberellin biosynthetic process	41	14	14.12	0.574
GO:0008104	protein localization	1010	284	347.79	0.5752
GO:0006857	oligopeptide transport	103	35	35.47	0.5756
GO:0009556	microsporogenesis	47	16	16.18	0.5771
GO:0017144	drug metabolic process	882	230	303.71	0.5774
GO:0016132	brassinosteroid biosynthetic process	118	40	40.63	0.5834
GO:0018130	heterocycle biosynthetic process	2723	1022	937.65	0.5875
GO:0009117	nucleotide metabolic process	758	339	261.01	0.5954
GO:0006468	protein phosphorylation	685	226	235.88	0.6047
GO:0006869	lipid transport	113	38	38.91	0.6066
GO:0006096	glycolytic process	193	65	66.46	0.6145
GO:2000113	negative regulation of cellular macromol...	400	216	137.74	0.6164
GO:0046685	response to arsenic-containing substance	36	12	12.4	0.6169
GO:0009911	positive regulation of flower developmen...	33	11	11.36	0.6173
GO:0009788	negative regulation of abscisic acid-act...	30	10	10.33	0.618
GO:0010118	stomatal movement	89	26	30.65	0.6184
GO:0045893	positive regulation of transcription; DN...	420	142	144.62	0.6256
GO:0006730	one-carbon metabolic process	18	6	6.2	0.626
GO:0034605	cellular response to heat	18	6	6.2	0.626
GO:0010565	regulation of cellular ketone metabolic ...	40	10	13.77	0.6268
GO:0051093	negative regulation of developmental pro...	99	26	34.09	0.6276
GO:0009850	auxin metabolic process	138	39	47.52	0.6277
GO:2000652	regulation of secondary cell wall biogen...	15	5	5.17	0.6308
GO:0009627	systemic acquired resistance	422	111	145.31	0.6308
GO:0016310	phosphorylation	912	301	314.04	0.6332
GO:0030163	protein catabolic process	444	180	152.89	0.6335
GO:0048528	post-embryonic root development	133	47	45.8	0.6377
GO:0051445	regulation of meiotic cell cycle	12	4	4.13	0.638
GO:0052325	cell wall pectin biosynthetic process	12	4	4.13	0.638
GO:0009065	glutamine family amino acid catabolic pr...	12	4	4.13	0.638
GO:0006536	glutamate metabolic process	12	4	4.13	0.638
GO:0051592	response to calcium ion	12	4	4.13	0.638
GO:1901879	regulation of protein depolymerization	12	4	4.13	0.638
GO:0048859	formation of anatomical boundary	12	4	4.13	0.638
GO:0009416	response to light stimulus	1153	391	397.03	0.6413
GO:0048509	regulation of meristem development	219	122	75.41	0.643
GO:0048589	developmental growth	706	304	243.11	0.6461
GO:0000723	telomere maintenance	63	40	21.69	0.647
GO:0055067	monovalent inorganic cation homeostasis	20	5	6.89	0.6497
GO:0072329	monocarboxylic acid catabolic process	227	64	78.17	0.6514
GO:0043090	amino acid import	73	24	25.14	0.6528
GO:0009108	coenzyme biosynthetic process	334	110	115.01	0.6546
GO:0009817	defense response to fungus; incompatible...	43	14	14.81	0.6574
GO:0000281	mitotic cytokinesis	210	159	72.31	0.6606
GO:0048437	floral organ development	530	266	182.5	0.6608
GO:0006979	response to oxidative stress	472	160	162.53	0.6638
GO:0030833	regulation of actin filament polymerizat...	108	52	37.19	0.6686
GO:0031537	regulation of anthocyanin metabolic proc...	28	9	9.64	0.6687
GO:0048508	embryonic meristem development	59	29	20.32	0.6693
GO:0090421	embryonic meristem initiation	50	21	17.22	0.6698
GO:1901136	carbohydrate derivative catabolic proces...	31	12	10.67	0.6701
GO:0009250	glucan biosynthetic process	285	99	98.14	0.6702
GO:0010928	regulation of auxin mediated signaling p...	23	8	7.92	0.6702
GO:0048581	negative regulation of post-embryonic de...	81	20	27.89	0.6711
GO:0030258	lipid modification	189	52	65.08	0.6717
GO:0016071	mRNA metabolic process	342	100	117.77	0.6722
GO:0009648	photoperiodism	167	23	57.51	0.674
GO:0009814	defense response; incompatible interacti...	511	138	175.96	0.6747
GO:0046700	heterocycle catabolic process	476	123	163.91	0.6748
GO:1901264	carbohydrate derivative transport	35	16	12.05	0.6773
GO:0048527	lateral root development	121	43	41.67	0.6824
GO:0051049	regulation of transport	171	36	58.88	0.6828
GO:0015031	protein transport	959	274	330.23	0.6856
GO:0008152	metabolic process	8740	3162	3009.57	0.6858
GO:0012501	programmed cell death	434	89	149.45	0.6906
GO:0006546	glycine catabolic process	50	16	17.22	0.6913
GO:0044265	cellular macromolecule catabolic process	568	200	195.59	0.6936
GO:0052544	defense response by callose deposition i...	16	5	5.51	0.6944
GO:0009937	regulation of gibberellic acid mediated ...	16	5	5.51	0.6944
GO:0045926	negative regulation of growth	16	5	5.51	0.6944
GO:0005983	starch catabolic process	16	5	5.51	0.6944
GO:0006790	sulfur compound metabolic process	696	214	239.66	0.6988
GO:0006631	fatty acid metabolic process	406	108	139.8	0.6998
GO:0009827	plant-type cell wall modification	136	60	46.83	0.7007
GO:0010227	floral organ abscission	35	11	12.05	0.7049
GO:0009816	defense response to bacterium; incompati...	35	11	12.05	0.7049
GO:0055046	microgametogenesis	30	13	10.33	0.7068
GO:0045454	cell redox homeostasis	13	4	4.48	0.7072
GO:0006835	dicarboxylic acid transport	13	4	4.48	0.7072
GO:0009821	alkaloid biosynthetic process	13	4	4.48	0.7072
GO:0016485	protein processing	13	4	4.48	0.7072
GO:0033500	carbohydrate homeostasis	13	4	4.48	0.7072
GO:0098656	anion transmembrane transport	67	15	23.07	0.7084
GO:0046520	sphingoid biosynthetic process	32	10	11.02	0.7092
GO:0009962	regulation of flavonoid biosynthetic pro...	116	17	39.94	0.7106
GO:0048609	multicellular organismal reproductive pr...	365	221	125.69	0.7109
GO:0007015	actin filament organization	153	65	52.68	0.7114
GO:0006397	mRNA processing	124	47	42.7	0.7132
GO:0010260	animal organ senescence	29	9	9.99	0.7144
GO:0009908	flower development	857	451	295.1	0.7145
GO:0035266	meristem growth	175	107	60.26	0.7147
GO:0006417	regulation of translation	62	17	21.35	0.7151
GO:0048442	sepal development	73	65	25.14	0.7152
GO:0051258	protein polymerization	182	101	62.67	0.7153
GO:0019319	hexose biosynthetic process	165	94	56.82	0.7154
GO:0044772	mitotic cell cycle phase transition	72	61	24.79	0.7155
GO:0044419	interspecies interaction between organis...	139	75	47.86	0.7161
GO:1902905	positive regulation of supramolecular fi...	105	51	36.16	0.7171
GO:0051495	positive regulation of cytoskeleton orga...	105	51	36.16	0.7171
GO:0030029	actin filament-based process	221	85	76.1	0.7175
GO:0065004	protein-DNA complex assembly	20	9	6.89	0.718
GO:0015804	neutral amino acid transport	74	27	25.48	0.718
GO:0010449	root meristem growth	20	8	6.89	0.7181
GO:0051247	positive regulation of protein metabolic...	30	9	10.33	0.7183
GO:0006568	tryptophan metabolic process	91	30	31.34	0.7183
GO:0010208	pollen wall assembly	26	7	8.95	0.7183
GO:0033037	polysaccharide localization	99	31	34.09	0.7184
GO:1902170	cellular response to reactive nitrogen s...	23	4	7.92	0.7185
GO:0006974	cellular response to DNA damage stimulus	294	159	101.24	0.7185
GO:0016106	sesquiterpenoid biosynthetic process	38	9	13.09	0.7185
GO:0006887	exocytosis	24	4	8.26	0.7185
GO:0071241	cellular response to inorganic substance	42	10	14.46	0.7185
GO:0006643	membrane lipid metabolic process	162	47	55.78	0.7188
GO:1900140	regulation of seedling development	72	14	24.79	0.719
GO:0098655	cation transmembrane transport	134	32	46.14	0.7192
GO:0019751	polyol metabolic process	112	20	38.57	0.7195
GO:0033014	tetrapyrrole biosynthetic process	152	31	52.34	0.7198
GO:0051656	establishment of organelle localization	106	15	36.5	0.7198
GO:0009893	positive regulation of metabolic process	588	171	202.47	0.7206
GO:0051701	interaction with host	122	72	42.01	0.7222
GO:0090150	establishment of protein localization to...	366	70	126.03	0.7224
GO:0006366	transcription by RNA polymerase II	54	17	18.59	0.7226
GO:0019752	carboxylic acid metabolic process	1791	555	616.72	0.7232
GO:0010103	stomatal complex morphogenesis	142	46	48.9	0.7245
GO:0044092	negative regulation of molecular functio...	62	21	21.35	0.726
GO:0019430	removal of superoxide radicals	10	3	3.44	0.7261
GO:0010152	pollen maturation	10	3	3.44	0.7261
GO:0034644	cellular response to UV	10	3	3.44	0.7261
GO:0019747	regulation of isoprenoid metabolic proce...	10	3	3.44	0.7261
GO:0006415	translational termination	10	3	3.44	0.7261
GO:1901700	response to oxygen-containing compound	2266	653	780.28	0.7286
GO:0006879	cellular iron ion homeostasis	124	8	42.7	0.7304
GO:0048441	petal development	98	73	33.75	0.7307
GO:0043622	cortical microtubule organization	20	6	6.89	0.7378
GO:0009736	cytokinin-activated signaling pathway	73	23	25.14	0.7399
GO:0072528	pyrimidine-containing compound biosynthe...	141	120	48.55	0.7491
GO:0009152	purine ribonucleotide biosynthetic proce...	232	73	79.89	0.751
GO:0051171	regulation of nitrogen compound metaboli...	2038	749	701.77	0.751
GO:0005982	starch metabolic process	227	66	78.17	0.7516
GO:0006399	tRNA metabolic process	106	53	36.5	0.752
GO:0006006	glucose metabolic process	253	118	87.12	0.7533
GO:0019375	galactolipid biosynthetic process	98	31	33.75	0.7536
GO:0009832	plant-type cell wall biogenesis	165	46	56.82	0.7547
GO:2000026	regulation of multicellular organismal d...	513	254	176.65	0.7551
GO:0090627	plant epidermal cell differentiation	372	138	128.1	0.7554
GO:0045489	pectin biosynthetic process	19	6	6.54	0.7565
GO:0000096	sulfur amino acid metabolic process	335	110	115.36	0.7565
GO:0034030	ribonucleoside bisphosphate biosynthetic...	19	5	6.54	0.7566
GO:0034033	purine nucleoside bisphosphate biosynthe...	19	5	6.54	0.7566
GO:0051240	positive regulation of multicellular org...	64	18	22.04	0.7568
GO:0009168	purine ribonucleoside monophosphate bios...	212	68	73	0.7569
GO:1901135	carbohydrate derivative metabolic proces...	1272	429	438.01	0.7574
GO:0015994	chlorophyll metabolic process	188	32	64.74	0.7597
GO:0051188	cofactor biosynthetic process	535	146	184.22	0.7604
GO:0006839	mitochondrial transport	148	73	50.96	0.7624
GO:0009058	biosynthetic process	5709	2121	1965.86	0.7629
GO:0035725	sodium ion transmembrane transport	27	8	9.3	0.7634
GO:0016051	carbohydrate biosynthetic process	830	294	285.81	0.7657
GO:0000103	sulfate assimilation	14	4	4.82	0.7663
GO:0035265	organ growth	14	4	4.82	0.7663
GO:0080135	regulation of cellular response to stres...	374	74	128.78	0.7738
GO:0080134	regulation of response to stress	553	121	190.42	0.7759
GO:0048440	carpel development	214	79	73.69	0.7797
GO:0019438	aromatic compound biosynthetic process	2923	1066	1006.52	0.7804
GO:0048638	regulation of developmental growth	265	144	91.25	0.7825
GO:0048831	regulation of shoot system development	372	225	128.1	0.7831
GO:0046890	regulation of lipid biosynthetic process	21	6	7.23	0.7838
GO:0019637	organophosphate metabolic process	1149	411	395.65	0.7868
GO:0043086	negative regulation of catalytic activit...	52	18	17.91	0.7887
GO:0010496	intercellular transport	11	3	3.79	0.7888
GO:0016998	cell wall macromolecule catabolic proces...	11	3	3.79	0.7888
GO:0032881	regulation of polysaccharide metabolic p...	11	3	3.79	0.7888
GO:0034219	carbohydrate transmembrane transport	11	3	3.79	0.7888
GO:0009615	response to virus	182	94	62.67	0.7953
GO:0016556	mRNA modification	109	38	37.53	0.7961
GO:0002831	regulation of response to biotic stimulu...	29	9	9.99	0.7977
GO:0048445	carpel morphogenesis	18	5	6.2	0.7977
GO:0006874	cellular calcium ion homeostasis	28	8	9.64	0.8012
GO:0009695	jasmonic acid biosynthetic process	131	41	45.11	0.8018
GO:0048869	cellular developmental process	1249	519	430.09	0.8089
GO:2000241	regulation of reproductive process	398	226	137.05	0.8093
GO:0050793	regulation of developmental process	822	414	283.05	0.81
GO:0006354	DNA-templated transcription; elongation	110	34	37.88	0.8103
GO:0044703	multi-organism reproductive process	280	169	96.42	0.8104
GO:0048522	positive regulation of cellular process	724	253	249.31	0.8104
GO:0009690	cytokinin metabolic process	58	16	19.97	0.8117
GO:0006611	protein export from nucleus	71	50	24.45	0.8136
GO:0007166	cell surface receptor signaling pathway	128	60	44.08	0.8142
GO:0009150	purine ribonucleotide metabolic process	330	119	113.63	0.8148
GO:0048236	plant-type sporogenesis	51	17	17.56	0.8152
GO:0010647	positive regulation of cell communicatio...	33	10	11.36	0.8153
GO:0055074	calcium ion homeostasis	32	9	11.02	0.8153
GO:0019363	pyridine nucleotide biosynthetic process	203	67	69.9	0.8154
GO:0007186	G protein-coupled receptor signaling pat...	15	4	5.17	0.8156
GO:0010233	phloem transport	15	4	5.17	0.8156
GO:0010030	positive regulation of seed germination	15	4	5.17	0.8156
GO:0006446	regulation of translational initiation	15	4	5.17	0.8156
GO:0071396	cellular response to lipid	358	112	123.28	0.8159
GO:0072527	pyrimidine-containing compound metabolic...	149	122	51.31	0.816
GO:0033365	protein localization to organelle	485	152	167.01	0.8162
GO:0033993	response to lipid	794	252	273.41	0.8166
GO:0051193	regulation of cofactor metabolic process	193	42	66.46	0.8168
GO:0016311	dephosphorylation	199	31	68.52	0.8176
GO:0009812	flavonoid metabolic process	228	39	78.51	0.8178
GO:0006081	cellular aldehyde metabolic process	423	92	145.66	0.8187
GO:0006865	amino acid transport	247	81	85.05	0.8188
GO:0009651	response to salt stress	771	246	265.49	0.8189
GO:1901615	organic hydroxy compound metabolic proce...	729	195	251.03	0.819
GO:0035195	gene silencing by miRNA	135	77	46.49	0.8196
GO:0009791	post-embryonic development	2062	872	710.04	0.8198
GO:0071322	cellular response to carbohydrate stimul...	114	59	39.26	0.8206
GO:0090351	seedling development	232	95	79.89	0.821
GO:0006760	folic acid-containing compound metabolic...	19	7	6.54	0.8223
GO:0010099	regulation of photomorphogenesis	25	8	8.61	0.8224
GO:0042133	neurotransmitter metabolic process	66	22	22.73	0.8224
GO:0040011	locomotion	24	5	8.26	0.8226
GO:0015893	drug transport	43	16	14.81	0.823
GO:1903959	regulation of anion transmembrane transp...	41	7	14.12	0.823
GO:0032101	regulation of response to external stimu...	33	10	11.36	0.8233
GO:0071456	cellular response to hypoxia	22	6	7.58	0.8234
GO:0044267	cellular protein metabolic process	2578	1122	887.72	0.824
GO:0009072	aromatic amino acid family metabolic pro...	235	62	80.92	0.8259
GO:0009100	glycoprotein metabolic process	190	24	65.43	0.826
GO:0006873	cellular ion homeostasis	279	40	96.07	0.8273
GO:0042493	response to drug	991	275	341.24	0.8284
GO:0010035	response to inorganic substance	1340	396	461.42	0.8285
GO:0031326	regulation of cellular biosynthetic proc...	1907	700	656.66	0.8341
GO:0009630	gravitropism	151	52	52	0.835
GO:0009723	response to ethylene	342	95	117.77	0.8364
GO:0006796	phosphate-containing compound metabolic ...	1873	638	644.96	0.8387
GO:0006085	acetyl-CoA biosynthetic process	12	3	4.13	0.8391
GO:2000034	regulation of seed maturation	12	3	4.13	0.8391
GO:0006749	glutathione metabolic process	12	3	4.13	0.8391
GO:0010105	negative regulation of ethylene-activate...	12	3	4.13	0.8391
GO:0010204	defense response signaling pathway; resi...	12	3	4.13	0.8391
GO:0006521	regulation of cellular amino acid metabo...	12	3	4.13	0.8391
GO:0006814	sodium ion transport	39	11	13.43	0.8392
GO:0010468	regulation of gene expression	2031	729	699.36	0.8396
GO:1901362	organic cyclic compound biosynthetic pro...	3149	1146	1084.34	0.8412
GO:0071229	cellular response to acid chemical	661	166	227.61	0.8453
GO:0055114	oxidation-reduction process	394	90	135.67	0.8464
GO:0009860	pollen tube growth	176	53	60.6	0.8526
GO:0009691	cytokinin biosynthetic process	33	9	11.36	0.8538
GO:0009631	cold acclimation	33	9	11.36	0.8538
GO:0019408	dolichol biosynthetic process	16	4	5.51	0.8559
GO:0010187	negative regulation of seed germination	16	4	5.51	0.8559
GO:0016045	detection of bacterium	16	4	5.51	0.8559
GO:0006575	cellular modified amino acid metabolic p...	47	14	16.18	0.856
GO:0009960	endosperm development	23	6	7.92	0.8569
GO:0010584	pollen exine formation	23	6	7.92	0.8569
GO:0006970	response to osmotic stress	825	263	284.08	0.86
GO:0035690	cellular response to drug	372	79	128.1	0.8611
GO:0043603	cellular amide metabolic process	659	398	226.92	0.8626
GO:0006997	nucleus organization	81	57	27.89	0.8696
GO:0090407	organophosphate biosynthetic process	900	330	309.91	0.8702
GO:0006766	vitamin metabolic process	96	30	33.06	0.8705
GO:0045165	cell fate commitment	53	32	18.25	0.8707
GO:0005992	trehalose biosynthetic process	20	5	6.89	0.8713
GO:0071365	cellular response to auxin stimulus	72	24	24.79	0.8718
GO:0031325	positive regulation of cellular metaboli...	475	157	163.56	0.8722
GO:0010119	regulation of stomatal movement	47	13	16.18	0.8725
GO:0015802	basic amino acid transport	27	7	9.3	0.8732
GO:0048585	negative regulation of response to stimu...	348	77	119.83	0.875
GO:0071236	cellular response to antibiotic	346	74	119.14	0.8751
GO:0045088	regulation of innate immune response	403	85	138.77	0.8758
GO:0040008	regulation of growth	294	155	101.24	0.8759
GO:0043067	regulation of programmed cell death	384	76	132.23	0.876
GO:0055082	cellular chemical homeostasis	288	42	99.17	0.876
GO:0006733	oxidoreduction coenzyme metabolic proces...	418	117	143.94	0.8764
GO:0034504	protein localization to nucleus	106	70	36.5	0.877
GO:0032269	negative regulation of cellular protein ...	59	20	20.32	0.8786
GO:0019432	triglyceride biosynthetic process	13	3	4.48	0.8787
GO:0010143	cutin biosynthetic process	13	3	4.48	0.8787
GO:0043407	negative regulation of MAP kinase activi...	13	3	4.48	0.8787
GO:0031425	chloroplast RNA processing	13	3	4.48	0.8787
GO:0009970	cellular response to sulfate starvation	13	3	4.48	0.8787
GO:0051338	regulation of transferase activity	50	17	17.22	0.8788
GO:0097237	cellular response to toxic substance	15	4	5.17	0.8789
GO:2001057	reactive nitrogen species metabolic proc...	16	3	5.51	0.879
GO:0031349	positive regulation of defense response	48	14	16.53	0.879
GO:0022904	respiratory electron transport chain	26	6	8.95	0.879
GO:0072350	tricarboxylic acid metabolic process	22	4	7.58	0.879
GO:0046434	organophosphate catabolic process	223	70	76.79	0.8792
GO:0046283	anthocyanin-containing compound metaboli...	74	17	25.48	0.8793
GO:0009415	response to water	410	118	141.18	0.8801
GO:0006066	alcohol metabolic process	175	36	60.26	0.8801
GO:0071310	cellular response to organic substance	1028	307	353.99	0.8814
GO:0071495	cellular response to endogenous stimulus	856	231	294.76	0.8823
GO:0002237	response to molecule of bacterial origin	99	29	34.09	0.8832
GO:0071702	organic substance transport	1484	447	511.01	0.8844
GO:1901698	response to nitrogen compound	649	117	223.48	0.8846
GO:0006817	phosphate ion transport	24	6	8.26	0.8851
GO:0015696	ammonium transport	31	8	10.67	0.8873
GO:0015718	monocarboxylic acid transport	17	4	5.85	0.8885
GO:0051181	cofactor transport	17	4	5.85	0.8885
GO:0006352	DNA-templated transcription; initiation	17	4	5.85	0.8885
GO:0010256	endomembrane system organization	194	38	66.8	0.891
GO:0048510	regulation of timing of transition from ...	28	7	9.64	0.8972
GO:0042775	mitochondrial ATP synthesis coupled elec...	21	5	7.23	0.8987
GO:0031408	oxylipin biosynthetic process	21	5	7.23	0.8987
GO:0071472	cellular response to salt stress	21	5	7.23	0.8987
GO:0019722	calcium-mediated signaling	52	14	17.91	0.9032
GO:0009753	response to jasmonic acid	445	110	153.23	0.9038
GO:0006569	tryptophan catabolic process	75	21	25.83	0.9044
GO:0030001	metal ion transport	505	71	173.89	0.9082
GO:1905039	carboxylic acid transmembrane transport	20	6	6.89	0.9082
GO:0051651	maintenance of location in cell	10	2	3.44	0.9083
GO:0044766	multi-organism transport	10	2	3.44	0.9083
GO:0002229	defense response to oomycetes	10	2	3.44	0.9083
GO:0016559	peroxisome fission	10	2	3.44	0.9083
GO:0009704	de-etiolation	10	2	3.44	0.9083
GO:1903311	regulation of mRNA metabolic process	10	2	3.44	0.9083
GO:0034614	cellular response to reactive oxygen spe...	40	8	13.77	0.9085
GO:0006665	sphingolipid metabolic process	52	12	17.91	0.9086
GO:0034599	cellular response to oxidative stress	50	10	17.22	0.9086
GO:0051241	negative regulation of multicellular org...	91	22	31.34	0.9088
GO:0006099	tricarboxylic acid cycle	14	3	4.82	0.9093
GO:0080092	regulation of pollen tube growth	14	3	4.82	0.9093
GO:0030154	cell differentiation	976	418	336.08	0.9096
GO:0007034	vacuolar transport	128	12	44.08	0.9101
GO:0043269	regulation of ion transport	149	29	51.31	0.9101
GO:0044242	cellular lipid catabolic process	243	69	83.68	0.9102
GO:0009106	lipoate metabolic process	39	10	13.43	0.9103
GO:1901701	cellular response to oxygen-containing c...	828	244	285.12	0.9108
GO:1901361	organic cyclic compound catabolic proces...	482	123	165.97	0.9108
GO:0015698	inorganic anion transport	254	30	87.46	0.9136
GO:0045727	positive regulation of translation	18	4	6.2	0.9144
GO:0006007	glucose catabolic process	92	26	31.68	0.9148
GO:0007031	peroxisome organization	124	13	42.7	0.9166
GO:0030048	actin filament-based movement	63	17	21.69	0.9185
GO:0048468	cell development	575	212	198	0.9199
GO:0009068	aspartate family amino acid catabolic pr...	18	7	6.2	0.9205
GO:0043562	cellular response to nitrogen levels	29	9	9.99	0.9206
GO:0019359	nicotinamide nucleotide biosynthetic pro...	199	66	68.52	0.9206
GO:0008643	carbohydrate transport	27	5	9.3	0.9207
GO:0009311	oligosaccharide metabolic process	205	55	70.59	0.9212
GO:0044262	cellular carbohydrate metabolic process	654	176	225.2	0.9226
GO:0031668	cellular response to extracellular stimu...	341	64	117.42	0.9228
GO:0016999	antibiotic metabolic process	448	92	154.27	0.9232
GO:0010243	response to organonitrogen compound	439	100	151.17	0.9248
GO:0042538	hyperosmotic salinity response	157	46	54.06	0.9272
GO:0052542	defense response by callose deposition	63	17	21.69	0.9282
GO:0006629	lipid metabolic process	1314	353	452.47	0.931
GO:0009737	response to abscisic acid	594	180	204.54	0.9312
GO:0008219	cell death	480	101	165.29	0.9323
GO:0007165	signal transduction	1479	461	509.28	0.9324
GO:2000280	regulation of root development	32	10	11.02	0.9327
GO:0009785	blue light signaling pathway	15	3	5.17	0.9328
GO:0018119	peptidyl-cysteine S-nitrosylation	15	3	5.17	0.9328
GO:1901605	alpha-amino acid metabolic process	523	193	180.09	0.9341
GO:0009967	positive regulation of signal transducti...	29	9	9.99	0.9348
GO:0010325	raffinose family oligosaccharide biosynt...	11	2	3.79	0.9348
GO:0042128	nitrate assimilation	11	2	3.79	0.9348
GO:0055075	potassium ion homeostasis	11	2	3.79	0.9348
GO:0010120	camalexin biosynthetic process	11	2	3.79	0.9348
GO:0006558	L-phenylalanine metabolic process	11	2	3.79	0.9348
GO:0051017	actin filament bundle assembly	11	2	3.79	0.9348
GO:0043068	positive regulation of programmed cell d...	11	2	3.79	0.9348
GO:0051865	protein autoubiquitination	11	2	3.79	0.9348
GO:0015977	carbon fixation	11	2	3.79	0.9348
GO:0015748	organophosphate ester transport	50	13	17.22	0.9349
GO:0071482	cellular response to light stimulus	77	13	26.51	0.9354
GO:0000160	phosphorelay signal transduction system	131	30	45.11	0.9355
GO:0031669	cellular response to nutrient levels	305	54	105.02	0.9372
GO:0065008	regulation of biological quality	1532	480	527.53	0.9372
GO:0014070	response to organic cyclic compound	697	188	240.01	0.9373
GO:0009725	response to hormone	1706	538	587.45	0.9374
GO:0006644	phospholipid metabolic process	402	76	138.43	0.9378
GO:0019252	starch biosynthetic process	187	55	64.39	0.9385
GO:0010039	response to iron ion	53	11	18.25	0.9389
GO:0048367	shoot system development	1290	586	444.2	0.9398
GO:0009750	response to fructose	143	41	49.24	0.9405
GO:0000302	response to reactive oxygen species	312	108	107.44	0.9426
GO:0009637	response to blue light	122	30	42.01	0.9459
GO:2000112	regulation of cellular macromolecule bio...	1862	691	641.17	0.9461
GO:0090305	nucleic acid phosphodiester bond hydroly...	119	68	40.98	0.947
GO:0002252	immune effector process	278	109	95.73	0.9475
GO:1901699	cellular response to nitrogen compound	30	5	10.33	0.9481
GO:0055081	anion homeostasis	22	2	7.58	0.9481
GO:0006109	regulation of carbohydrate metabolic pro...	35	6	12.05	0.9481
GO:0010109	regulation of photosynthesis	26	2	8.95	0.9481
GO:0009696	salicylic acid metabolic process	208	44	71.62	0.9488
GO:0010431	seed maturation	169	84	58.19	0.9492
GO:0042594	response to starvation	295	52	101.58	0.9495
GO:0070887	cellular response to chemical stimulus	1142	337	393.24	0.9498
GO:0042886	amide transport	1066	309	367.07	0.9498
GO:0006984	ER-nucleus signaling pathway	16	3	5.51	0.9505
GO:0010183	pollen tube guidance	16	3	5.51	0.9505
GO:0017004	cytochrome complex assembly	16	3	5.51	0.9505
GO:0046885	regulation of hormone biosynthetic proce...	20	4	6.89	0.9507
GO:0031328	positive regulation of cellular biosynth...	452	148	155.64	0.9508
GO:0006464	cellular protein modification process	1719	649	591.93	0.9511
GO:0009688	abscisic acid biosynthetic process	35	8	12.05	0.9518
GO:0001101	response to acid chemical	1472	375	506.87	0.9523
GO:0006499	N-terminal protein myristoylation	145	41	49.93	0.9529
GO:0016122	xanthophyll metabolic process	12	2	4.13	0.954
GO:0016119	carotene metabolic process	12	2	4.13	0.954
GO:0009638	phototropism	12	2	4.13	0.954
GO:1901606	alpha-amino acid catabolic process	154	46	53.03	0.9542
GO:0006862	nucleotide transport	39	11	13.43	0.9553
GO:0010304	PSII associated light-harvesting complex...	28	6	9.64	0.9554
GO:0007568	aging	146	33	50.27	0.9563
GO:0000023	maltose metabolic process	149	42	51.31	0.9571
GO:0009693	ethylene biosynthetic process	117	32	40.29	0.959
GO:0042398	cellular modified amino acid biosyntheti...	54	15	18.59	0.9597
GO:0006888	ER to Golgi vesicle-mediated transport	88	23	30.3	0.9628
GO:0007584	response to nutrient	21	4	7.23	0.963
GO:0009767	photosynthetic electron transport chain	68	9	23.42	0.9634
GO:0001676	long-chain fatty acid metabolic process	25	5	8.61	0.9637
GO:0042737	drug catabolic process	135	31	46.49	0.9643
GO:0006813	potassium ion transport	40	9	13.77	0.9646
GO:0009267	cellular response to starvation	288	51	99.17	0.9655
GO:0005985	sucrose metabolic process	21	7	7.23	0.9658
GO:0048518	positive regulation of biological proces...	939	299	323.34	0.9664
GO:0046916	cellular transition metal ion homeostasi...	150	12	51.65	0.9668
GO:0006863	purine nucleobase transport	65	16	22.38	0.967
GO:2000028	regulation of photoperiodism; flowering	13	2	4.48	0.9677
GO:0032787	monocarboxylic acid metabolic process	1279	345	440.42	0.9682
GO:0055072	iron ion homeostasis	137	10	47.18	0.9687
GO:0006972	hyperosmotic response	246	69	84.71	0.9689
GO:0009646	response to absence of light	37	8	12.74	0.9695
GO:0046907	intracellular transport	1014	287	349.16	0.9695
GO:0030243	cellulose metabolic process	126	50	43.39	0.972
GO:0008380	RNA splicing	276	112	95.04	0.9723
GO:0019216	regulation of lipid metabolic process	43	10	14.81	0.9724
GO:0008284	positive regulation of cell proliferatio...	66	16	22.73	0.9725
GO:0071281	cellular response to iron ion	30	6	10.33	0.9732
GO:0002213	defense response to insect	30	6	10.33	0.9732
GO:0016036	cellular response to phosphate starvatio...	130	35	44.76	0.9733
GO:0090332	stomatal closure	18	3	6.2	0.9737
GO:0080022	primary root development	18	3	6.2	0.9737
GO:0009593	detection of chemical stimulus	18	3	6.2	0.9737
GO:0009414	response to water deprivation	405	117	139.46	0.975
GO:0010629	negative regulation of gene expression	633	309	217.97	0.9759
GO:0046482	para-aminobenzoic acid metabolic process	38	8	13.09	0.9759
GO:0010043	response to zinc ion	60	14	20.66	0.9773
GO:0042762	regulation of sulfur metabolic process	14	2	4.82	0.9774
GO:0009585	red; far-red light phototransduction	14	2	4.82	0.9774
GO:0042343	indole glucosinolate metabolic process	14	2	4.82	0.9774
GO:0048582	positive regulation of post-embryonic de...	57	16	19.63	0.9777
GO:0009894	regulation of catabolic process	30	3	10.33	0.9777
GO:0044743	protein transmembrane import into intrac...	103	7	35.47	0.9781
GO:0065002	intracellular protein transmembrane tran...	119	9	40.98	0.9782
GO:0010048	vernalization response	105	27	36.16	0.9787
GO:0006364	rRNA processing	240	79	82.64	0.979
GO:0009642	response to light intensity	278	92	95.73	0.9794
GO:0048574	long-day photoperiodism; flowering	23	4	7.92	0.9794
GO:0046855	inositol phosphate dephosphorylation	23	4	7.92	0.9794
GO:0002238	response to molecule of fungal origin	35	7	12.05	0.9801
GO:0009718	anthocyanin-containing compound biosynth...	50	11	17.22	0.9806
GO:0009755	hormone-mediated signaling pathway	726	202	249.99	0.9807
GO:0032957	inositol trisphosphate metabolic process	19	3	6.54	0.9809
GO:0006882	cellular zinc ion homeostasis	19	3	6.54	0.9809
GO:0009954	proximal/distal pattern formation	19	3	6.54	0.9809
GO:0048584	positive regulation of response to stimu...	98	26	33.75	0.981
GO:0071369	cellular response to ethylene stimulus	139	31	47.86	0.9812
GO:0006812	cation transport	717	124	246.89	0.9826
GO:0042631	cellular response to water deprivation	65	15	22.38	0.983
GO:0016192	vesicle-mediated transport	493	114	169.76	0.9833
GO:0080147	root hair cell development	203	69	69.9	0.9842
GO:0048580	regulation of post-embryonic development	458	237	157.71	0.9842
GO:0010380	regulation of chlorophyll biosynthetic p...	15	2	5.17	0.9842
GO:0006301	postreplication repair	36	7	12.4	0.9846
GO:0009698	phenylpropanoid metabolic process	171	38	58.88	0.9846
GO:0080167	response to karrikin	124	32	42.7	0.9848
GO:0031347	regulation of defense response	525	113	180.78	0.9853
GO:0010345	suberin biosynthetic process	10	1	3.44	0.9853
GO:0010337	regulation of salicylic acid metabolic p...	10	1	3.44	0.9853
GO:2000762	regulation of phenylpropanoid metabolic ...	10	1	3.44	0.9853
GO:0015695	organic cation transport	10	1	3.44	0.9853
GO:1900376	regulation of secondary metabolite biosy...	10	1	3.44	0.9853
GO:0032544	plastid translation	10	1	3.44	0.9853
GO:0071491	cellular response to red light	10	1	3.44	0.9853
GO:0015770	sucrose transport	10	1	3.44	0.9853
GO:0010557	positive regulation of macromolecule bio...	446	146	153.58	0.9854
GO:0009626	plant-type hypersensitive response	388	75	133.61	0.9855
GO:0071732	cellular response to nitric oxide	20	3	6.89	0.9863
GO:0007346	regulation of mitotic cell cycle	103	66	35.47	0.9875
GO:0009407	toxin catabolic process	211	58	72.66	0.9876
GO:0034660	ncRNA metabolic process	352	131	121.21	0.9877
GO:0009684	indoleacetic acid biosynthetic process	105	26	36.16	0.9877
GO:0051336	regulation of hydrolase activity	16	2	5.51	0.9891
GO:0045037	protein import into chloroplast stroma	16	2	5.51	0.9891
GO:0009617	response to bacterium	555	135	191.11	0.9891
GO:0035556	intracellular signal transduction	468	115	161.15	0.9894
GO:0006904	vesicle docking involved in exocytosis	21	3	7.23	0.9902
GO:0043255	regulation of carbohydrate biosynthetic ...	21	3	7.23	0.9902
GO:0009739	response to gibberellin	149	45	51.31	0.9903
GO:0009808	lignin metabolic process	58	20	19.97	0.9904
GO:0009861	jasmonic acid and ethylene-dependent sys...	11	1	3.79	0.9904
GO:0072523	purine-containing compound catabolic pro...	11	1	3.79	0.9904
GO:0002218	activation of innate immune response	33	8	11.36	0.9904
GO:0009966	regulation of signal transduction	136	39	46.83	0.9904
GO:0009751	response to salicylic acid	453	101	155.99	0.9907
GO:1901617	organic hydroxy compound biosynthetic pr...	554	143	190.77	0.9907
GO:0006598	polyamine catabolic process	38	7	13.09	0.9909
GO:0009738	abscisic acid-activated signaling pathwa...	242	69	83.33	0.9913
GO:0010286	heat acclimation	83	19	28.58	0.9919
GO:0046777	protein autophosphorylation	145	37	49.93	0.992
GO:0010038	response to metal ion	584	195	201.1	0.9924
GO:0009410	response to xenobiotic stimulus	73	16	25.14	0.993
GO:0009873	ethylene-activated signaling pathway	120	28	41.32	0.9932
GO:0009060	aerobic respiration	45	8	15.5	0.9934
GO:0010374	stomatal complex development	208	72	71.62	0.9937
GO:0018208	peptidyl-proline modification	33	10	11.36	0.9937
GO:1905156	negative regulation of photosynthesis	12	1	4.13	0.9937
GO:0015986	ATP synthesis coupled proton transport	12	1	4.13	0.9937
GO:0006655	phosphatidylglycerol biosynthetic proces...	63	13	21.69	0.9944
GO:0006952	defense response	1509	440	519.62	0.9948
GO:0000303	response to superoxide	42	8	14.46	0.9951
GO:0009595	detection of biotic stimulus	99	22	34.09	0.9952
GO:0006355	regulation of transcription; DNA-templat...	1743	622	600.19	0.9952
GO:0006635	fatty acid beta-oxidation	169	43	58.19	0.9955
GO:0016926	protein desumoylation	79	17	27.2	0.9958
GO:0009863	salicylic acid mediated signaling pathwa...	335	71	115.36	0.9958
GO:0006636	unsaturated fatty acid biosynthetic proc...	68	14	23.42	0.9958
GO:1901663	quinone biosynthetic process	36	11	12.4	0.9959
GO:2000243	positive regulation of reproductive proc...	46	12	15.84	0.9959
GO:0009910	negative regulation of flower developmen...	45	8	15.5	0.9959
GO:0016049	cell growth	620	221	213.49	0.9961
GO:0009266	response to temperature stimulus	914	301	314.73	0.9964
GO:0010359	regulation of anion channel activity	33	5	11.36	0.9964
GO:0016032	viral process	19	2	6.54	0.9964
GO:0010017	red or far-red light signaling pathway	43	6	14.81	0.9969
GO:0032880	regulation of protein localization	42	7	14.46	0.9969
GO:0010114	response to red light	98	20	33.75	0.997
GO:0009639	response to red or far red light	396	168	136.36	0.9971
GO:0045333	cellular respiration	107	20	36.84	0.9972
GO:0055062	phosphate ion homeostasis	14	1	4.82	0.9973
GO:0010675	regulation of cellular carbohydrate meta...	20	2	6.89	0.9975
GO:0010224	response to UV-B	100	22	34.43	0.9976
GO:0009813	flavonoid biosynthetic process	202	32	69.56	0.9978
GO:0006470	protein dephosphorylation	173	26	59.57	0.998
GO:0010218	response to far red light	94	20	32.37	0.9982
GO:0043085	positive regulation of catalytic activit...	116	26	39.94	0.9983
GO:0009682	induced systemic resistance	21	2	7.23	0.9983
GO:0031329	regulation of cellular catabolic process	21	2	7.23	0.9983
GO:0045087	innate immune response	836	250	287.87	0.9985
GO:0009110	vitamin biosynthetic process	57	20	19.63	0.9988
GO:0009744	response to sucrose	205	51	70.59	0.9988
GO:0042548	regulation of photosynthesis; light reac...	16	1	5.51	0.9988
GO:0009743	response to carbohydrate	390	120	134.29	0.9989
GO:0043900	regulation of multi-organism process	133	30	45.8	0.999
GO:0042744	hydrogen peroxide catabolic process	71	13	24.45	0.9992
GO:0006833	water transport	138	31	47.52	0.9992
GO:0050832	defense response to fungus	338	91	116.39	0.9992
GO:0010029	regulation of seed germination	69	13	23.76	0.9992
GO:0016226	iron-sulfur cluster assembly	95	19	32.71	0.9993
GO:0009834	plant-type secondary cell wall biogenesi...	49	9	16.87	0.9994
GO:0009409	response to cold	592	184	203.85	0.9994
GO:0009658	chloroplast organization	234	45	80.58	0.9994
GO:0019761	glucosinolate biosynthetic process	165	38	56.82	0.9995
GO:0045892	negative regulation of transcription; DN...	385	211	132.57	0.9995
GO:0009611	response to wounding	320	81	110.19	0.9996
GO:0009625	response to insect	40	5	13.77	0.9996
GO:0009657	plastid organization	381	77	131.2	0.9996
GO:0015996	chlorophyll catabolic process	58	9	19.97	0.9996
GO:0010150	leaf senescence	67	11	23.07	0.9997
GO:0010310	regulation of hydrogen peroxide metaboli...	172	39	59.23	0.9997
GO:0050665	hydrogen peroxide biosynthetic process	80	14	27.55	0.9998
GO:0010155	regulation of proton transport	76	13	26.17	0.9998
GO:0019344	cysteine biosynthetic process	205	48	70.59	0.9998
GO:0010351	lithium ion transport	37	4	12.74	0.9998
GO:0016197	endosomal transport	32	3	11.02	0.9998
GO:0007623	circadian rhythm	163	28	56.13	0.9998
GO:0006633	fatty acid biosynthetic process	145	28	49.93	0.9998
GO:0009610	response to symbiotic fungus	38	4	13.09	0.9998
GO:0048193	Golgi vesicle transport	308	67	106.06	0.9999
GO:0006661	phosphatidylinositol biosynthetic proces...	103	19	35.47	0.9999
GO:0006891	intra-Golgi vesicle-mediated transport	67	10	23.07	0.9999
GO:0016117	carotenoid biosynthetic process	101	18	34.78	0.9999
GO:0010264	myo-inositol hexakisphosphate biosynthet...	64	9	22.04	0.9999
GO:0009765	photosynthesis; light harvesting	23	1	7.92	0.9999
GO:0002679	respiratory burst involved in defense re...	121	23	41.67	0.9999
GO:0009697	salicylic acid biosynthetic process	196	43	67.49	1
GO:0009773	photosynthetic electron transport in pho...	47	5	16.18	1
GO:0042793	plastid transcription	71	10	24.45	1
GO:0015995	chlorophyll biosynthetic process	124	21	42.7	1
GO:0009805	coumarin biosynthetic process	54	6	18.59	1
GO:0042752	regulation of circadian rhythm	44	4	15.15	1
GO:0009073	aromatic amino acid family biosynthetic ...	103	31	35.47	1
GO:0000902	cell morphogenesis	590	233	203.16	1
GO:0030003	cellular cation homeostasis	271	38	93.32	1
GO:0070838	divalent metal ion transport	201	26	69.21	1
GO:0042742	defense response to bacterium	384	90	132.23	1
GO:0015979	photosynthesis	392	52	134.98	1
GO:0006098	pentose-phosphate shunt	178	35	61.29	1
GO:0045036	protein targeting to chloroplast	70	7	24.1	1
GO:0043069	negative regulation of programmed cell d...	165	31	56.82	1
GO:0007030	Golgi organization	177	34	60.95	1
GO:0019684	photosynthesis; light reaction	298	39	102.61	1
GO:0006486	protein glycosylation	182	22	62.67	1
GO:0010027	thylakoid membrane organization	194	38	66.8	1
GO:0000165	MAPK cascade	206	40	70.93	1
GO:0030968	endoplasmic reticulum unfolded protein r...	177	33	60.95	1
GO:0009862	systemic acquired resistance; salicylic ...	235	48	80.92	1
GO:0000041	transition metal ion transport	221	24	76.1	1
GO:0009867	jasmonic acid mediated signaling pathway	270	57	92.97	1
GO:0009902	chloroplast relocation	103	14	35.47	1
GO:0000956	nuclear-transcribed mRNA catabolic proce...	107	14	36.84	1
GO:0009963	positive regulation of flavonoid biosynt...	103	13	35.47	1
GO:0035304	regulation of protein dephosphorylation	134	20	46.14	1
GO:0010200	response to chitin	417	95	143.59	1
GO:0006914	autophagy	71	6	24.45	1
GO:0007033	vacuole organization	54	3	18.59	1
GO:0006487	protein N-linked glycosylation	93	10	32.02	1
GO:0031348	negative regulation of defense response	261	50	89.87	1
GO:0006816	calcium ion transport	117	14	40.29	1
GO:0048573	photoperiodism; flowering	160	21	55.1	1
GO:0010207	photosystem II assembly	167	22	57.51	1
GO:0010363	regulation of plant-type hypersensitive ...	360	70	123.96	1
GO:0006612	protein targeting to membrane	363	69	125	1
GO:0016558	protein import into peroxisome matrix	94	6	32.37	1
GO:0019288	isopentenyl diphosphate biosynthetic pro...	226	34	77.82	1
GO:0006623	protein targeting to vacuole	118	10	40.63	1
GO:0010413	glucuronoxylan metabolic process	181	21	62.33	1
GO:0045492	xylan biosynthetic process	182	21	62.67	1
GO:0006826	iron ion transport	118	6	40.63	1
GO:0010106	cellular response to iron ion starvation	114	5	39.26	1
GO:0006119	oxidative phosphorylation	24	5	8.26	1
GO:0009692	ethylene metabolic process	117	32	40.29	1
GO:0009699	phenylpropanoid biosynthetic process	128	30	44.08	1
GO:0002376	immune system process	953	288	328.16	1
GO:0022898	regulation of transmembrane transporter ...	35	6	12.05	1
GO:1901564	organonitrogen compound metabolic proces...	4163	1668	1433.5	1
GO:1902903	regulation of supramolecular fiber organ...	113	53	38.91	1
GO:0002684	positive regulation of immune system pro...	45	13	15.5	1
GO:0044247	cellular polysaccharide catabolic proces...	16	5	5.51	1
GO:0044248	cellular catabolic process	1487	435	512.04	1
GO:0032268	regulation of cellular protein metabolic...	257	64	88.5	1
GO:0010383	cell wall polysaccharide metabolic proce...	236	44	81.27	1
GO:0035303	regulation of dephosphorylation	135	20	46.49	1
GO:0044237	cellular metabolic process	7941	2901	2734.44	1
GO:0044238	primary metabolic process	7445	2803	2563.64	1
GO:0046217	indole phytoalexin metabolic process	12	3	4.13	1
GO:0046218	indolalkylamine catabolic process	75	21	25.83	1
GO:0046219	indolalkylamine biosynthetic process	18	12	6.2	1
GO:0009668	plastid membrane organization	194	38	66.8	1
GO:0032259	methylation	515	432	177.34	1
GO:0016125	sterol metabolic process	168	64	57.85	1
GO:0009653	anatomical structure morphogenesis	1600	695	550.95	1
GO:0016128	phytosteroid metabolic process	123	42	42.35	1
GO:1901570	fatty acid derivative biosynthetic proce...	18	7	6.2	1
GO:0016129	phytosteroid biosynthetic process	118	40	40.63	1
GO:1903409	reactive oxygen species biosynthetic pro...	85	14	29.27	1
GO:0110053	regulation of actin filament organizatio...	108	52	37.19	1
GO:0006101	citrate metabolic process	17	3	5.85	1
GO:1901575	organic substance catabolic process	1384	429	476.57	1
GO:0035601	protein deacylation	14	5	4.82	1
GO:0016116	carotenoid metabolic process	106	19	36.5	1
GO:0032271	regulation of protein polymerization	111	53	38.22	1
GO:0000305	response to oxygen radical	42	8	14.46	1
GO:0019693	ribose phosphate metabolic process	624	266	214.87	1
GO:0032956	regulation of actin cytoskeleton organiz...	108	52	37.19	1
GO:0032958	inositol phosphate biosynthetic process	65	9	22.38	1
GO:0009310	amine catabolic process	113	28	38.91	1
GO:0015706	nitrate transport	206	18	70.93	1
GO:0016143	S-glycoside metabolic process	195	44	67.15	1
GO:0050896	response to stimulus	6067	1988	2089.13	1
GO:0016144	S-glycoside biosynthetic process	165	38	56.82	1
GO:0009312	oligosaccharide biosynthetic process	46	14	15.84	1
GO:0016145	S-glycoside catabolic process	11	4	3.79	1
GO:0009314	response to radiation	1228	439	422.85	1
GO:0019362	pyridine nucleotide metabolic process	370	100	127.41	1
GO:0032984	protein-containing complex disassembly	25	9	8.61	1
GO:0032989	cellular component morphogenesis	610	237	210.05	1
GO:0010346	shoot axis formation	18	10	6.2	1
GO:0051667	establishment of plastid localization	103	14	35.47	1
GO:0042445	hormone metabolic process	787	225	271	1
GO:0042446	hormone biosynthetic process	707	200	243.45	1
GO:0010628	positive regulation of gene expression	442	145	152.2	1
GO:0032970	regulation of actin filament-based proce...	108	52	37.19	1
GO:0046939	nucleotide phosphorylation	194	65	66.8	1
GO:0009628	response to abiotic stimulus	2700	905	929.73	1
GO:0070482	response to oxygen levels	99	35	34.09	1
GO:0042435	indole-containing compound biosynthetic ...	128	36	44.08	1
GO:0042436	indole-containing compound catabolic pro...	77	21	26.51	1
GO:0051321	meiotic cell cycle	243	127	83.68	1
GO:0060255	regulation of macromolecule metabolic pr...	2212	810	761.69	1
GO:0010646	regulation of cell communication	140	40	48.21	1
GO:0010648	negative regulation of cell communicatio...	67	22	23.07	1
GO:0060284	regulation of cell development	15	4	5.17	1
GO:0019374	galactolipid metabolic process	99	31	34.09	1
GO:0016101	diterpenoid metabolic process	50	17	17.22	1
GO:0016102	diterpenoid biosynthetic process	41	14	14.12	1
GO:0016104	triterpenoid biosynthetic process	39	16	13.43	1
GO:0046903	secretion	48	12	16.53	1
GO:0016108	tetraterpenoid metabolic process	106	19	36.5	1
GO:0016109	tetraterpenoid biosynthetic process	101	18	34.78	1
GO:0032940	secretion by cell	48	12	16.53	1
GO:0009636	response to toxic substance	424	144	146	1
GO:0043572	plastid fission	20	9	6.89	1
GO:0019682	glyceraldehyde-3-phosphate metabolic pro...	329	56	113.29	1
GO:0043574	peroxisomal transport	97	7	33.4	1
GO:0048583	regulation of response to stimulus	708	163	243.8	1
GO:0048588	developmental cell growth	358	119	123.28	1
GO:0007602	phototransduction	14	2	4.82	1
GO:0042402	cellular biogenic amine catabolic proces...	113	28	38.91	1
GO:0051348	negative regulation of transferase activ...	41	15	14.12	1
GO:0009308	amine metabolic process	218	66	75.07	1
GO:0048571	long-day photoperiodism	24	4	8.26	1
GO:0009309	amine biosynthetic process	36	22	12.4	1
GO:0044764	multi-organism cellular process	30	11	10.33	1
GO:0019318	hexose metabolic process	275	127	94.69	1
GO:0000469	cleavage involved in rRNA processing	17	16	5.85	1
GO:0044089	positive regulation of cellular componen...	105	51	36.16	1
GO:1902749	regulation of cell cycle G2/M phase tran...	64	56	22.04	1
GO:0071941	nitrogen cycle metabolic process	12	2	4.13	1
GO:0032200	telomere organization	63	40	21.69	1
GO:0044070	regulation of anion transport	41	7	14.12	1
GO:0090567	reproductive shoot system development	867	454	298.55	1
GO:0015851	nucleobase transport	65	16	22.38	1
GO:0019348	dolichol metabolic process	16	4	5.51	1
GO:0051644	plastid localization	104	14	35.81	1
GO:0010604	positive regulation of macromolecule met...	468	153	161.15	1
GO:0010605	negative regulation of macromolecule met...	695	332	239.32	1
GO:0051649	establishment of localization in cell	1104	300	380.16	1
GO:0010608	posttranscriptional regulation of gene e...	264	134	90.91	1
GO:0009605	response to external stimulus	1988	589	684.56	1
GO:0048511	rhythmic process	163	28	56.13	1
GO:0009607	response to biotic stimulus	1372	427	472.44	1
GO:0043543	protein acylation	176	55	60.6	1
GO:0090558	plant epidermis development	652	246	224.51	1
GO:0009608	response to symbiont	39	4	13.43	1
GO:0043549	regulation of kinase activity	45	16	15.5	1
GO:0060249	anatomical structure homeostasis	64	40	22.04	1
GO:0006220	pyrimidine nucleotide metabolic process	134	118	46.14	1
GO:0006221	pyrimidine nucleotide biosynthetic proce...	134	118	46.14	1
GO:0044770	cell cycle phase transition	72	61	24.79	1
GO:0048545	response to steroid hormone	37	14	12.74	1
GO:0006986	response to unfolded protein	179	34	61.64	1
GO:0060918	auxin transport	100	41	34.43	1
GO:0044042	glucan metabolic process	376	128	129.47	1
GO:0044728	DNA methylation or demethylation	182	151	62.67	1
GO:0071900	regulation of protein serine/threonine k...	43	15	14.81	1
GO:0071901	negative regulation of protein serine/th...	40	15	13.77	1
GO:0051603	proteolysis involved in cellular protein...	403	170	138.77	1
GO:0044038	cell wall macromolecule biosynthetic pro...	194	25	66.8	1
GO:0006928	movement of cell or subcellular componen...	63	17	21.69	1
GO:0051606	detection of stimulus	139	33	47.86	1
GO:0010467	gene expression	3096	1270	1066.09	1
GO:1901661	quinone metabolic process	36	11	12.4	1
GO:0042168	heme metabolic process	27	9	9.3	1
GO:0015849	organic acid transport	271	86	93.32	1
GO:0042157	lipoprotein metabolic process	155	46	53.37	1
GO:0042158	lipoprotein biosynthetic process	155	46	53.37	1
GO:0001933	negative regulation of protein phosphory...	42	15	14.46	1
GO:0046031	ADP metabolic process	195	65	67.15	1
GO:0050801	ion homeostasis	329	48	113.29	1
GO:1901657	glycosyl compound metabolic process	227	61	78.17	1
GO:0015833	peptide transport	1059	308	364.66	1
GO:0048506	regulation of timing of meristematic pha...	28	7	9.64	1
GO:0046034	ATP metabolic process	224	71	77.13	1
GO:0042181	ketone biosynthetic process	37	11	12.74	1
GO:0042182	ketone catabolic process	93	34	32.02	1
GO:0006935	chemotaxis	16	3	5.51	1
GO:0052803	imidazole-containing compound metabolic ...	10	7	3.44	1
GO:0042126	nitrate metabolic process	11	2	3.79	1
GO:0006091	generation of precursor metabolites and ...	582	118	200.41	1
GO:0010410	hemicellulose metabolic process	200	30	68.87	1
GO:0044706	multi-multicellular organism process	243	79	83.68	1
GO:0090502	RNA phosphodiester bond hydrolysis; endo...	16	16	5.51	1
GO:1901616	organic hydroxy compound catabolic proce...	34	7	11.71	1
GO:0098771	inorganic ion homeostasis	240	34	82.64	1
GO:0023051	regulation of signaling	137	39	47.18	1
GO:0023052	signaling	1546	505	532.36	1
GO:0023056	positive regulation of signaling	29	9	9.99	1
GO:0023057	negative regulation of signaling	67	22	23.07	1
GO:0098727	maintenance of cell number	63	38	21.69	1
GO:0031503	protein-containing complex localization	67	49	23.07	1
GO:0009438	methylglyoxal metabolic process	93	34	32.02	1
GO:0061572	actin filament bundle organization	11	2	3.79	1
GO:0090693	plant organ senescence	67	11	23.07	1
GO:0090696	post-embryonic plant organ development	325	187	111.91	1
GO:0031399	regulation of protein modification proce...	194	45	66.8	1
GO:0001763	morphogenesis of a branching structure	20	10	6.89	1
GO:0090697	post-embryonic plant organ morphogenesis	244	160	84.02	1
GO:0006082	organic acid metabolic process	1887	577	649.78	1
GO:0098732	macromolecule deacylation	14	5	4.82	1
GO:0006767	water-soluble vitamin metabolic process	43	19	14.81	1
GO:0006089	lactate metabolic process	92	34	31.68	1
GO:0016093	polyprenol metabolic process	18	4	6.2	1
GO:0016094	polyprenol biosynthetic process	16	4	5.51	1
GO:0023014	signal transduction by protein phosphory...	206	40	70.93	1
GO:0009403	toxin biosynthetic process	12	3	4.13	1
GO:0009404	toxin metabolic process	223	61	76.79	1
GO:0008544	epidermis development	29	21	9.99	1
GO:0006073	cellular glucan metabolic process	376	128	129.47	1
GO:0006074	(1->3)-beta-D-glucan metabolic process	13	6	4.48	1
GO:0043624	cellular protein complex disassembly	24	8	8.26	1
GO:0006754	ATP biosynthetic process	205	66	70.59	1
GO:0006757	ATP generation from ADP	193	65	66.46	1
GO:0062012	regulation of small molecule metabolic p...	49	10	16.87	1
GO:0006787	porphyrin-containing compound catabolic ...	61	9	21	1
GO:0097366	response to bronchodilator	21	4	7.23	1
GO:0043647	inositol phosphate metabolic process	88	13	30.3	1
GO:0019439	aromatic compound catabolic process	474	121	163.22	1
GO:0006778	porphyrin-containing compound metabolic ...	217	41	74.72	1
GO:0006779	porphyrin-containing compound biosynthet...	149	30	51.31	1
GO:0071705	nitrogen compound transport	1538	422	529.6	1
GO:0006720	isoprenoid metabolic process	455	108	156.68	1
GO:0043632	modification-dependent macromolecule cat...	320	126	110.19	1
GO:0006721	terpenoid metabolic process	257	71	88.5	1
GO:0009199	ribonucleoside triphosphate metabolic pr...	224	71	77.13	1
GO:0031667	response to nutrient levels	325	57	111.91	1
GO:0006725	cellular aromatic compound metabolic pro...	4538	1793	1562.63	1
GO:0016052	carbohydrate catabolic process	330	111	113.63	1
GO:0016053	organic acid biosynthetic process	1136	364	391.17	1
GO:0016054	organic acid catabolic process	379	112	130.51	1
GO:0007167	enzyme linked receptor protein signaling...	124	59	42.7	1
GO:1901463	regulation of tetrapyrrole biosynthetic ...	16	2	5.51	1
GO:1905957	regulation of cellular response to alcoh...	51	18	17.56	1
GO:0055065	metal ion homeostasis	220	31	75.76	1
GO:0006714	sesquiterpenoid metabolic process	46	12	15.84	1
GO:1905958	negative regulation of cellular response...	30	10	10.33	1
GO:1905959	positive regulation of cellular response...	18	7	6.2	1
GO:2000030	regulation of response to red or far red...	30	8	10.33	1
GO:0031324	negative regulation of cellular metaboli...	481	237	165.63	1
GO:0019400	alditol metabolic process	18	6	6.2	1
GO:0031327	negative regulation of cellular biosynth...	408	216	140.49	1
GO:0090626	plant epidermis morphogenesis	289	116	99.52	1
GO:0006743	ubiquinone metabolic process	23	10	7.92	1
GO:0016072	rRNA metabolic process	243	79	83.68	1
GO:0097659	nucleic acid-templated transcription	1938	684	667.34	1
GO:0010166	wax metabolic process	17	7	5.85	1
GO:0010167	response to nitrate	197	12	67.84	1
GO:0009166	nucleotide catabolic process	195	65	67.15	1
GO:0055080	cation homeostasis	306	45	105.37	1
GO:0009167	purine ribonucleoside monophosphate meta...	233	73	80.23	1
GO:0030855	epithelial cell differentiation	29	21	9.99	1
GO:0055083	monovalent inorganic anion homeostasis	14	1	4.82	1
GO:0055086	nucleobase-containing small molecule met...	831	376	286.15	1
GO:0006739	NADP metabolic process	182	35	62.67	1
GO:0034613	cellular protein localization	938	260	322.99	1
GO:0009156	ribonucleoside monophosphate biosyntheti...	214	68	73.69	1
GO:0055076	transition metal ion homeostasis	171	16	58.88	1
GO:0044839	cell cycle G2/M phase transition	65	57	22.38	1
GO:0007127	meiosis I	147	90	50.62	1
GO:0031334	positive regulation of protein complex a...	104	51	35.81	1
GO:1901420	negative regulation of response to alcoh...	30	10	10.33	1
GO:0009185	ribonucleoside diphosphate metabolic pro...	195	65	67.15	1
GO:1901421	positive regulation of response to alcoh...	18	7	6.2	1
GO:0034645	cellular macromolecule biosynthetic proc...	3289	1300	1132.55	1
GO:0070297	regulation of phosphorelay signal transd...	15	3	5.17	1
GO:0070298	negative regulation of phosphorelay sign...	12	3	4.13	1
GO:0016042	lipid catabolic process	248	69	85.4	1
GO:0090304	nucleic acid metabolic process	3307	1380	1138.75	1
GO:0098869	cellular oxidant detoxification	10	3	3.44	1
GO:0042278	purine nucleoside metabolic process	14	7	4.82	1
GO:0009179	purine ribonucleoside diphosphate metabo...	195	65	67.15	1
GO:1901419	regulation of response to alcohol	51	18	17.56	1
GO:0042221	response to chemical	3518	1121	1211.4	1
GO:0051168	nuclear export	72	51	24.79	1
GO:0009123	nucleoside monophosphate metabolic proce...	236	74	81.27	1
GO:0051169	nuclear transport	153	96	52.68	1
GO:0009124	nucleoside monophosphate biosynthetic pr...	214	68	73.69	1
GO:0009126	purine nucleoside monophosphate metaboli...	233	73	80.23	1
GO:0032870	cellular response to hormone stimulus	851	230	293.04	1
GO:0046838	phosphorylated carbohydrate dephosphoryl...	23	4	7.92	1
GO:0009127	purine nucleoside monophosphate biosynth...	212	68	73	1
GO:0018393	internal peptidyl-lysine acetylation	13	6	4.48	1
GO:0018394	peptidyl-lysine acetylation	13	6	4.48	1
GO:0032879	regulation of localization	205	42	70.59	1
GO:0051156	glucose 6-phosphate metabolic process	178	35	61.29	1
GO:0009112	nucleobase metabolic process	20	6	6.89	1
GO:0043450	alkene biosynthetic process	117	32	40.29	1
GO:0048464	flower calyx development	73	65	25.14	1
GO:0048465	corolla development	98	73	33.75	1
GO:0048466	androecium development	153	63	52.68	1
GO:0048469	cell maturation	324	120	111.57	1
GO:0051186	cofactor metabolic process	1067	279	367.41	1
GO:0009141	nucleoside triphosphate metabolic proces...	227	72	78.17	1
GO:0009144	purine nucleoside triphosphate metabolic...	226	71	77.82	1
GO:0043480	pigment accumulation in tissues	110	44	37.88	1
GO:0030832	regulation of actin filament length	108	52	37.19	1
GO:0009145	purine nucleoside triphosphate biosynthe...	207	66	71.28	1
GO:0051170	import into nucleus	104	69	35.81	1
GO:0030838	positive regulation of actin filament po...	102	50	35.12	1
GO:0097305	response to alcohol	594	180	204.54	1
GO:0097306	cellular response to alcohol	254	75	87.46	1
GO:0051172	negative regulation of nitrogen compound...	464	236	159.78	1
GO:0051174	regulation of phosphorus metabolic proce...	190	37	65.43	1
GO:0051179	localization	2991	850	1029.93	1
GO:0071824	protein-DNA complex subunit organization	20	9	6.89	1
GO:0009135	purine nucleoside diphosphate metabolic ...	195	65	67.15	1
GO:0071826	ribonucleoprotein complex subunit organi...	12	8	4.13	1
GO:0043473	pigmentation	110	44	37.88	1
GO:1990748	cellular detoxification	10	3	3.44	1
GO:0043476	pigment accumulation	110	44	37.88	1
GO:0022610	biological adhesion	91	39	31.34	1
GO:0043478	pigment accumulation in response to UV l...	110	44	37.88	1
GO:0043479	pigment accumulation in tissues in respo...	110	44	37.88	1
GO:0022611	dormancy process	143	79	49.24	1
GO:0098813	nuclear chromosome segregation	187	110	64.39	1
GO:0022613	ribonucleoprotein complex biogenesis	339	159	116.73	1
GO:0051129	negative regulation of cellular componen...	22	12	7.58	1
GO:1902579	multi-organism localization	10	2	3.44	1
GO:1901401	regulation of tetrapyrrole metabolic pro...	20	2	6.89	1
GO:0031497	chromatin assembly	27	18	9.3	1
GO:0071840	cellular component organization or bioge...	3155	1356	1086.41	1
GO:0050657	nucleic acid transport	68	50	23.42	1
GO:0050658	RNA transport	68	50	23.42	1
GO:0043412	macromolecule modification	2082	892	716.92	1
GO:0043413	macromolecule glycosylation	182	22	62.67	1
GO:0043414	macromolecule methylation	515	432	177.34	1
GO:0010101	post-embryonic root morphogenesis	50	20	17.22	1
GO:0010104	regulation of ethylene-activated signali...	15	3	5.17	1
GO:0009101	glycoprotein biosynthetic process	182	22	62.67	1
GO:0052386	cell wall thickening	48	16	16.53	1
GO:0035966	response to topologically incorrect prot...	359	123	123.62	1
GO:0035967	cellular response to topologically incor...	179	34	61.64	1
GO:0043449	cellular alkene metabolic process	117	32	40.29	1
GO:0061647	histone H3-K9 modification	181	166	62.33	1
GO:1902531	regulation of intracellular signal trans...	31	7	10.67	1
GO:0048447	sepal morphogenesis	70	64	24.1	1
GO:0008300	isoprenoid catabolic process	11	5	3.79	1
GO:0022604	regulation of cell morphogenesis	90	38	30.99	1
GO:0009292	genetic transfer	30	11	10.33	1
GO:0052314	phytoalexin metabolic process	12	3	4.13	1
GO:0033238	regulation of cellular amine metabolic p...	12	3	4.13	1
GO:0052315	phytoalexin biosynthetic process	12	3	4.13	1
GO:0052317	camalexin metabolic process	11	2	3.79	1
GO:0071806	protein transmembrane transport	119	9	40.98	1
GO:0015672	monovalent inorganic cation transport	186	34	64.05	1
GO:0002253	activation of immune response	33	8	11.36	1
GO:0043401	steroid hormone mediated signaling pathw...	37	14	12.74	1
GO:0043405	regulation of MAP kinase activity	15	3	5.17	1
GO:0006811	ion transport	1053	217	362.59	1
GO:0043408	regulation of MAPK cascade	15	3	5.17	1
GO:0043409	negative regulation of MAPK cascade	13	3	4.48	1
GO:0009991	response to extracellular stimulus	362	67	124.65	1
GO:0009260	ribonucleotide biosynthetic process	362	188	124.65	1
GO:0009251	glucan catabolic process	16	5	5.51	1
GO:0000910	cytokinesis	212	160	73	1
GO:0009259	ribonucleotide metabolic process	460	234	158.4	1
GO:0046519	sphingoid metabolic process	33	10	11.36	1
GO:0042773	ATP synthesis coupled electron transport	21	5	7.23	1
GO:0030522	intracellular receptor signaling pathway	15	3	5.17	1
GO:0006801	superoxide metabolic process	13	3	4.48	1
GO:0097435	supramolecular fiber organization	237	115	81.61	1
GO:0051261	protein depolymerization	14	5	4.82	1
GO:0061458	reproductive system development	1597	692	549.92	1
GO:0042044	fluid transport	138	31	47.52	1
GO:0002239	response to oomycetes	13	2	4.48	1
GO:0071554	cell wall organization or biogenesis	788	317	271.34	1
GO:0009987	cellular process	10037	3644	3456.18	1
GO:0051253	negative regulation of RNA metabolic pro...	391	211	134.64	1
GO:0098581	detection of external biotic stimulus	17	4	5.85	1
GO:0051254	positive regulation of RNA metabolic pro...	420	142	144.62	1
GO:0098586	cellular response to virus	103	65	35.47	1
GO:0070085	glycosylation	182	22	62.67	1
GO:0009218	pyrimidine ribonucleotide metabolic proc...	133	118	45.8	1
GO:1900673	olefin metabolic process	117	32	40.29	1
GO:1900674	olefin biosynthetic process	117	32	40.29	1
GO:0000097	sulfur amino acid biosynthetic process	298	98	102.61	1
GO:0022414	reproductive process	2109	920	726.22	1
GO:0042743	hydrogen peroxide metabolic process	319	66	109.85	1
GO:0010927	cellular component assembly involved in ...	26	7	8.95	1
GO:0060560	developmental growth involved in morphog...	503	191	173.21	1
GO:1902680	positive regulation of RNA biosynthetic ...	420	142	144.62	1
GO:0051273	beta-glucan metabolic process	139	56	47.86	1
GO:0051274	beta-glucan biosynthetic process	93	42	32.02	1
GO:0010232	vascular transport	15	4	5.17	1
GO:0043170	macromolecule metabolic process	5777	2289	1989.27	1
GO:0046390	ribose phosphate biosynthetic process	362	188	124.65	1
GO:0010941	regulation of cell death	392	78	134.98	1
GO:0010942	positive regulation of cell death	16	2	5.51	1
GO:1902679	negative regulation of RNA biosynthetic ...	385	211	132.57	1
GO:0071514	genetic imprinting	12	6	4.13	1
GO:0032535	regulation of cellular component size	164	77	56.47	1
GO:0033013	tetrapyrrole metabolic process	218	42	75.07	1
GO:0045184	establishment of protein localization	959	274	330.23	1
GO:0099402	plant organ development	1381	570	475.54	1
GO:0033015	tetrapyrrole catabolic process	61	9	21	1
GO:0098543	detection of other organism	16	4	5.51	1
GO:0071545	inositol phosphate catabolic process	23	4	7.92	1
GO:0019220	regulation of phosphate metabolic proces...	190	37	65.43	1
GO:0070727	cellular macromolecule localization	972	273	334.7	1
GO:0019222	regulation of metabolic process	2530	876	871.19	1
GO:0002790	peptide secretion	19	8	6.54	1
GO:0033043	regulation of organelle organization	245	125	84.36	1
GO:0051246	regulation of protein metabolic process	263	65	90.56	1
GO:0052482	defense response by cell wall thickening	16	5	5.51	1
GO:0009201	ribonucleoside triphosphate biosynthetic...	205	66	70.59	1
GO:0051248	negative regulation of protein metabolic...	60	20	20.66	1
GO:0009205	purine ribonucleoside triphosphate metab...	224	71	77.13	1
GO:0009206	purine ribonucleoside triphosphate biosy...	205	66	70.59	1
GO:0022402	cell cycle process	574	346	197.65	1
GO:0051234	establishment of localization	2807	774	966.57	1
GO:1902644	tertiary alcohol metabolic process	41	11	14.12	1
GO:0033036	macromolecule localization	1224	379	421.48	1
GO:0051235	maintenance of location	97	52	33.4	1
GO:0019219	regulation of nucleobase-containing comp...	1867	710	642.89	1
GO:1902645	tertiary alcohol biosynthetic process	35	8	12.05	1
GO:0051236	establishment of RNA localization	68	50	23.42	1
GO:0022406	membrane docking	22	3	7.58	1
GO:0046365	monosaccharide catabolic process	96	30	33.06	1
GO:0031163	metallo-sulfur cluster assembly	95	19	32.71	1
GO:1901292	nucleoside phosphate catabolic process	195	65	67.15	1
GO:0032501	multicellular organismal process	3439	1409	1184.2	1
GO:1901293	nucleoside phosphate biosynthetic proces...	462	250	159.09	1
GO:0032506	cytokinetic process	204	157	70.25	1
GO:0000079	regulation of cyclin-dependent protein s...	27	12	9.3	1
GO:0006586	indolalkylamine metabolic process	91	30	31.34	1
GO:0032392	DNA geometric change	14	10	4.82	1
GO:0045143	homologous chromosome segregation	87	59	29.96	1
GO:0006576	cellular biogenic amine metabolic proces...	150	48	51.65	1
GO:0009790	embryo development	549	243	189.04	1
GO:1903825	organic acid transmembrane transport	20	6	6.89	1
GO:0009798	axis specification	89	67	30.65	1
GO:0009799	specification of symmetry	122	94	42.01	1
GO:0009064	glutamine family amino acid metabolic pr...	34	17	11.71	1
GO:0071395	cellular response to jasmonic acid stimu...	270	57	92.97	1
GO:0009066	aspartate family amino acid metabolic pr...	139	77	47.86	1
GO:0000725	recombinational repair	66	48	22.73	1
GO:0031122	cytoplasmic microtubule organization	21	6	7.23	1
GO:0009056	catabolic process	1661	487	571.96	1
GO:0009059	macromolecule biosynthetic process	3384	1348	1165.26	1
GO:0009081	branched-chain amino acid metabolic proc...	18	8	6.2	1
GO:0006547	histidine metabolic process	10	7	3.44	1
GO:0071695	anatomical structure maturation	483	197	166.32	1
GO:0046677	response to antibiotic	661	188	227.61	1
GO:0042866	pyruvate biosynthetic process	193	65	66.46	1
GO:0009074	aromatic amino acid family catabolic pro...	79	21	27.2	1
GO:0071367	cellular response to brassinosteroid sti...	37	14	12.74	1
GO:0009756	carbohydrate mediated signaling	106	57	36.5	1
GO:0071368	cellular response to cytokinin stimulus	74	23	25.48	1
GO:0010022	meristem determinacy	13	6	4.48	1
GO:0007049	cell cycle	737	426	253.78	1
GO:0000003	reproduction	2112	921	727.25	1
GO:0001505	regulation of neurotransmitter levels	66	22	22.73	1
GO:0098660	inorganic ion transmembrane transport	134	31	46.14	1
GO:1901987	regulation of cell cycle phase transitio...	68	59	23.42	1
GO:0008150	biological_process	17468	6015	6015	1
GO:0071383	cellular response to steroid hormone sti...	37	14	12.74	1
GO:0008154	actin polymerization or depolymerization	116	55	39.94	1
GO:0071669	plant-type cell wall organization or bio...	389	165	133.95	1
GO:0071370	cellular response to gibberellin stimulu...	74	28	25.48	1
GO:0098657	import into cell	31	14	10.67	1
GO:0018198	peptidyl-cysteine modification	16	3	5.51	1
GO:0019760	glucosinolate metabolic process	195	44	67.15	1
GO:0043254	regulation of protein complex assembly	112	53	38.57	1
GO:0009719	response to endogenous stimulus	1711	539	589.17	1
GO:0031109	microtubule polymerization or depolymeri...	73	49	25.14	1
GO:0033865	nucleoside bisphosphate metabolic proces...	93	45	32.02	1
GO:0051028	mRNA transport	61	44	21	1
GO:0033866	nucleoside bisphosphate biosynthetic pro...	19	5	6.54	1
GO:0017014	protein nitrosylation	15	3	5.17	1
GO:0009746	response to hexose	168	51	57.85	1
GO:0021700	developmental maturation	492	198	169.42	1
GO:0019750	chloroplast localization	104	14	35.81	1
GO:0043288	apocarotenoid metabolic process	41	11	14.12	1
GO:0043289	apocarotenoid biosynthetic process	35	8	12.05	1
GO:0019757	glycosinolate metabolic process	195	44	67.15	1
GO:0019758	glycosinolate biosynthetic process	165	38	56.82	1
GO:0019759	glycosinolate catabolic process	11	4	3.79	1
GO:0034293	sexual sporulation	51	17	17.56	1
GO:0065003	protein-containing complex assembly	623	254	214.53	1
GO:0065007	biological regulation	5141	1731	1770.27	1
GO:1902410	mitotic cytokinetic process	204	157	70.25	1
GO:0065009	regulation of molecular function	239	62	82.3	1
GO:0048284	organelle fusion	49	37	16.87	1
GO:0046490	isopentenyl diphosphate metabolic proces...	230	36	79.2	1
GO:0071616	acyl-CoA biosynthetic process	12	3	4.13	1
GO:0017038	protein import	218	78	75.07	1
GO:0048278	vesicle docking	21	3	7.23	1
GO:0033875	ribonucleoside bisphosphate metabolic pr...	93	45	32.02	1
GO:0051716	cellular response to stimulus	2412	801	830.56	1
GO:0036294	cellular response to decreased oxygen le...	24	6	8.26	1
GO:0070828	heterochromatin organization	12	12	4.13	1
GO:0006650	glycerophospholipid metabolic process	184	38	63.36	1
GO:0046460	neutral lipid biosynthetic process	16	3	5.51	1
GO:0034250	positive regulation of cellular amide me...	18	4	6.2	1
GO:0046463	acylglycerol biosynthetic process	16	3	5.51	1
GO:0017000	antibiotic biosynthetic process	275	57	94.69	1
GO:0017001	antibiotic catabolic process	72	13	24.79	1
GO:0045229	external encapsulating structure organiz...	472	214	162.53	1
GO:0046467	membrane lipid biosynthetic process	146	43	50.27	1
GO:0019742	pentacyclic triterpenoid metabolic proce...	38	16	13.09	1
GO:0035821	modification of morphology or physiology...	112	69	38.57	1
GO:0034284	response to monosaccharide	172	51	59.23	1
GO:0034285	response to disaccharide	207	51	71.28	1
GO:0035825	homologous recombination	145	88	49.93	1
GO:2001141	regulation of RNA biosynthetic process	1743	622	600.19	1
GO:0046483	heterocycle metabolic process	4283	1742	1474.83	1
GO:0009890	negative regulation of biosynthetic proc...	412	216	141.87	1
GO:0009891	positive regulation of biosynthetic proc...	554	161	190.77	1
GO:0046486	glycerolipid metabolic process	203	42	69.9	1
GO:0042592	homeostatic process	451	111	155.3	1
GO:0043933	protein-containing complex subunit organ...	637	259	219.35	1
GO:0043934	sporulation	51	17	17.56	1
GO:0046471	phosphatidylglycerol metabolic process	64	13	22.04	1
GO:0051704	multi-organism process	1887	662	649.78	1
GO:0034220	ion transmembrane transport	197	47	67.84	1
GO:0071496	cellular response to external stimulus	342	64	117.77	1
GO:0080090	regulation of primary metabolic process	2177	771	749.64	1
GO:0043207	response to external biotic stimulus	1371	426	472.1	1
GO:1904029	regulation of cyclin-dependent protein k...	27	12	9.3	1
GO:0045934	negative regulation of nucleobase-contai...	403	218	138.77	1
GO:0045935	positive regulation of nucleobase-contai...	433	147	149.1	1
GO:0045936	negative regulation of phosphate metabol...	44	15	15.15	1
GO:0034248	regulation of cellular amide metabolic p...	62	17	21.35	1
GO:0006637	acyl-CoA metabolic process	88	43	30.3	1
GO:0071462	cellular response to water stimulus	65	15	22.38	1
GO:0006638	neutral lipid metabolic process	19	4	6.54	1
GO:0006639	acylglycerol metabolic process	19	4	6.54	1
GO:0036211	protein modification process	1719	649	591.93	1
GO:0042558	pteridine-containing compound metabolic ...	19	7	6.54	1
GO:0042559	pteridine-containing compound biosynthet...	11	5	3.79	1
GO:0006304	DNA modification	183	151	63.01	1
GO:0006305	DNA alkylation	180	151	61.98	1
GO:0071450	cellular response to oxygen radical	10	3	3.44	1
GO:0104004	cellular response to environmental stimu...	162	37	55.78	1
GO:0071451	cellular response to superoxide	10	3	3.44	1
GO:1904030	negative regulation of cyclin-dependent ...	27	12	9.3	1
GO:0071453	cellular response to oxygen levels	24	6	8.26	1
GO:0070592	cell wall polysaccharide biosynthetic pr...	194	25	66.8	1
GO:0080050	regulation of seed development	19	3	6.54	1
GO:0009889	regulation of biosynthetic process	2013	717	693.16	1
GO:0005996	monosaccharide metabolic process	325	149	111.91	1
GO:0071483	cellular response to blue light	20	3	6.89	1
GO:0010876	lipid localization	198	88	68.18	1
GO:1903506	regulation of nucleic acid-templated tra...	1743	622	600.19	1
GO:1903507	negative regulation of nucleic acid-temp...	385	211	132.57	1
GO:1903508	positive regulation of nucleic acid-temp...	420	142	144.62	1
GO:0071489	cellular response to red or far red ligh...	45	6	15.5	1
GO:0009820	alkaloid metabolic process	13	4	4.48	1
GO:0071478	cellular response to radiation	77	13	26.51	1
GO:0072596	establishment of protein localization to...	70	7	24.1	1
GO:0072598	protein localization to chloroplast	70	7	24.1	1
GO:0006498	N-terminal protein lipidation	145	41	49.93	1
GO:0071427	mRNA-containing ribonucleoprotein comple...	61	44	21	1
GO:0048764	trichoblast maturation	323	120	111.22	1
GO:0019852	L-ascorbic acid metabolic process	14	6	4.82	1
GO:0061982	meiosis I cell cycle process	148	90	50.96	1
GO:0033554	cellular response to stress	1316	419	453.16	1
GO:0033559	unsaturated fatty acid metabolic process	68	14	23.42	1
GO:0008213	protein alkylation	290	239	99.86	1
GO:0090066	regulation of anatomical structure size	164	77	56.47	1
GO:0070585	protein localization to mitochondrion	105	60	36.16	1
GO:0005984	disaccharide metabolic process	187	52	64.39	1
GO:0009838	abscission	50	18	17.22	1
GO:0070589	cellular component macromolecule biosynt...	194	25	66.8	1
GO:0006469	negative regulation of protein kinase ac...	41	15	14.12	1
GO:0090056	regulation of chlorophyll metabolic proc...	18	2	6.2	1
GO:0005976	polysaccharide metabolic process	659	208	226.92	1
GO:0045786	negative regulation of cell cycle	48	24	16.53	1
GO:0051817	modification of morphology or physiology...	112	69	38.57	1
GO:0043038	amino acid activation	45	27	15.5	1
GO:0043039	tRNA aminoacylation	45	27	15.5	1
GO:0045017	glycerolipid biosynthetic process	189	38	65.08	1
GO:0032409	regulation of transporter activity	35	6	12.05	1
GO:0031050	dsRNA processing	140	83	48.21	1
GO:0061919	process utilizing autophagic mechanism	71	6	24.45	1
GO:0034762	regulation of transmembrane transport	117	21	40.29	1
GO:0034765	regulation of ion transmembrane transpor...	117	21	40.29	1
GO:0009806	lignan metabolic process	13	6	4.48	1
GO:0006475	internal protein amino acid acetylation	13	6	4.48	1
GO:0006476	protein deacetylation	14	5	4.82	1
GO:0006479	protein methylation	290	239	99.86	1
GO:0018958	phenol-containing compound metabolic pro...	220	47	75.76	1
GO:0046165	alcohol biosynthetic process	119	21	40.98	1
GO:0033517	myo-inositol hexakisphosphate metabolic ...	64	9	22.04	1
GO:0034754	cellular hormone metabolic process	164	43	56.47	1
GO:0072521	purine-containing compound metabolic pro...	382	155	131.54	1
GO:0071407	cellular response to organic cyclic comp...	372	86	128.1	1
GO:0072524	pyridine-containing compound metabolic p...	377	103	129.82	1
GO:0072511	divalent inorganic cation transport	203	26	69.9	1
GO:0048731	system development	2435	959	838.48	1
GO:0015980	energy derivation by oxidation of organi...	107	20	36.84	1
GO:0022900	electron transport chain	95	15	32.71	1
GO:0015985	energy coupled proton transport; down el...	12	1	4.13	1
GO:0050918	positive chemotaxis	16	3	5.51	1
GO:0045730	respiratory burst	121	23	41.67	1
GO:0046173	polyol biosynthetic process	69	9	23.76	1
GO:0034728	nucleosome organization	17	8	5.85	1
GO:0052249	modulation of RNA levels in other organi...	102	65	35.12	1
GO:0034032	purine nucleoside bisphosphate metabolic...	93	45	32.02	1
GO:0140056	organelle localization by membrane tethe...	22	3	7.58	1
GO:0010563	negative regulation of phosphorus metabo...	44	15	15.15	1
GO:0008064	regulation of actin polymerization or de...	108	52	37.19	1
GO:0015919	peroxisomal membrane transport	94	6	32.37	1
GO:0051596	methylglyoxal catabolic process	93	34	32.02	1
GO:0010556	regulation of macromolecule biosynthetic...	1862	691	641.17	1
GO:0010558	negative regulation of macromolecule bio...	400	216	137.74	1
GO:0071166	ribonucleoprotein complex localization	67	49	23.07	1
GO:0046149	pigment catabolic process	59	9	20.32	1
GO:0072503	cellular divalent inorganic cation homeo...	46	11	15.84	1
GO:0006402	mRNA catabolic process	111	14	38.22	1
GO:0072505	divalent inorganic anion homeostasis	15	1	5.17	1
GO:0006403	RNA localization	68	50	23.42	1
GO:0009559	embryo sac central cell differentiation	17	10	5.85	1
GO:0072506	trivalent inorganic anion homeostasis	14	1	4.82	1
GO:0072507	divalent inorganic cation homeostasis	54	14	18.59	1
GO:0042325	regulation of phosphorylation	51	17	17.56	1
GO:0009583	detection of light stimulus	15	2	5.17	1
GO:0042326	negative regulation of phosphorylation	42	15	14.46	1
GO:0140029	exocytic process	21	3	7.23	1
GO:0044106	cellular amine metabolic process	160	50	55.1	1
GO:0050794	regulation of cellular process	3690	1267	1270.63	1
GO:0090701	specification of plant organ identity	23	8	7.92	1
GO:0140013	meiotic nuclear division	192	110	66.11	1
GO:0030148	sphingolipid biosynthetic process	41	10	14.12	1
GO:0042330	taxis	16	3	5.51	1
GO:1902221	erythrose 4-phosphate/phosphoenolpyruvat...	11	2	3.79	1
GO:0061727	methylglyoxal catabolic process to lacta...	92	34	31.68	1
GO:0048856	anatomical structure development	3647	1501	1255.82	1
GO:0072662	protein localization to peroxisome	96	7	33.06	1
GO:0072663	establishment of protein localization to...	96	7	33.06	1
GO:0072665	protein localization to vacuole	118	10	40.63	1
GO:0006163	purine nucleotide metabolic process	359	146	123.62	1
GO:0072666	establishment of protein localization to...	118	10	40.63	1
GO:0006165	nucleoside diphosphate phosphorylation	193	65	66.46	1
GO:0035383	thioester metabolic process	88	43	30.3	1
GO:0035384	thioester biosynthetic process	12	3	4.13	1
GO:0044260	cellular macromolecule metabolic process	4951	1965	1704.85	1
GO:0072655	establishment of protein localization to...	105	60	36.16	1
GO:0072657	protein localization to membrane	366	70	126.03	1
GO:0044264	cellular polysaccharide metabolic proces...	566	155	194.9	1
GO:0033673	negative regulation of kinase activity	41	15	14.12	1
GO:0015766	disaccharide transport	10	1	3.44	1
GO:0003006	developmental process involved in reprod...	1930	835	664.58	1
GO:0050778	positive regulation of immune response	45	13	15.5	1
GO:0018022	peptidyl-lysine methylation	235	212	80.92	1
GO:0044257	cellular protein catabolic process	432	176	148.76	1
GO:0044283	small molecule biosynthetic process	1338	437	460.73	1
GO:0010393	galacturonan metabolic process	56	22	19.28	1
GO:0071103	DNA conformation change	54	36	18.59	1
GO:0052018	modulation by symbiont of RNA levels in ...	102	65	35.12	1
GO:0070647	protein modification by small protein co...	287	116	98.83	1
GO:0044270	cellular nitrogen compound catabolic pro...	474	121	163.22	1
GO:0000375	RNA splicing; via transesterification re...	106	44	36.5	1
GO:0015772	oligosaccharide transport	10	1	3.44	1
GO:0044277	cell wall disassembly	14	8	4.82	1
GO:0006829	zinc ion transport	11	0	3.79	1
GO:0010206	photosystem II repair	10	0	3.44	1
GO:0010417	glucuronoxylan biosynthetic process	12	0	4.13	1
GO:0030091	protein repair	10	0	3.44	1

## Sheet: WT_BCN.vs.WT_Ctrl_down
GO.ID	Term	Annotated	Significant	Expected	pvalue	fdr
GO:0010167	response to nitrate	197	169	65.59	1e-30	9.325e-28
GO:0015706	nitrate transport	206	170	68.59	1e-30	9.325e-28
GO:0010106	cellular response to iron ion starvation	114	95	37.96	2.8e-28	1.74067e-25
GO:0006623	protein targeting to vacuole	118	95	39.29	5.1e-26	1.9023e-23
GO:0006612	protein targeting to membrane	363	218	120.86	5.1e-26	1.9023e-23
GO:0010363	regulation of plant-type hypersensitive ...	360	215	119.86	3.2e-25	9.94667e-23
GO:0006826	iron ion transport	118	94	39.29	4.1e-25	1.09236e-22
GO:0010200	response to chitin	417	240	138.84	8.1e-25	1.88831e-22
GO:0045492	xylan biosynthetic process	182	125	60.6	3.8e-20	7.87444e-18
GO:0010413	glucuronoxylan metabolic process	181	124	60.26	7.8e-20	1.4547e-17
GO:0009963	positive regulation of flavonoid biosynt...	103	77	34.29	7.2e-18	1.22073e-15
GO:0007033	vacuole organization	54	48	17.98	2.6e-17	4.04083e-15
GO:0031348	negative regulation of defense response	261	152	86.9	8.1e-17	1.16204e-14
GO:0030968	endoplasmic reticulum unfolded protein r...	177	112	58.93	2.5e-16	3.33036e-14
GO:0007030	Golgi organization	177	110	58.93	2.9e-15	3.60567e-13
GO:0002679	respiratory burst involved in defense re...	121	82	40.29	8.2e-15	9.55812e-13
GO:0009611	response to wounding	320	176	106.54	1.2e-14	1.31647e-12
GO:0006833	water transport	138	89	45.95	5.6e-14	5.80222e-12
GO:0009697	salicylic acid biosynthetic process	196	115	65.26	2.2e-13	2.15947e-11
GO:0000041	transition metal ion transport	221	162	73.58	2.6e-13	2.4245e-11
GO:0043069	negative regulation of programmed cell d...	165	100	54.94	5.1e-13	4.52929e-11
GO:0006816	calcium ion transport	117	76	38.96	2.2e-12	1.865e-10
GO:0006487	protein N-linked glycosylation	93	64	30.96	2.5e-12	1.94271e-10
GO:0009684	indoleacetic acid biosynthetic process	105	70	34.96	2.5e-12	1.94271e-10
GO:0009651	response to salt stress	771	359	256.71	5.2e-12	3.73e-10
GO:0016558	protein import into peroxisome matrix	94	64	31.3	5.2e-12	3.73e-10
GO:0048193	Golgi vesicle transport	308	169	102.55	8.6e-12	5.94037e-10
GO:0009867	jasmonic acid mediated signaling pathway	270	143	89.9	1.6e-11	1.06571e-09
GO:0000902	cell morphogenesis	590	176	196.44	2.4e-11	1.54345e-09
GO:0009738	abscisic acid-activated signaling pathwa...	242	131	80.57	2.7e-11	1.6785e-09
GO:0006914	autophagy	71	51	23.64	3.4e-11	2.04548e-09
GO:0009862	systemic acquired resistance; salicylic ...	235	127	78.24	3.8e-11	2.14758e-09
GO:0006569	tryptophan catabolic process	75	53	24.97	3.8e-11	2.14758e-09
GO:0042742	defense response to bacterium	384	191	127.85	3.8e-10	2.08441e-08
GO:0009805	coumarin biosynthetic process	54	40	17.98	9.9e-10	5.27529e-08
GO:0050832	defense response to fungus	338	166	112.54	1.1e-09	5.69861e-08
GO:0019344	cysteine biosynthetic process	205	110	68.26	1.3e-09	6.5527e-08
GO:0000165	MAPK cascade	206	113	68.59	2.9e-09	1.42329e-07
GO:0016197	endosomal transport	32	27	10.65	3.6e-09	1.72154e-07
GO:0009266	response to temperature stimulus	914	344	304.32	2.3e-08	1.07238e-06
GO:0006972	hyperosmotic response	246	129	81.91	2.8e-08	1.27366e-06
GO:0015996	chlorophyll catabolic process	58	40	19.31	2.9e-08	1.28774e-06
GO:0009750	response to fructose	143	79	47.61	5.1e-08	2.21198e-06
GO:0009863	salicylic acid mediated signaling pathwa...	335	186	111.54	8.1e-08	3.4333e-06
GO:0070838	divalent metal ion transport	201	131	66.92	1.5e-07	6.08152e-06
GO:0009873	ethylene-activated signaling pathway	120	68	39.95	1.5e-07	6.08152e-06
GO:0030003	cellular cation homeostasis	271	179	90.23	1.7e-07	6.60521e-06
GO:0006857	oligopeptide transport	103	60	34.29	1.7e-07	6.60521e-06
GO:0042744	hydrogen peroxide catabolic process	71	45	23.64	2e-07	7.61224e-06
GO:0009414	response to water deprivation	405	199	134.85	2.6e-07	9.698e-06
GO:0035304	regulation of protein dephosphorylation	134	73	44.62	3.4e-07	1.24333e-05
GO:0016049	cell growth	620	223	206.43	3.7e-07	1.32702e-05
GO:0009737	response to abscisic acid	594	291	197.77	4.2e-07	1.47792e-05
GO:0006499	N-terminal protein myristoylation	145	77	48.28	6.5e-07	2.24491e-05
GO:0009409	response to cold	592	226	197.11	7.7e-07	2.611e-05
GO:0046777	protein autophosphorylation	145	76	48.28	1.5e-06	4.99554e-05
GO:0019761	glucosinolate biosynthetic process	165	84	54.94	2.1e-06	6.87105e-05
GO:0010218	response to far red light	94	53	31.3	3.4e-06	0.000109328
GO:0043900	regulation of multi-organism process	133	64	44.28	4e-06	0.000126441
GO:0050665	hydrogen peroxide biosynthetic process	80	46	26.64	7.3e-06	0.000226908
GO:0010150	leaf senescence	67	40	22.31	8.1e-06	0.000247648
GO:0009627	systemic acquired resistance	422	217	140.51	8.9e-06	0.000267718
GO:0000303	response to superoxide	42	24	13.98	9.2e-06	0.000268094
GO:0009723	response to ethylene	342	176	113.87	9.2e-06	0.000268094
GO:0016192	vesicle-mediated transport	493	267	164.15	1e-05	0.000286923
GO:0010114	response to red light	98	54	32.63	1.2e-05	0.000339091
GO:0006635	fatty acid beta-oxidation	169	83	56.27	1.4e-05	0.000389701
GO:0009813	flavonoid biosynthetic process	202	122	67.26	1.5e-05	0.000411397
GO:0009744	response to sucrose	205	97	68.26	2e-05	0.00054058
GO:0010286	heat acclimation	83	46	27.63	2.7e-05	0.000719357
GO:0010029	regulation of seed germination	69	39	22.97	4.1e-05	0.00107301
GO:0006098	pentose-phosphate shunt	178	85	59.27	4.2e-05	0.00107301
GO:0009610	response to symbiotic fungus	38	25	12.65	4.2e-05	0.00107301
GO:0009657	plastid organization	381	156	126.85	4.5e-05	0.001119
GO:0009595	detection of biotic stimulus	99	53	32.96	4.5e-05	0.001119
GO:0010043	response to zinc ion	60	35	19.98	5.9e-05	0.00144783
GO:0010119	regulation of stomatal movement	47	29	15.65	6.1e-05	0.00145853
GO:0009755	hormone-mediated signaling pathway	726	353	241.72	6.1e-05	0.00145853
GO:0006888	ER to Golgi vesicle-mediated transport	88	47	29.3	7.7e-05	0.00181778
GO:0009407	toxin catabolic process	211	97	70.25	8.1e-05	0.00188831
GO:0048767	root hair elongation	188	87	62.59	0.0001	0.00222024
GO:0010310	regulation of hydrogen peroxide metaboli...	172	81	57.27	0.0001	0.00222024
GO:0035556	intracellular signal transduction	468	242	155.82	0.0001	0.00222024
GO:0046482	para-aminobenzoic acid metabolic process	38	24	12.65	0.0001	0.00222024
GO:0010155	regulation of proton transport	76	41	25.3	0.0002	0.00405435
GO:0009834	plant-type secondary cell wall biogenesi...	49	30	16.31	0.0002	0.00405435
GO:0009773	photosynthetic electron transport in pho...	47	28	15.65	0.0002	0.00405435
GO:0042631	cellular response to water deprivation	65	36	21.64	0.0002	0.00405435
GO:0010207	photosystem II assembly	167	78	55.6	0.0002	0.00405435
GO:0042538	hyperosmotic salinity response	157	74	52.27	0.0002	0.00405435
GO:0006486	protein glycosylation	182	110	60.6	0.0002	0.00405435
GO:0016036	cellular response to phosphate starvatio...	130	63	43.28	0.0002	0.00405435
GO:0006865	amino acid transport	247	125	82.24	0.0003	0.00595213
GO:0010359	regulation of anion channel activity	33	21	10.99	0.0003	0.00595213
GO:0010345	suberin biosynthetic process	10	9	3.33	0.0004	0.00753535
GO:0010224	response to UV-B	100	50	33.3	0.0004	0.00753535
GO:0043255	regulation of carbohydrate biosynthetic ...	21	15	6.99	0.0004	0.00753535
GO:0006952	defense response	1509	686	502.42	0.0004	0.00753535
GO:0046855	inositol phosphate dephosphorylation	23	16	7.66	0.0004	0.00753535
GO:0009902	chloroplast relocation	103	51	34.29	0.0005	0.00888095
GO:0009625	response to insect	40	24	13.32	0.0005	0.00888095
GO:0016926	protein desumoylation	79	41	26.3	0.0005	0.00888095
GO:0006598	polyamine catabolic process	38	23	12.65	0.0005	0.00888095
GO:0009636	response to toxic substance	424	152	141.17	0.0005	0.00888095
GO:0010417	glucuronoxylan biosynthetic process	12	10	4	0.0005	0.00888095
GO:0052542	defense response by callose deposition	63	37	20.98	0.0006	0.0105566
GO:0071281	cellular response to iron ion	30	19	9.99	0.0007	0.012088
GO:0000956	nuclear-transcribed mRNA catabolic proce...	107	52	35.63	0.0007	0.012088
GO:0015824	proline transport	71	37	23.64	0.0008	0.0136881
GO:0009753	response to jasmonic acid	445	221	148.16	0.0009	0.0151216
GO:0006661	phosphatidylinositol biosynthetic proces...	103	50	34.29	0.0009	0.0151216
GO:0010351	lithium ion transport	37	22	12.32	0.001	0.0165044
GO:0045087	innate immune response	836	395	278.35	0.001	0.0165044
GO:0006096	glycolytic process	193	85	64.26	0.0011	0.0179956
GO:0048573	photoperiodism; flowering	160	73	53.27	0.0013	0.0210826
GO:0042128	nitrate assimilation	11	9	3.66	0.0014	0.0215785
GO:0006829	zinc ion transport	11	9	3.66	0.0014	0.0215785
GO:0072523	purine-containing compound catabolic pro...	11	9	3.66	0.0014	0.0215785
GO:0009735	response to cytokinin	250	112	83.24	0.0014	0.0215785
GO:0009693	ethylene biosynthetic process	117	55	38.96	0.0014	0.0215785
GO:0006813	potassium ion transport	40	23	13.32	0.0014	0.0215785
GO:0009410	response to xenobiotic stimulus	73	37	24.31	0.0016	0.024459
GO:0019375	galactolipid biosynthetic process	98	47	32.63	0.0018	0.0266429
GO:0032957	inositol trisphosphate metabolic process	19	13	6.33	0.0018	0.0266429
GO:0016032	viral process	19	13	6.33	0.0018	0.0266429
GO:0031347	regulation of defense response	525	294	174.8	0.0018	0.0266429
GO:0042398	cellular modified amino acid biosyntheti...	54	27	17.98	0.002	0.0291406
GO:0043085	positive regulation of catalytic activit...	116	54	38.62	0.002	0.0291406
GO:0009832	plant-type cell wall biogenesis	165	84	54.94	0.0022	0.0318062
GO:0006470	protein dephosphorylation	173	95	57.6	0.0023	0.0329962
GO:0010583	response to cyclopentenone	148	66	49.28	0.0026	0.0370153
GO:0006979	response to oxidative stress	472	184	157.15	0.0027	0.0381477
GO:0009269	response to desiccation	37	21	12.32	0.0028	0.0392632
GO:1900376	regulation of secondary metabolite biosy...	10	8	3.33	0.0034	0.0473209
GO:0045892	negative regulation of transcription; DN...	385	80	128.19	0.0037	0.0511148
GO:0009638	phototropism	12	9	4	0.0038	0.0513551
GO:1905156	negative regulation of photosynthesis	12	9	4	0.0038	0.0513551
GO:0046686	response to cadmium ion	464	182	154.49	0.0038	0.0513551
GO:0045727	positive regulation of translation	18	12	5.99	0.0039	0.0519536
GO:0052543	callose deposition in cell wall	47	28	15.65	0.0039	0.0519536
GO:0042762	regulation of sulfur metabolic process	14	10	4.66	0.004	0.0529078
GO:0006468	protein phosphorylation	685	303	228.07	0.0041	0.0538486
GO:0070887	cellular response to chemical stimulus	1142	535	380.23	0.0058	0.0756434
GO:0042594	response to starvation	295	186	98.22	0.0063	0.0815938
GO:0043090	amino acid import	73	35	24.31	0.0065	0.0836034
GO:1901699	cellular response to nitrogen compound	30	19	9.99	0.0068	0.086863
GO:0042752	regulation of circadian rhythm	44	23	14.65	0.0071	0.0900782
GO:0015995	chlorophyll biosynthetic process	124	57	41.29	0.0072	0.0907297
GO:0008219	cell death	480	274	159.82	0.0074	0.0926242
GO:0048527	lateral root development	121	50	40.29	0.0075	0.09325
GO:0009698	phenylpropanoid metabolic process	171	94	56.93	0.0076	0.0938595
GO:0042737	drug catabolic process	135	72	44.95	0.0077	0.0938595
GO:0002237	response to molecule of bacterial origin	99	45	32.96	0.0077	0.0938595
GO:0031669	cellular response to nutrient levels	305	193	101.55	0.0079	0.0956721
GO:0032880	regulation of protein localization	42	22	13.98	0.0082	0.0980321
GO:0048582	positive regulation of post-embryonic de...	57	27	18.98	0.0082	0.0980321
GO:0009816	defense response to bacterium; incompati...	35	19	11.65	0.0084	0.0997834
GO:2000243	positive regulation of reproductive proc...	46	21	15.32	0.0087	0.10078
GO:0019432	triglyceride biosynthetic process	13	9	4.33	0.0087	0.10078
GO:0043407	negative regulation of MAP kinase activi...	13	9	4.33	0.0087	0.10078
GO:0009861	jasmonic acid and ethylene-dependent sys...	11	8	3.66	0.0087	0.10078
GO:0009637	response to blue light	122	61	40.62	0.0088	0.101309
GO:0010118	stomatal movement	89	50	29.63	0.0093	0.106408
GO:0006891	intra-Golgi vesicle-mediated transport	67	32	22.31	0.0097	0.110308
GO:0006817	phosphate ion transport	24	14	7.99	0.0102	0.115291
GO:0009743	response to carbohydrate	390	176	129.85	0.0107	0.120214
GO:0080167	response to karrikin	124	54	41.29	0.0108	0.120611
GO:0044270	cellular nitrogen compound catabolic pro...	474	250	157.82	0.0115	0.127664
GO:0006301	postreplication repair	36	19	11.99	0.0123	0.13524
GO:0010260	animal organ senescence	29	16	9.66	0.0124	0.13524
GO:0009736	cytokinin-activated signaling pathway	73	34	24.31	0.0124	0.13524
GO:0071732	cellular response to nitric oxide	20	12	6.66	0.0128	0.138791
GO:0015698	inorganic anion transport	254	197	84.57	0.0136	0.146613
GO:0019684	photosynthesis; light reaction	298	141	99.22	0.014	0.150057
GO:0000302	response to reactive oxygen species	312	111	103.88	0.0141	0.150266
GO:0009593	detection of chemical stimulus	18	11	5.99	0.0143	0.151531
GO:0009624	response to nematode	79	36	26.3	0.0153	0.161212
GO:0052544	defense response by callose deposition i...	16	10	5.33	0.0158	0.16462
GO:0042548	regulation of photosynthesis; light reac...	16	10	5.33	0.0158	0.16462
GO:0006099	tricarboxylic acid cycle	14	9	4.66	0.0173	0.175411
GO:0055062	phosphate ion homeostasis	14	9	4.66	0.0173	0.175411
GO:0000103	sulfate assimilation	14	9	4.66	0.0173	0.175411
GO:0009585	red; far-red light phototransduction	14	9	4.66	0.0173	0.175411
GO:1901701	cellular response to oxygen-containing c...	828	387	275.68	0.0174	0.175411
GO:0019359	nicotinamide nucleotide biosynthetic pro...	199	90	66.26	0.0174	0.175411
GO:0043562	cellular response to nitrogen levels	29	15	9.66	0.0177	0.177476
GO:0034599	cellular response to oxidative stress	50	26	16.65	0.0194	0.191408
GO:0015695	organic cation transport	10	7	3.33	0.0195	0.191408
GO:0010206	photosystem II repair	10	7	3.33	0.0195	0.191408
GO:0010099	regulation of photomorphogenesis	25	12	8.32	0.0195	0.191408
GO:0002238	response to molecule of fungal origin	35	18	11.65	0.0201	0.196214
GO:0140013	meiotic nuclear division	192	28	63.93	0.0202	0.196214
GO:0006629	lipid metabolic process	1314	530	437.5	0.0206	0.199062
GO:0007584	response to nutrient	21	12	6.99	0.0209	0.20092
GO:0006862	nucleotide transport	39	17	12.99	0.0213	0.203715
GO:0071369	cellular response to ethylene stimulus	139	79	46.28	0.0229	0.217901
GO:0007568	aging	146	79	48.61	0.0236	0.223421
GO:0006882	cellular zinc ion homeostasis	19	11	6.33	0.0238	0.224177
GO:0010038	response to metal ion	584	249	194.44	0.0253	0.237108
GO:0042793	plastid transcription	71	32	23.64	0.0255	0.237788
GO:0015696	ammonium transport	31	16	10.32	0.0266	0.246811
GO:0051181	cofactor transport	17	10	5.66	0.027	0.249282
GO:0010264	myo-inositol hexakisphosphate biosynthet...	64	29	21.31	0.03	0.275616
GO:0006417	regulation of translation	62	29	20.64	0.0306	0.27975
GO:0006508	proteolysis	795	282	264.7	0.0308	0.280205
GO:0051049	regulation of transport	171	92	56.93	0.031	0.280655
GO:0055072	iron ion homeostasis	137	105	45.61	0.0324	0.291913
GO:0009628	response to abiotic stimulus	2700	1044	898.97	0.0338	0.303063
GO:0009765	photosynthesis; light harvesting	23	15	7.66	0.0342	0.304057
GO:0045454	cell redox homeostasis	13	8	4.33	0.0344	0.304057
GO:0016485	protein processing	13	8	4.33	0.0344	0.304057
GO:0015802	basic amino acid transport	27	14	8.99	0.0355	0.3123
GO:0043269	regulation of ion transport	149	80	49.61	0.0357	0.312585
GO:0019722	calcium-mediated signaling	52	24	17.31	0.0364	0.316616
GO:0006643	membrane lipid metabolic process	162	75	53.94	0.0365	0.316616
GO:0051603	proteolysis involved in cellular protein...	403	130	134.18	0.037	0.318248
GO:0009556	microsporogenesis	47	22	15.65	0.0372	0.318248
GO:0010675	regulation of cellular carbohydrate meta...	20	11	6.66	0.0372	0.318248
GO:0051170	import into nucleus	104	12	34.63	0.0374	0.318498
GO:0009966	regulation of signal transduction	136	64	45.28	0.0378	0.320441
GO:0016998	cell wall macromolecule catabolic proces...	11	7	3.66	0.0383	0.321755
GO:0051865	protein autoubiquitination	11	7	3.66	0.0383	0.321755
GO:0007275	multicellular organism development	3184	945	1060.12	0.0392	0.327839
GO:0071495	cellular response to endogenous stimulus	856	424	285.01	0.0411	0.342194
GO:0009894	regulation of catabolic process	30	17	9.99	0.042	0.346593
GO:0062012	regulation of small molecule metabolic p...	49	22	16.31	0.042	0.346593
GO:0006007	glucose catabolic process	92	39	30.63	0.0423	0.346798
GO:0090332	stomatal closure	18	10	5.99	0.0429	0.346798
GO:0034605	cellular response to heat	18	10	5.99	0.0429	0.346798
GO:0009696	salicylic acid metabolic process	208	123	69.25	0.0433	0.346798
GO:0009626	plant-type hypersensitive response	388	229	129.19	0.0434	0.346798
GO:0009734	auxin-activated signaling pathway	63	25	20.98	0.0435	0.346798
GO:0016042	lipid catabolic process	248	111	82.57	0.0443	0.346798
GO:0006066	alcohol metabolic process	175	80	58.27	0.0445	0.346798
GO:0055081	anion homeostasis	22	15	7.32	0.0448	0.346798
GO:0051338	regulation of transferase activity	50	26	16.65	0.0449	0.346798
GO:2000030	regulation of response to red or far red...	30	16	9.99	0.0449	0.346798
GO:0071483	cellular response to blue light	20	12	6.66	0.045	0.346798
GO:0010942	positive regulation of cell death	16	10	5.33	0.045	0.346798
GO:0030001	metal ion transport	505	336	168.14	0.045	0.346798
GO:0034030	ribonucleoside bisphosphate biosynthetic...	19	8	6.33	0.045	0.346798
GO:0034033	purine nucleoside bisphosphate biosynthe...	19	8	6.33	0.045	0.346798
GO:0090305	nucleic acid phosphodiester bond hydroly...	119	18	39.62	0.0458	0.35151
GO:0051171	regulation of nitrogen compound metaboli...	2038	648	678.56	0.0463	0.353891
GO:0010027	thylakoid membrane organization	194	76	64.59	0.0487	0.370716
GO:0006984	ER-nucleus signaling pathway	16	9	5.33	0.0495	0.373746
GO:0048510	regulation of timing of transition from ...	28	14	9.32	0.0497	0.373746
GO:0006874	cellular calcium ion homeostasis	28	14	9.32	0.0497	0.373746
GO:0009751	response to salicylic acid	453	234	150.83	0.0499	0.373746
GO:0005982	starch metabolic process	227	83	75.58	0.0501	0.373746
GO:0031329	regulation of cellular catabolic process	21	11	6.99	0.0552	0.410151
GO:0044242	cellular lipid catabolic process	243	107	80.91	0.0559	0.413704
GO:0006144	purine nucleobase metabolic process	14	8	4.66	0.0572	0.418345
GO:0042343	indole glucosinolate metabolic process	14	8	4.66	0.0572	0.418345
GO:0009739	response to gibberellin	149	50	49.61	0.0572	0.418345
GO:0009612	response to mechanical stimulus	62	27	20.64	0.059	0.429824
GO:0071229	cellular response to acid chemical	661	334	220.08	0.0596	0.432506
GO:0007623	circadian rhythm	163	71	54.27	0.0622	0.449624
GO:0009954	proximal/distal pattern formation	19	10	6.33	0.0642	0.46229
GO:0016122	xanthophyll metabolic process	12	7	4	0.066	0.471609
GO:0016119	carotene metabolic process	12	7	4	0.066	0.471609
GO:0010017	red or far-red light signaling pathway	43	23	14.32	0.067	0.476927
GO:0048513	animal organ development	162	44	53.94	0.0681	0.482914
GO:0012501	programmed cell death	434	250	144.5	0.0694	0.488419
GO:0010243	response to organonitrogen compound	439	251	146.17	0.0694	0.488419
GO:1901361	organic cyclic compound catabolic proces...	482	253	160.48	0.0708	0.496398
GO:0009695	jasmonic acid biosynthetic process	131	52	43.62	0.0726	0.507112
GO:0019288	isopentenyl diphosphate biosynthetic pro...	226	86	75.25	0.0737	0.512875
GO:0016117	carotenoid biosynthetic process	101	41	33.63	0.0744	0.514226
GO:0009742	brassinosteroid mediated signaling pathw...	37	17	12.32	0.0745	0.514226
GO:0006665	sphingolipid metabolic process	52	23	17.31	0.0759	0.514226
GO:0034614	cellular response to reactive oxygen spe...	40	19	13.32	0.0759	0.514226
GO:0044766	multi-organism transport	10	6	3.33	0.0761	0.514226
GO:2000762	regulation of phenylpropanoid metabolic ...	10	6	3.33	0.0761	0.514226
GO:0032544	plastid translation	10	6	3.33	0.0761	0.514226
GO:0006415	translational termination	10	6	3.33	0.0761	0.514226
GO:0015893	drug transport	43	20	14.32	0.0779	0.523944
GO:0030243	cellulose metabolic process	126	45	41.95	0.0781	0.523944
GO:0009620	response to fungus	489	240	162.81	0.0836	0.558832
GO:0005985	sucrose metabolic process	21	10	6.99	0.0875	0.575261
GO:0010380	regulation of chlorophyll biosynthetic p...	15	8	4.99	0.0876	0.575261
GO:0009785	blue light signaling pathway	15	8	4.99	0.0876	0.575261
GO:0010030	positive regulation of seed germination	15	8	4.99	0.0876	0.575261
GO:2000652	regulation of secondary cell wall biogen...	15	8	4.99	0.0876	0.575261
GO:0001676	long-chain fatty acid metabolic process	25	12	8.32	0.091	0.594713
GO:0043622	cortical microtubule organization	20	10	6.66	0.0912	0.594713
GO:0048765	root hair cell differentiation	323	140	107.54	0.0965	0.627082
GO:0006810	transport	2731	1300	909.29	0.0987	0.633644
GO:0009691	cytokinin biosynthetic process	33	15	10.99	0.0988	0.633644
GO:1901616	organic hydroxy compound catabolic proce...	34	22	11.32	0.0992	0.633644
GO:0090421	embryonic meristem initiation	50	18	16.65	0.0998	0.633644
GO:0034660	ncRNA metabolic process	352	105	117.2	0.1009	0.633644
GO:0098656	anion transmembrane transport	67	37	22.31	0.1019	0.633644
GO:0000281	mitotic cytokinesis	210	22	69.92	0.1026	0.633644
GO:0009970	cellular response to sulfate starvation	13	7	4.33	0.1029	0.633644
GO:0033500	carbohydrate homeostasis	13	7	4.33	0.1029	0.633644
GO:0010304	PSII associated light-harvesting complex...	28	13	9.32	0.103	0.633644
GO:0006464	cellular protein modification process	1719	655	572.34	0.1043	0.633644
GO:0051649	establishment of localization in cell	1104	513	367.58	0.1051	0.633644
GO:0009789	positive regulation of abscisic acid-act...	18	9	5.99	0.1068	0.633644
GO:0080022	primary root development	18	9	5.99	0.1068	0.633644
GO:0019439	aromatic compound catabolic process	474	249	157.82	0.1074	0.633644
GO:0071396	cellular response to lipid	358	170	119.2	0.1082	0.633644
GO:0046685	response to arsenic-containing substance	36	16	11.99	0.1083	0.633644
GO:0072511	divalent inorganic cation transport	203	133	67.59	0.1084	0.633644
GO:0034284	response to monosaccharide	172	90	57.27	0.1092	0.633644
GO:0065009	regulation of molecular function	239	108	79.58	0.1094	0.633644
GO:0006739	NADP metabolic process	182	88	60.6	0.1094	0.633644
GO:0006576	cellular biogenic amine metabolic proces...	150	86	49.94	0.1095	0.633644
GO:0042436	indole-containing compound catabolic pro...	77	55	25.64	0.1098	0.633644
GO:0006402	mRNA catabolic process	111	55	36.96	0.1099	0.633644
GO:0052545	callose localization	96	57	31.96	0.1099	0.633644
GO:0009166	nucleotide catabolic process	195	87	64.93	0.11	0.633644
GO:0006650	glycerophospholipid metabolic process	184	81	61.26	0.1101	0.633644
GO:0071695	anatomical structure maturation	483	175	160.82	0.1103	0.633644
GO:0046173	polyol biosynthetic process	69	32	22.97	0.1104	0.633644
GO:0051707	response to other organism	1371	601	456.48	0.1105	0.633644
GO:0009112	nucleobase metabolic process	20	13	6.66	0.1106	0.633644
GO:0006714	sesquiterpenoid metabolic process	46	19	15.32	0.1108	0.633644
GO:0009838	abscission	50	19	16.65	0.1108	0.633644
GO:0016093	polyprenol metabolic process	18	7	5.99	0.1109	0.633644
GO:0042278	purine nucleoside metabolic process	14	4	4.66	0.1109	0.633644
GO:0008154	actin polymerization or depolymerization	116	37	38.62	0.111	0.633644
GO:0001763	morphogenesis of a branching structure	20	5	6.66	0.111	0.633644
GO:0032271	regulation of protein polymerization	111	35	36.96	0.111	0.633644
GO:0036294	cellular response to decreased oxygen le...	24	5	7.99	0.111	0.633644
GO:0016101	diterpenoid metabolic process	50	11	16.65	0.1111	0.633644
GO:0014070	response to organic cyclic compound	697	340	232.07	0.1122	0.637161
GO:0043603	cellular amide metabolic process	659	114	219.42	0.1124	0.637161
GO:0044703	multi-organism reproductive process	280	48	93.23	0.1132	0.637819
GO:0009890	negative regulation of biosynthetic proc...	412	92	137.18	0.1132	0.637819
GO:0007165	signal transduction	1479	650	492.44	0.1173	0.655542
GO:0035690	cellular response to drug	372	206	123.86	0.1174	0.655542
GO:0009809	lignin biosynthetic process	47	20	15.65	0.1174	0.655542
GO:0006644	phospholipid metabolic process	402	167	133.85	0.1188	0.660521
GO:0000160	phosphorelay signal transduction system	131	74	43.62	0.119	0.660521
GO:0009808	lignin metabolic process	58	26	19.31	0.1211	0.66202
GO:0009967	positive regulation of signal transducti...	29	15	9.66	0.1212	0.66202
GO:0010325	raffinose family oligosaccharide biosynt...	11	6	3.66	0.1214	0.66202
GO:0019762	glucosinolate catabolic process	11	6	3.66	0.1214	0.66202
GO:0051017	actin filament bundle assembly	11	6	3.66	0.1214	0.66202
GO:0043068	positive regulation of programmed cell d...	11	6	3.66	0.1214	0.66202
GO:0044265	cellular macromolecule catabolic process	568	209	189.12	0.1238	0.671183
GO:0006904	vesicle docking involved in exocytosis	21	10	6.99	0.1238	0.671183
GO:0009641	shade avoidance	16	8	5.33	0.1257	0.677545
GO:0072348	sulfur compound transport	16	8	5.33	0.1257	0.677545
GO:0052546	cell wall pectin metabolic process	41	18	13.65	0.1317	0.70784
GO:0009646	response to absence of light	37	16	12.32	0.134	0.718132
GO:0052541	plant-type cell wall cellulose metabolic...	24	11	7.99	0.139	0.742794
GO:0044743	protein transmembrane import into intrac...	103	69	34.29	0.1413	0.751283
GO:0065002	intracellular protein transmembrane tran...	119	74	39.62	0.1414	0.751283
GO:0009733	response to auxin	375	140	124.86	0.1419	0.751283
GO:2000377	regulation of reactive oxygen species me...	191	90	63.59	0.1422	0.751283
GO:0016051	carbohydrate biosynthetic process	830	322	276.35	0.143	0.753314
GO:0071365	cellular response to auxin stimulus	72	30	23.97	0.1438	0.753314
GO:0031325	positive regulation of cellular metaboli...	475	160	158.15	0.1442	0.753314
GO:0048584	positive regulation of response to stimu...	98	43	32.63	0.1442	0.753314
GO:0090407	organophosphate biosynthetic process	900	293	299.66	0.145	0.755377
GO:0001101	response to acid chemical	1472	752	490.1	0.1486	0.771831
GO:0071705	nitrogen compound transport	1538	765	512.08	0.1494	0.771831
GO:0010026	trichome differentiation	164	50	54.6	0.1494	0.771831
GO:0010629	negative regulation of gene expression	633	148	210.76	0.1502	0.77382
GO:0009817	defense response to fungus; incompatible...	43	18	14.32	0.1513	0.77734
GO:0035725	sodium ion transmembrane transport	27	12	8.99	0.1525	0.781353
GO:0010193	response to ozone	35	15	11.65	0.1534	0.782689
GO:0016132	brassinosteroid biosynthetic process	118	45	39.29	0.1536	0.782689
GO:0006636	unsaturated fatty acid biosynthetic proc...	68	27	22.64	0.1598	0.811376
GO:0009267	cellular response to starvation	288	180	95.89	0.1601	0.811376
GO:0019216	regulation of lipid metabolic process	43	17	14.32	0.162	0.818584
GO:0009630	gravitropism	151	55	50.28	0.1624	0.818584
GO:0010256	endomembrane system organization	194	118	64.59	0.1641	0.824923
GO:0015718	monocarboxylic acid transport	17	8	5.66	0.1709	0.856797
GO:0006109	regulation of carbohydrate metabolic pro...	35	20	11.65	0.1721	0.858199
GO:0010109	regulation of photosynthesis	26	17	8.66	0.1721	0.858199
GO:0080050	regulation of seed development	19	9	6.33	0.1726	0.858397
GO:0006814	sodium ion transport	39	18	12.99	0.1765	0.868055
GO:0010105	negative regulation of ethylene-activate...	12	6	4	0.1769	0.868055
GO:0006536	glutamate metabolic process	12	6	4	0.1769	0.868055
GO:1901879	regulation of protein depolymerization	12	6	4	0.1769	0.868055
GO:0009617	response to bacterium	555	260	184.79	0.1776	0.868055
GO:0010374	stomatal complex development	208	65	69.25	0.1776	0.868055
GO:2000112	regulation of cellular macromolecule bio...	1862	570	619.96	0.1778	0.868055
GO:0044267	cellular protein metabolic process	2578	834	858.35	0.1804	0.878449
GO:0031326	regulation of cellular biosynthetic proc...	1907	590	634.94	0.183	0.888789
GO:0055114	oxidation-reduction process	394	169	131.18	0.1873	0.90731
GO:0005992	trehalose biosynthetic process	20	9	6.66	0.1894	0.915106
GO:1901700	response to oxygen-containing compound	2266	1071	754.47	0.1916	0.923344
GO:0009791	post-embryonic development	2062	569	686.55	0.1927	0.926251
GO:0010054	trichoblast differentiation	354	153	117.86	0.1948	0.933938
GO:0071310	cellular response to organic substance	1028	481	342.27	0.1971	0.942542
GO:0007186	G protein-coupled receptor signaling pat...	15	7	4.99	0.202	0.961046
GO:0018119	peptidyl-cysteine S-nitrosylation	15	7	4.99	0.202	0.961046
GO:0010039	response to iron ion	53	29	17.65	0.2036	0.961947
GO:0009415	response to water	410	202	136.51	0.2037	0.961947
GO:0055076	transition metal ion homeostasis	171	123	56.93	0.2038	0.961947
GO:0006995	cellular response to nitrogen starvation	23	10	7.66	0.2052	0.961947
GO:0048574	long-day photoperiodism; flowering	23	10	7.66	0.2052	0.961947
GO:0009642	response to light intensity	278	92	92.56	0.2056	0.961947
GO:0007034	vacuolar transport	128	100	42.62	0.2058	0.961947
GO:0098754	detoxification	225	101	74.91	0.2072	0.963356
GO:1903409	reactive oxygen species biosynthetic pro...	85	49	28.3	0.2076	0.963356
GO:0032940	secretion by cell	48	18	15.98	0.2092	0.963356
GO:0031349	positive regulation of defense response	48	18	15.98	0.2092	0.963356
GO:0046283	anthocyanin-containing compound metaboli...	74	26	24.64	0.2093	0.963356
GO:0006970	response to osmotic stress	825	381	274.69	0.2106	0.963356
GO:0040008	regulation of growth	294	67	97.89	0.2121	0.963356
GO:0010337	regulation of salicylic acid metabolic p...	10	5	3.33	0.2123	0.963356
GO:0034644	cellular response to UV	10	5	3.33	0.2123	0.963356
GO:0002229	defense response to oomycetes	10	5	3.33	0.2123	0.963356
GO:0071491	cellular response to red light	10	5	3.33	0.2123	0.963356
GO:1903311	regulation of mRNA metabolic process	10	5	3.33	0.2123	0.963356
GO:0051701	interaction with host	122	18	40.62	0.2152	0.974146
GO:0007031	peroxisome organization	124	77	41.29	0.2168	0.975538
GO:0009850	auxin metabolic process	138	81	45.95	0.2168	0.975538
GO:0006869	lipid transport	113	42	37.62	0.2175	0.975538
GO:0048589	developmental growth	706	210	235.06	0.2176	0.975538
GO:0010565	regulation of cellular ketone metabolic ...	40	16	13.32	0.222	0.989029
GO:0051093	negative regulation of developmental pro...	99	35	32.96	0.2221	0.989029
GO:0002831	regulation of response to biotic stimulu...	29	11	9.66	0.2222	0.989029
GO:1901617	organic hydroxy compound biosynthetic pr...	554	255	184.46	0.2262	1
GO:0009411	response to UV	240	100	79.91	0.2269	1
GO:0048831	regulation of shoot system development	372	59	123.86	0.233	1
GO:0010035	response to inorganic substance	1340	638	446.16	0.2341	1
GO:0006520	cellular amino acid metabolic process	667	251	222.08	0.2363	1
GO:0009682	induced systemic resistance	21	9	6.99	0.2386	1
GO:0006855	drug transmembrane transport	21	9	6.99	0.2386	1
GO:0071472	cellular response to salt stress	21	9	6.99	0.2386	1
GO:0032269	negative regulation of cellular protein ...	59	28	19.64	0.2393	1
GO:0006075	(1->3)-beta-D-glucan biosynthetic proces...	13	6	4.33	0.2403	1
GO:0010143	cutin biosynthetic process	13	6	4.33	0.2403	1
GO:0006835	dicarboxylic acid transport	13	6	4.33	0.2403	1
GO:0006551	leucine metabolic process	13	6	4.33	0.2403	1
GO:0009821	alkaloid biosynthetic process	13	6	4.33	0.2403	1
GO:0042493	response to drug	991	474	329.96	0.2404	1
GO:1901663	quinone biosynthetic process	36	10	11.99	0.2408	1
GO:0046520	sphingoid biosynthetic process	32	13	10.65	0.241	1
GO:0006355	regulation of transcription; DNA-templat...	1743	547	580.33	0.2461	1
GO:0006873	cellular ion homeostasis	279	183	92.89	0.2474	1
GO:0010227	floral organ abscission	35	14	11.65	0.2503	1
GO:0046916	cellular transition metal ion homeostasi...	150	111	49.94	0.2508	1
GO:1901565	organonitrogen compound catabolic proces...	716	299	238.39	0.2514	1
GO:1901564	organonitrogen compound metabolic proces...	4163	1432	1386.08	0.2542	1
GO:0009893	positive regulation of metabolic process	588	241	195.78	0.2552	1
GO:0046488	phosphatidylinositol metabolic process	111	54	36.96	0.256	1
GO:0006790	sulfur compound metabolic process	696	265	231.73	0.256	1
GO:1903959	regulation of anion transmembrane transp...	41	25	13.65	0.2566	1
GO:0006568	tryptophan metabolic process	91	57	30.3	0.2568	1
GO:0098660	inorganic ion transmembrane transport	134	65	44.62	0.2572	1
GO:0098655	cation transmembrane transport	134	65	44.62	0.2572	1
GO:0051656	establishment of organelle localization	106	53	35.29	0.2575	1
GO:1900140	regulation of seedling development	72	41	23.97	0.2575	1
GO:0042133	neurotransmitter metabolic process	66	24	21.97	0.2578	1
GO:0040011	locomotion	24	8	7.99	0.258	1
GO:0044275	cellular carbohydrate catabolic process	24	8	7.99	0.258	1
GO:0006101	citrate metabolic process	17	11	5.66	0.2584	1
GO:0006887	exocytosis	24	12	7.99	0.2585	1
GO:0090056	regulation of chlorophyll metabolic proc...	18	10	5.99	0.2585	1
GO:0065004	protein-DNA complex assembly	20	9	6.66	0.2586	1
GO:0019745	pentacyclic triterpenoid biosynthetic pr...	38	15	12.65	0.2587	1
GO:0006801	superoxide metabolic process	13	3	4.33	0.2589	1
GO:1902905	positive regulation of supramolecular fi...	105	32	34.96	0.259	1
GO:0051495	positive regulation of cytoskeleton orga...	105	32	34.96	0.259	1
GO:0071322	cellular response to carbohydrate stimul...	114	27	37.96	0.2593	1
GO:0006637	acyl-CoA metabolic process	88	21	29.3	0.2594	1
GO:0051258	protein polymerization	182	44	60.6	0.2601	1
GO:0006796	phosphate-containing compound metabolic ...	1873	710	623.62	0.2609	1
GO:0035195	gene silencing by miRNA	135	17	44.95	0.2613	1
GO:0016045	detection of bacterium	16	7	5.33	0.2614	1
GO:0009937	regulation of gibberellic acid mediated ...	16	7	5.33	0.2614	1
GO:0009110	vitamin biosynthetic process	57	19	18.98	0.2617	1
GO:0031328	positive regulation of cellular biosynth...	452	150	150.49	0.2618	1
GO:0072527	pyrimidine-containing compound metabolic...	149	8	49.61	0.2629	1
GO:0031327	negative regulation of cellular biosynth...	408	89	135.84	0.2636	1
GO:0045736	negative regulation of cyclin-dependent ...	27	11	8.99	0.2642	1
GO:0009108	coenzyme biosynthetic process	334	136	111.21	0.2653	1
GO:0018193	peptidyl-amino acid modification	403	73	134.18	0.2654	1
GO:0032501	multicellular organismal process	3439	1014	1145.02	0.2714	1
GO:0006725	cellular aromatic compound metabolic pro...	4538	1373	1510.93	0.2732	1
GO:0009788	negative regulation of abscisic acid-act...	30	12	9.99	0.2745	1
GO:0006511	ubiquitin-dependent protein catabolic pr...	316	107	105.21	0.2745	1
GO:0015711	organic anion transport	293	145	97.55	0.2823	1
GO:1901605	alpha-amino acid metabolic process	523	205	174.13	0.2836	1
GO:0071482	cellular response to light stimulus	77	40	25.64	0.2861	1
GO:0015748	organophosphate ester transport	50	22	16.65	0.2874	1
GO:1902904	negative regulation of supramolecular fi...	11	5	3.66	0.288	1
GO:0051494	negative regulation of cytoskeleton orga...	11	5	3.66	0.288	1
GO:0010191	mucilage metabolic process	11	5	3.66	0.288	1
GO:0055075	potassium ion homeostasis	11	5	3.66	0.288	1
GO:0032881	regulation of polysaccharide metabolic p...	11	5	3.66	0.288	1
GO:0010120	camalexin biosynthetic process	11	5	3.66	0.288	1
GO:0006558	L-phenylalanine metabolic process	11	5	3.66	0.288	1
GO:0015977	carbon fixation	11	5	3.66	0.288	1
GO:0009605	response to external stimulus	1988	902	661.91	0.2887	1
GO:0010540	basipetal auxin transport	22	9	7.32	0.2916	1
GO:0032101	regulation of response to external stimu...	33	12	10.99	0.2917	1
GO:0048638	regulation of developmental growth	265	57	88.23	0.2927	1
GO:0009658	chloroplast organization	234	95	77.91	0.2968	1
GO:0009814	defense response; incompatible interacti...	511	258	170.14	0.2991	1
GO:0006812	cation transport	717	444	238.73	0.3014	1
GO:0009690	cytokinin metabolic process	58	25	19.31	0.302	1
GO:0006633	fatty acid biosynthetic process	145	55	48.28	0.3068	1
GO:0008202	steroid metabolic process	241	92	80.24	0.3073	1
GO:0009416	response to light stimulus	1153	407	383.89	0.3081	1
GO:0046700	heterocycle catabolic process	476	249	158.49	0.3085	1
GO:0044262	cellular carbohydrate metabolic process	654	304	217.75	0.3089	1
GO:0046688	response to copper ion	14	6	4.66	0.309	1
GO:0019853	L-ascorbic acid biosynthetic process	14	6	4.66	0.309	1
GO:0030258	lipid modification	189	90	62.93	0.3159	1
GO:0048468	cell development	575	202	191.45	0.3177	1
GO:0009311	oligosaccharide metabolic process	205	77	68.26	0.318	1
GO:0009687	abscisic acid metabolic process	41	16	13.65	0.3187	1
GO:0008643	carbohydrate transport	27	9	8.99	0.319	1
GO:0010628	positive regulation of gene expression	442	146	147.16	0.3191	1
GO:0030833	regulation of actin filament polymerizat...	108	33	35.96	0.3193	1
GO:0009060	aerobic respiration	45	21	14.98	0.3197	1
GO:0006897	endocytosis	31	12	10.32	0.3207	1
GO:0009152	purine ribonucleotide biosynthetic proce...	232	98	77.24	0.3211	1
GO:0044248	cellular catabolic process	1487	668	495.1	0.3222	1
GO:0023052	signaling	1546	661	514.74	0.3238	1
GO:0051253	negative regulation of RNA metabolic pro...	391	83	130.18	0.3244	1
GO:0006012	galactose metabolic process	17	7	5.66	0.3248	1
GO:0006334	nucleosome assembly	17	7	5.66	0.3248	1
GO:0006082	organic acid metabolic process	1887	756	628.28	0.3248	1
GO:0048437	floral organ development	530	114	176.46	0.3263	1
GO:0009991	response to extracellular stimulus	362	223	120.53	0.327	1
GO:0010941	regulation of cell death	392	230	130.52	0.3272	1
GO:0071496	cellular response to external stimulus	342	210	113.87	0.3274	1
GO:0071407	cellular response to organic cyclic comp...	372	203	123.86	0.3284	1
GO:0009639	response to red or far red light	396	131	131.85	0.3287	1
GO:0046677	response to antibiotic	661	287	220.08	0.329	1
GO:0009746	response to hexose	168	87	55.94	0.3312	1
GO:0034613	cellular protein localization	938	432	312.31	0.3312	1
GO:0043543	protein acylation	176	84	58.6	0.3315	1
GO:0017001	antibiotic catabolic process	72	46	23.97	0.3317	1
GO:0023051	regulation of signaling	137	65	45.61	0.3319	1
GO:0019374	galactolipid metabolic process	99	48	32.96	0.3321	1
GO:0052386	cell wall thickening	48	29	15.98	0.3322	1
GO:0009608	response to symbiont	39	26	12.99	0.3322	1
GO:0022900	electron transport chain	95	41	31.63	0.3325	1
GO:0051248	negative regulation of protein metabolic...	60	29	19.98	0.3325	1
GO:0001933	negative regulation of protein phosphory...	42	22	13.98	0.3325	1
GO:0016116	carotenoid metabolic process	106	43	35.29	0.3326	1
GO:0006469	negative regulation of protein kinase ac...	41	21	13.65	0.3326	1
GO:0009314	response to radiation	1228	415	408.86	0.3326	1
GO:0071941	nitrogen cycle metabolic process	12	10	4	0.3326	1
GO:0006639	acylglycerol metabolic process	19	12	6.33	0.3327	1
GO:1901401	regulation of tetrapyrrole metabolic pro...	20	12	6.66	0.3327	1
GO:0072505	divalent inorganic anion homeostasis	15	10	4.99	0.3327	1
GO:0009583	detection of light stimulus	15	10	4.99	0.3327	1
GO:0140056	organelle localization by membrane tethe...	22	11	7.32	0.3328	1
GO:1901463	regulation of tetrapyrrole biosynthetic ...	16	9	5.33	0.3328	1
GO:0006721	terpenoid metabolic process	257	89	85.57	0.3328	1
GO:0018198	peptidyl-cysteine modification	16	8	5.33	0.3328	1
GO:0098581	detection of external biotic stimulus	17	8	5.66	0.3329	1
GO:0046471	phosphatidylglycerol metabolic process	64	23	21.31	0.3329	1
GO:0044257	cellular protein catabolic process	432	144	143.84	0.333	1
GO:0019400	alditol metabolic process	18	6	5.99	0.333	1
GO:1901570	fatty acid derivative biosynthetic proce...	18	5	5.99	0.333	1
GO:0070482	response to oxygen levels	99	31	32.96	0.3331	1
GO:0031334	positive regulation of protein complex a...	104	31	34.63	0.3332	1
GO:0051596	methylglyoxal catabolic process	93	27	30.96	0.3332	1
GO:0071669	plant-type cell wall organization or bio...	389	124	129.52	0.3333	1
GO:0031323	regulation of cellular metabolic process	2200	725	732.49	0.3335	1
GO:0065003	protein-containing complex assembly	623	192	207.43	0.3339	1
GO:0098586	cellular response to virus	103	11	34.29	0.3343	1
GO:0043067	regulation of programmed cell death	384	225	127.85	0.335	1
GO:0055082	cellular chemical homeostasis	288	187	95.89	0.3359	1
GO:0019219	regulation of nucleobase-containing comp...	1867	560	621.62	0.3369	1
GO:0009653	anatomical structure morphogenesis	1600	456	532.72	0.3378	1
GO:0010087	phloem or xylem histogenesis	103	30	34.29	0.3383	1
GO:0010431	seed maturation	169	36	56.27	0.3415	1
GO:0009960	endosperm development	23	9	7.66	0.3471	1
GO:0046483	heterocycle metabolic process	4283	1231	1426.03	0.3478	1
GO:0032270	positive regulation of cellular protein ...	27	16	8.99	0.3479	1
GO:0030148	sphingolipid biosynthetic process	41	17	13.65	0.3484	1
GO:0055067	monovalent inorganic cation homeostasis	20	9	6.66	0.3485	1
GO:0006997	nucleus organization	81	12	26.97	0.351	1
GO:0010608	posttranscriptional regulation of gene e...	264	55	87.9	0.3536	1
GO:0019252	starch biosynthetic process	187	65	62.26	0.3607	1
GO:1901606	alpha-amino acid catabolic process	154	73	51.27	0.3639	1
GO:0048528	post-embryonic root development	133	55	44.28	0.3658	1
GO:0051445	regulation of meiotic cell cycle	12	5	4	0.3674	1
GO:2000034	regulation of seed maturation	12	5	4	0.3674	1
GO:0006749	glutathione metabolic process	12	5	4	0.3674	1
GO:0052325	cell wall pectin biosynthetic process	12	5	4	0.3674	1
GO:0015986	ATP synthesis coupled proton transport	12	5	4	0.3674	1
GO:0046112	nucleobase biosynthetic process	12	5	4	0.3674	1
GO:0051592	response to calcium ion	12	5	4	0.3674	1
GO:0009058	biosynthetic process	5709	1960	1900.82	0.3727	1
GO:0009688	abscisic acid biosynthetic process	35	13	11.65	0.3739	1
GO:0042732	D-xylose metabolic process	35	13	11.65	0.3739	1
GO:0080147	root hair cell development	203	93	67.59	0.3758	1
GO:0010233	phloem transport	15	6	4.99	0.3804	1
GO:0051783	regulation of nuclear division	15	6	4.99	0.3804	1
GO:0009749	response to glucose	85	30	28.3	0.3866	1
GO:0009767	photosynthetic electron transport chain	68	36	22.64	0.395	1
GO:1901615	organic hydroxy compound metabolic proce...	729	324	242.72	0.3982	1
GO:0009812	flavonoid metabolic process	228	134	75.91	0.4008	1
GO:0018958	phenol-containing compound metabolic pro...	220	126	73.25	0.4014	1
GO:0060548	negative regulation of cell death	169	102	56.27	0.4021	1
GO:0016311	dephosphorylation	199	111	66.26	0.4022	1
GO:0019220	regulation of phosphate metabolic proces...	190	98	63.26	0.4032	1
GO:0051193	regulation of cofactor metabolic process	193	93	64.26	0.4038	1
GO:0009074	aromatic amino acid family catabolic pro...	79	55	26.3	0.4039	1
GO:0019363	pyridine nucleotide biosynthetic process	203	92	67.59	0.4043	1
GO:1902600	proton transmembrane transport	92	48	30.63	0.405	1
GO:0009240	isopentenyl diphosphate biosynthetic pro...	230	88	76.58	0.4056	1
GO:0009787	regulation of abscisic acid-activated si...	51	23	16.98	0.4062	1
GO:0010647	positive regulation of cell communicatio...	33	17	10.99	0.4062	1
GO:0055074	calcium ion homeostasis	32	16	10.65	0.4062	1
GO:0055069	zinc ion homeostasis	23	13	7.66	0.4062	1
GO:0030041	actin filament polymerization	112	35	37.29	0.407	1
GO:0006611	protein export from nucleus	71	8	23.64	0.4084	1
GO:0046785	microtubule polymerization	70	7	23.31	0.4085	1
GO:0042886	amide transport	1066	492	354.93	0.4093	1
GO:0048869	cellular developmental process	1249	384	415.86	0.4103	1
GO:0006364	rRNA processing	240	82	79.91	0.4104	1
GO:0051172	negative regulation of nitrogen compound...	464	114	154.49	0.411	1
GO:0048532	anatomical structure arrangement	254	40	84.57	0.4114	1
GO:0002213	defense response to insect	30	11	9.99	0.4134	1
GO:0043043	peptide biosynthetic process	517	73	172.14	0.4172	1
GO:0009911	positive regulation of flower developmen...	33	12	10.99	0.4172	1
GO:0034654	nucleobase-containing compound biosynthe...	2400	695	799.08	0.4191	1
GO:1901135	carbohydrate derivative metabolic proces...	1272	481	423.51	0.4204	1
GO:0051188	cofactor biosynthetic process	535	238	178.13	0.4204	1
GO:0071248	cellular response to metal ion	37	22	12.32	0.4273	1
GO:0071470	cellular response to osmotic stress	28	12	9.32	0.4282	1
GO:0006006	glucose metabolic process	253	73	84.24	0.4301	1
GO:0072528	pyrimidine-containing compound biosynthe...	141	4	46.95	0.4343	1
GO:0000023	maltose metabolic process	149	51	49.61	0.4346	1
GO:0016126	sterol biosynthetic process	161	55	53.61	0.4367	1
GO:0008152	metabolic process	8740	3032	2910	0.4382	1
GO:0006655	phosphatidylglycerol biosynthetic proces...	63	22	20.98	0.4385	1
GO:1905039	carboxylic acid transmembrane transport	20	8	6.66	0.4396	1
GO:0051241	negative regulation of multicellular org...	91	31	30.3	0.4397	1
GO:0051651	maintenance of location in cell	10	4	3.33	0.4397	1
GO:0003333	amino acid transmembrane transport	10	4	3.33	0.4397	1
GO:0042761	very long-chain fatty acid biosynthetic ...	10	4	3.33	0.4397	1
GO:0016559	peroxisome fission	10	4	3.33	0.4397	1
GO:0010557	positive regulation of macromolecule bio...	446	147	148.5	0.44	1
GO:0048608	reproductive structure development	1597	410	531.72	0.4462	1
GO:0006631	fatty acid metabolic process	406	161	135.18	0.4467	1
GO:2000028	regulation of photoperiodism; flowering	13	5	4.33	0.4468	1
GO:0006563	L-serine metabolic process	13	5	4.33	0.4468	1
GO:0005986	sucrose biosynthetic process	13	5	4.33	0.4468	1
GO:0051336	regulation of hydrolase activity	16	6	5.33	0.4518	1
GO:0010187	negative regulation of seed germination	16	6	5.33	0.4518	1
GO:0045926	negative regulation of growth	16	6	5.33	0.4518	1
GO:0048768	root hair cell tip growth	16	6	5.33	0.4518	1
GO:0048444	floral organ morphogenesis	195	14	64.93	0.456	1
GO:1901264	carbohydrate derivative transport	35	12	11.65	0.4585	1
GO:0006807	nitrogen compound metabolic process	6374	2037	2122.23	0.4608	1
GO:0000272	polysaccharide catabolic process	47	15	15.65	0.4648	1
GO:0006766	vitamin metabolic process	96	33	31.96	0.467	1
GO:0051645	Golgi localization	43	15	14.32	0.4692	1
GO:0051646	mitochondrion localization	43	15	14.32	0.4692	1
GO:0060151	peroxisome localization	43	15	14.32	0.4692	1
GO:0009615	response to virus	182	36	60.6	0.4694	1
GO:0009926	auxin polar transport	96	34	31.96	0.4747	1
GO:0010154	fruit development	685	159	228.07	0.475	1
GO:0009073	aromatic amino acid family biosynthetic ...	103	29	34.29	0.4762	1
GO:0001666	response to hypoxia	95	28	31.63	0.477	1
GO:0007155	cell adhesion	91	31	30.3	0.4772	1
GO:0007169	transmembrane receptor protein tyrosine ...	124	42	41.29	0.4795	1
GO:0006950	response to stress	3696	1540	1230.59	0.4933	1
GO:0009725	response to hormone	1706	742	568.02	0.4946	1
GO:0065008	regulation of biological quality	1532	680	510.08	0.4957	1
GO:0010015	root morphogenesis	456	188	151.83	0.5032	1
GO:0055085	transmembrane transport	366	188	121.86	0.5045	1
GO:0006605	protein targeting	740	391	246.38	0.5095	1
GO:0006546	glycine catabolic process	50	17	16.65	0.511	1
GO:1901698	response to nitrogen compound	649	421	216.09	0.5141	1
GO:0009880	embryonic pattern specification	45	14	14.98	0.5142	1
GO:0009694	jasmonic acid metabolic process	154	60	51.27	0.5158	1
GO:0034655	nucleobase-containing compound catabolic...	331	149	110.21	0.5161	1
GO:0048440	carpel development	214	55	71.25	0.5162	1
GO:0010053	root epidermal cell differentiation	365	157	121.53	0.5205	1
GO:0010315	auxin efflux	17	6	5.66	0.521	1
GO:0010100	negative regulation of photomorphogenesi...	17	6	5.66	0.521	1
GO:0006352	DNA-templated transcription; initiation	17	6	5.66	0.521	1
GO:0009699	phenylpropanoid biosynthetic process	128	71	42.62	0.5217	1
GO:0008299	isoprenoid biosynthetic process	431	151	143.5	0.522	1
GO:0044282	small molecule catabolic process	593	253	197.44	0.5228	1
GO:1901658	glycosyl compound catabolic process	25	11	8.32	0.5229	1
GO:0043094	cellular metabolic compound salvage	181	44	60.26	0.5229	1
GO:0009870	defense response signaling pathway; resi...	14	5	4.66	0.5233	1
GO:0046395	carboxylic acid catabolic process	379	171	126.19	0.5244	1
GO:0019637	organophosphate metabolic process	1149	391	382.56	0.525	1
GO:0043086	negative regulation of catalytic activit...	52	25	17.31	0.5252	1
GO:0002218	activation of innate immune response	33	12	10.99	0.5263	1
GO:0016115	terpenoid catabolic process	11	4	3.66	0.5264	1
GO:0030042	actin filament depolymerization	11	4	3.66	0.5264	1
GO:0034219	carbohydrate transmembrane transport	11	4	3.66	0.5264	1
GO:0006497	protein lipidation	155	80	51.61	0.5269	1
GO:0019438	aromatic compound biosynthetic process	2923	957	973.22	0.5296	1
GO:0045488	pectin metabolic process	56	23	18.65	0.5303	1
GO:0006760	folic acid-containing compound metabolic...	19	6	6.33	0.531	1
GO:0051259	protein complex oligomerization	21	6	6.99	0.531	1
GO:0046434	organophosphate catabolic process	223	105	74.25	0.5349	1
GO:0006664	glycolipid metabolic process	112	51	37.29	0.5368	1
GO:0016131	brassinosteroid metabolic process	123	47	40.95	0.5377	1
GO:0006886	intracellular protein transport	920	425	306.32	0.5377	1
GO:0072350	tricarboxylic acid metabolic process	22	13	7.32	0.5377	1
GO:2001057	reactive nitrogen species metabolic proc...	16	11	5.33	0.5377	1
GO:0097237	cellular response to toxic substance	15	3	4.99	0.5386	1
GO:0042401	cellular biogenic amine biosynthetic pro...	36	8	11.99	0.5389	1
GO:0009741	response to brassinosteroid	109	41	36.29	0.5397	1
GO:0044403	symbiont process	136	28	45.28	0.5404	1
GO:0034504	protein localization to nucleus	106	11	35.29	0.5412	1
GO:0050793	regulation of developmental process	822	204	273.69	0.5412	1
GO:0071446	cellular response to salicylic acid stim...	337	187	112.2	0.5492	1
GO:0055065	metal ion homeostasis	220	146	73.25	0.5494	1
GO:0044550	secondary metabolite biosynthetic proces...	299	157	99.55	0.5506	1
GO:0046496	nicotinamide nucleotide metabolic proces...	366	169	121.86	0.5514	1
GO:0051246	regulation of protein metabolic process	263	126	87.57	0.5521	1
GO:0006625	protein targeting to peroxisome	96	65	31.96	0.5525	1
GO:0034285	response to disaccharide	207	98	68.92	0.5528	1
GO:0009156	ribonucleoside monophosphate biosyntheti...	214	92	71.25	0.5535	1
GO:0006694	steroid biosynthetic process	215	83	71.58	0.5542	1
GO:0046164	alcohol catabolic process	28	18	9.32	0.5544	1
GO:0043405	regulation of MAP kinase activity	15	10	4.99	0.5547	1
GO:0006641	triglyceride metabolic process	15	10	4.99	0.5547	1
GO:1903338	regulation of cell wall organization or ...	17	9	5.66	0.5548	1
GO:0060918	auxin transport	100	36	33.3	0.5549	1
GO:0050778	positive regulation of immune response	45	16	14.98	0.555	1
GO:0042135	neurotransmitter catabolic process	52	18	17.31	0.555	1
GO:0031407	oxylipin metabolic process	23	7	7.66	0.5551	1
GO:0006767	water-soluble vitamin metabolic process	43	13	14.32	0.5552	1
GO:0032535	regulation of cellular component size	164	50	54.6	0.5554	1
GO:0071370	cellular response to gibberellin stimulu...	74	18	24.64	0.5556	1
GO:0005996	monosaccharide metabolic process	325	99	108.21	0.5558	1
GO:0009106	lipoate metabolic process	39	13	12.99	0.558	1
GO:0061640	cytoskeleton-dependent cytokinesis	212	23	70.59	0.5588	1
GO:0010311	lateral root formation	33	11	10.99	0.5634	1
GO:0009631	cold acclimation	33	11	10.99	0.5634	1
GO:0009059	macromolecule biosynthetic process	3384	1035	1126.71	0.5637	1
GO:1901362	organic cyclic compound biosynthetic pro...	3149	1040	1048.46	0.5662	1
GO:0009294	DNA mediated transformation	30	10	9.99	0.5666	1
GO:0009567	double fertilization forming a zygote an...	30	10	9.99	0.5666	1
GO:0040007	growth	849	283	282.68	0.5702	1
GO:0010229	inflorescence development	24	8	7.99	0.5747	1
GO:0016310	phosphorylation	912	391	303.65	0.5777	1
GO:0070417	cellular response to cold	21	7	6.99	0.58	1
GO:0046890	regulation of lipid biosynthetic process	21	7	6.99	0.58	1
GO:0034641	cellular nitrogen compound metabolic pro...	4539	1251	1511.27	0.5815	1
GO:0097164	ammonium ion metabolic process	51	19	16.98	0.5861	1
GO:0006825	copper ion transport	15	5	4.99	0.5948	1
GO:0010541	acropetal auxin transport	15	5	4.99	0.5948	1
GO:0006875	cellular metal ion homeostasis	189	129	62.93	0.5949	1
GO:2000280	regulation of root development	32	9	10.65	0.5951	1
GO:0001558	regulation of cell growth	103	23	34.29	0.5969	1
GO:0071215	cellular response to abscisic acid stimu...	254	135	84.57	0.5975	1
GO:2000113	negative regulation of cellular macromol...	400	85	133.18	0.6038	1
GO:0009968	negative regulation of signal transducti...	67	31	22.31	0.6045	1
GO:0010204	defense response signaling pathway; resi...	12	4	4	0.6059	1
GO:0010588	cotyledon vascular tissue pattern format...	12	4	4	0.6059	1
GO:0018208	peptidyl-proline modification	33	9	10.99	0.6062	1
GO:0071236	cellular response to antibiotic	346	190	115.2	0.6111	1
GO:0072525	pyridine-containing compound biosyntheti...	212	95	70.59	0.6184	1
GO:0031537	regulation of anthocyanin metabolic proc...	28	9	9.32	0.6213	1
GO:0048232	male gamete generation	49	9	16.31	0.623	1
GO:0000723	telomere maintenance	63	7	20.98	0.6239	1
GO:0048509	regulation of meristem development	219	56	72.92	0.6243	1
GO:0048522	positive regulation of cellular process	724	243	241.06	0.6278	1
GO:0050789	regulation of biological process	4366	1565	1453.67	0.6311	1
GO:0016999	antibiotic metabolic process	448	249	149.16	0.6364	1
GO:0031668	cellular response to extracellular stimu...	341	209	113.54	0.637	1
GO:0010072	primary shoot apical meristem specificat...	44	14	14.65	0.6376	1
GO:0017144	drug metabolic process	882	413	293.66	0.6407	1
GO:0008654	phospholipid biosynthetic process	380	154	126.52	0.6413	1
GO:0044249	cellular biosynthetic process	5250	1774	1748	0.6439	1
GO:0009648	photoperiodism	167	75	55.6	0.6459	1
GO:0016925	protein sumoylation	19	6	6.33	0.6469	1
GO:0071702	organic substance transport	1484	660	494.1	0.6473	1
GO:0009250	glucan biosynthetic process	285	96	94.89	0.648	1
GO:0006544	glycine metabolic process	56	19	18.65	0.6481	1
GO:0048508	embryonic meristem development	59	17	19.64	0.6484	1
GO:0030048	actin filament-based movement	63	20	20.98	0.6488	1
GO:0009856	pollination	243	63	80.91	0.6502	1
GO:0019760	glucosinolate metabolic process	195	97	64.93	0.6539	1
GO:0006575	cellular modified amino acid metabolic p...	47	16	15.65	0.6596	1
GO:0019408	dolichol biosynthetic process	16	5	5.33	0.6598	1
GO:0045037	protein import into chloroplast stroma	16	5	5.33	0.6598	1
GO:0043481	anthocyanin accumulation in tissues in r...	110	35	36.62	0.6634	1
GO:0030154	cell differentiation	976	288	324.96	0.6751	1
GO:0009910	negative regulation of flower developmen...	45	14	14.98	0.6754	1
GO:0015780	nucleotide-sugar transmembrane transport	13	4	4.33	0.6766	1
GO:0055046	microgametogenesis	30	7	9.99	0.677	1
GO:0006996	organelle organization	1928	535	641.93	0.6809	1
GO:0048367	shoot system development	1290	317	429.51	0.6853	1
GO:0010468	regulation of gene expression	2031	629	676.22	0.6896	1
GO:0019752	carboxylic acid metabolic process	1791	710	596.32	0.6934	1
GO:0010440	stomatal lineage progression	55	17	18.31	0.6939	1
GO:0002682	regulation of immune system process	408	228	135.84	0.696	1
GO:0034440	lipid oxidation	183	87	60.93	0.6964	1
GO:0044092	negative regulation of molecular functio...	62	28	20.64	0.699	1
GO:0040034	regulation of development; heterochronic	38	17	12.65	0.6994	1
GO:0045089	positive regulation of innate immune res...	43	15	14.32	0.6999	1
GO:0010152	pollen maturation	10	3	3.33	0.7	1
GO:0009704	de-etiolation	10	3	3.33	0.7	1
GO:0019740	nitrogen utilization	10	3	3.33	0.7	1
GO:0019747	regulation of isoprenoid metabolic proce...	10	3	3.33	0.7	1
GO:0042435	indole-containing compound biosynthetic ...	128	75	42.62	0.7007	1
GO:0006787	porphyrin-containing compound catabolic ...	61	41	20.31	0.7016	1
GO:0019751	polyol metabolic process	112	54	37.29	0.7019	1
GO:0033014	tetrapyrrole biosynthetic process	152	64	50.61	0.7022	1
GO:0006779	porphyrin-containing compound biosynthet...	149	63	49.61	0.7022	1
GO:0015804	neutral amino acid transport	74	38	24.64	0.7022	1
GO:0048467	gynoecium development	224	58	74.58	0.7022	1
GO:0071241	cellular response to inorganic substance	42	24	13.98	0.7024	1
GO:0046174	polyol catabolic process	26	17	8.66	0.7026	1
GO:0051247	positive regulation of protein metabolic...	30	17	9.99	0.7027	1
GO:1902170	cellular response to reactive nitrogen s...	23	13	7.66	0.7028	1
GO:0046463	acylglycerol biosynthetic process	16	10	5.33	0.7029	1
GO:0005991	trehalose metabolic process	23	10	7.66	0.703	1
GO:0016072	rRNA metabolic process	243	83	80.91	0.7031	1
GO:0010104	regulation of ethylene-activated signali...	15	7	4.99	0.7031	1
GO:0002239	response to oomycetes	13	6	4.33	0.7031	1
GO:0016106	sesquiterpenoid biosynthetic process	38	14	12.65	0.7031	1
GO:0044003	modification by symbiont of host morphol...	112	13	37.29	0.7033	1
GO:0010449	root meristem growth	20	5	6.66	0.7034	1
GO:0051173	positive regulation of nitrogen compound...	462	152	153.82	0.7034	1
GO:0042168	heme metabolic process	27	7	8.99	0.7034	1
GO:0010208	pollen wall assembly	26	6	8.66	0.7034	1
GO:0030029	actin filament-based process	221	69	73.58	0.7036	1
GO:0060429	epithelium development	32	4	10.65	0.7037	1
GO:0010016	shoot system morphogenesis	447	120	148.83	0.7039	1
GO:0019318	hexose metabolic process	275	81	91.56	0.704	1
GO:0031109	microtubule polymerization or depolymeri...	73	8	24.31	0.7045	1
GO:0044772	mitotic cell cycle phase transition	72	6	23.97	0.7046	1
GO:0019319	hexose biosynthetic process	165	36	54.94	0.7047	1
GO:0070192	chromosome organization involved in meio...	90	7	29.97	0.705	1
GO:0048580	regulation of post-embryonic development	458	113	152.49	0.7054	1
GO:0018130	heterocycle biosynthetic process	2723	849	906.63	0.7056	1
GO:0031324	negative regulation of cellular metaboli...	481	124	160.15	0.706	1
GO:0048285	organelle fission	276	44	91.89	0.7069	1
GO:0007154	cell communication	1846	842	614.63	0.7082	1
GO:0048609	multicellular organismal reproductive pr...	365	52	121.53	0.7086	1
GO:0006863	purine nucleobase transport	65	20	21.64	0.7103	1
GO:0006518	peptide metabolic process	530	78	176.46	0.7109	1
GO:0006733	oxidoreduction coenzyme metabolic proces...	418	182	139.17	0.7138	1
GO:1901360	organic cyclic compound metabolic proces...	4695	1429	1563.21	0.717	1
GO:0010102	lateral root morphogenesis	50	16	16.65	0.7176	1
GO:0006071	glycerol metabolic process	17	5	5.66	0.7176	1
GO:0010197	polar nucleus fusion	17	5	5.66	0.7176	1
GO:0010214	seed coat development	17	5	5.66	0.7176	1
GO:0080134	regulation of response to stress	553	302	184.12	0.7195	1
GO:0051276	chromosome organization	697	86	232.07	0.72	1
GO:0048316	seed development	663	151	220.75	0.7203	1
GO:0080135	regulation of cellular response to stres...	374	219	124.52	0.7234	1
GO:0043161	proteasome-mediated ubiquitin-dependent ...	122	38	40.62	0.7239	1
GO:0015994	chlorophyll metabolic process	188	99	62.59	0.732	1
GO:0090627	plant epidermal cell differentiation	372	159	123.86	0.7321	1
GO:0009168	purine ribonucleoside monophosphate bios...	212	91	70.59	0.7338	1
GO:0046474	glycerophospholipid biosynthetic process	173	74	57.6	0.7342	1
GO:0002252	immune effector process	278	108	92.56	0.7343	1
GO:0043455	regulation of secondary metabolic proces...	23	13	7.66	0.7354	1
GO:0009958	positive gravitropism	24	7	7.99	0.7357	1
GO:0045489	pectin biosynthetic process	19	7	6.33	0.7359	1
GO:0046148	pigment biosynthetic process	254	96	84.57	0.7361	1
GO:0009119	ribonucleoside metabolic process	19	4	6.33	0.7362	1
GO:0009685	gibberellin metabolic process	48	9	15.98	0.7367	1
GO:0006284	base-excision repair	14	4	4.66	0.7379	1
GO:2000024	regulation of leaf development	14	4	4.66	0.7379	1
GO:0008284	positive regulation of cell proliferatio...	66	20	21.97	0.7385	1
GO:0090698	post-embryonic plant morphogenesis	461	87	153.49	0.7431	1
GO:2000026	regulation of multicellular organismal d...	513	127	170.8	0.7444	1
GO:0031408	oxylipin biosynthetic process	21	6	6.99	0.7503	1
GO:0010817	regulation of hormone levels	916	414	304.98	0.752	1
GO:0009932	cell tip growth	262	70	87.23	0.76	1
GO:0010048	vernalization response	105	32	34.96	0.762	1
GO:0043248	proteasome assembly	180	44	59.93	0.7646	1
GO:0010112	regulation of systemic acquired resistan...	11	3	3.66	0.7652	1
GO:0000919	cell plate assembly	11	3	3.66	0.7652	1
GO:0009095	aromatic amino acid family biosynthetic ...	11	3	3.66	0.7652	1
GO:0031056	regulation of histone modification	11	3	3.66	0.7652	1
GO:0009396	folic acid-containing compound biosynthe...	11	3	3.66	0.7652	1
GO:0007389	pattern specification process	322	67	107.21	0.7685	1
GO:0051607	defense response to virus	153	25	50.94	0.7736	1
GO:0007017	microtubule-based process	261	31	86.9	0.7766	1
GO:0010033	response to organic substance	2573	1118	856.68	0.7804	1
GO:0010090	trichome morphogenesis	150	43	49.94	0.7837	1
GO:0032787	monocarboxylic acid metabolic process	1279	565	425.85	0.7898	1
GO:0006298	mismatch repair	15	4	4.99	0.79	1
GO:0048523	negative regulation of cellular process	737	254	245.39	0.7913	1
GO:0009225	nucleotide-sugar metabolic process	40	9	13.32	0.7934	1
GO:0048878	chemical homeostasis	370	225	123.19	0.7943	1
GO:0019725	cellular homeostasis	305	196	101.55	0.7954	1
GO:0033993	response to lipid	794	352	264.36	0.7957	1
GO:0042537	benzene-containing compound metabolic pr...	247	145	82.24	0.7977	1
GO:0009070	serine family amino acid biosynthetic pr...	209	111	69.59	0.7992	1
GO:0051187	cofactor catabolic process	135	86	44.95	0.7992	1
GO:0048518	positive regulation of biological proces...	939	362	312.64	0.7993	1
GO:0033365	protein localization to organelle	485	191	161.48	0.8	1
GO:0071214	cellular response to abiotic stimulus	162	84	53.94	0.8	1
GO:0072594	establishment of protein localization to...	476	188	158.49	0.8	1
GO:0031365	N-terminal protein amino acid modificati...	149	78	49.61	0.8001	1
GO:0009561	megagametogenesis	177	13	58.93	0.8001	1
GO:0019395	fatty acid oxidation	173	84	57.6	0.8002	1
GO:0009606	tropism	162	62	53.94	0.8015	1
GO:0009150	purine ribonucleotide metabolic process	330	117	109.87	0.8015	1
GO:0042325	regulation of phosphorylation	51	24	16.98	0.8016	1
GO:0048236	plant-type sporogenesis	51	23	16.98	0.8016	1
GO:0019941	modification-dependent protein catabolic...	320	108	106.54	0.8019	1
GO:0007166	cell surface receptor signaling pathway	128	43	42.62	0.802	1
GO:0009116	nucleoside metabolic process	24	6	7.99	0.8022	1
GO:0006566	threonine metabolic process	16	3	5.33	0.8022	1
GO:0034404	nucleobase-containing small molecule bio...	203	89	67.59	0.8022	1
GO:0006397	mRNA processing	124	26	41.29	0.8029	1
GO:0015931	nucleobase-containing compound transport	124	28	41.29	0.8029	1
GO:0072522	purine-containing compound biosynthetic ...	271	101	90.23	0.8032	1
GO:0048868	pollen tube development	216	53	71.92	0.8036	1
GO:0044273	sulfur compound catabolic process	19	8	6.33	0.8041	1
GO:0051252	regulation of RNA metabolic process	1758	553	585.33	0.8045	1
GO:0090351	seedling development	232	75	77.24	0.8045	1
GO:0072330	monocarboxylic acid biosynthetic process	728	353	242.39	0.8052	1
GO:0051239	regulation of multicellular organismal p...	536	131	178.46	0.8053	1
GO:0070925	organelle assembly	54	6	17.98	0.8054	1
GO:0022412	cellular process involved in reproductio...	176	9	58.6	0.8054	1
GO:0009892	negative regulation of metabolic process	722	187	240.39	0.8058	1
GO:0003002	regionalization	218	41	72.58	0.8059	1
GO:2000241	regulation of reproductive process	398	69	132.51	0.8064	1
GO:0046394	carboxylic acid biosynthetic process	1136	466	378.23	0.8076	1
GO:0016441	posttranscriptional gene silencing	194	23	64.59	0.8082	1
GO:0045893	positive regulation of transcription; DN...	420	132	139.84	0.8086	1
GO:0019953	sexual reproduction	276	45	91.89	0.8087	1
GO:0008361	regulation of cell size	56	16	18.65	0.8132	1
GO:0098662	inorganic cation transmembrane transport	131	63	43.62	0.816	1
GO:0030163	protein catabolic process	444	147	147.83	0.8182	1
GO:0006085	acetyl-CoA biosynthetic process	12	3	4	0.8182	1
GO:0022618	ribonucleoprotein complex assembly	12	3	4	0.8182	1
GO:0009901	anther dehiscence	12	3	4	0.8182	1
GO:0006521	regulation of cellular amino acid metabo...	12	3	4	0.8182	1
GO:0051054	positive regulation of DNA metabolic pro...	12	3	4	0.8182	1
GO:0010638	positive regulation of organelle organiz...	147	42	48.94	0.8211	1
GO:0042546	cell wall biogenesis	341	186	113.54	0.8234	1
GO:0045010	actin nucleation	102	30	33.96	0.8261	1
GO:0009718	anthocyanin-containing compound biosynth...	50	14	16.65	0.8274	1
GO:0000096	sulfur amino acid metabolic process	335	134	111.54	0.8282	1
GO:1901566	organonitrogen compound biosynthetic pro...	1986	667	661.24	0.8285	1
GO:0009908	flower development	857	167	285.34	0.8294	1
GO:0043648	dicarboxylic acid metabolic process	35	12	11.65	0.8294	1
GO:0010093	specification of floral organ identity	23	6	7.66	0.8297	1
GO:0006325	chromatin organization	531	56	176.8	0.8314	1
GO:1901607	alpha-amino acid biosynthetic process	381	138	126.85	0.8319	1
GO:0010183	pollen tube guidance	16	4	5.33	0.8334	1
GO:0009934	regulation of meristem structural organi...	16	4	5.33	0.8334	1
GO:0017004	cytochrome complex assembly	16	4	5.33	0.8334	1
GO:0005983	starch catabolic process	16	4	5.33	0.8334	1
GO:0030244	cellulose biosynthetic process	80	23	26.64	0.8372	1
GO:0045595	regulation of cell differentiation	69	17	22.97	0.8436	1
GO:0009846	pollen germination	44	12	14.65	0.8436	1
GO:0042335	cuticle development	44	12	14.65	0.8436	1
GO:0046907	intracellular transport	1014	468	337.61	0.847	1
GO:0045088	regulation of innate immune response	403	226	134.18	0.8486	1
GO:0010103	stomatal complex morphogenesis	142	42	47.28	0.8495	1
GO:0048585	negative regulation of response to stimu...	348	188	115.87	0.8504	1
GO:0071555	cell wall organization	453	126	150.83	0.8508	1
GO:0072593	reactive oxygen species metabolic proces...	357	181	118.86	0.8512	1
GO:1901659	glycosyl compound biosynthetic process	174	86	57.93	0.8541	1
GO:0044271	cellular nitrogen compound biosynthetic ...	3088	874	1028.15	0.8545	1
GO:0072329	monocarboxylic acid catabolic process	227	97	75.58	0.8546	1
GO:0009644	response to high light intensity	219	66	72.92	0.858	1
GO:0000904	cell morphogenesis involved in different...	343	91	114.2	0.8583	1
GO:0051260	protein homooligomerization	13	3	4.33	0.8607	1
GO:0006596	polyamine biosynthetic process	13	3	4.33	0.8607	1
GO:0090068	positive regulation of cell cycle proces...	13	3	4.33	0.8607	1
GO:0010305	leaf vascular tissue pattern formation	24	6	7.99	0.8611	1
GO:0006783	heme biosynthetic process	24	6	7.99	0.8611	1
GO:0006281	DNA repair	249	56	82.9	0.864	1
GO:0034637	cellular carbohydrate biosynthetic proce...	511	235	170.14	0.8641	1
GO:0042430	indole-containing compound metabolic pro...	142	81	47.28	0.866	1
GO:0009900	dehiscence	17	4	5.66	0.868	1
GO:0022904	respiratory electron transport chain	26	4	8.66	0.8682	1
GO:0034470	ncRNA processing	275	86	91.56	0.8683	1
GO:0010411	xyloglucan metabolic process	17	4	5.66	0.869	1
GO:0010082	regulation of root meristem growth	17	4	5.66	0.869	1
GO:0010025	wax biosynthetic process	17	4	5.66	0.869	1
GO:0010228	vegetative to reproductive phase transit...	432	155	143.84	0.8725	1
GO:0019243	methylglyoxal catabolic process to D-lac...	92	26	30.63	0.8734	1
GO:0000413	protein peptidyl-prolyl isomerization	21	5	6.99	0.8783	1
GO:0009581	detection of external stimulus	40	16	13.32	0.8869	1
GO:0009851	auxin biosynthetic process	119	73	39.62	0.8914	1
GO:0006879	cellular iron ion homeostasis	124	97	41.29	0.8916	1
GO:0042447	hormone catabolic process	14	3	4.66	0.8942	1
GO:0016575	histone deacetylation	14	3	4.66	0.8942	1
GO:0009830	cell wall modification involved in absci...	14	3	4.66	0.8942	1
GO:0006413	translational initiation	58	13	19.31	0.8945	1
GO:2001252	positive regulation of chromosome organi...	10	2	3.33	0.8956	1
GO:0000578	embryonic axis specification	10	2	3.33	0.8956	1
GO:0015770	sucrose transport	10	2	3.33	0.8956	1
GO:0007015	actin filament organization	153	48	50.94	0.8963	1
GO:0006974	cellular response to DNA damage stimulus	294	62	97.89	0.8979	1
GO:0006839	mitochondrial transport	148	16	49.28	0.8984	1
GO:0007346	regulation of mitotic cell cycle	103	13	34.29	0.8984	1
GO:0009072	aromatic amino acid family metabolic pro...	235	110	78.24	0.9	1
GO:0043604	amide biosynthetic process	550	81	183.12	0.9024	1
GO:0006333	chromatin assembly or disassembly	67	17	22.31	0.9031	1
GO:0006955	immune response	843	396	280.68	0.9063	1
GO:0009117	nucleotide metabolic process	758	220	252.38	0.9079	1
GO:0009069	serine family amino acid metabolic proce...	253	122	84.24	0.9102	1
GO:0016226	iron-sulfur cluster assembly	95	26	31.63	0.9114	1
GO:1901136	carbohydrate derivative catabolic proces...	31	12	10.32	0.9118	1
GO:0048581	negative regulation of post-embryonic de...	81	27	26.97	0.9119	1
GO:0009068	aspartate family amino acid catabolic pr...	18	3	5.99	0.912	1
GO:0071426	ribonucleoprotein complex export from nu...	67	6	22.31	0.9126	1
GO:0016071	mRNA metabolic process	342	95	113.87	0.9128	1
GO:0009955	adaxial/abaxial pattern specification	84	5	27.97	0.9129	1
GO:0006820	anion transport	568	345	189.12	0.9152	1
GO:0016567	protein ubiquitination	182	56	60.6	0.9161	1
GO:0005975	carbohydrate metabolic process	1243	503	413.86	0.9181	1
GO:0008380	RNA splicing	276	53	91.89	0.9193	1
GO:0061024	membrane organization	209	79	69.59	0.9195	1
GO:0006401	RNA catabolic process	122	57	40.62	0.9236	1
GO:0010584	pollen exine formation	23	5	7.66	0.9238	1
GO:0015865	purine nucleotide transport	11	2	3.66	0.9246	1
GO:0010496	intercellular transport	11	2	3.66	0.9246	1
GO:0009082	branched-chain amino acid biosynthetic p...	11	2	3.66	0.9246	1
GO:0045927	positive regulation of growth	11	2	3.66	0.9246	1
GO:0010089	xylem development	83	22	27.63	0.9263	1
GO:0042364	water-soluble vitamin biosynthetic proce...	41	12	13.65	0.9275	1
GO:0009062	fatty acid catabolic process	218	95	72.58	0.9283	1
GO:0019748	secondary metabolic process	610	292	203.1	0.9354	1
GO:0008610	lipid biosynthetic process	946	369	314.97	0.9392	1
GO:0046885	regulation of hormone biosynthetic proce...	20	4	6.66	0.9392	1
GO:0051240	positive regulation of multicellular org...	64	28	21.31	0.941	1
GO:0016125	sterol metabolic process	168	56	55.94	0.9412	1
GO:0006913	nucleocytoplasmic transport	153	22	50.94	0.9418	1
GO:0006473	protein acetylation	28	6	9.32	0.9425	1
GO:0032504	multicellular organism reproduction	390	58	129.85	0.945	1
GO:0010492	maintenance of shoot apical meristem ide...	12	2	4	0.9458	1
GO:0006040	amino sugar metabolic process	12	2	4	0.9458	1
GO:0006567	threonine catabolic process	12	2	4	0.9458	1
GO:0009065	glutamine family amino acid catabolic pr...	12	2	4	0.9458	1
GO:0046128	purine ribonucleoside metabolic process	12	2	4	0.9458	1
GO:0010582	floral meristem determinacy	12	2	4	0.9458	1
GO:0015031	protein transport	959	431	319.3	0.9462	1
GO:0048653	anther development	73	18	24.31	0.9464	1
GO:0006366	transcription by RNA polymerase II	54	13	17.98	0.9469	1
GO:0045036	protein targeting to chloroplast	70	18	23.31	0.9469	1
GO:0051301	cell division	333	47	110.87	0.952	1
GO:0010091	trichome branching	25	5	8.32	0.9535	1
GO:0048235	pollen sperm cell differentiation	17	3	5.66	0.9556	1
GO:0022607	cellular component assembly	823	236	274.02	0.9585	1
GO:0046189	phenol-containing compound biosynthetic ...	204	116	67.92	0.9595	1
GO:0009100	glycoprotein metabolic process	190	111	63.26	0.9595	1
GO:0048364	root development	612	241	203.77	0.96	1
GO:0009247	glycolipid biosynthetic process	106	48	35.29	0.9604	1
GO:0009582	detection of abiotic stimulus	23	11	7.66	0.9607	1
GO:0006259	DNA metabolic process	763	110	254.04	0.9607	1
GO:0031425	chloroplast RNA processing	13	2	4.33	0.9613	1
GO:0009807	lignan biosynthetic process	13	2	4.33	0.9613	1
GO:0009825	multidimensional cell growth	105	27	34.96	0.963	1
GO:0033044	regulation of chromosome organization	137	23	45.61	0.9658	1
GO:0016070	RNA metabolic process	2847	765	947.91	0.9663	1
GO:0000038	very long-chain fatty acid metabolic pro...	48	12	15.98	0.9665	1
GO:0000162	tryptophan biosynthetic process	18	3	5.99	0.9672	1
GO:0010223	secondary shoot formation	18	3	5.99	0.9672	1
GO:0009226	nucleotide-sugar biosynthetic process	18	3	5.99	0.9672	1
GO:0035265	organ growth	14	2	4.66	0.9725	1
GO:0080092	regulation of pollen tube growth	14	2	4.66	0.9725	1
GO:0048829	root cap development	14	2	4.66	0.9725	1
GO:0009913	epidermal cell differentiation	29	3	9.66	0.9726	1
GO:0006744	ubiquinone biosynthetic process	23	4	7.66	0.9734	1
GO:0030036	actin cytoskeleton organization	162	49	53.94	0.9739	1
GO:0019827	stem cell population maintenance	63	11	20.98	0.974	1
GO:0045165	cell fate commitment	53	7	17.65	0.974	1
GO:0009888	tissue development	1169	361	389.22	0.9743	1
GO:0009553	embryo sac development	231	25	76.91	0.9754	1
GO:0048366	leaf development	399	116	132.85	0.9757	1
GO:0009306	protein secretion	19	3	6.33	0.9758	1
GO:0010252	auxin homeostasis	19	3	6.33	0.9758	1
GO:0010020	chloroplast fission	19	3	6.33	0.9758	1
GO:0016569	covalent chromatin modification	405	29	134.85	0.976	1
GO:0048443	stamen development	153	37	50.94	0.9765	1
GO:0007005	mitochondrion organization	124	8	41.29	0.9767	1
GO:0009664	plant-type cell wall organization	275	62	91.56	0.9788	1
GO:0015979	photosynthesis	392	167	130.52	0.9789	1
GO:0006446	regulation of translational initiation	15	2	4.99	0.9805	1
GO:0051094	positive regulation of developmental pro...	67	28	22.31	0.9825	1
GO:0019430	removal of superoxide radicals	10	1	3.33	0.9826	1
GO:0000105	histidine biosynthetic process	10	1	3.33	0.9826	1
GO:0010065	primary meristem tissue development	10	1	3.33	0.9826	1
GO:0045930	negative regulation of mitotic cell cycl...	10	1	3.33	0.9826	1
GO:0048441	petal development	98	4	32.63	0.9829	1
GO:0000271	polysaccharide biosynthetic process	565	242	188.12	0.9831	1
GO:0009860	pollen tube growth	176	44	58.6	0.9832	1
GO:0010498	proteasomal protein catabolic process	204	57	67.92	0.9832	1
GO:0009965	leaf morphogenesis	201	53	66.92	0.9837	1
GO:0001708	cell fate specification	44	6	14.65	0.9839	1
GO:0006793	phosphorus metabolic process	1894	713	630.61	0.9853	1
GO:0140014	mitotic nuclear division	16	2	5.33	0.9862	1
GO:0010074	maintenance of meristem identity	54	10	17.98	0.9868	1
GO:0042775	mitochondrial ATP synthesis coupled elec...	21	3	6.99	0.9871	1
GO:0006084	acetyl-CoA metabolic process	85	19	28.3	0.9882	1
GO:0010639	negative regulation of organelle organiz...	22	6	7.32	0.9884	1
GO:0060968	regulation of gene silencing	11	1	3.66	0.9884	1
GO:0000075	cell cycle checkpoint	11	1	3.66	0.9884	1
GO:0006525	arginine metabolic process	11	1	3.66	0.9884	1
GO:0006400	tRNA modification	11	1	3.66	0.9884	1
GO:0051568	histone H3-K4 methylation	11	1	3.66	0.9884	1
GO:0000373	Group II intron splicing	11	1	3.66	0.9884	1
GO:0044036	cell wall macromolecule metabolic proces...	306	164	101.88	0.9886	1
GO:0008652	cellular amino acid biosynthetic process	451	154	150.16	0.9887	1
GO:0048481	plant ovule development	141	35	46.95	0.9887	1
GO:0009451	RNA modification	318	24	105.88	0.9892	1
GO:0051510	regulation of unidimensional cell growth	88	18	29.3	0.9903	1
GO:0009956	radial pattern formation	17	2	5.66	0.9903	1
GO:0006396	RNA processing	782	184	260.37	0.9904	1
GO:0022603	regulation of anatomical structure morph...	123	24	40.95	0.9905	1
GO:0071456	cellular response to hypoxia	22	3	7.32	0.9906	1
GO:0034622	cellular protein-containing complex asse...	604	185	201.1	0.9909	1
GO:0048507	meristem development	479	105	159.48	0.9913	1
GO:0051304	chromosome separation	12	1	4	0.9922	1
GO:0006560	proline metabolic process	12	1	4	0.9922	1
GO:0050790	regulation of catalytic activity	192	84	63.93	0.993	1
GO:0016114	terpenoid biosynthetic process	233	78	77.58	0.9932	1
GO:0006730	one-carbon metabolic process	18	2	5.99	0.9932	1
GO:0048445	carpel morphogenesis	18	2	5.99	0.9932	1
GO:0031123	RNA 3'-end processing	18	2	5.99	0.9932	1
GO:0007140	male meiotic nuclear division	23	3	7.66	0.9932	1
GO:0006351	transcription; DNA-templated	1938	579	645.26	0.9933	1
GO:0009067	aspartate family amino acid biosynthetic...	116	20	38.62	0.9933	1
GO:0010212	response to ionizing radiation	93	10	30.96	0.9934	1
GO:0044272	sulfur compound biosynthetic process	470	197	156.49	0.9934	1
GO:0009686	gibberellin biosynthetic process	41	7	13.65	0.9938	1
GO:0009962	regulation of flavonoid biosynthetic pro...	116	78	38.62	0.9946	1
GO:0071897	DNA biosynthetic process	13	1	4.33	0.9948	1
GO:0010948	negative regulation of cell cycle proces...	13	1	4.33	0.9948	1
GO:0007000	nucleolus organization	24	3	7.99	0.9951	1
GO:0045333	cellular respiration	107	31	35.63	0.9956	1
GO:0009826	unidimensional cell growth	407	101	135.51	0.9958	1
GO:0000280	nuclear division	244	36	81.24	0.9959	1
GO:0009740	gibberellic acid mediated signaling path...	71	17	23.64	0.996	1
GO:0051788	response to misfolded protein	180	44	59.93	0.9963	1
GO:0009084	glutamine family amino acid biosynthetic...	20	2	6.66	0.9967	1
GO:0008033	tRNA processing	31	3	10.32	0.9967	1
GO:0048646	anatomical structure formation involved ...	287	31	95.56	0.9968	1
GO:0010182	sugar mediated signaling pathway	106	23	35.29	0.9969	1
GO:0080129	proteasome core complex assembly	126	28	41.95	0.9977	1
GO:0009957	epidermal cell fate specification	15	1	4.99	0.9977	1
GO:0051053	negative regulation of DNA metabolic pro...	15	1	4.99	0.9977	1
GO:0007010	cytoskeleton organization	480	92	159.82	0.9979	1
GO:0051302	regulation of cell division	50	8	16.65	0.9982	1
GO:0010073	meristem maintenance	278	54	92.56	0.9984	1
GO:0019932	second-messenger-mediated signaling	68	25	22.64	0.9984	1
GO:0009853	photorespiration	161	37	53.61	0.9985	1
GO:0048519	negative regulation of biological proces...	1227	418	408.53	0.9987	1
GO:0010050	vegetative phase change	69	12	22.97	0.999	1
GO:0016458	gene silencing	385	31	128.19	0.9991	1
GO:0000278	mitotic cell cycle	403	60	134.18	0.9992	1
GO:0016571	histone methylation	287	14	95.56	0.9994	1
GO:0000398	mRNA splicing; via spliceosome	95	18	31.63	0.9994	1
GO:0042023	DNA endoreduplication	119	24	39.62	0.9995	1
GO:0009408	response to heat	291	98	96.89	0.9995	1
GO:0009886	post-embryonic animal morphogenesis	19	1	6.33	0.9996	1
GO:0042542	response to hydrogen peroxide	191	43	63.59	0.9996	1
GO:0006094	gluconeogenesis	162	35	53.94	0.9996	1
GO:0034976	response to endoplasmic reticulum stress	341	147	113.54	0.9996	1
GO:0051604	protein maturation	69	16	22.97	0.9997	1
GO:0009845	seed germination	221	71	73.58	0.9997	1
GO:0009086	methionine biosynthetic process	98	18	32.63	0.9997	1
GO:0040029	regulation of gene expression; epigeneti...	363	31	120.86	0.9997	1
GO:0048439	flower morphogenesis	66	10	21.97	0.9998	1
GO:0030422	production of siRNA involved in RNA inte...	136	15	45.28	0.9998	1
GO:0006414	translational elongation	33	3	10.99	0.9998	1
GO:0016579	protein deubiquitination	53	7	17.65	0.9998	1
GO:0006949	syncytium formation	21	1	6.99	0.9998	1
GO:0010075	regulation of meristem growth	169	35	56.27	0.9998	1
GO:0009555	pollen development	264	69	87.9	0.9999	1
GO:0090501	RNA phosphodiester bond hydrolysis	22	1	7.32	0.9999	1
GO:0048825	cotyledon development	79	13	26.3	0.9999	1
GO:0045132	meiotic chromosome segregation	152	15	50.61	0.9999	1
GO:0006399	tRNA metabolic process	106	9	35.29	0.9999	1
GO:0008356	asymmetric cell division	24	1	7.99	0.9999	1
GO:0007267	cell-cell signaling	76	11	25.3	1	1
GO:0016570	histone modification	355	22	118.2	1	1
GO:0019915	lipid storage	85	13	28.3	1	1
GO:0000394	RNA splicing; via endonucleolytic cleava...	142	27	47.28	1	1
GO:0016246	RNA interference	175	18	58.27	1	1
GO:0006418	tRNA aminoacylation for protein translat...	45	4	14.98	1	1
GO:0050826	response to freezing	88	13	29.3	1	1
GO:0051726	regulation of cell cycle	286	41	95.22	1	1
GO:0051225	spindle assembly	46	4	15.32	1	1
GO:0006338	chromatin remodeling	28	1	9.32	1	1
GO:0016556	mRNA modification	109	17	36.29	1	1
GO:0010564	regulation of cell cycle process	139	14	46.28	1	1
GO:0042138	meiotic DNA double-strand break formatio...	90	12	29.97	1	1
GO:0006164	purine nucleotide biosynthetic process	263	99	87.57	1	1
GO:0009887	animal organ morphogenesis	109	16	36.29	1	1
GO:0010162	seed dormancy process	143	24	47.61	1	1
GO:0016444	somatic cell DNA recombination	32	1	10.65	1	1
GO:0043247	telomere maintenance in response to DNA ...	52	4	17.31	1	1
GO:0010332	response to gamma radiation	75	8	24.97	1	1
GO:0032204	regulation of telomere maintenance	54	4	17.98	1	1
GO:0043687	post-translational protein modification	95	12	31.63	1	1
GO:0006406	mRNA export from nucleus	61	5	20.31	1	1
GO:0010051	xylem and phloem pattern formation	94	13	31.3	1	1
GO:0009933	meristem structural organization	250	38	83.24	1	1
GO:0009827	plant-type cell wall modification	136	20	45.28	1	1
GO:0042127	regulation of cell proliferation	111	22	36.96	1	1
GO:0007062	sister chromatid cohesion	140	21	46.61	1	1
GO:0010389	regulation of G2/M transition of mitotic...	64	5	21.31	1	1
GO:0009165	nucleotide biosynthetic process	461	113	153.49	1	1
GO:0006302	double-strand break repair	105	5	34.96	1	1
GO:0009640	photomorphogenesis	228	48	75.91	1	1
GO:0007020	microtubule nucleation	66	5	21.97	1	1
GO:0010267	production of ta-siRNAs involved in RNA ...	109	13	36.29	1	1
GO:0006457	protein folding	281	54	93.56	1	1
GO:0006310	DNA recombination	240	23	79.91	1	1
GO:0000724	double-strand break repair via homologou...	66	4	21.97	1	1
GO:0034968	histone lysine methylation	234	6	77.91	1	1
GO:0016572	histone phosphorylation	61	3	20.31	1	1
GO:0009616	virus induced gene silencing	102	10	33.96	1	1
GO:0006606	protein import into nucleus	101	9	33.63	1	1
GO:0006342	chromatin silencing	242	16	80.57	1	1
GO:0007129	synapsis	87	6	28.97	1	1
GO:0009793	embryo development ending in seed dorman...	536	110	178.46	1	1
GO:0006354	DNA-templated transcription; elongation	110	10	36.62	1	1
GO:0007131	reciprocal meiotic recombination	145	17	48.28	1	1
GO:0009944	polarity specification of adaxial/abaxia...	76	4	25.3	1	1
GO:0035196	production of miRNAs involved in gene si...	127	13	42.28	1	1
GO:0042545	cell wall modification	238	50	79.24	1	1
GO:0010014	meristem initiation	171	29	56.93	1	1
GO:0042254	ribosome biogenesis	333	86	110.87	1	1
GO:0009855	determination of bilateral symmetry	121	8	40.29	1	1
GO:0000226	microtubule cytoskeleton organization	243	26	80.91	1	1
GO:0048442	sepal development	73	1	24.31	1	1
GO:0006626	protein targeting to mitochondrion	105	5	34.96	1	1
GO:0006346	methylation-dependent chromatin silencin...	119	7	39.62	1	1
GO:0048446	petal morphogenesis	78	1	25.97	1	1
GO:0031048	chromatin silencing by small RNA	117	6	38.96	1	1
GO:0019538	protein metabolic process	2858	937	951.58	1	1
GO:0006119	oxidative phosphorylation	24	3	7.99	1	1
GO:0009692	ethylene metabolic process	117	55	38.96	1	1
GO:0002376	immune system process	953	450	317.3	1	1
GO:0022898	regulation of transmembrane transporter ...	35	21	11.65	1	1
GO:1901568	fatty acid derivative metabolic process	19	5	6.33	1	1
GO:1902903	regulation of supramolecular fiber organ...	113	36	37.62	1	1
GO:0002684	positive regulation of immune system pro...	45	16	14.98	1	1
GO:0044247	cellular polysaccharide catabolic proces...	16	4	5.33	1	1
GO:0006139	nucleobase-containing compound metabolic...	3910	1039	1301.84	1	1
GO:0032268	regulation of cellular protein metabolic...	257	123	85.57	1	1
GO:0010383	cell wall polysaccharide metabolic proce...	236	145	78.58	1	1
GO:0035303	regulation of dephosphorylation	135	73	44.95	1	1
GO:0044237	cellular metabolic process	7941	2720	2643.97	1	1
GO:0044238	primary metabolic process	7445	2480	2478.83	1	1
GO:0046217	indole phytoalexin metabolic process	12	5	4	1	1
GO:0046218	indolalkylamine catabolic process	75	53	24.97	1	1
GO:0046219	indolalkylamine biosynthetic process	18	3	5.99	1	1
GO:0009668	plastid membrane organization	194	76	64.59	1	1
GO:0032259	methylation	515	21	171.47	1	1
GO:0016128	phytosteroid metabolic process	123	47	40.95	1	1
GO:0016129	phytosteroid biosynthetic process	118	45	39.29	1	1
GO:0110053	regulation of actin filament organizatio...	108	33	35.96	1	1
GO:1901575	organic substance catabolic process	1384	592	460.81	1	1
GO:1901576	organic substance biosynthetic process	5605	1911	1866.19	1	1
GO:0035601	protein deacylation	14	3	4.66	1	1
GO:0009683	indoleacetic acid metabolic process	106	70	35.29	1	1
GO:0032273	positive regulation of protein polymeriz...	103	30	34.29	1	1
GO:0000305	response to oxygen radical	42	24	13.98	1	1
GO:0019693	ribose phosphate metabolic process	624	195	207.76	1	1
GO:0032956	regulation of actin cytoskeleton organiz...	108	33	35.96	1	1
GO:0048598	embryonic morphogenesis	22	4	7.32	1	1
GO:0032958	inositol phosphate biosynthetic process	65	29	21.64	1	1
GO:0009310	amine catabolic process	113	76	37.62	1	1
GO:0016143	S-glycoside metabolic process	195	97	64.93	1	1
GO:0050896	response to stimulus	6067	2464	2020.02	1	1
GO:0016144	S-glycoside biosynthetic process	165	84	54.94	1	1
GO:0009312	oligosaccharide biosynthetic process	46	19	15.32	1	1
GO:0046942	carboxylic acid transport	271	136	90.23	1	1
GO:0016145	S-glycoside catabolic process	11	6	3.66	1	1
GO:0019362	pyridine nucleotide metabolic process	370	171	123.19	1	1
GO:0044093	positive regulation of molecular functio...	118	54	39.29	1	1
GO:0032984	protein-containing complex disassembly	25	12	8.32	1	1
GO:0042440	pigment metabolic process	332	144	110.54	1	1
GO:0032989	cellular component morphogenesis	610	182	203.1	1	1
GO:0010346	shoot axis formation	18	3	5.99	1	1
GO:0051667	establishment of plastid localization	103	51	34.29	1	1
GO:0042445	hormone metabolic process	787	372	262.03	1	1
GO:0042446	hormone biosynthetic process	707	339	235.4	1	1
GO:0032970	regulation of actin filament-based proce...	108	33	35.96	1	1
GO:0046939	nucleotide phosphorylation	194	85	64.59	1	1
GO:0009629	response to gravity	159	55	52.94	1	1
GO:0051321	meiotic cell cycle	243	50	80.91	1	1
GO:0060255	regulation of macromolecule metabolic pr...	2212	689	736.49	1	1
GO:0010646	regulation of cell communication	140	66	46.61	1	1
GO:0010648	negative regulation of cell communicatio...	67	31	22.31	1	1
GO:0060284	regulation of cell development	15	2	4.99	1	1
GO:0016102	diterpenoid biosynthetic process	41	7	13.65	1	1
GO:0016104	triterpenoid biosynthetic process	39	15	12.99	1	1
GO:0046903	secretion	48	18	15.98	1	1
GO:0016108	tetraterpenoid metabolic process	106	43	35.29	1	1
GO:0019320	hexose catabolic process	96	39	31.96	1	1
GO:0016109	tetraterpenoid biosynthetic process	101	41	33.63	1	1
GO:0019321	pentose metabolic process	38	13	12.65	1	1
GO:0006260	DNA replication	302	25	100.55	1	1
GO:0043572	plastid fission	20	3	6.66	1	1
GO:0006261	DNA-dependent DNA replication	250	25	83.24	1	1
GO:0019682	glyceraldehyde-3-phosphate metabolic pro...	329	139	109.54	1	1
GO:0043574	peroxisomal transport	97	65	32.3	1	1
GO:0048583	regulation of response to stimulus	708	373	235.73	1	1
GO:0048588	developmental cell growth	358	129	119.2	1	1
GO:0007602	phototransduction	14	9	4.66	1	1
GO:0030091	protein repair	10	7	3.33	1	1
GO:0042402	cellular biogenic amine catabolic proces...	113	76	37.62	1	1
GO:0051348	negative regulation of transferase activ...	41	21	13.65	1	1
GO:0009308	amine metabolic process	218	113	72.58	1	1
GO:0048571	long-day photoperiodism	24	10	7.99	1	1
GO:0009309	amine biosynthetic process	36	8	11.99	1	1
GO:0044085	cellular component biogenesis	1339	428	445.82	1	1
GO:0044764	multi-organism cellular process	30	10	9.99	1	1
GO:0044087	regulation of cellular component biogene...	127	43	42.28	1	1
GO:0044089	positive regulation of cellular componen...	105	31	34.96	1	1
GO:1902749	regulation of cell cycle G2/M phase tran...	64	5	21.31	1	1
GO:0032200	telomere organization	63	7	20.98	1	1
GO:0044070	regulation of anion transport	41	25	13.65	1	1
GO:0090567	reproductive shoot system development	867	171	288.67	1	1
GO:0015851	nucleobase transport	65	20	21.64	1	1
GO:0051640	organelle localization	173	79	57.6	1	1
GO:0051641	cellular localization	1218	562	405.54	1	1
GO:0019348	dolichol metabolic process	16	5	5.33	1	1
GO:0051644	plastid localization	104	51	34.63	1	1
GO:0010604	positive regulation of macromolecule met...	468	156	155.82	1	1
GO:0010605	negative regulation of macromolecule met...	695	173	231.4	1	1
GO:0048511	rhythmic process	163	71	54.27	1	1
GO:0009607	response to biotic stimulus	1372	601	456.81	1	1
GO:0090558	plant epidermis development	652	241	217.08	1	1
GO:0006275	regulation of DNA replication	134	4	44.62	1	1
GO:0043549	regulation of kinase activity	45	22	14.98	1	1
GO:0060249	anatomical structure homeostasis	64	7	21.31	1	1
GO:0044786	cell cycle DNA replication	120	24	39.95	1	1
GO:0006220	pyrimidine nucleotide metabolic process	134	1	44.62	1	1
GO:0006221	pyrimidine nucleotide biosynthetic proce...	134	1	44.62	1	1
GO:0044770	cell cycle phase transition	72	6	23.97	1	1
GO:0048545	response to steroid hormone	37	17	12.32	1	1
GO:0006986	response to unfolded protein	179	112	59.6	1	1
GO:0044042	glucan metabolic process	376	135	125.19	1	1
GO:0044728	DNA methylation or demethylation	182	6	60.6	1	1
GO:0071900	regulation of protein serine/threonine k...	43	21	14.32	1	1
GO:0071901	negative regulation of protein serine/th...	40	20	13.32	1	1
GO:0044038	cell wall macromolecule biosynthetic pro...	194	130	64.59	1	1
GO:0006928	movement of cell or subcellular componen...	63	20	20.98	1	1
GO:0051606	detection of stimulus	139	74	46.28	1	1
GO:0010467	gene expression	3096	810	1030.82	1	1
GO:2000242	negative regulation of reproductive proc...	51	14	16.98	1	1
GO:1901661	quinone metabolic process	36	10	11.99	1	1
GO:0051493	regulation of cytoskeleton organization	115	36	38.29	1	1
GO:0015849	organic acid transport	271	136	90.23	1	1
GO:0042157	lipoprotein metabolic process	155	80	51.61	1	1
GO:0042158	lipoprotein biosynthetic process	155	80	51.61	1	1
GO:0001932	regulation of protein phosphorylation	47	23	15.65	1	1
GO:0046031	ADP metabolic process	195	85	64.93	1	1
GO:0050801	ion homeostasis	329	213	109.54	1	1
GO:1901657	glycosyl compound metabolic process	227	105	75.58	1	1
GO:0015833	peptide transport	1059	489	352.6	1	1
GO:0048506	regulation of timing of meristematic pha...	28	14	9.32	1	1
GO:0046034	ATP metabolic process	224	92	74.58	1	1
GO:0042180	cellular ketone metabolic process	169	53	56.27	1	1
GO:0042181	ketone biosynthetic process	37	10	12.32	1	1
GO:0042182	ketone catabolic process	93	27	30.96	1	1
GO:0006935	chemotaxis	16	4	5.33	1	1
GO:0010476	gibberellin mediated signaling pathway	72	17	23.97	1	1
GO:0052803	imidazole-containing compound metabolic ...	10	1	3.33	1	1
GO:0042126	nitrate metabolic process	11	9	3.66	1	1
GO:0006090	pyruvate metabolic process	411	165	136.84	1	1
GO:0006091	generation of precursor metabolites and ...	582	245	193.78	1	1
GO:0032774	RNA biosynthetic process	1939	579	645.59	1	1
GO:0010410	hemicellulose metabolic process	200	129	66.59	1	1
GO:0044706	multi-multicellular organism process	243	63	80.91	1	1
GO:0035194	posttranscriptional gene silencing by RN...	186	21	61.93	1	1
GO:0098771	inorganic ion homeostasis	240	159	79.91	1	1
GO:0023056	positive regulation of signaling	29	15	9.66	1	1
GO:0023057	negative regulation of signaling	67	31	22.31	1	1
GO:0098727	maintenance of cell number	63	11	20.98	1	1
GO:0031503	protein-containing complex localization	67	6	22.31	1	1
GO:0009438	methylglyoxal metabolic process	93	27	30.96	1	1
GO:0061572	actin filament bundle organization	11	6	3.66	1	1
GO:0090693	plant organ senescence	67	40	22.31	1	1
GO:0090696	post-embryonic plant organ development	325	69	108.21	1	1
GO:0031399	regulation of protein modification proce...	194	98	64.59	1	1
GO:0090697	post-embryonic plant organ morphogenesis	244	30	81.24	1	1
GO:0006081	cellular aldehyde metabolic process	423	166	140.84	1	1
GO:0098732	macromolecule deacylation	14	3	4.66	1	1
GO:0006089	lactate metabolic process	92	26	30.63	1	1
GO:0016094	polyprenol biosynthetic process	16	5	5.33	1	1
GO:0071731	response to nitric oxide	21	12	6.99	1	1
GO:0023014	signal transduction by protein phosphory...	206	113	68.59	1	1
GO:0009403	toxin biosynthetic process	12	5	4	1	1
GO:0009404	toxin metabolic process	223	102	74.25	1	1
GO:0008544	epidermis development	29	3	9.66	1	1
GO:0006073	cellular glucan metabolic process	376	135	125.19	1	1
GO:0006074	(1->3)-beta-D-glucan metabolic process	13	6	4.33	1	1
GO:0043624	cellular protein complex disassembly	24	12	7.99	1	1
GO:0006753	nucleoside phosphate metabolic process	761	220	253.38	1	1
GO:0006754	ATP biosynthetic process	205	89	68.26	1	1
GO:0006757	ATP generation from ADP	193	85	64.26	1	1
GO:0097366	response to bronchodilator	21	12	6.99	1	1
GO:0043647	inositol phosphate metabolic process	88	45	29.3	1	1
GO:0006778	porphyrin-containing compound metabolic ...	217	106	72.25	1	1
GO:0071704	organic substance metabolic process	8200	2809	2730.2	1	1
GO:0006720	isoprenoid metabolic process	455	162	151.49	1	1
GO:0043632	modification-dependent macromolecule cat...	320	108	106.54	1	1
GO:0009199	ribonucleoside triphosphate metabolic pr...	224	92	74.58	1	1
GO:0031667	response to nutrient levels	325	206	108.21	1	1
GO:0006722	triterpenoid metabolic process	41	15	13.65	1	1
GO:0016052	carbohydrate catabolic process	330	136	109.87	1	1
GO:0016053	organic acid biosynthetic process	1136	466	378.23	1	1
GO:0016054	organic acid catabolic process	379	171	126.19	1	1
GO:0007167	enzyme linked receptor protein signaling...	124	42	41.29	1	1
GO:1905957	regulation of cellular response to alcoh...	51	23	16.98	1	1
GO:1905958	negative regulation of cellular response...	30	12	9.99	1	1
GO:1905959	positive regulation of cellular response...	18	9	5.99	1	1
GO:0030865	cortical cytoskeleton organization	24	10	7.99	1	1
GO:0090626	plant epidermis morphogenesis	289	84	96.22	1	1
GO:0006743	ubiquinone metabolic process	23	4	7.66	1	1
GO:0034620	cellular response to unfolded protein	179	112	59.6	1	1
GO:0097659	nucleic acid-templated transcription	1938	579	645.26	1	1
GO:0009161	ribonucleoside monophosphate metabolic p...	236	95	78.58	1	1
GO:0010166	wax metabolic process	17	4	5.66	1	1
GO:0055080	cation homeostasis	306	197	101.88	1	1
GO:0009167	purine ribonucleoside monophosphate meta...	233	94	77.58	1	1
GO:0030855	epithelial cell differentiation	29	3	9.66	1	1
GO:0055083	monovalent inorganic anion homeostasis	14	9	4.66	1	1
GO:0006732	coenzyme metabolic process	570	227	189.78	1	1
GO:0055086	nucleobase-containing small molecule met...	831	244	276.68	1	1
GO:0044839	cell cycle G2/M phase transition	65	5	21.64	1	1
GO:0007127	meiosis I	147	17	48.94	1	1
GO:1901420	negative regulation of response to alcoh...	30	12	9.99	1	1
GO:0009185	ribonucleoside diphosphate metabolic pro...	195	85	64.93	1	1
GO:1901421	positive regulation of response to alcoh...	18	9	5.99	1	1
GO:0034645	cellular macromolecule biosynthetic proc...	3289	1012	1095.08	1	1
GO:0070297	regulation of phosphorelay signal transd...	15	7	4.99	1	1
GO:0070298	negative regulation of phosphorelay sign...	12	6	4	1	1
GO:0016043	cellular component organization	2788	788	928.27	1	1
GO:0090304	nucleic acid metabolic process	3307	850	1101.07	1	1
GO:0098869	cellular oxidant detoxification	10	1	3.33	1	1
GO:0009179	purine ribonucleoside diphosphate metabo...	195	85	64.93	1	1
GO:0045491	xylan metabolic process	185	125	61.6	1	1
GO:1901419	regulation of response to alcohol	51	23	16.98	1	1
GO:0042221	response to chemical	3518	1519	1171.32	1	1
GO:0051168	nuclear export	72	8	23.97	1	1
GO:0009123	nucleoside monophosphate metabolic proce...	236	95	78.58	1	1
GO:0051169	nuclear transport	153	22	50.94	1	1
GO:0009124	nucleoside monophosphate biosynthetic pr...	214	92	71.25	1	1
GO:0009126	purine nucleoside monophosphate metaboli...	233	94	77.58	1	1
GO:0032870	cellular response to hormone stimulus	851	420	283.34	1	1
GO:0046838	phosphorylated carbohydrate dephosphoryl...	23	16	7.66	1	1
GO:0009127	purine nucleoside monophosphate biosynth...	212	91	70.59	1	1
GO:0043467	regulation of generation of precursor me...	18	10	5.99	1	1
GO:0032879	regulation of localization	205	108	68.26	1	1
GO:0051156	glucose 6-phosphate metabolic process	178	85	59.27	1	1
GO:0043450	alkene biosynthetic process	117	55	38.96	1	1
GO:0042214	terpene metabolic process	13	7	4.33	1	1
GO:0048464	flower calyx development	73	1	24.31	1	1
GO:0048465	corolla development	98	4	32.63	1	1
GO:0048466	androecium development	153	37	50.94	1	1
GO:0048469	cell maturation	324	140	107.88	1	1
GO:0051186	cofactor metabolic process	1067	462	355.26	1	1
GO:0009141	nucleoside triphosphate metabolic proces...	227	92	75.58	1	1
GO:0009142	nucleoside triphosphate biosynthetic pro...	208	89	69.25	1	1
GO:0009144	purine nucleoside triphosphate metabolic...	226	92	75.25	1	1
GO:0043480	pigment accumulation in tissues	110	35	36.62	1	1
GO:0030832	regulation of actin filament length	108	33	35.96	1	1
GO:0009145	purine nucleoside triphosphate biosynthe...	207	89	68.92	1	1
GO:0030838	positive regulation of actin filament po...	102	30	33.96	1	1
GO:0097305	response to alcohol	594	291	197.77	1	1
GO:0097306	cellular response to alcohol	254	135	84.57	1	1
GO:0051174	regulation of phosphorus metabolic proce...	190	98	63.26	1	1
GO:0022622	root system development	613	241	204.1	1	1
GO:0009132	nucleoside diphosphate metabolic process	197	85	65.59	1	1
GO:0051179	localization	2991	1401	995.86	1	1
GO:0071824	protein-DNA complex subunit organization	20	9	6.66	1	1
GO:0009135	purine nucleoside diphosphate metabolic ...	195	85	64.93	1	1
GO:0071826	ribonucleoprotein complex subunit organi...	12	3	4	1	1
GO:0043473	pigmentation	110	35	36.62	1	1
GO:1990748	cellular detoxification	10	1	3.33	1	1
GO:0043476	pigment accumulation	110	35	36.62	1	1
GO:0043478	pigment accumulation in response to UV l...	110	35	36.62	1	1
GO:0022610	biological adhesion	91	31	30.3	1	1
GO:0043479	pigment accumulation in tissues in respo...	110	35	36.62	1	1
GO:0022611	dormancy process	143	24	47.61	1	1
GO:0098813	nuclear chromosome segregation	187	23	62.26	1	1
GO:0022613	ribonucleoprotein complex biogenesis	339	89	112.87	1	1
GO:0051128	regulation of cellular component organiz...	340	81	113.2	1	1
GO:0051129	negative regulation of cellular componen...	22	6	7.32	1	1
GO:1902579	multi-organism localization	10	6	3.33	1	1
GO:0035266	meristem growth	175	36	58.27	1	1
GO:0031497	chromatin assembly	27	7	8.99	1	1
GO:0071840	cellular component organization or bioge...	3155	930	1050.46	1	1
GO:0050657	nucleic acid transport	68	6	22.64	1	1
GO:0050658	RNA transport	68	6	22.64	1	1
GO:0043412	macromolecule modification	2082	680	693.21	1	1
GO:0043413	macromolecule glycosylation	182	110	60.6	1	1
GO:0043414	macromolecule methylation	515	21	171.47	1	1
GO:0010101	post-embryonic root morphogenesis	50	16	16.65	1	1
GO:0009101	glycoprotein biosynthetic process	182	110	60.6	1	1
GO:0035966	response to topologically incorrect prot...	359	156	119.53	1	1
GO:0035967	cellular response to topologically incor...	179	112	59.6	1	1
GO:0051130	positive regulation of cellular componen...	148	42	49.28	1	1
GO:0018377	protein myristoylation	147	77	48.94	1	1
GO:0043449	cellular alkene metabolic process	117	55	38.96	1	1
GO:0061647	histone H3-K9 modification	181	4	60.26	1	1
GO:0007292	female gamete generation	146	2	48.61	1	1
GO:0043436	oxoacid metabolic process	1886	755	627.95	1	1
GO:1902531	regulation of intracellular signal trans...	31	17	10.32	1	1
GO:1902532	negative regulation of intracellular sig...	26	15	8.66	1	1
GO:0048449	floral organ formation	161	7	53.61	1	1
GO:0008300	isoprenoid catabolic process	11	4	3.66	1	1
GO:0070918	production of small RNA involved in gene...	140	15	46.61	1	1
GO:0048438	floral whorl development	438	94	145.83	1	1
GO:0022604	regulation of cell morphogenesis	90	18	29.97	1	1
GO:0009292	genetic transfer	30	10	9.99	1	1
GO:1903046	meiotic cell cycle process	241	50	80.24	1	1
GO:0052314	phytoalexin metabolic process	12	5	4	1	1
GO:0033238	regulation of cellular amine metabolic p...	12	3	4	1	1
GO:1903047	mitotic cell cycle process	249	26	82.9	1	1
GO:0052315	phytoalexin biosynthetic process	12	5	4	1	1
GO:0052317	camalexin metabolic process	11	5	3.66	1	1
GO:0071806	protein transmembrane transport	119	74	39.62	1	1
GO:0015672	monovalent inorganic cation transport	186	102	61.93	1	1
GO:0002253	activation of immune response	33	12	10.99	1	1
GO:0043401	steroid hormone mediated signaling pathw...	37	17	12.32	1	1
GO:0006811	ion transport	1053	627	350.6	1	1
GO:0043408	regulation of MAPK cascade	15	10	4.99	1	1
GO:0043409	negative regulation of MAPK cascade	13	9	4.33	1	1
GO:0009260	ribonucleotide biosynthetic process	362	99	120.53	1	1
GO:0009251	glucan catabolic process	16	4	5.33	1	1
GO:0007276	gamete generation	195	11	64.93	1	1
GO:0000910	cytokinesis	212	23	70.59	1	1
GO:0000911	cytokinesis by cell plate formation	204	18	67.92	1	1
GO:0009259	ribonucleotide metabolic process	460	118	153.16	1	1
GO:0046519	sphingoid metabolic process	33	13	10.99	1	1
GO:0042773	ATP synthesis coupled electron transport	21	3	6.99	1	1
GO:0030522	intracellular receptor signaling pathway	15	8	4.99	1	1
GO:0097435	supramolecular fiber organization	237	63	78.91	1	1
GO:0051261	protein depolymerization	14	6	4.66	1	1
GO:0061458	reproductive system development	1597	410	531.72	1	1
GO:0009220	pyrimidine ribonucleotide biosynthetic p...	133	1	44.28	1	1
GO:0042044	fluid transport	138	89	45.95	1	1
GO:0071554	cell wall organization or biogenesis	788	293	262.37	1	1
GO:0009987	cellular process	10037	3436	3341.84	1	1
GO:0051254	positive regulation of RNA metabolic pro...	420	132	139.84	1	1
GO:0031400	negative regulation of protein modificat...	46	22	15.32	1	1
GO:0070085	glycosylation	182	110	60.6	1	1
GO:0009218	pyrimidine ribonucleotide metabolic proc...	133	1	44.28	1	1
GO:1900673	olefin metabolic process	117	55	38.96	1	1
GO:1900674	olefin biosynthetic process	117	55	38.96	1	1
GO:1901137	carbohydrate derivative biosynthetic pro...	828	330	275.68	1	1
GO:0000097	sulfur amino acid biosynthetic process	298	126	99.22	1	1
GO:0022411	cellular component disassembly	40	15	13.32	1	1
GO:0022414	reproductive process	2109	519	702.2	1	1
GO:0042743	hydrogen peroxide metabolic process	319	169	106.21	1	1
GO:0010927	cellular component assembly involved in ...	26	6	8.66	1	1
GO:0010928	regulation of auxin mediated signaling p...	23	6	7.66	1	1
GO:0060560	developmental growth involved in morphog...	503	161	167.47	1	1
GO:1902680	positive regulation of RNA biosynthetic ...	420	132	139.84	1	1
GO:0051273	beta-glucan metabolic process	139	51	46.28	1	1
GO:0006595	polyamine metabolic process	52	25	17.31	1	1
GO:0051274	beta-glucan biosynthetic process	93	29	30.96	1	1
GO:0010232	vascular transport	15	6	4.99	1	1
GO:0043170	macromolecule metabolic process	5777	1800	1923.46	1	1
GO:0009914	hormone transport	101	36	33.63	1	1
GO:0046390	ribose phosphate biosynthetic process	362	99	120.53	1	1
GO:1902679	negative regulation of RNA biosynthetic ...	385	80	128.19	1	1
GO:0009943	adaxial/abaxial axis specification	78	4	25.97	1	1
GO:0033013	tetrapyrrole metabolic process	218	106	72.58	1	1
GO:0045184	establishment of protein localization	959	431	319.3	1	1
GO:0099402	plant organ development	1381	440	459.81	1	1
GO:0033015	tetrapyrrole catabolic process	61	41	20.31	1	1
GO:0098542	defense response to other organism	996	425	331.62	1	1
GO:0098543	detection of other organism	16	7	5.33	1	1
GO:0071545	inositol phosphate catabolic process	23	16	7.66	1	1
GO:0070727	cellular macromolecule localization	972	451	323.63	1	1
GO:0019222	regulation of metabolic process	2530	862	842.37	1	1
GO:0002790	peptide secretion	19	3	6.33	1	1
GO:0033043	regulation of organelle organization	245	60	81.57	1	1
GO:0090150	establishment of protein localization to...	366	218	121.86	1	1
GO:0052482	defense response by cell wall thickening	16	10	5.33	1	1
GO:0009201	ribonucleoside triphosphate biosynthetic...	205	89	68.26	1	1
GO:0009205	purine ribonucleoside triphosphate metab...	224	92	74.58	1	1
GO:0009206	purine ribonucleoside triphosphate biosy...	205	89	68.26	1	1
GO:0000086	G2/M transition of mitotic cell cycle	65	5	21.64	1	1
GO:0022402	cell cycle process	574	97	191.11	1	1
GO:0006555	methionine metabolic process	103	18	34.29	1	1
GO:0051234	establishment of localization	2807	1336	934.6	1	1
GO:1902644	tertiary alcohol metabolic process	41	16	13.65	1	1
GO:0033036	macromolecule localization	1224	522	407.53	1	1
GO:0051235	maintenance of location	97	17	32.3	1	1
GO:1902645	tertiary alcohol biosynthetic process	35	13	11.65	1	1
GO:0033037	polysaccharide localization	99	57	32.96	1	1
GO:0051236	establishment of RNA localization	68	6	22.64	1	1
GO:0046364	monosaccharide biosynthetic process	180	41	59.93	1	1
GO:0022406	membrane docking	22	11	7.32	1	1
GO:0046365	monosaccharide catabolic process	96	39	31.96	1	1
GO:0031163	metallo-sulfur cluster assembly	95	26	31.63	1	1
GO:1901292	nucleoside phosphate catabolic process	195	87	64.93	1	1
GO:1901293	nucleoside phosphate biosynthetic proces...	462	113	153.82	1	1
GO:0032502	developmental process	3725	1113	1240.25	1	1
GO:0032506	cytokinetic process	204	18	67.92	1	1
GO:0000079	regulation of cyclin-dependent protein s...	27	11	8.99	1	1
GO:0046351	disaccharide biosynthetic process	34	14	11.32	1	1
GO:0006586	indolalkylamine metabolic process	91	57	30.3	1	1
GO:0045143	homologous chromosome segregation	87	6	28.97	1	1
GO:0007051	spindle organization	49	4	16.31	1	1
GO:0009909	regulation of flower development	342	47	113.87	1	1
GO:0009790	embryo development	549	115	182.79	1	1
GO:1903825	organic acid transmembrane transport	20	8	6.66	1	1
GO:0007059	chromosome segregation	192	23	63.93	1	1
GO:0001510	RNA methylation	172	1	57.27	1	1
GO:1901990	regulation of mitotic cell cycle phase t...	68	5	22.64	1	1
GO:0009798	axis specification	89	6	29.63	1	1
GO:0009799	specification of symmetry	122	8	40.62	1	1
GO:0009063	cellular amino acid catabolic process	155	73	51.61	1	1
GO:0009064	glutamine family amino acid metabolic pr...	34	7	11.32	1	1
GO:0071395	cellular response to jasmonic acid stimu...	270	143	89.9	1	1
GO:0009066	aspartate family amino acid metabolic pr...	139	23	46.28	1	1
GO:0000725	recombinational repair	66	4	21.97	1	1
GO:0031122	cytoplasmic microtubule organization	21	10	6.99	1	1
GO:0009056	catabolic process	1661	746	553.03	1	1
GO:0009057	macromolecule catabolic process	624	227	207.76	1	1
GO:0009081	branched-chain amino acid metabolic proc...	18	6	5.99	1	1
GO:0006547	histidine metabolic process	10	1	3.33	1	1
GO:0032350	regulation of hormone metabolic process	29	9	9.66	1	1
GO:0010769	regulation of cell morphogenesis involve...	15	2	4.99	1	1
GO:0042866	pyruvate biosynthetic process	193	85	64.26	1	1
GO:0000741	karyogamy	49	5	16.31	1	1
GO:0006534	cysteine metabolic process	207	110	68.92	1	1
GO:0009071	serine family amino acid catabolic proce...	52	17	17.31	1	1
GO:0071367	cellular response to brassinosteroid sti...	37	17	12.32	1	1
GO:0009756	carbohydrate mediated signaling	106	23	35.29	1	1
GO:0071368	cellular response to cytokinin stimulus	74	34	24.64	1	1
GO:0010022	meristem determinacy	13	2	4.33	1	1
GO:0007049	cell cycle	737	132	245.39	1	1
GO:0000003	reproduction	2112	520	703.19	1	1
GO:0051052	regulation of DNA metabolic process	203	11	67.59	1	1
GO:0001505	regulation of neurotransmitter levels	66	24	21.97	1	1
GO:1901987	regulation of cell cycle phase transitio...	68	5	22.64	1	1
GO:0008150	biological_process	17468	5816	5816	1	1
GO:0071383	cellular response to steroid hormone sti...	37	17	12.32	1	1
GO:0098657	import into cell	31	12	10.32	1	1
GO:0043254	regulation of protein complex assembly	112	36	37.29	1	1
GO:0009719	response to endogenous stimulus	1711	746	569.68	1	1
GO:0033865	nucleoside bisphosphate metabolic proces...	93	24	30.96	1	1
GO:0051028	mRNA transport	61	5	20.31	1	1
GO:0033866	nucleoside bisphosphate biosynthetic pro...	19	8	6.33	1	1
GO:0017014	protein nitrosylation	15	7	4.99	1	1
GO:0021700	developmental maturation	492	178	163.81	1	1
GO:0019750	chloroplast localization	104	51	34.63	1	1
GO:0043288	apocarotenoid metabolic process	41	16	13.65	1	1
GO:0043289	apocarotenoid biosynthetic process	35	13	11.65	1	1
GO:0019757	glycosinolate metabolic process	195	97	64.93	1	1
GO:0019758	glycosinolate biosynthetic process	165	84	54.94	1	1
GO:0019759	glycosinolate catabolic process	11	6	3.66	1	1
GO:0034293	sexual sporulation	51	23	16.98	1	1
GO:0065001	specification of axis polarity	78	4	25.97	1	1
GO:0065007	biological regulation	5141	1939	1711.7	1	1
GO:1902410	mitotic cytokinetic process	204	18	67.92	1	1
GO:0048284	organelle fusion	49	5	16.31	1	1
GO:0046490	isopentenyl diphosphate metabolic proces...	230	88	76.58	1	1
GO:0071616	acyl-CoA biosynthetic process	12	3	4	1	1
GO:0017038	protein import	218	81	72.58	1	1
GO:0048278	vesicle docking	21	10	6.99	1	1
GO:0033875	ribonucleoside bisphosphate metabolic pr...	93	24	30.96	1	1
GO:0051716	cellular response to stimulus	2412	1028	803.08	1	1
GO:0036293	response to decreased oxygen levels	98	30	32.63	1	1
GO:0048229	gametophyte development	463	88	154.16	1	1
GO:0009700	indole phytoalexin biosynthetic process	12	5	4	1	1
GO:0043244	regulation of protein complex disassembl...	13	6	4.33	1	1
GO:0046460	neutral lipid biosynthetic process	16	10	5.33	1	1
GO:0034250	positive regulation of cellular amide me...	18	12	5.99	1	1
GO:0017000	antibiotic biosynthetic process	275	160	91.56	1	1
GO:0045229	external encapsulating structure organiz...	472	131	157.15	1	1
GO:1904062	regulation of cation transmembrane trans...	78	41	25.97	1	1
GO:0046467	membrane lipid biosynthetic process	146	65	48.61	1	1
GO:0019742	pentacyclic triterpenoid metabolic proce...	38	15	12.65	1	1
GO:0006323	DNA packaging	30	7	9.99	1	1
GO:0035821	modification of morphology or physiology...	112	13	37.29	1	1
GO:0035825	homologous recombination	145	17	48.28	1	1
GO:2001141	regulation of RNA biosynthetic process	1743	547	580.33	1	1
GO:0008104	protein localization	1010	454	336.28	1	1
GO:0009891	positive regulation of biosynthetic proc...	554	225	184.46	1	1
GO:0046486	glycerolipid metabolic process	203	92	67.59	1	1
GO:0042592	homeostatic process	451	241	150.16	1	1
GO:0043933	protein-containing complex subunit organ...	637	198	212.09	1	1
GO:0043934	sporulation	51	23	16.98	1	1
GO:0051704	multi-organism process	1887	714	628.28	1	1
GO:0034220	ion transmembrane transport	197	97	65.59	1	1
GO:0044419	interspecies interaction between organis...	139	28	46.28	1	1
GO:0080090	regulation of primary metabolic process	2177	732	724.84	1	1
GO:0043207	response to external biotic stimulus	1371	601	456.48	1	1
GO:1904029	regulation of cyclin-dependent protein k...	27	11	8.99	1	1
GO:0045934	negative regulation of nucleobase-contai...	403	84	134.18	1	1
GO:0045935	positive regulation of nucleobase-contai...	433	135	144.17	1	1
GO:0000819	sister chromatid segregation	146	21	48.61	1	1
GO:0045936	negative regulation of phosphate metabol...	44	22	14.65	1	1
GO:0034248	regulation of cellular amide metabolic p...	62	29	20.64	1	1
GO:0071462	cellular response to water stimulus	65	36	21.64	1	1
GO:0006638	neutral lipid metabolic process	19	12	6.33	1	1
GO:0036211	protein modification process	1719	655	572.34	1	1
GO:0042558	pteridine-containing compound metabolic ...	19	6	6.33	1	1
GO:0042559	pteridine-containing compound biosynthet...	11	3	3.66	1	1
GO:0006304	DNA modification	183	6	60.93	1	1
GO:0006305	DNA alkylation	180	6	59.93	1	1
GO:0006306	DNA methylation	180	6	59.93	1	1
GO:0071450	cellular response to oxygen radical	10	1	3.33	1	1
GO:0104004	cellular response to environmental stimu...	162	84	53.94	1	1
GO:0071451	cellular response to superoxide	10	1	3.33	1	1
GO:1904030	negative regulation of cyclin-dependent ...	27	11	8.99	1	1
GO:0071453	cellular response to oxygen levels	24	5	7.99	1	1
GO:0070592	cell wall polysaccharide biosynthetic pr...	194	130	64.59	1	1
GO:0009889	regulation of biosynthetic process	2013	663	670.23	1	1
GO:0010876	lipid localization	198	55	65.92	1	1
GO:1903506	regulation of nucleic acid-templated tra...	1743	547	580.33	1	1
GO:1903507	negative regulation of nucleic acid-temp...	385	80	128.19	1	1
GO:1903508	positive regulation of nucleic acid-temp...	420	132	139.84	1	1
GO:0071489	cellular response to red or far red ligh...	45	25	14.98	1	1
GO:1903509	liposaccharide metabolic process	115	51	38.29	1	1
GO:0009820	alkaloid metabolic process	13	6	4.33	1	1
GO:0008283	cell proliferation	257	27	85.57	1	1
GO:0071478	cellular response to radiation	77	40	25.64	1	1
GO:0032412	regulation of ion transmembrane transpor...	35	21	11.65	1	1
GO:0072596	establishment of protein localization to...	70	18	23.31	1	1
GO:0072598	protein localization to chloroplast	70	18	23.31	1	1
GO:0006498	N-terminal protein lipidation	145	77	48.28	1	1
GO:0071427	mRNA-containing ribonucleoprotein comple...	61	5	20.31	1	1
GO:0032446	protein modification by small protein co...	202	61	67.26	1	1
GO:0048764	trichoblast maturation	323	140	107.54	1	1
GO:1905392	plant organ morphogenesis	802	249	267.03	1	1
GO:1905393	plant organ formation	218	21	72.58	1	1
GO:0019852	L-ascorbic acid metabolic process	14	6	4.66	1	1
GO:0061982	meiosis I cell cycle process	148	17	49.28	1	1
GO:0033554	cellular response to stress	1316	593	438.16	1	1
GO:0033559	unsaturated fatty acid metabolic process	68	27	22.64	1	1
GO:0008213	protein alkylation	290	14	96.56	1	1
GO:0090066	regulation of anatomical structure size	164	50	54.6	1	1
GO:0070585	protein localization to mitochondrion	105	5	34.96	1	1
GO:0005984	disaccharide metabolic process	187	69	62.26	1	1
GO:0070589	cellular component macromolecule biosynt...	194	130	64.59	1	1
GO:0005976	polysaccharide metabolic process	659	279	219.42	1	1
GO:0034050	host programmed cell death induced by sy...	389	229	129.52	1	1
GO:0045786	negative regulation of cell cycle	48	12	15.98	1	1
GO:0045787	positive regulation of cell cycle	28	3	9.32	1	1
GO:0051817	modification of morphology or physiology...	112	13	37.29	1	1
GO:0043038	amino acid activation	45	4	14.98	1	1
GO:0043039	tRNA aminoacylation	45	4	14.98	1	1
GO:0045017	glycerolipid biosynthetic process	189	83	62.93	1	1
GO:0032409	regulation of transporter activity	35	21	11.65	1	1
GO:0031050	dsRNA processing	140	15	46.61	1	1
GO:0061919	process utilizing autophagic mechanism	71	51	23.64	1	1
GO:0034762	regulation of transmembrane transport	117	64	38.96	1	1
GO:0034765	regulation of ion transmembrane transpor...	117	64	38.96	1	1
GO:0009804	coumarin metabolic process	55	40	18.31	1	1
GO:0009806	lignan metabolic process	13	2	4.33	1	1
GO:0006476	protein deacetylation	14	3	4.66	1	1
GO:0006479	protein methylation	290	14	96.56	1	1
GO:0046165	alcohol biosynthetic process	119	49	39.62	1	1
GO:0033517	myo-inositol hexakisphosphate metabolic ...	64	29	21.31	1	1
GO:0034754	cellular hormone metabolic process	164	95	54.6	1	1
GO:0072521	purine-containing compound metabolic pro...	382	129	127.19	1	1
GO:0072524	pyridine-containing compound metabolic p...	377	173	125.52	1	1
GO:0048731	system development	2435	744	810.74	1	1
GO:0006412	translation	513	71	170.8	1	1
GO:0015980	energy derivation by oxidation of organi...	107	31	35.63	1	1
GO:0015985	energy coupled proton transport; down el...	12	5	4	1	1
GO:0046185	aldehyde catabolic process	94	27	31.3	1	1
GO:0050918	positive chemotaxis	16	4	5.33	1	1
GO:0045730	respiratory burst	121	82	40.29	1	1
GO:0034728	nucleosome organization	17	7	5.66	1	1
GO:0052249	modulation of RNA levels in other organi...	102	10	33.96	1	1
GO:0034032	purine nucleoside bisphosphate metabolic...	93	24	30.96	1	1
GO:0031047	gene silencing by RNA	307	25	102.22	1	1
GO:0010563	negative regulation of phosphorus metabo...	44	22	14.65	1	1
GO:0009560	embryo sac egg cell differentiation	139	2	46.28	1	1
GO:0008064	regulation of actin polymerization or de...	108	33	35.96	1	1
GO:0015919	peroxisomal membrane transport	94	64	31.3	1	1
GO:0009566	fertilization	31	10	10.32	1	1
GO:0010556	regulation of macromolecule biosynthetic...	1862	570	619.96	1	1
GO:0010558	negative regulation of macromolecule bio...	400	85	133.18	1	1
GO:0071166	ribonucleoprotein complex localization	67	6	22.31	1	1
GO:0046149	pigment catabolic process	59	40	19.64	1	1
GO:0072503	cellular divalent inorganic cation homeo...	46	25	15.32	1	1
GO:0006403	RNA localization	68	6	22.64	1	1
GO:0009559	embryo sac central cell differentiation	17	5	5.66	1	1
GO:0072506	trivalent inorganic anion homeostasis	14	9	4.66	1	1
GO:0072507	divalent inorganic cation homeostasis	54	29	17.98	1	1
GO:0006405	RNA export from nucleus	68	6	22.64	1	1
GO:0018205	peptidyl-lysine modification	346	52	115.2	1	1
GO:0042326	negative regulation of phosphorylation	42	22	13.98	1	1
GO:0140029	exocytic process	21	10	6.99	1	1
GO:0033692	cellular polysaccharide biosynthetic pro...	477	222	158.82	1	1
GO:0044106	cellular amine metabolic process	160	88	53.27	1	1
GO:0050794	regulation of cellular process	3690	1347	1228.59	1	1
GO:0090701	specification of plant organ identity	23	6	7.66	1	1
GO:0051567	histone H3-K9 methylation	181	4	60.26	1	1
GO:0042330	taxis	16	4	5.33	1	1
GO:1902275	regulation of chromatin organization	17	3	5.66	1	1
GO:1902221	erythrose 4-phosphate/phosphoenolpyruvat...	11	5	3.66	1	1
GO:0061727	methylglyoxal catabolic process to lacta...	92	26	30.63	1	1
GO:0048856	anatomical structure development	3647	1084	1214.27	1	1
GO:0072662	protein localization to peroxisome	96	65	31.96	1	1
GO:0072663	establishment of protein localization to...	96	65	31.96	1	1
GO:0072665	protein localization to vacuole	118	95	39.29	1	1
GO:0006163	purine nucleotide metabolic process	359	118	119.53	1	1
GO:0072666	establishment of protein localization to...	118	95	39.29	1	1
GO:0006165	nucleoside diphosphate phosphorylation	193	85	64.26	1	1
GO:0035383	thioester metabolic process	88	21	29.3	1	1
GO:0035384	thioester biosynthetic process	12	3	4	1	1
GO:0045859	regulation of protein kinase activity	45	22	14.98	1	1
GO:0044260	cellular macromolecule metabolic process	4951	1593	1648.44	1	1
GO:0072655	establishment of protein localization to...	105	5	34.96	1	1
GO:0072657	protein localization to membrane	366	218	121.86	1	1
GO:0044264	cellular polysaccharide metabolic proces...	566	259	188.45	1	1
GO:0033673	negative regulation of kinase activity	41	21	13.65	1	1
GO:0015766	disaccharide transport	10	2	3.33	1	1
GO:0050776	regulation of immune response	405	227	134.85	1	1
GO:0003006	developmental process involved in reprod...	1930	480	642.6	1	1
GO:0018022	peptidyl-lysine methylation	235	6	78.24	1	1
GO:0048826	cotyledon morphogenesis	15	4	4.99	1	1
GO:0048827	phyllome development	779	200	259.37	1	1
GO:0044255	cellular lipid metabolic process	1109	443	369.24	1	1
GO:0044281	small molecule metabolic process	2664	976	886.98	1	1
GO:0044283	small molecule biosynthetic process	1338	531	445.49	1	1
GO:0010393	galacturonan metabolic process	56	23	18.65	1	1
GO:0035670	plant-type ovary development	142	35	47.28	1	1
GO:0071103	DNA conformation change	54	7	17.98	1	1
GO:0052018	modulation by symbiont of RNA levels in ...	102	10	33.96	1	1
GO:0070646	protein modification by small protein re...	133	47	44.28	1	1
GO:0070647	protein modification by small protein co...	287	103	95.56	1	1
GO:0000375	RNA splicing; via transesterification re...	106	19	35.29	1	1
GO:0015772	oligosaccharide transport	10	2	3.33	1	1
GO:0000377	RNA splicing; via transesterification re...	106	19	35.29	1	1
GO:0045814	negative regulation of gene expression; ...	245	16	81.57	1	1
GO:0044277	cell wall disassembly	14	3	4.66	1	1
GO:0000469	cleavage involved in rRNA processing	17	0	5.66	1	1
GO:0000478	endonucleolytic cleavage involved in rRN...	16	0	5.33	1	1
GO:0000959	mitochondrial RNA metabolic process	15	0	4.99	1	1
GO:0006265	DNA topological change	13	0	4.33	1	1
GO:0006270	DNA replication initiation	65	0	21.64	1	1
GO:0006312	mitotic recombination	57	0	18.98	1	1
GO:0006349	regulation of gene expression by genetic...	12	0	4	1	1
GO:0006475	internal protein amino acid acetylation	13	0	4.33	1	1
GO:0009828	plant-type cell wall loosening	27	0	8.99	1	1
GO:0009831	plant-type cell wall modification involv...	20	0	6.66	1	1
GO:0016573	histone acetylation	13	0	4.33	1	1
GO:0018393	internal peptidyl-lysine acetylation	13	0	4.33	1	1
GO:0018394	peptidyl-lysine acetylation	13	0	4.33	1	1
GO:0031507	heterochromatin assembly	12	0	4	1	1
GO:0032392	DNA geometric change	14	0	4.66	1	1
GO:0032508	DNA duplex unwinding	13	0	4.33	1	1
GO:0032875	regulation of DNA endoreduplication	24	0	7.99	1	1
GO:0042274	ribosomal small subunit biogenesis	18	0	5.99	1	1
GO:0042547	cell wall modification involved in multi...	22	0	7.32	1	1
GO:0048447	sepal morphogenesis	70	0	23.31	1	1
GO:0048451	petal formation	70	0	23.31	1	1
GO:0048453	sepal formation	70	0	23.31	1	1
GO:0048859	formation of anatomical boundary	12	0	4	1	1
GO:0051026	chiasma assembly	15	0	4.99	1	1
GO:0070828	heterochromatin organization	12	0	4	1	1
GO:0071514	genetic imprinting	12	0	4	1	1
GO:0080156	mitochondrial mRNA modification	12	0	4	1	1
GO:0080188	RNA-directed DNA methylation	10	0	3.33	1	1
GO:0090329	regulation of DNA-dependent DNA replicat...	25	0	8.32	1	1
GO:0090502	RNA phosphodiester bond hydrolysis; endo...	16	0	5.33	1	1
GO:1900864	mitochondrial RNA modification	14	0	4.66	1	1

## Sheet: clv_BCN.vs.clv_Ctrl_down
s	Term	Annotated	Significant	Expected	pvalue
GO:0010167	response to nitrate	197	158	65.1	1e-30
GO:0015706	nitrate transport	206	158	68.07	1e-30
GO:0042548	regulation of photosynthesis; light reac...	16	13	5.29	0.0001
GO:0009873	ethylene-activated signaling pathway	120	59	39.65	0.0002
GO:0006857	oligopeptide transport	103	52	34.03	0.0002
GO:0006661	phosphatidylinositol biosynthetic proces...	103	52	34.03	0.0002
GO:0016192	vesicle-mediated transport	493	255	162.9	0.0002
GO:0006499	N-terminal protein myristoylation	145	69	47.91	0.0002
GO:0043085	positive regulation of catalytic activit...	116	57	38.33	0.0002
GO:0045087	innate immune response	836	363	276.24	0.0003
GO:0010264	myo-inositol hexakisphosphate biosynthet...	64	35	21.15	0.0003
GO:0042793	plastid transcription	71	38	23.46	0.0003
GO:0045892	negative regulation of transcription; DN...	385	83	127.22	0.0003
GO:0006364	rRNA processing	240	105	79.3	0.0003
GO:0016032	viral process	19	14	6.28	0.0003
GO:0016036	cellular response to phosphate starvatio...	130	62	42.96	0.0004
GO:0010043	response to zinc ion	60	33	19.83	0.0004
GO:0010119	regulation of stomatal movement	47	27	15.53	0.0005
GO:1905156	negative regulation of photosynthesis	12	10	3.97	0.0005
GO:0009637	response to blue light	122	66	40.31	0.0005
GO:0042538	hyperosmotic salinity response	157	72	51.88	0.0005
GO:0010286	heat acclimation	83	42	27.43	0.0007
GO:0009743	response to carbohydrate	390	183	128.87	0.0007
GO:0006888	ER to Golgi vesicle-mediated transport	88	44	29.08	0.0007
GO:0045727	positive regulation of translation	18	13	5.95	0.0008
GO:0010351	lithium ion transport	37	22	12.23	0.0009
GO:0080167	response to karrikin	124	58	40.97	0.001
GO:0042631	cellular response to water deprivation	65	34	21.48	0.001
GO:0009723	response to ethylene	342	157	113.01	0.0011
GO:0006865	amino acid transport	247	118	81.62	0.0012
GO:0072523	purine-containing compound catabolic pro...	11	9	3.63	0.0013
GO:0006598	polyamine catabolic process	38	22	12.56	0.0014
GO:2000243	positive regulation of reproductive proc...	46	22	15.2	0.0015
GO:0046855	inositol phosphate dephosphorylation	23	15	7.6	0.0016
GO:0042737	drug catabolic process	135	71	44.61	0.0016
GO:0016117	carotenoid biosynthetic process	101	48	33.37	0.0017
GO:0009834	plant-type secondary cell wall biogenesi...	49	26	16.19	0.0018
GO:0009753	response to jasmonic acid	445	208	147.04	0.002
GO:0006470	protein dephosphorylation	173	100	57.16	0.002
GO:0009407	toxin catabolic process	211	90	69.72	0.0021
GO:0009595	detection of biotic stimulus	99	46	32.71	0.0022
GO:0006633	fatty acid biosynthetic process	145	66	47.91	0.0022
GO:0048767	root hair elongation	188	81	62.12	0.0024
GO:0005985	sucrose metabolic process	21	10	6.94	0.0024
GO:0140013	meiotic nuclear division	192	28	63.44	0.0026
GO:0043900	regulation of multi-organism process	133	55	43.95	0.0028
GO:0019375	galactolipid biosynthetic process	98	46	32.38	0.0029
GO:0009658	chloroplast organization	234	120	77.32	0.003
GO:0010118	stomatal movement	89	49	29.41	0.0031
GO:0010345	suberin biosynthetic process	10	8	3.3	0.0032
GO:0015824	proline transport	71	35	23.46	0.0032
GO:0009638	phototropism	12	9	3.97	0.0036
GO:0009585	red; far-red light phototransduction	14	10	4.63	0.0037
GO:0031347	regulation of defense response	525	270	173.48	0.0038
GO:0009610	response to symbiotic fungus	38	21	12.56	0.0039
GO:0046482	para-aminobenzoic acid metabolic process	38	21	12.56	0.0039
GO:0019761	glucosinolate biosynthetic process	165	71	54.52	0.0045
GO:0009684	indoleacetic acid biosynthetic process	105	48	34.7	0.0045
GO:0009755	hormone-mediated signaling pathway	726	329	239.89	0.0048
GO:0006569	tryptophan catabolic process	75	36	24.78	0.005
GO:0035556	intracellular signal transduction	468	221	154.64	0.0054
GO:0009410	response to xenobiotic stimulus	73	35	24.12	0.0057
GO:0010310	regulation of hydrogen peroxide metaboli...	172	73	56.83	0.006
GO:0009832	plant-type cell wall biogenesis	165	77	54.52	0.0062
GO:0031329	regulation of cellular catabolic process	21	13	6.94	0.0062
GO:0043255	regulation of carbohydrate biosynthetic ...	21	13	6.94	0.0062
GO:0055081	anion homeostasis	22	16	7.27	0.0065
GO:1901699	cellular response to nitrogen compound	30	14	9.91	0.0065
GO:0032957	inositol trisphosphate metabolic process	19	12	6.28	0.0068
GO:0009751	response to salicylic acid	453	220	149.69	0.0072
GO:0009735	response to cytokinin	250	105	82.61	0.0072
GO:0010304	PSII associated light-harvesting complex...	28	16	9.25	0.0074
GO:0051181	cofactor transport	17	11	5.62	0.0074
GO:0031669	cellular response to nutrient levels	305	182	100.78	0.0076
GO:0048582	positive regulation of post-embryonic de...	57	26	18.83	0.0078
GO:0010380	regulation of chlorophyll biosynthetic p...	15	10	4.96	0.0079
GO:0006629	lipid metabolic process	1314	550	434.19	0.0081
GO:0000160	phosphorelay signal transduction system	131	67	43.29	0.0081
GO:0006829	zinc ion transport	11	8	3.63	0.0083
GO:0006558	L-phenylalanine metabolic process	11	8	3.63	0.0083
GO:0009861	jasmonic acid and ethylene-dependent sys...	11	8	3.63	0.0083
GO:0009625	response to insect	40	21	13.22	0.0085
GO:0010359	regulation of anion channel activity	33	18	10.9	0.0088
GO:0009739	response to gibberellin	149	55	49.23	0.0097
GO:0052543	callose deposition in cell wall	47	23	15.53	0.01
GO:0042398	cellular modified amino acid biosyntheti...	54	26	17.84	0.0105
GO:0007568	aging	146	80	48.24	0.0106
GO:0044270	cellular nitrogen compound catabolic pro...	474	236	156.63	0.0113
GO:0006655	phosphatidylglycerol biosynthetic proces...	63	30	20.82	0.0113
GO:0019684	photosynthesis; light reaction	298	163	98.47	0.0115
GO:0006402	mRNA catabolic process	111	61	36.68	0.0117
GO:0051172	negative regulation of nitrogen compound...	464	120	153.32	0.0122
GO:0048527	lateral root development	121	48	39.98	0.0126
GO:0006952	defense response	1509	624	498.62	0.0131
GO:0006007	glucose catabolic process	92	41	30.4	0.0137
GO:0043269	regulation of ion transport	149	85	49.23	0.0141
GO:0031328	positive regulation of cellular biosynth...	452	172	149.36	0.0145
GO:0009073	aromatic amino acid family biosynthetic ...	103	39	34.03	0.0148
GO:0055062	phosphate ion homeostasis	14	9	4.63	0.0164
GO:0043562	cellular response to nitrogen levels	29	14	9.58	0.0171
GO:0019722	calcium-mediated signaling	52	25	17.18	0.0172
GO:0016122	xanthophyll metabolic process	12	8	3.97	0.0177
GO:0016119	carotene metabolic process	12	8	3.97	0.0177
GO:0010417	glucuronoxylan biosynthetic process	12	8	3.97	0.0177
GO:0051253	negative regulation of RNA metabolic pro...	391	88	129.2	0.0177
GO:0009816	defense response to bacterium; incompati...	35	18	11.57	0.0185
GO:1903959	regulation of anion transmembrane transp...	41	24	13.55	0.0186
GO:1900376	regulation of secondary metabolite biosy...	10	7	3.3	0.0187
GO:0032544	plastid translation	10	7	3.3	0.0187
GO:0009698	phenylpropanoid metabolic process	171	87	56.5	0.019
GO:0009767	photosynthetic electron transport chain	68	45	22.47	0.0192
GO:0031327	negative regulation of cellular biosynth...	408	94	134.82	0.0195
GO:0009627	systemic acquired resistance	422	192	139.44	0.0197
GO:0009718	anthocyanin-containing compound biosynth...	50	24	16.52	0.0198
GO:0006862	nucleotide transport	39	17	12.89	0.0198
GO:0034660	ncRNA metabolic process	352	132	116.31	0.021
GO:0048584	positive regulation of response to stimu...	98	47	32.38	0.0222
GO:0006882	cellular zinc ion homeostasis	19	11	6.28	0.0225
GO:0009954	proximal/distal pattern formation	19	11	6.28	0.0225
GO:0007623	circadian rhythm	163	71	53.86	0.0243
GO:0010038	response to metal ion	584	231	192.97	0.0245
GO:0007165	signal transduction	1479	615	488.71	0.0256
GO:0006817	phosphate ion transport	24	13	7.93	0.0264
GO:0010017	red or far-red light signaling pathway	43	25	14.21	0.0284
GO:0010260	animal organ senescence	29	15	9.58	0.0287
GO:0045036	protein targeting to chloroplast	70	33	23.13	0.0289
GO:0009785	blue light signaling pathway	15	9	4.96	0.0291
GO:0006891	intra-Golgi vesicle-mediated transport	67	30	22.14	0.0297
GO:0042752	regulation of circadian rhythm	44	21	14.54	0.0302
GO:0009628	response to abiotic stimulus	2700	1056	892.17	0.0326
GO:0065008	regulation of biological quality	1532	625	506.22	0.0326
GO:0009765	photosynthesis; light harvesting	23	14	7.6	0.0328
GO:0019432	triglyceride biosynthetic process	13	8	4.3	0.0328
GO:0045454	cell redox homeostasis	13	8	4.3	0.0328
GO:0043407	negative regulation of MAP kinase activi...	13	8	4.3	0.0328
GO:0033500	carbohydrate homeostasis	13	8	4.3	0.0328
GO:0015802	basic amino acid transport	27	14	8.92	0.0333
GO:0006508	proteolysis	795	277	262.69	0.0345
GO:0046686	response to cadmium ion	464	172	153.32	0.0354
GO:0090056	regulation of chlorophyll metabolic proc...	18	13	5.95	0.036
GO:0009966	regulation of signal transduction	136	64	44.94	0.0362
GO:0051603	proteolysis involved in cellular protein...	403	122	133.16	0.0363
GO:0043603	cellular amide metabolic process	659	125	217.76	0.0364
GO:0051170	import into nucleus	104	13	34.37	0.0365
GO:0009967	positive regulation of signal transducti...	29	16	9.58	0.0367
GO:0006096	glycolytic process	193	76	63.77	0.0369
GO:0001676	long-chain fatty acid metabolic process	25	13	8.26	0.0386
GO:0070887	cellular response to chemical stimulus	1142	490	377.35	0.0399
GO:0009624	response to nematode	79	34	26.1	0.0401
GO:0071281	cellular response to iron ion	30	15	9.91	0.0402
GO:0009734	auxin-activated signaling pathway	63	27	20.82	0.0403
GO:0006813	potassium ion transport	40	19	13.22	0.0403
GO:0010193	response to ozone	35	17	11.57	0.0406
GO:0002238	response to molecule of fungal origin	35	17	11.57	0.0406
GO:0071495	cellular response to endogenous stimulus	856	392	282.85	0.0408
GO:0080022	primary root development	18	10	5.95	0.0408
GO:0009593	detection of chemical stimulus	18	10	5.95	0.0408
GO:0042594	response to starvation	295	174	97.48	0.0412
GO:0010608	posttranscriptional regulation of gene e...	264	63	87.23	0.0416
GO:0009415	response to water	410	192	135.48	0.0423
GO:0009696	salicylic acid metabolic process	208	110	68.73	0.0423
GO:0010629	negative regulation of gene expression	633	162	209.16	0.0424
GO:0034030	ribonucleoside bisphosphate biosynthetic...	19	11	6.28	0.0435
GO:0034033	purine nucleoside bisphosphate biosynthe...	19	11	6.28	0.0435
GO:0071483	cellular response to blue light	20	13	6.61	0.0437
GO:2000030	regulation of response to red or far red...	30	16	9.91	0.0437
GO:0032940	secretion by cell	48	21	15.86	0.0438
GO:0010942	positive regulation of cell death	16	9	5.29	0.0438
GO:0006790	sulfur compound metabolic process	696	268	229.98	0.0455
GO:0010583	response to cyclopentenone	148	59	48.9	0.0476
GO:1901617	organic hydroxy compound biosynthetic pr...	554	252	183.06	0.0483
GO:0016132	brassinosteroid biosynthetic process	118	48	38.99	0.049
GO:0002237	response to molecule of bacterial origin	99	41	32.71	0.0494
GO:0006904	vesicle docking involved in exocytosis	21	11	6.94	0.0524
GO:0015696	ammonium transport	31	15	10.24	0.0547
GO:0042762	regulation of sulfur metabolic process	14	8	4.63	0.0548
GO:0009736	cytokinin-activated signaling pathway	73	31	24.12	0.0579
GO:0071369	cellular response to ethylene stimulus	139	69	45.93	0.0599
GO:0009411	response to UV	240	120	79.3	0.0606
GO:1901606	alpha-amino acid catabolic process	154	61	50.89	0.0631
GO:0006417	regulation of translation	62	29	20.49	0.0633
GO:1901879	regulation of protein depolymerization	12	7	3.97	0.0635
GO:0052542	defense response by callose deposition	63	27	20.82	0.0636
GO:0006355	regulation of transcription; DNA-templat...	1743	574	575.94	0.0667
GO:0008219	cell death	480	248	158.61	0.0675
GO:1901701	cellular response to oxygen-containing c...	828	361	273.6	0.0686
GO:1901361	organic cyclic compound catabolic proces...	482	240	159.27	0.0691
GO:0009269	response to desiccation	37	17	12.23	0.0698
GO:0051049	regulation of transport	171	96	56.5	0.0713
GO:0010557	positive regulation of macromolecule bio...	446	168	147.37	0.0725
GO:0044766	multi-organism transport	10	6	3.3	0.0736
GO:2000762	regulation of phenylpropanoid metabolic ...	10	6	3.3	0.0736
GO:0034644	cellular response to UV	10	6	3.3	0.0736
GO:0015695	organic cation transport	10	6	3.3	0.0736
GO:0003333	amino acid transmembrane transport	10	6	3.3	0.0736
GO:0010206	photosystem II repair	10	6	3.3	0.0736
GO:1903311	regulation of mRNA metabolic process	10	6	3.3	0.0736
GO:0006415	translational termination	10	6	3.3	0.0736
GO:0009630	gravitropism	151	58	49.9	0.0782
GO:0009733	response to auxin	375	144	123.91	0.0787
GO:0007275	multicellular organism development	3184	952	1052.1	0.0796
GO:0016051	carbohydrate biosynthetic process	830	304	274.26	0.0806
GO:0006812	cation transport	717	438	236.92	0.0807
GO:0046916	cellular transition metal ion homeostasi...	150	105	49.56	0.0819
GO:0010233	phloem transport	15	8	4.96	0.0842
GO:0010099	regulation of photomorphogenesis	25	12	8.26	0.0849
GO:0044275	cellular carbohydrate catabolic process	24	9	7.93	0.085
GO:0010675	regulation of cellular carbohydrate meta...	20	10	6.61	0.0871
GO:0009626	plant-type hypersensitive response	388	210	128.21	0.0889
GO:0050793	regulation of developmental process	822	197	271.62	0.0897
GO:0043090	amino acid import	73	30	24.12	0.0914
GO:1901362	organic cyclic compound biosynthetic pro...	3149	1055	1040.53	0.0919
GO:0016226	iron-sulfur cluster assembly	95	38	31.39	0.0921
GO:0005982	starch metabolic process	227	85	75.01	0.0927
GO:0010628	positive regulation of gene expression	442	166	146.05	0.0962
GO:0019359	nicotinamide nucleotide biosynthetic pro...	199	80	65.76	0.0966
GO:0009311	oligosaccharide metabolic process	205	79	67.74	0.0967
GO:1901616	organic hydroxy compound catabolic proce...	34	21	11.23	0.0968
GO:0090421	embryonic meristem initiation	50	17	16.52	0.0974
GO:0030833	regulation of actin filament polymerizat...	108	32	35.69	0.0976
GO:0006874	cellular calcium ion homeostasis	28	13	9.25	0.0978
GO:0006636	unsaturated fatty acid biosynthetic proc...	68	28	22.47	0.0983
GO:0006810	transport	2731	1255	902.41	0.0989
GO:0009821	alkaloid biosynthetic process	13	7	4.3	0.0993
GO:0016485	protein processing	13	7	4.3	0.0993
GO:0000281	mitotic cytokinesis	210	18	69.39	0.1003
GO:0048574	long-day photoperiodism; flowering	23	11	7.6	0.1012
GO:0090332	stomatal closure	18	9	5.95	0.1025
GO:0009789	positive regulation of abscisic acid-act...	18	9	5.95	0.1025
GO:0051649	establishment of localization in cell	1104	515	364.8	0.1032
GO:0019439	aromatic compound catabolic process	474	236	156.63	0.1062
GO:0072511	divalent inorganic cation transport	203	133	67.08	0.1067
GO:0006739	NADP metabolic process	182	97	60.14	0.1068
GO:0034284	response to monosaccharide	172	84	56.83	0.1072
GO:0009074	aromatic amino acid family catabolic pro...	79	39	26.1	0.108
GO:0006650	glycerophospholipid metabolic process	184	91	60.8	0.1081
GO:0010647	positive regulation of cell communicatio...	33	19	10.9	0.1082
GO:0006576	cellular biogenic amine metabolic proces...	150	67	49.56	0.1086
GO:0009166	nucleotide catabolic process	195	78	64.43	0.1087
GO:0009112	nucleobase metabolic process	20	12	6.61	0.109
GO:0009838	abscission	50	19	16.52	0.1091
GO:0071695	anatomical structure maturation	483	162	159.6	0.1091
GO:0042278	purine nucleoside metabolic process	14	4	4.63	0.1092
GO:0032271	regulation of protein polymerization	111	34	36.68	0.1093
GO:0001763	morphogenesis of a branching structure	20	3	6.61	0.1094
GO:0005996	monosaccharide metabolic process	325	100	107.39	0.1095
GO:0044703	multi-organism reproductive process	280	43	92.52	0.1112
GO:0006644	phospholipid metabolic process	402	187	132.83	0.1133
GO:0009108	coenzyme biosynthetic process	334	137	110.36	0.1149
GO:0035690	cellular response to drug	372	185	122.92	0.115
GO:0009699	phenylpropanoid biosynthetic process	128	68	42.3	0.1157
GO:0071482	cellular response to light stimulus	77	45	25.44	0.1163
GO:1902904	negative regulation of supramolecular fi...	11	6	3.63	0.1177
GO:0010325	raffinose family oligosaccharide biosynt...	11	6	3.63	0.1177
GO:0051494	negative regulation of cytoskeleton orga...	11	6	3.63	0.1177
GO:0042128	nitrate assimilation	11	6	3.63	0.1177
GO:0010191	mucilage metabolic process	11	6	3.63	0.1177
GO:0051017	actin filament bundle assembly	11	6	3.63	0.1177
GO:0032880	regulation of protein localization	42	18	13.88	0.1183
GO:0007584	response to nutrient	21	10	6.94	0.1187
GO:0044265	cellular macromolecule catabolic process	568	211	187.69	0.119
GO:0048638	regulation of developmental growth	265	56	87.56	0.1206
GO:0009110	vitamin biosynthetic process	57	24	18.83	0.1209
GO:0009641	shade avoidance	16	8	5.29	0.1211
GO:0006984	ER-nucleus signaling pathway	16	8	5.29	0.1211
GO:0045037	protein import into chloroplast stroma	16	8	5.29	0.1211
GO:0072348	sulfur compound transport	16	8	5.29	0.1211
GO:0045893	positive regulation of transcription; DN...	420	150	138.78	0.1305
GO:0055082	cellular chemical homeostasis	288	179	95.16	0.1333
GO:0048513	animal organ development	162	40	53.53	0.1353
GO:0065002	intracellular protein transmembrane tran...	119	81	39.32	0.1369
GO:0044743	protein transmembrane import into intrac...	103	73	34.03	0.1372
GO:0090407	organophosphate biosynthetic process	900	315	297.39	0.139
GO:0071365	cellular response to auxin stimulus	72	32	23.79	0.1398
GO:0062012	regulation of small molecule metabolic p...	49	22	16.19	0.14
GO:0044242	cellular lipid catabolic process	243	102	80.3	0.1417
GO:0048509	regulation of meristem development	219	53	72.36	0.1422
GO:0009817	defense response to fungus; incompatible...	43	18	14.21	0.143
GO:0006144	purine nucleobase metabolic process	14	7	4.63	0.1438
GO:0000103	sulfate assimilation	14	7	4.63	0.1438
GO:0019853	L-ascorbic acid biosynthetic process	14	7	4.63	0.1438
GO:0010227	floral organ abscission	35	15	11.57	0.1458
GO:0035725	sodium ion transmembrane transport	27	12	8.92	0.1459
GO:0010243	response to organonitrogen compound	439	204	145.06	0.1477
GO:0001101	response to acid chemical	1472	716	486.4	0.1479
GO:0071705	nitrogen compound transport	1538	736	508.21	0.148
GO:0040007	growth	849	263	280.54	0.1491
GO:0015698	inorganic anion transport	254	181	83.93	0.1549
GO:0010540	basipetal auxin transport	22	10	7.27	0.1558
GO:0030243	cellulose metabolic process	126	42	41.63	0.1561
GO:0010048	vernalization response	105	40	34.7	0.1586
GO:0010256	endomembrane system organization	194	110	64.1	0.1595
GO:0051188	cofactor biosynthetic process	535	251	176.78	0.1624
GO:0006468	protein phosphorylation	685	277	226.35	0.1636
GO:0010315	auxin efflux	17	8	5.62	0.1651
GO:0006352	DNA-templated transcription; initiation	17	8	5.62	0.1651
GO:0006334	nucleosome assembly	17	8	5.62	0.1651
GO:0009691	cytokinin biosynthetic process	33	14	10.9	0.1676
GO:0010109	regulation of photosynthesis	26	19	8.59	0.1681
GO:0006109	regulation of carbohydrate metabolic pro...	35	18	11.57	0.1684
GO:0045489	pectin biosynthetic process	19	8	6.28	0.1688
GO:0009690	cytokinin metabolic process	58	25	19.17	0.1692
GO:2000112	regulation of cellular macromolecule bio...	1862	598	615.27	0.1707
GO:0090305	nucleic acid phosphodiester bond hydroly...	119	17	39.32	0.1709
GO:0055085	transmembrane transport	366	199	120.94	0.1715
GO:0006814	sodium ion transport	39	18	12.89	0.1715
GO:0006085	acetyl-CoA biosynthetic process	12	6	3.97	0.1719
GO:0051445	regulation of meiotic cell cycle	12	6	3.97	0.1719
GO:0006521	regulation of cellular amino acid metabo...	12	6	3.97	0.1719
GO:0010374	stomatal complex development	208	68	68.73	0.1722
GO:0055114	oxidation-reduction process	394	168	130.19	0.1782
GO:0031537	regulation of anthocyanin metabolic proc...	28	12	9.25	0.1819
GO:0019252	starch biosynthetic process	187	68	61.79	0.1856
GO:0010431	seed maturation	169	38	55.84	0.1858
GO:0018130	heterocycle biosynthetic process	2723	870	899.77	0.1936
GO:0010030	positive regulation of seed germination	15	7	4.96	0.196
GO:0051783	regulation of nuclear division	15	7	4.96	0.196
GO:0018119	peptidyl-cysteine S-nitrosylation	15	7	4.96	0.196
GO:0071310	cellular response to organic substance	1028	445	339.68	0.1964
GO:0009642	response to light intensity	278	93	91.86	0.1979
GO:0055076	transition metal ion homeostasis	171	115	56.5	0.2007
GO:0007034	vacuolar transport	128	96	42.3	0.2012
GO:0030001	metal ion transport	505	326	166.87	0.2034
GO:0006066	alcohol metabolic process	175	83	57.83	0.2036
GO:0016042	lipid catabolic process	248	105	81.95	0.2037
GO:0046434	organophosphate catabolic process	223	96	73.69	0.2038
GO:0006970	response to osmotic stress	825	363	272.61	0.2043
GO:0046283	anthocyanin-containing compound metaboli...	74	37	24.45	0.2046
GO:0051338	regulation of transferase activity	50	23	16.52	0.2051
GO:0031349	positive regulation of defense response	48	19	15.86	0.2054
GO:0034599	cellular response to oxidative stress	50	20	16.52	0.207
GO:0006665	sphingolipid metabolic process	52	20	17.18	0.207
GO:0034614	cellular response to reactive oxygen spe...	40	15	13.22	0.2072
GO:0051651	maintenance of location in cell	10	5	3.3	0.2072
GO:0010337	regulation of salicylic acid metabolic p...	10	5	3.3	0.2072
GO:0042761	very long-chain fatty acid biosynthetic ...	10	5	3.3	0.2072
GO:0071491	cellular response to red light	10	5	3.3	0.2072
GO:0034504	protein localization to nucleus	106	13	35.03	0.2076
GO:0040008	regulation of growth	294	66	97.15	0.2084
GO:0051701	interaction with host	122	23	40.31	0.2094
GO:0009742	brassinosteroid mediated signaling pathw...	37	15	12.23	0.2111
GO:0009850	auxin metabolic process	138	59	45.6	0.2134
GO:0052546	cell wall pectin metabolic process	41	16	13.55	0.2217
GO:0006397	mRNA processing	124	41	40.97	0.2222
GO:0048831	regulation of shoot system development	372	61	122.92	0.2255
GO:0055072	iron ion homeostasis	137	96	45.27	0.2272
GO:0006520	cellular amino acid metabolic process	667	245	220.4	0.2308
GO:0071472	cellular response to salt stress	21	9	6.94	0.2308
GO:0098656	anion transmembrane transport	67	35	22.14	0.2325
GO:0010035	response to inorganic substance	1340	603	442.78	0.233
GO:0032269	negative regulation of cellular protein ...	59	26	19.5	0.2334
GO:0006075	(1->3)-beta-D-glucan biosynthetic proces...	13	6	4.3	0.2341
GO:2000028	regulation of photoperiodism; flowering	13	6	4.3	0.2341
GO:0010143	cutin biosynthetic process	13	6	4.3	0.2341
GO:0009970	cellular response to sulfate starvation	13	6	4.3	0.2341
GO:1901663	quinone biosynthetic process	36	13	11.9	0.2342
GO:0009688	abscisic acid biosynthetic process	35	14	11.57	0.2401
GO:0006873	cellular ion homeostasis	279	174	92.19	0.2433
GO:0052541	plant-type cell wall cellulose metabolic...	24	10	7.93	0.2439
GO:1901565	organonitrogen compound catabolic proces...	716	281	236.59	0.2471
GO:0019745	pentacyclic triterpenoid biosynthetic pr...	38	15	12.56	0.2479
GO:0006631	fatty acid metabolic process	406	173	134.16	0.2482
GO:1901564	organonitrogen compound metabolic proces...	4163	1427	1375.59	0.2504
GO:0009893	positive regulation of metabolic process	588	257	194.29	0.2506
GO:0046488	phosphatidylinositol metabolic process	111	56	36.68	0.2506
GO:0006796	phosphate-containing compound metabolic ...	1873	717	618.9	0.2508
GO:0040011	locomotion	24	8	7.93	0.2528
GO:0051656	establishment of organelle localization	106	63	35.03	0.2533
GO:0098660	inorganic ion transmembrane transport	134	70	44.28	0.2535
GO:0098655	cation transmembrane transport	134	70	44.28	0.2535
GO:0033014	tetrapyrrole biosynthetic process	152	75	50.23	0.2536
GO:0006787	porphyrin-containing compound catabolic ...	61	45	20.16	0.2536
GO:0071322	cellular response to carbohydrate stimul...	114	27	37.67	0.2541
GO:0009937	regulation of gibberellic acid mediated ...	16	7	5.29	0.2542
GO:0006643	membrane lipid metabolic process	162	69	53.53	0.2543
GO:0015804	neutral amino acid transport	74	37	24.45	0.2545
GO:0000302	response to reactive oxygen species	312	105	103.1	0.255
GO:0006887	exocytosis	24	13	7.93	0.2551
GO:0035195	gene silencing by miRNA	135	25	44.61	0.2552
GO:0065004	protein-DNA complex assembly	20	10	6.61	0.2552
GO:0002239	response to oomycetes	13	6	4.3	0.2553
GO:0006101	citrate metabolic process	17	7	5.62	0.2554
GO:0010104	regulation of ethylene-activated signali...	15	6	4.96	0.2554
GO:0042168	heme metabolic process	27	9	8.92	0.2555
GO:0006801	superoxide metabolic process	13	4	4.3	0.2555
GO:0010449	root meristem growth	20	6	6.61	0.2555
GO:1902905	positive regulation of supramolecular fi...	105	30	34.7	0.2558
GO:0051495	positive regulation of cytoskeleton orga...	105	30	34.7	0.2558
GO:0006637	acyl-CoA metabolic process	88	24	29.08	0.2558
GO:0019318	hexose metabolic process	275	81	90.87	0.2562
GO:0051258	protein polymerization	182	45	60.14	0.2566
GO:0072527	pyrimidine-containing compound metabolic...	149	11	49.23	0.2574
GO:0031324	negative regulation of cellular metaboli...	481	132	158.94	0.2576
GO:0043481	anthocyanin accumulation in tissues in r...	110	40	36.35	0.2587
GO:0018193	peptidyl-amino acid modification	403	75	133.16	0.2598
GO:0006869	lipid transport	113	41	37.34	0.2609
GO:0009725	response to hormone	1706	698	563.72	0.2611
GO:0006725	cellular aromatic compound metabolic pro...	4538	1415	1499.5	0.2642
GO:0002213	defense response to insect	30	12	9.91	0.2646
GO:0009788	negative regulation of abscisic acid-act...	30	12	9.91	0.2646
GO:0006464	cellular protein modification process	1719	643	568.01	0.266
GO:0012501	programmed cell death	434	227	143.41	0.2664
GO:0009556	microsporogenesis	47	18	15.53	0.267
GO:0009416	response to light stimulus	1153	441	380.99	0.2672
GO:0032501	multicellular organismal process	3439	1006	1136.36	0.2679
GO:0014070	response to organic cyclic compound	697	314	230.31	0.2696
GO:0015711	organic anion transport	293	138	96.82	0.2749
GO:1901605	alpha-amino acid metabolic process	523	190	172.82	0.2794
GO:0043086	negative regulation of catalytic activit...	52	23	17.18	0.2811
GO:0015748	organophosphate ester transport	50	22	16.52	0.2811
GO:0016998	cell wall macromolecule catabolic proces...	11	5	3.63	0.2817
GO:0030042	actin filament depolymerization	11	5	3.63	0.2817
GO:0032881	regulation of polysaccharide metabolic p...	11	5	3.63	0.2817
GO:0009095	aromatic amino acid family biosynthetic ...	11	5	3.63	0.2817
GO:0043068	positive regulation of programmed cell d...	11	5	3.63	0.2817
GO:0051865	protein autoubiquitination	11	5	3.63	0.2817
GO:0015977	carbon fixation	11	5	3.63	0.2817
GO:0019438	aromatic compound biosynthetic process	2923	967	965.86	0.2818
GO:0000023	maltose metabolic process	149	53	49.23	0.2818
GO:0015893	drug transport	43	17	14.21	0.2826
GO:0019216	regulation of lipid metabolic process	43	15	14.21	0.283
GO:0009693	ethylene biosynthetic process	117	42	38.66	0.2853
GO:0080134	regulation of response to stress	553	282	182.73	0.2854
GO:0080135	regulation of cellular response to stres...	374	203	123.58	0.2888
GO:0009605	response to external stimulus	1988	830	656.9	0.2922
GO:0051707	response to other organism	1371	543	453.02	0.297
GO:0008299	isoprenoid biosynthetic process	431	169	142.42	0.2976
GO:0046688	response to copper ion	14	6	4.63	0.3018
GO:0048510	regulation of timing of transition from ...	28	11	9.25	0.3023
GO:0010026	trichome differentiation	164	48	54.19	0.303
GO:0009267	cellular response to starvation	288	169	95.16	0.3032
GO:0046700	heterocycle catabolic process	476	235	157.29	0.305
GO:0044262	cellular carbohydrate metabolic process	654	276	216.1	0.307
GO:0030258	lipid modification	189	88	62.45	0.3111
GO:0009687	abscisic acid metabolic process	41	17	13.55	0.3136
GO:0009152	purine ribonucleotide biosynthetic proce...	232	93	76.66	0.3139
GO:0008643	carbohydrate transport	27	10	8.92	0.3139
GO:0009639	response to red or far red light	396	139	130.85	0.3149
GO:0048468	cell development	575	177	190	0.3155
GO:0015718	monocarboxylic acid transport	17	7	5.62	0.3166
GO:0010100	negative regulation of photomorphogenesi...	17	7	5.62	0.3166
GO:0048437	floral organ development	530	123	175.13	0.3201
GO:0044248	cellular catabolic process	1487	651	491.35	0.3205
GO:0006082	organic acid metabolic process	1887	752	623.53	0.3222
GO:0009991	response to extracellular stimulus	362	206	119.62	0.3254
GO:0071496	cellular response to external stimulus	342	196	113.01	0.3256
GO:0010941	regulation of cell death	392	211	129.53	0.3257
GO:0071407	cellular response to organic cyclic comp...	372	183	122.92	0.327
GO:0046677	response to antibiotic	661	272	218.42	0.3273
GO:0009314	response to radiation	1228	446	405.77	0.328
GO:0071732	cellular response to nitric oxide	20	8	6.61	0.3282
GO:0043622	cortical microtubule organization	20	8	6.61	0.3282
GO:0005992	trehalose biosynthetic process	20	8	6.61	0.3282
GO:0048589	developmental growth	706	189	233.29	0.329
GO:0009746	response to hexose	168	81	55.51	0.329
GO:0016052	carbohydrate catabolic process	330	131	109.04	0.3292
GO:0017001	antibiotic catabolic process	72	45	23.79	0.3292
GO:0023051	regulation of signaling	137	65	45.27	0.3293
GO:0022900	electron transport chain	95	50	31.39	0.3294
GO:0043543	protein acylation	176	76	58.16	0.3294
GO:0046471	phosphatidylglycerol metabolic process	64	31	21.15	0.3299
GO:0010087	phloem or xylem histogenesis	103	27	34.03	0.3299
GO:0006721	terpenoid metabolic process	257	94	84.92	0.3299
GO:0009608	response to symbiont	39	22	12.89	0.33
GO:1901401	regulation of tetrapyrrole metabolic pro...	20	15	6.61	0.33
GO:0052386	cell wall thickening	48	24	15.86	0.33
GO:0051248	negative regulation of protein metabolic...	60	27	19.83	0.3301
GO:0009583	detection of light stimulus	15	11	4.96	0.3301
GO:1901463	regulation of tetrapyrrole biosynthetic ...	16	11	5.29	0.3301
GO:0001933	negative regulation of protein phosphory...	42	19	13.88	0.3302
GO:0072505	divalent inorganic anion homeostasis	15	10	4.96	0.3302
GO:0071900	regulation of protein serine/threonine k...	43	19	14.21	0.3302
GO:0140056	organelle localization by membrane tethe...	22	12	7.27	0.3302
GO:0006639	acylglycerol metabolic process	19	11	6.28	0.3302
GO:0006469	negative regulation of protein kinase ac...	41	18	13.55	0.3302
GO:0042181	ketone biosynthetic process	37	14	12.23	0.3304
GO:0019400	alditol metabolic process	18	7	5.95	0.3304
GO:0098581	detection of external biotic stimulus	17	6	5.62	0.3304
GO:0065003	protein-containing complex assembly	623	206	205.86	0.3305
GO:0009081	branched-chain amino acid metabolic proc...	18	6	5.95	0.3305
GO:1901570	fatty acid derivative biosynthetic proce...	18	5	5.95	0.3305
GO:0051596	methylglyoxal catabolic process	93	28	30.73	0.3306
GO:0070482	response to oxygen levels	99	29	32.71	0.3307
GO:0044257	cellular protein catabolic process	432	139	142.75	0.3307
GO:0031334	positive regulation of protein complex a...	104	29	34.37	0.3308
GO:0022604	regulation of cell morphogenesis	90	17	29.74	0.3312
GO:0071669	plant-type cell wall organization or bio...	389	110	128.54	0.3316
GO:0098586	cellular response to virus	103	15	34.03	0.3316
GO:0019219	regulation of nucleobase-containing comp...	1867	588	616.92	0.3323
GO:0048585	negative regulation of response to stimu...	348	172	114.99	0.3346
GO:0006995	cellular response to nitrogen starvation	23	9	7.6	0.3375
GO:0046483	heterocycle metabolic process	4283	1290	1415.24	0.34
GO:0072525	pyridine-containing compound biosyntheti...	212	86	70.05	0.3404
GO:0009894	regulation of catabolic process	30	17	9.91	0.3417
GO:0055067	monovalent inorganic cation homeostasis	20	8	6.61	0.3425
GO:0071229	cellular response to acid chemical	661	314	218.42	0.3442
GO:0006997	nucleus organization	81	10	26.77	0.3451
GO:0016126	sterol biosynthetic process	161	56	53.2	0.3464
GO:0071215	cellular response to abscisic acid stimu...	254	131	83.93	0.3526
GO:0007346	regulation of mitotic cell cycle	103	14	34.03	0.3569
GO:0046520	sphingoid biosynthetic process	32	12	10.57	0.357
GO:0009926	auxin polar transport	96	37	31.72	0.3597
GO:2000034	regulation of seed maturation	12	5	3.97	0.3602
GO:0010204	defense response signaling pathway; resi...	12	5	3.97	0.3602
GO:0006536	glutamate metabolic process	12	5	3.97	0.3602
GO:0051054	positive regulation of DNA metabolic pro...	12	5	3.97	0.3602
GO:0015986	ATP synthesis coupled proton transport	12	5	3.97	0.3602
GO:0042732	D-xylose metabolic process	35	13	11.57	0.3618
GO:0031326	regulation of cellular biosynthetic proc...	1907	619	630.14	0.3624
GO:0044267	cellular protein metabolic process	2578	820	851.86	0.3665
GO:0007186	G protein-coupled receptor signaling pat...	15	6	4.96	0.3723
GO:2000652	regulation of secondary cell wall biogen...	15	6	4.96	0.3723
GO:0010541	acropetal auxin transport	15	6	4.96	0.3723
GO:0009791	post-embryonic development	2062	600	681.35	0.3754
GO:0009809	lignin biosynthetic process	47	17	15.53	0.3758
GO:0006733	oxidoreduction coenzyme metabolic proces...	418	187	138.12	0.386
GO:1901700	response to oxygen-containing compound	2266	1005	748.76	0.3871
GO:0009682	induced systemic resistance	21	8	6.94	0.3881
GO:0006855	drug transmembrane transport	21	8	6.94	0.3881
GO:0016311	dephosphorylation	199	115	65.76	0.3972
GO:0018958	phenol-containing compound metabolic pro...	220	114	72.7	0.3981
GO:0019220	regulation of phosphate metabolic proces...	190	102	62.78	0.3983
GO:0060548	negative regulation of cell death	169	94	55.84	0.3984
GO:0009240	isopentenyl diphosphate biosynthetic pro...	230	105	76	0.3993
GO:0065009	regulation of molecular function	239	105	78.97	0.3996
GO:0051193	regulation of cofactor metabolic process	193	88	63.77	0.3998
GO:1902600	proton transmembrane transport	92	53	30.4	0.4
GO:0019363	pyridine nucleotide biosynthetic process	203	82	67.08	0.4008
GO:0046173	polyol biosynthetic process	69	37	22.8	0.4009
GO:0009787	regulation of abscisic acid-activated si...	51	23	16.85	0.4017
GO:0042325	regulation of phosphorylation	51	23	16.85	0.4017
GO:0055069	zinc ion homeostasis	23	13	7.6	0.4018
GO:0055074	calcium ion homeostasis	32	15	10.57	0.4019
GO:0009150	purine ribonucleotide metabolic process	330	113	109.04	0.4019
GO:0030041	actin filament polymerization	112	34	37.01	0.4026
GO:0007166	cell surface receptor signaling pathway	128	35	42.3	0.4031
GO:0046785	microtubule polymerization	70	9	23.13	0.4038
GO:0042886	amide transport	1066	486	352.24	0.404
GO:0006611	protein export from nucleus	71	7	23.46	0.404
GO:0009631	cold acclimation	33	12	10.9	0.4051
GO:0009911	positive regulation of flower developmen...	33	12	10.9	0.4051
GO:0006399	tRNA metabolic process	106	20	35.03	0.4061
GO:0009890	negative regulation of biosynthetic proc...	412	96	136.14	0.4065
GO:0048532	anatomical structure arrangement	254	37	83.93	0.4072
GO:0046685	response to arsenic-containing substance	36	13	11.9	0.4078
GO:0048869	cellular developmental process	1249	345	412.71	0.4098
GO:0009106	lipoate metabolic process	39	14	12.89	0.4102
GO:0034654	nucleobase-containing compound biosynthe...	2400	718	793.04	0.4112
GO:1901135	carbohydrate derivative metabolic proces...	1272	491	420.31	0.4127
GO:0090627	plant epidermal cell differentiation	372	134	122.92	0.4213
GO:0051171	regulation of nitrogen compound metaboli...	2038	683	673.42	0.4213
GO:0071470	cellular response to osmotic stress	28	12	9.25	0.4224
GO:0080050	regulation of seed development	19	8	6.28	0.4225
GO:0006006	glucose metabolic process	253	74	83.6	0.424
GO:0072528	pyrimidine-containing compound biosynthe...	141	7	46.59	0.428
GO:1905039	carboxylic acid transmembrane transport	20	10	6.61	0.4324
GO:0002229	defense response to oomycetes	10	4	3.3	0.4328
GO:0016559	peroxisome fission	10	4	3.3	0.4328
GO:0009704	de-etiolation	10	4	3.3	0.4328
GO:0048608	reproductive structure development	1597	441	527.7	0.4354
GO:0044003	modification by symbiont of host morphol...	112	18	37.01	0.4359
GO:0006835	dicarboxylic acid transport	13	5	4.3	0.439
GO:0051260	protein homooligomerization	13	5	4.3	0.439
GO:0006551	leucine metabolic process	13	5	4.3	0.439
GO:0090068	positive regulation of cell cycle proces...	13	5	4.3	0.439
GO:0019760	glucosinolate metabolic process	195	81	64.43	0.44
GO:1901607	alpha-amino acid biosynthetic process	381	130	125.89	0.4424
GO:2000377	regulation of reactive oxygen species me...	191	80	63.11	0.4426
GO:0006575	cellular modified amino acid metabolic p...	47	17	15.53	0.443
GO:0051336	regulation of hydrolase activity	16	6	5.29	0.4431
GO:0052544	defense response by callose deposition i...	16	6	5.29	0.4431
GO:0010187	negative regulation of seed germination	16	6	5.29	0.4431
GO:0017004	cytochrome complex assembly	16	6	5.29	0.4431
GO:0045926	negative regulation of growth	16	6	5.29	0.4431
GO:0048768	root hair cell tip growth	16	6	5.29	0.4431
GO:0010020	chloroplast fission	19	7	6.28	0.4461
GO:0048444	floral organ morphogenesis	195	15	64.43	0.448
GO:0032101	regulation of response to external stimu...	33	11	10.9	0.4485
GO:1901264	carbohydrate derivative transport	35	11	11.57	0.4486
GO:0006766	vitamin metabolic process	96	38	31.72	0.4524
GO:0009646	response to absence of light	37	13	12.23	0.4541
GO:0001666	response to hypoxia	95	27	31.39	0.4591
GO:0010154	fruit development	685	172	226.35	0.4615
GO:0008152	metabolic process	8740	3055	2887.98	0.4791
GO:0009620	response to fungus	489	220	161.58	0.4935
GO:0042335	cuticle development	44	15	14.54	0.4977
GO:0048765	root hair cell differentiation	323	124	106.73	0.4983
GO:0010015	root morphogenesis	456	160	150.68	0.4985
GO:0048440	carpel development	214	59	70.71	0.4986
GO:0006950	response to stress	3696	1459	1221.28	0.4988
GO:0006605	protein targeting	740	390	244.52	0.5031
GO:0032787	monocarboxylic acid metabolic process	1279	550	422.62	0.5052
GO:0010039	response to iron ion	53	23	17.51	0.5062
GO:0009694	jasmonic acid metabolic process	154	51	50.89	0.5075
GO:0034655	nucleobase-containing compound catabolic...	331	147	109.37	0.5082
GO:0042493	response to drug	991	418	327.46	0.5111
GO:0048878	chemical homeostasis	370	216	122.26	0.5111
GO:0006071	glycerol metabolic process	17	6	5.62	0.5121
GO:0019637	organophosphate metabolic process	1149	419	379.67	0.5123
GO:0008202	steroid metabolic process	241	93	79.63	0.5128
GO:0048518	positive regulation of biological proces...	939	382	310.28	0.514
GO:1901658	glycosyl compound catabolic process	25	9	8.26	0.5151
GO:0006284	base-excision repair	14	5	4.63	0.5152
GO:0006099	tricarboxylic acid cycle	14	5	4.63	0.5152
GO:0009870	defense response signaling pathway; resi...	14	5	4.63	0.5152
GO:0042343	indole glucosinolate metabolic process	14	5	4.63	0.5152
GO:0010053	root epidermal cell differentiation	365	131	120.61	0.5175
GO:0044282	small molecule catabolic process	593	238	195.95	0.5186
GO:0002218	activation of innate immune response	33	13	10.9	0.5189
GO:0009808	lignin metabolic process	58	21	19.17	0.5189
GO:0016115	terpenoid catabolic process	11	4	3.63	0.5192
GO:0055075	potassium ion homeostasis	11	4	3.63	0.5192
GO:0019762	glucosinolate catabolic process	11	4	3.63	0.5192
GO:0045927	positive regulation of growth	11	4	3.63	0.5192
GO:0034219	carbohydrate transmembrane transport	11	4	3.63	0.5192
GO:0009396	folic acid-containing compound biosynthe...	11	4	3.63	0.5192
GO:0046395	carboxylic acid catabolic process	379	154	125.23	0.5206
GO:0006497	protein lipidation	155	72	51.22	0.5217
GO:2000026	regulation of multicellular organismal d...	513	126	169.51	0.5235
GO:0072522	purine-containing compound biosynthetic ...	271	96	89.55	0.5238
GO:0045488	pectin metabolic process	56	23	18.5	0.5241
GO:0006760	folic acid-containing compound metabolic...	19	7	6.28	0.5246
GO:0090351	seedling development	232	72	76.66	0.5254
GO:0008284	positive regulation of cell proliferatio...	66	22	21.81	0.5263
GO:1903409	reactive oxygen species biosynthetic pro...	85	52	28.09	0.5307
GO:0098754	detoxification	225	94	74.35	0.5312
GO:0006664	glycolipid metabolic process	112	49	37.01	0.532
GO:0016131	brassinosteroid metabolic process	123	50	40.64	0.5323
GO:0072350	tricarboxylic acid metabolic process	22	9	7.27	0.5332
GO:0009900	dehiscence	17	4	5.62	0.5336
GO:0042401	cellular biogenic amine biosynthetic pro...	36	8	11.9	0.5339
GO:0006555	methionine metabolic process	103	16	34.03	0.5355
GO:0006511	ubiquitin-dependent protein catabolic pr...	316	97	104.42	0.5386
GO:0009910	negative regulation of flower developmen...	45	15	14.87	0.5395
GO:0008104	protein localization	1010	453	333.74	0.542
GO:0055065	metal ion homeostasis	220	136	72.7	0.5468
GO:0046496	nicotinamide nucleotide metabolic proces...	366	169	120.94	0.548
GO:0006090	pyruvate metabolic process	411	176	135.81	0.5486
GO:0051246	regulation of protein metabolic process	263	127	86.9	0.5486
GO:0006625	protein targeting to peroxisome	96	69	31.72	0.5488
GO:0034285	response to disaccharide	207	105	68.4	0.5489
GO:0006694	steroid biosynthetic process	215	85	71.04	0.5506
GO:0042436	indole-containing compound catabolic pro...	77	37	25.44	0.5508
GO:0009156	ribonucleoside monophosphate biosyntheti...	214	82	70.71	0.5508
GO:0046164	alcohol catabolic process	28	17	9.25	0.5511
GO:0010311	lateral root formation	33	11	10.9	0.5512
GO:0060918	auxin transport	100	40	33.04	0.5512
GO:0045936	negative regulation of phosphate metabol...	44	20	14.54	0.5513
GO:0043405	regulation of MAP kinase activity	15	9	4.96	0.5514
GO:0006641	triglyceride metabolic process	15	9	4.96	0.5514
GO:0006714	sesquiterpenoid metabolic process	46	19	15.2	0.5514
GO:0006767	water-soluble vitamin metabolic process	43	17	14.21	0.5515
GO:0050778	positive regulation of immune response	45	17	14.87	0.5516
GO:1903338	regulation of cell wall organization or ...	17	7	5.62	0.5516
GO:0031407	oxylipin metabolic process	23	8	7.6	0.5517
GO:0042135	neurotransmitter catabolic process	52	17	17.18	0.5517
GO:0016093	polyprenol metabolic process	18	5	5.95	0.5518
GO:0008154	actin polymerization or depolymerization	116	35	38.33	0.552
GO:0071370	cellular response to gibberellin stimulu...	74	20	24.45	0.5521
GO:0036294	cellular response to decreased oxygen le...	24	3	7.93	0.5521
GO:0032535	regulation of cellular component size	164	48	54.19	0.5522
GO:0016101	diterpenoid metabolic process	50	9	16.52	0.5523
GO:0051235	maintenance of location	97	18	32.05	0.5528
GO:0009695	jasmonic acid biosynthetic process	131	43	43.29	0.5542
GO:0009294	DNA mediated transformation	30	10	9.91	0.555
GO:0061640	cytoskeleton-dependent cytokinesis	212	19	70.05	0.5557
GO:0042364	water-soluble vitamin biosynthetic proce...	41	16	13.55	0.5587
GO:0009059	macromolecule biosynthetic process	3384	1042	1118.18	0.5589
GO:0045736	negative regulation of cyclin-dependent ...	27	9	8.92	0.5593
GO:0009958	positive gravitropism	24	8	7.93	0.5643
GO:0009932	cell tip growth	262	64	86.57	0.5654
GO:0007031	peroxisome organization	124	79	40.97	0.5697
GO:0031408	oxylipin biosynthetic process	21	7	6.94	0.5703
GO:0034641	cellular nitrogen compound metabolic pro...	4539	1318	1499.83	0.5704
GO:0010565	regulation of cellular ketone metabolic ...	40	17	13.22	0.5768
GO:0042546	cell wall biogenesis	341	166	112.68	0.577
GO:0051093	negative regulation of developmental pro...	99	35	32.71	0.5771
GO:0097164	ammonium ion metabolic process	51	18	16.85	0.5773
GO:0034605	cellular response to heat	18	6	5.95	0.5775
GO:0002831	regulation of response to biotic stimulu...	29	9	9.58	0.5777
GO:0006825	copper ion transport	15	5	4.96	0.5866
GO:0019748	secondary metabolic process	610	267	201.56	0.5934
GO:2000113	negative regulation of cellular macromol...	400	88	132.17	0.595
GO:0010103	stomatal complex morphogenesis	142	46	46.92	0.5968
GO:0030154	cell differentiation	976	253	322.5	0.5974
GO:0034613	cellular protein localization	938	430	309.95	0.5975
GO:0006749	glutathione metabolic process	12	4	3.97	0.5986
GO:0010105	negative regulation of ethylene-activate...	12	4	3.97	0.5986
GO:0052325	cell wall pectin biosynthetic process	12	4	3.97	0.5986
GO:0046112	nucleobase biosynthetic process	12	4	3.97	0.5986
GO:0051592	response to calcium ion	12	4	3.97	0.5986
GO:0018208	peptidyl-proline modification	33	10	10.9	0.5988
GO:0006897	endocytosis	31	10	10.24	0.6038
GO:0000272	polysaccharide catabolic process	47	14	15.53	0.6041
GO:0043067	regulation of programmed cell death	384	206	126.89	0.6042
GO:0071236	cellular response to antibiotic	346	172	114.33	0.6073
GO:0048522	positive regulation of cellular process	724	264	239.23	0.612
GO:0031325	positive regulation of cellular metaboli...	475	179	156.96	0.6125
GO:0009908	flower development	857	179	283.18	0.6126
GO:0072329	monocarboxylic acid catabolic process	227	94	75.01	0.613
GO:0006546	glycine catabolic process	50	16	16.52	0.6147
GO:0032270	positive regulation of cellular protein ...	27	16	8.92	0.6147
GO:0030148	sphingolipid biosynthetic process	41	15	13.55	0.6155
GO:0006325	chromatin organization	531	63	175.46	0.6176
GO:0000723	telomere maintenance	63	6	20.82	0.6178
GO:0009072	aromatic amino acid family metabolic pro...	235	103	77.65	0.6216
GO:0010817	regulation of hormone levels	916	370	302.68	0.6229
GO:0017144	drug metabolic process	882	399	291.44	0.6294
GO:0016569	covalent chromatin modification	405	33	133.83	0.6302
GO:0006886	intracellular protein transport	920	423	304	0.6312
GO:0009617	response to bacterium	555	229	183.39	0.6318
GO:0007155	cell adhesion	91	29	30.07	0.6328
[truncated: 1,153 more rows]

## Sheet: WT_CLE.vs.WT_Ctrl_up
GO.ID	Term	Annotated	Significant	Expected	pvalue
[truncated: 1,865 more rows]

## Sheet: clv_CLE.vs.clv_Ctrl_up
GO.ID	Term	Annotated	Significant	Expected	pvalue
[truncated: 1,865 more rows]

[truncated: 2 more sheets: WT_CLE.vs.WT_Ctrl_down, clv-CLE.vs.clv_Ctrl_down]
