# Supplementary material for: A major role of class III HD-ZIPs in promoting sugar beet cyst nematode parasitism in Arabidopsis
Source: PLoS Pathog. 2024 Nov 7;20(11):e1012610. doi: 10.1371/journal.ppat.1012610 (PMC11542791; doi:10.1371/journal.ppat.1012610)
Supplement: S4 Dataset — (XLSX) [file ppat.1012610.s030.xlsx]

## Sheet: merged
Gene_id	Tier	Gene_name	Gene_description	baseMean	log2FC(wec)	padj(wec)	log2FC(wbc)	padj(wbc)	log2FC(vec)	padj(vec)	log2FC(vbc)	padj(vbc)	log2FC(vwc)	padj(vwc)	log2FC(vwe)	padj(vwe)	log2FC(vwb)	padj(vwb)	log2FC(clvCLE)	padj(clvCLE)	log2FC(clvBCN)	padj(clvBCN)
AT1G52700	1		Alpha/beta-Hydrolases superfamily protein	39.5009	1.88095	0.00021114	3.22037	9.74018e-14	-2.10418	0.423385	2.9295	0.000278994	-2.76758	0.00273333	-6.75271	6.71869e-05	-3.05846	7.0121e-11	-3.98513	0.466694	-0.290876	0.894831
AT1G77110	1	PIN6	Auxin efflux carrier component	92.9423	1.10549	0.00725165	4.78264	1.88174e-59	-0.685829	0.670112	5.97802	8.80418e-32	-1.70587	0.0133329	-3.49719	4.84711e-05	-0.510495	0.00679404	-1.79132	0.618252	1.19538	0.19727
AT2G33850	1		E6-like protein	484.845	0.61885	0.0143606	4.8948	1.53306e-149	0.42292	0.328627	4.61706	1.49993e-98	-0.93169	0.00109931	-1.12762	5.94121e-05	-1.20943	3.27724e-12	-0.195931	0.949403	-0.277737	0.626386
AT2G34490	1	CYP710A2	Cytochrome P450 710A2	152.842	0.816249	0.0121157	1.74427	9.3977e-11	0.676582	0.21862	2.56143	1.21694e-15	-2.25995	4.19002e-11	-2.39962	1.36105e-11	-1.44279	4.16319e-06	-0.139667	0.976893	0.817161	0.214812
AT2G38970	1		Zinc finger (C3HC4-type RING finger) family protein	604.514	0.688925	0.000183322	1.56691	4.20791e-23	0.257329	0.391219	1.79332	2.27256e-27	-0.980346	8.9178e-08	-1.41194	3.41989e-13	-0.75393	7.15345e-05	-0.431596	0.67034	0.226416	0.610525
AT2G47010	1		Calcium/calcium/calmodulin-dependent Serine/Threonine-kinase	108.294	1.0443	0.00170895	4.21619	6.33591e-63	0.924509	0.105763	4.01845	1.70987e-34	-1.00721	0.0285519	-1.127	0.00300463	-1.20495	2.59736e-09	-0.119792	0.984573	-0.197742	0.836426
AT3G49670	1	BAM2	Leucine-rich repeat receptor-like serine/threonine-protein kinase BAM2	1068.17	0.539753	0.000137267	1.75583	4.07128e-48	0.263565	0.216119	2.18067	3.34733e-68	-0.856716	6.001e-10	-1.1329	2.26666e-14	-0.431872	0.00470493	-0.276188	0.767325	0.424844	0.0996526
AT4G13290	1	CYP71A19	Cytochrome P450 71A19	167.902	1.52916	4.45796e-05	4.08219	6.63419e-38	-0.591727	0.616777	4.6022	1.25218e-24	-2.50186	1.09355e-06	-4.62274	1.34962e-13	-1.98185	2.91867e-09	-2.12088	0.287291	0.52001	0.630646
AT4G34160	1	CYCD3-1	Cyclin-D3-1	1296.82	0.658513	2.96789e-05	2.82704	8.47238e-99	-0.446735	0.0587387	3.35409	4.05107e-126	-1.00355	1.52639e-10	-2.10879	9.41652e-35	-0.476502	0.00481543	-1.10525	0.00148703	0.527044	0.0598849
AT5G01890	1	PXC2	Leucine-rich repeat receptor-like protein kinase PXC2	1442.82	0.586978	0.000285751	1.32228	2.48345e-21	0.40848	0.0616659	1.72645	3.45186e-34	-0.80914	2.56686e-07	-0.987639	5.92342e-09	-0.404966	0.0303918	-0.178498	0.908495	0.404174	0.19561
AT5G17700	1	DTX25	Protein DETOXIFICATION	210.053	1.09015	2.07252e-05	3.72543	1.16093e-70	0.487659	0.335815	3.88598	4.7582e-51	-1.25294	8.81687e-05	-1.85543	7.35281e-10	-1.09239	1.92473e-07	-0.602491	0.752853	0.160543	0.835157
AT5G23400	1		Disease resistance protein-like	508.147	0.492765	0.0171365	2.70262	1.54671e-61	0.160449	0.670562	3.09386	2.82987e-71	-0.823969	6.88423e-05	-1.15628	9.31819e-08	-0.432736	0.0420337	-0.332316	0.826741	0.391232	0.331718
AT5G55730	1	FLA1	Fasciclin-like arabinogalactan protein 1; mutant defect in shoot regeneration	830.692	0.866789	8.30682e-05	1.87714	8.01183e-23	0.0578411	0.904684	2.0261	2.78862e-25	-0.795083	0.000452992	-1.60403	4.24146e-12	-0.646118	0.00895686	-0.808947	0.315312	0.148965	0.807242
AT1G11545	1	XTH8	Xyloglucan endotransglucosylase/hydrolase	268.604	0.960047	0.022065	1.43214	4.80071e-05	-0.771486	0.19386	1.52842	2.22875e-05	-0.980591	0.0227163	-2.71212	2.77636e-10	-0.88431	0.0645427	-1.73153	0.149481	0.0962807	0.939143
AT1G28390	1		Protein kinase superfamily protein	381.406	0.514081	0.021535	2.33714	8.04922e-40	0.195015	0.62221	2.84904	7.3399e-52	-0.861028	0.000121741	-1.18009	4.60877e-07	-0.349128	0.158799	-0.319065	0.859832	0.5119	0.213229
AT1G46480	1	WOX4	WOX4	417.187	1.63877	4.63003e-06	3.60141	6.46548e-31	0.445407	0.471903	3.83416	5.62224e-32	-1.01021	0.0125302	-2.20357	1.54389e-08	-0.777451	0.0659047	-1.19336	0.425518	0.232754	0.820237
AT1G53230	1	TCP3	TCP3	111.347	0.488176	0.031527	0.90268	7.48809e-07	0.100729	0.827017	1.36919	3.83323e-12	-0.659805	0.0066547	-1.04725	1.56328e-05	-0.193293	0.502678	-0.387447	0.810529	0.466512	0.284022
AT1G70940	1	PIN3	Auxin efflux carrier component 3	1754.01	0.703507	7.45081e-05	1.43289	1.85215e-20	0.212253	0.461232	1.95192	8.55351e-36	-0.927293	7.16843e-08	-1.41855	1.30948e-14	-0.408269	0.054966	-0.491254	0.565796	0.519023	0.114023
AT1G71830	1	SERK1	SERK1	734.892	0.269366	0.0327425	1.17383	4.19952e-32	0.169245	0.35929	1.40003	7.35854e-43	-0.338809	0.00736507	-0.438929	0.000918812	-0.112613	0.489499	-0.10012	0.939852	0.226196	0.351049
AT3G03910	1	GSH3	Glutamate dehydrogenase	41.8881	3.24238	1.74053e-10	2.7475	3.91627e-09	1.0025	0.548983	4.38858	1.96104e-08	-2.63166	0.00555881	-4.87153	7.51234e-10	-0.990584	0.0870879	-2.23987	0.576052	1.64108	0.260002
AT4G02330	1	PME41	Probable pectinesterase/pectinesterase inhibitor 41	294.719	0.787879	0.0330541	2.04408	1.07999e-11	0.278971	0.664064	2.63532	2.98092e-17	-1.24298	0.000624222	-1.75189	4.32252e-06	-0.651742	0.125659	-0.508907	0.861947	0.59124	0.438003
AT4G24340	1		At4g24340	262.49	0.835696	0.000484227	2.7764	3.69592e-45	0.514575	0.162091	3.34781	6.98053e-56	-0.745649	0.0062859	-1.06677	5.60597e-05	-0.174243	0.583981	-0.32112	0.883826	0.571406	0.216631
AT5G23820	1	ML3	MD-2-related lipid-recognition protein 3	2114.46	0.700058	0.0021682	2.59869	1.33291e-41	0.522832	0.0856535	3.08073	8.16937e-57	-0.702541	0.00237089	-0.879767	0.000358817	-0.220504	0.498399	-0.177226	0.943326	0.482037	0.285412
AT1G69870	1	NPF2.13	Protein NRT1/ PTR FAMILY 2.13	106.843	0.578638	0.0155011	1.75761	7.64279e-21	0.572074	0.270266	3.04996	8.03049e-29	-2.185	3.0258e-13	-2.19157	1.58523e-13	-0.892648	2.21672e-05	-0.00656329	0.998928	1.29235	0.00232595
AT2G28140	1		Enabled-like protein (DUF1635); ENA/VASP homology proteins (EVH), actin regulator, invloved in cell motility in animals	132.08	0.695148	0.0128011	2.55624	1.97093e-31	0.757967	0.148072	3.73952	2.07921e-36	-2.00341	2.64803e-09	-1.94059	2.77211e-09	-0.820131	0.00114887	0.0628187	0.991708	1.18328	0.0181415
AT2G36570	1	PXC1	Leucine-rich repeat receptor-like protein kinase PXC1	1401.65	0.619907	0.000205056	1.46651	2.55143e-24	-0.263164	0.336356	2.43332	5.05651e-59	-1.82599	1.10906e-31	-2.70906	7.75266e-55	-0.859173	2.57998e-07	-0.883071	0.0371556	0.966813	0.000156579
AT2G40130	1	SMXL8	Protein SMAX1-LIKE 8	342.439	0.76546	0.000768287	2.1989	1.11991e-30	0.229946	0.608167	3.11501	4.22404e-49	-1.48242	2.99835e-10	-2.01793	6.99239e-16	-0.566308	0.0219574	-0.535514	0.69873	0.916112	0.0179742
AT3G54780	1		Zinc finger (C3HC4-type RING finger) family protein	324.481	0.663823	1.10213e-05	2.24583	2.36441e-73	-0.0088429	0.985855	2.79161	3.40439e-82	-1.06981	2.23439e-10	-1.74247	2.07365e-22	-0.524024	0.000127293	-0.672666	0.267132	0.545784	0.0432377
AT4G32880	1	ATHB-8	Homeobox-leucine zipper protein ATHB-8	1895.18	0.391609	0.001294	1.79648	1.10664e-69	0.113673	0.589533	2.26977	2.85533e-104	-0.853069	6.7961e-14	-1.13101	8.33194e-20	-0.379781	0.00326546	-0.277936	0.672647	0.473288	0.0174905
AT4G37750	1	ANT	AP2-like ethylene-responsive transcription factor ANT	620.714	0.854431	0.000175761	2.83416	1.66489e-48	0.151271	0.779204	4.3696	2.94384e-84	-2.36606	6.57783e-23	-3.06922	1.00459e-31	-0.830615	0.000422541	-0.703159	0.582874	1.53545	1.65377e-05
AT5G21482	1	CKX7	Cytokinin dehydrogenase 7	132.461	0.593098	0.0455635	2.11114	4.54242e-20	0.573732	0.278225	3.30804	5.08863e-31	-1.84382	1.11288e-08	-1.86319	1.41873e-08	-0.646919	0.0254623	-0.0193657	0.996319	1.19691	0.0154314
AT1G31320	1	LBD4	LOB domain-containing protein 4	455.646	1.08996	0.0121909	0.994727	0.00857411	0.53247	0.421426	2.51061	1.54218e-11	-1.60872	0.000128926	-2.16621	1.30263e-06	-0.0928348	0.912201	-0.557493	0.879631	1.51588	0.0344952
AT1G64625	1	BHLH157	Transcription factor bHLH157	208.918	0.8093	0.014815	4.67209	1.66804e-84	0.112656	0.922871	6.05966	3.60876e-66	-1.55941	0.000628311	-2.25605	1.05614e-06	-0.171842	0.559064	-0.696644	0.828466	1.38756	0.0168542
AT2G39700	1	EXPA4	Expansin-A4	7484.29	0.563092	0.017271	1.92417	6.72534e-23	0.0745399	0.870135	3.27543	2.65782e-63	-1.54868	1.03448e-13	-2.03723	5.70994e-19	-0.197425	0.563161	-0.488552	0.698088	1.35126	5.36711e-05
AT3G09070	1	OPS	UPF0503 protein At3g09070, chloroplastic	1204.81	0.436632	0.00212028	2.19192	1.99144e-78	0.353254	0.0740867	3.01417	4.31498e-135	-0.879837	1.14802e-10	-0.963215	6.58308e-11	-0.0575879	0.804932	-0.083378	0.959523	0.822249	7.01373e-05
AT3G25130	1		Acidic leucine-rich nuclear phosphoprotein 32 family B protein	334.941	0.763553	0.00023751	3.37193	3.83372e-91	0.374711	0.464615	5.0699	4.08679e-103	-2.06018	9.22417e-15	-2.44902	2.0335e-19	-0.362209	0.0778075	-0.388841	0.864844	1.69797	5.02033e-07
AT3G63440	1	CKX6	Cytokinin dehydrogenase 6	178.63	0.759387	0.00293742	2.4106	1.12479e-31	0.345383	0.455358	3.30762	5.56198e-47	-0.958831	0.000837725	-1.37283	1.34894e-06	-0.0618057	0.882096	-0.414004	0.843625	0.897025	0.0376596
AT5G07800	1		Flavin-containing monooxygenase	546.709	0.45528	0.0252398	3.22587	2.05236e-97	0.172155	0.635812	4.0455	9.83627e-135	-0.592907	0.00559142	-0.876031	5.38474e-05	0.226719	0.290553	-0.283125	0.865349	0.819626	0.00595404
AT1G33440	2	NPF4.4	Protein NRT1/ PTR FAMILY 4.4	176.181	0.695047	0.00265397	1.30012	2.42158e-11	-0.267829	0.509325	0.948227	6.093e-06	-0.52534	0.0424836	-1.48822	3.00746e-09	-0.877237	0.000160899	-0.962876	0.200543	-0.351897	0.492916
AT1G61580	2	ARP2	60S ribosomal protein L3-2	1016.45	0.53786	0.000596686	1.005	1.01271e-13	0.381497	0.06839	0.812704	4.09501e-09	-0.358488	0.0341793	-0.514851	0.00324503	-0.550788	0.0010643	-0.156363	0.919354	-0.1923	0.603756
AT1G64650	2		At1g64650	1507.15	0.310241	0.000849918	0.785385	2.34198e-23	-0.00829805	0.972206	0.834465	3.6545e-25	-0.296756	0.00187356	-0.615295	1.94269e-10	-0.247676	0.0169049	-0.31854	0.357075	0.04908	0.851928
AT1G80280	2		Alpha/beta-Hydrolases superfamily protein	764.512	0.31143	0.0411425	1.98394	5.39068e-63	-0.0759073	0.787678	2.11078	1.16242e-66	-0.467519	0.00178469	-0.854856	2.86524e-08	-0.34068	0.0270657	-0.387338	0.584583	0.126839	0.720521
AT2G19170	2	SBT2.5	Subtilisin-like protease SBT2.5	374.231	0.371427	0.00883409	1.34396	1.64689e-32	0.0720998	0.793119	1.39037	1.97943e-31	-0.393061	0.0087458	-0.692389	3.99961e-06	-0.346653	0.0147442	-0.299328	0.708345	0.046408	0.910918
AT2G23350	2	PAB4	Polyadenylate-binding protein 4	4154.85	0.250127	2.43804e-05	0.606438	3.74333e-32	0.152345	0.055568	0.476374	8.73603e-20	-0.152006	0.0170032	-0.249787	0.000129536	-0.282069	3.2642e-06	-0.0977818	0.82303	-0.130064	0.279663
AT2G32920	2	PDIL2-3	Protein disulfide-isomerase 2-3	1569.51	0.252196	0.000964736	0.727856	9.77788e-30	0.196532	0.0516686	0.672125	1.89e-24	-0.187784	0.0213205	-0.243448	0.00429092	-0.243514	0.00251265	-0.0556645	0.948762	-0.0557305	0.781081
AT2G34300	2		Probable methyltransferase PMT25	2279.13	0.233805	0.00879459	0.882404	2.97036e-33	0.108418	0.425654	1.06932	1.36178e-46	-0.396777	2.40911e-06	-0.522164	8.23892e-09	-0.209861	0.0336471	-0.125387	0.85729	0.186916	0.277587
AT2G42710	2		Ribosomal protein L1p/L10e family	778.846	0.389128	6.0248e-05	0.845458	2.117e-24	0.187104	0.186574	0.744675	4.60923e-18	-0.22582	0.0374314	-0.427845	5.67887e-05	-0.326604	0.00140797	-0.202024	0.731025	-0.100783	0.673288
AT3G06145	2		Putative RING zinc finger protein	56.5049	0.703092	0.0186273	0.619028	0.0168086	0.179318	0.802016	1.24159	7.40969e-05	-1.50407	8.23699e-06	-2.02785	6.27394e-09	-0.881513	0.0066058	-0.523774	0.837703	0.622559	0.347375
AT3G08680	2		Probable inactive receptor kinase At3g08680	1443.8	0.38216	0.000129804	0.706383	3.27958e-16	0.209465	0.141351	0.930512	6.12814e-26	-0.496889	4.07455e-07	-0.669584	1.65763e-10	-0.27276	0.0164096	-0.172695	0.810529	0.224129	0.26423
AT3G46940	2	DUT1	dUTP-PYROPHOSPHATASE-LIKE 1	480.457	0.451154	0.00723686	0.835842	2.97776e-09	-0.180695	0.518099	0.936066	1.43863e-10	-0.594491	0.000381489	-1.22634	1.12983e-12	-0.494266	0.00568749	-0.63185	0.265688	0.100225	0.826568
AT4G08685	2	SAH7	SAH7	972.824	0.582032	3.01295e-05	1.51897	1.13326e-36	0.0991269	0.708993	1.93576	6.22021e-55	-0.75344	5.87043e-08	-1.23635	4.09675e-17	-0.336657	0.0360148	-0.482905	0.379261	0.416783	0.105316
AT4G14360	2		Probable methyltransferase PMT3	1202.05	0.451429	2.63929e-06	0.744315	1.06695e-18	0.226959	0.0940268	0.774359	3.1521e-19	-0.320203	0.00168185	-0.544673	1.4498e-07	-0.290159	0.0072909	-0.22447	0.67034	0.0300443	0.921228
AT5G61130	2	PDCB1	PDCB1	870.133	0.265773	0.00684011	1.34434	2.02715e-66	0.077729	0.646952	1.17215	1.40789e-47	-0.213792	0.0428631	-0.401836	0.000118951	-0.385984	1.76995e-05	-0.188044	0.755796	-0.172192	0.373675
AT1G17360	2		F28G4.18 protein	1028.78	0.404284	0.00048343	0.787206	2.59148e-15	0.178762	0.305871	0.956988	3.01185e-21	-0.333348	0.00620646	-0.558869	6.82211e-06	-0.163567	0.277097	-0.225521	0.755796	0.169781	0.515312
AT1G32860	2		Glucan endo-1,3-beta-glucosidase 11	231.287	0.530741	0.00557454	1.45007	8.50398e-21	0.302084	0.303356	1.96031	8.06516e-34	-0.445901	0.0365439	-0.674558	0.00126517	0.0643346	0.831148	-0.228657	0.895407	0.510236	0.132118
AT1G49560	2	HHO6	Transcription factor HHO6	314.884	0.717821	0.000111322	0.794756	1.29819e-06	0.402978	0.133529	0.944869	3.09136e-08	-0.579509	0.00388652	-0.894352	9.64086e-06	-0.429396	0.0511819	-0.314843	0.819034	0.150113	0.762528
AT1G53520	2	FAP3	Fatty-acid-binding protein 3, chloroplastic	103.632	0.664222	0.0241204	1.32318	3.2061e-08	0.477237	0.280206	1.69961	2.37196e-11	-0.644589	0.0487472	-0.831574	0.010312	-0.268155	0.478892	-0.186985	0.955289	0.376434	0.565706
AT1G77550	2		At1g77550	1113.61	0.204204	0.0314818	0.660861	3.97783e-18	0.158119	0.22075	0.694509	4.15829e-19	-0.201533	0.039351	-0.247617	0.0161394	-0.167884	0.118135	-0.0460847	0.966781	0.0336486	0.900662
AT2G05810	2		ARM repeat superfamily protein	267.23	0.489817	0.0239535	0.770929	1.90969e-05	0.18152	0.618319	1.05077	1.31165e-08	-0.522001	0.0204737	-0.830298	0.000284946	-0.242162	0.388181	-0.308297	0.852003	0.279839	0.559533
AT2G31270	2	CDT1A	CDT1-like protein a, chloroplastic	485.24	0.427291	0.0416523	1.21354	6.79798e-13	-0.00297516	0.995402	1.30605	3.8185e-14	-0.453731	0.0344745	-0.883997	3.94659e-05	-0.361225	0.132047	-0.430266	0.698182	0.0925062	0.872093
AT2G33570	2	GALS1	Galactan beta-1,4-galactosyltransferase GALS1	388.538	0.428371	0.0185422	0.689558	5.718e-06	0.0445944	0.907636	0.911471	5.22234e-09	-0.547159	0.00279364	-0.930935	7.1476e-07	-0.325246	0.12729	-0.383777	0.698299	0.221913	0.589466
AT2G43800	2	FH2	Formin-like protein	948.323	0.321316	0.00609929	0.769434	3.13732e-15	-0.0679391	0.752356	0.902682	1.34658e-19	-0.372447	0.00154801	-0.761702	2.03216e-10	-0.239199	0.0758086	-0.389255	0.367357	0.133248	0.622898
AT3G06140	2	LUL4	Probable E3 ubiquitin-protein ligase LUL4	216.555	0.4866	0.0357553	1.21866	5.96063e-11	0.339223	0.345656	1.81033	1.02163e-19	-0.97534	2.00045e-05	-1.12272	3.30662e-06	-0.383678	0.140939	-0.147377	0.955237	0.591663	0.155353
AT3G06890	2		At3g06890	77.8278	0.51054	0.0377191	0.634119	0.00182756	0.264725	0.531724	0.950497	1.55782e-05	-0.573086	0.0363263	-0.818901	0.00227256	-0.256708	0.40308	-0.245815	0.919354	0.316378	0.567068
AT3G09820	2	ADK1	Adenosine kinase 1	9548.44	0.359572	0.0117485	0.877069	2.0072e-13	0.0383683	0.892957	1.13446	1.67864e-21	-0.412132	0.00328924	-0.733336	4.02829e-07	-0.154746	0.429204	-0.321204	0.650896	0.257387	0.370294
AT3G15980	2		Coatomer subunit beta'	2186.72	0.332555	2.06546e-05	0.757905	4.13956e-29	0.19509	0.0669287	0.860449	3.66847e-36	-0.222999	0.00740392	-0.360464	2.33876e-05	-0.120456	0.232933	-0.137465	0.803207	0.102543	0.57768
AT3G16050	2	PDX12	Pyridoxal 5'-phosphate synthase-like subunit PDX1.2	452.135	0.52833	0.0265353	0.64544	0.00134809	0.581915	0.0523969	0.816455	6.04612e-05	-0.544743	0.0250301	-0.491159	0.0673626	-0.373729	0.19647	0.0535847	0.989088	0.171015	0.77595
AT3G20330	2	PYRB	Aspartate carbamoyltransferase, chloroplastic	942.247	0.203872	0.0381013	0.730019	9.25087e-21	0.148794	0.288616	0.888717	2.95671e-28	-0.361509	0.000111341	-0.416587	3.51276e-05	-0.202811	0.0549257	-0.0550774	0.958815	0.158698	0.420364
AT3G29360	2	UGD2	UDP-glucose 6-dehydrogenase 2	3726.39	0.387459	0.002797	0.60038	7.28875e-08	0.194253	0.302314	0.819014	1.86921e-13	-0.409949	0.00148665	-0.603156	9.48476e-06	-0.191316	0.253563	-0.193207	0.839901	0.218634	0.424274
AT3G55010	2	PUR5	Phosphoribosylformylglycinamidine cyclo-ligase, chloroplastic	1170.64	0.287005	0.00668402	0.78693	2.72405e-19	0.245711	0.0776092	0.885975	3.47829e-23	-0.298754	0.00552216	-0.340048	0.00312759	-0.199709	0.105054	-0.0412934	0.976179	0.0990453	0.696789
AT3G57610	2	PURA	Adenylosuccinate synthetase, chloroplastic	2104.4	0.146675	0.0118095	0.601203	1.79742e-37	0.0834728	0.324504	0.632716	9.8734e-40	-0.140285	0.0195581	-0.203488	0.00106117	-0.108772	0.0970138	-0.0632023	0.905382	0.0315131	0.840024
AT3G58610	2		Ketol-acid reductoisomerase, chloroplastic	13078.9	0.286236	0.000222946	1.05489	1.81319e-56	0.188417	0.0679048	1.25277	8.76616e-79	-0.206119	0.0110572	-0.303938	0.000357457	-0.00824195	0.96067	-0.0978187	0.883826	0.197877	0.18125
AT4G22930	2	PYR4	PYR4	973.94	0.208857	0.00883409	0.697112	3.29835e-27	0.0291259	0.851189	0.787093	1.17671e-32	-0.176857	0.0372178	-0.356588	2.09857e-05	-0.0868764	0.387906	-0.179731	0.660636	0.089981	0.616894
AT4G27595	2		Plant protein of unknown function (DUF827)	841.602	0.444764	0.00671796	1.04289	2.91739e-14	-0.0395046	0.910933	1.43315	1.54217e-24	-0.744194	2.01039e-06	-1.22846	1.40284e-13	-0.353935	0.0600951	-0.484268	0.48234	0.390259	0.205715
AT4G30980	2	LRL2	LJRHL1-like 2	499.82	0.499245	0.042607	1.00734	5.70788e-07	0.252752	0.50492	1.49423	1.73664e-13	-0.596489	0.0153361	-0.842982	0.00101828	-0.109603	0.779841	-0.246493	0.911538	0.486887	0.296453
AT4G36470	2		At4g36470	219.494	0.471294	0.00110601	0.760301	5.33256e-10	-0.193273	0.451994	0.991326	3.03021e-14	-0.45278	0.00441066	-1.11735	2.20514e-12	-0.221755	0.200832	-0.664567	0.138031	0.231025	0.470041
AT4G39840	2		Cell wall integrity/stress response component-like protein	1292.34	0.720308	3.31035e-06	1.05184	1.58304e-14	0.402532	0.0557696	1.15306	8.81884e-17	-0.444773	0.00730555	-0.762548	6.29719e-06	-0.343554	0.0706587	-0.317775	0.741251	0.101219	0.817246
AT5G13520	2	LKHA4	Leucine aminopeptidase	1417.07	0.355306	0.00940532	1.35093	2.71557e-33	-0.0352347	0.90117	1.70822	4.9668e-51	-0.429041	0.00155918	-0.819582	3.73407e-09	-0.0717522	0.741524	-0.390541	0.496055	0.357289	0.144056
AT5G15650	2	RGP2	UDP-arabinopyranose mutase 2	5392.33	0.462813	2.51913e-05	0.852131	9.43623e-19	0.276002	0.0610069	0.886003	5.8867e-20	-0.280512	0.0167454	-0.467323	0.000109682	-0.24664	0.0663337	-0.186811	0.811036	0.0338723	0.92138
AT5G48450	2	sks3	SKU5 similar 3	263.876	0.314444	0.0402761	1.16892	4.65995e-23	0.141898	0.590132	1.39906	3.00326e-28	-0.494217	0.00153923	-0.666764	3.3937e-05	-0.264076	0.0942131	-0.172547	0.905102	0.230141	0.458459
AT5G54670	2	KIN14N	Kinesin-like protein	1450.31	0.410378	0.00065233	1.00789	1.05155e-22	0.0978488	0.642037	1.25398	2.16229e-33	-0.417405	0.000618139	-0.729935	6.76573e-09	-0.171323	0.271918	-0.312529	0.596679	0.246082	0.312863
AT5G62500	2	EB1B	Microtubule-associated protein RP/EB family member 1B	363.425	0.45472	0.0166048	0.882951	2.05521e-08	0.452066	0.0716977	1.15531	1.30875e-12	-0.631337	0.000867507	-0.633991	0.00185408	-0.358974	0.101174	-0.00265378	0.99941	0.272363	0.508333
AT2G35150	2	EXL7	EXL7	248.552	0.512782	0.00715637	0.8208	3.06703e-07	0.167967	0.663184	1.83279	1.26612e-24	-1.51371	2.06299e-15	-1.85853	1.93061e-19	-0.501722	0.0150168	-0.344816	0.81267	1.01199	0.0006825
AT4G30020	2	SBT2.6	Subtilisin-like protease SBT2.6	1408.82	0.239232	0.0495059	1.72332	1.26978e-73	-0.0127495	0.966681	2.12864	8.41722e-103	-0.835768	9.42555e-15	-1.08775	5.11696e-20	-0.430455	0.0001737	-0.251982	0.703051	0.405313	0.0350748
AT1G01300	2	APF2	Aspartyl protease family protein 2	2556.06	0.413998	0.00195767	0.634802	3.70435e-08	0.336146	0.0568411	1.32417	1.57549e-30	-0.975467	1.21849e-15	-1.05332	5.92578e-15	-0.286099	0.0729528	-0.0778525	0.958697	0.689368	0.000658531
AT1G29750	2	RKF1	Probable LRR receptor-like serine/threonine-protein kinase RFK1	515.348	0.332019	0.024312	0.888551	1.0588e-13	0.116368	0.651631	1.43157	6.23125e-31	-0.657325	3.01291e-06	-0.872975	5.90966e-09	-0.114302	0.574543	-0.21565	0.846694	0.543023	0.0198704
AT1G68470	2	GT17	Probable xyloglucan galactosyltransferase GT17	492.039	0.574968	0.00315238	1.21648	1.28765e-13	0.212373	0.534514	2.46869	1.41459e-46	-1.28863	7.18709e-12	-1.65123	4.17288e-16	-0.0364262	0.923076	-0.362595	0.786614	1.25221	9.52308e-06
AT1G75290	2		NAD(P)-binding Rossmann-fold superfamily protein	89.5593	0.700669	0.0112925	1.18422	1.93733e-07	0.460344	0.30055	2.26909	7.07725e-21	-0.764733	0.0145021	-1.00506	0.000979766	0.320141	0.314302	-0.240325	0.9382	1.08487	0.0142021
AT2G29690	2	ASA2	Anthranilate synthase alpha subunit 2, chloroplastic	825.248	0.215529	0.0420039	0.612821	5.04589e-13	0.101093	0.548618	0.956135	1.11546e-28	-0.313953	0.00248612	-0.428389	8.22885e-05	0.0293609	0.872545	-0.114436	0.905382	0.343314	0.0416431
AT2G35350	2	PLL1	PLL1	643.442	0.690676	6.46504e-05	1.59454	8.00277e-27	0.347941	0.174987	2.19424	2.58593e-46	-0.779105	1.03606e-05	-1.12184	1.11368e-09	-0.179399	0.459874	-0.342734	0.759298	0.599705	0.0466741
AT2G41800	2		At2g41800/T11A7.10	741.836	0.55714	0.0465939	0.802751	0.000567726	-0.19459	0.696881	2.95833	1.27646e-36	-2.1524	2.55837e-18	-2.90413	2.93796e-26	0.00317769	0.995623	-0.75173	0.547814	2.15558	5.59191e-09
AT2G44830	2		Protein kinase superfamily protein	945.249	0.645565	6.16594e-06	1.43453	5.66454e-31	0.290271	0.175239	2.16333	2.34051e-64	-0.832218	4.94605e-09	-1.18751	3.6689e-15	-0.103418	0.64176	-0.355295	0.638311	0.7288	0.00125914
AT4G23740	2		Probable inactive receptor kinase At4g23740	820.26	0.525931	0.000419766	0.767805	3.26214e-09	0.232865	0.312151	1.33338	7.83586e-24	-0.845899	4.77512e-09	-1.13897	1.99142e-13	-0.280328	0.127903	-0.293066	0.75704	0.565571	0.0250307
AT5G26260	2		F9D12.8 protein	4106.34	1.11356	3.86739e-05	1.60339	1.80735e-11	0.261838	0.566033	3.15065	2.77202e-40	-1.47911	1.08341e-08	-2.33083	5.32761e-17	0.0681569	0.900478	-0.851718	0.436857	1.54727	0.000166755
AT5G48010	2	THAS1	Thalianol synthase	7411.15	1.48639	1.70098e-05	0.727268	0.0232092	0.71218	0.139838	2.10302	7.51788e-12	-1.60109	1.97652e-06	-2.3753	4.95048e-11	-0.225338	0.69777	-0.774212	0.688399	1.37575	0.017991
AT5G64980	2		At5g64980	111.41	0.650034	0.0021636	1.39337	7.39551e-16	-0.0551727	0.923694	2.11924	4.88131e-28	-0.759663	0.0018873	-1.46487	2.59601e-09	-0.0337935	0.925662	-0.705206	0.488554	0.72587	0.0458056
AT1G14670	3	TMN2	Transmembrane 9 superfamily member 2	3098.21	0.223319	0.000280871	0.543198	5.72529e-25	0.132273	0.119632	0.587579	4.23465e-28	-0.20684	0.000978877	-0.297886	6.15167e-06	-0.162459	0.0197756	-0.0910462	0.849163	0.0443806	0.786695
AT1G29900	3	CARB	Carbamoyl-phosphate synthase large chain, chloroplastic	4564.35	0.140114	0.00266147	0.355975	1.31804e-19	0.0297227	0.722972	0.493067	3.51412e-35	-0.247388	1.62484e-08	-0.357779	3.22116e-14	-0.110296	0.0375455	-0.110391	0.632509	0.137092	0.0964419
AT1G33470	3		RNA-binding (RRM/RBD/RNP motifs) family protein	3216.57	0.308204	0.0132374	0.424637	6.03564e-05	0.280295	0.0797825	0.388376	0.000295301	-0.308712	0.0138136	-0.336621	0.0138545	-0.344973	0.011229	-0.027909	0.989426	-0.0362611	0.921771
AT1G41830	3	SKS6	SKS6	2867.56	0.46313	0.0366197	0.562226	0.00264734	0.164319	0.649228	0.973934	1.25896e-07	-1.01649	3.21843e-07	-1.3153	1.22421e-09	-0.604778	0.0107726	-0.29881	0.859008	0.411708	0.338402
AT1G65010	3		Putative WEB family protein At1g65010, chloroplastic	2309.56	0.281304	0.00555795	0.488486	1.42362e-08	0.120163	0.443782	0.7406	1.6415e-17	-0.600554	1.01643e-10	-0.761695	6.3663e-14	-0.34844	0.00116095	-0.161141	0.823425	0.252114	0.182638
AT1G74690	3	IQD31	Protein IQ-DOMAIN 31	2466.84	0.265366	0.000825158	0.567317	6.80724e-17	0.0359462	0.813777	0.774556	2.76378e-29	-0.424708	1.91522e-08	-0.654128	6.97466e-16	-0.217469	0.0148595	-0.22942	0.5069	0.207239	0.165205
AT2G20140	3	RPT2B	RPT2b	1456.33	0.158842	0.0104091	0.551318	4.11358e-28	0.110401	0.206014	0.587172	1.43616e-29	-0.226824	0.000193981	-0.275265	2.1656e-05	-0.190971	0.00211852	-0.0484406	0.941403	0.0358538	0.828176
AT2G46930	3	PAE3	Pectin acetylesterase 3	1117.58	0.304126	0.0015993	0.35384	2.45292e-05	0.159618	0.258877	0.468746	4.12638e-08	-0.365983	0.00013967	-0.51049	4.66515e-07	-0.251077	0.0219509	-0.144507	0.844314	0.114906	0.61449
AT3G26780	3		Phosphoglycerate mutase family protein	1504.16	0.152045	0.0226079	0.346929	1.99454e-10	0.0892609	0.359474	0.352867	3.02779e-10	-0.175898	0.00866127	-0.238683	0.000661508	-0.16996	0.0169064	-0.0627846	0.920611	0.00593812	0.976707
AT3G46880	3		Uncharacterized protein T6H20.90	46.2251	1.48124	0.00118251	0.982502	0.0179261	-0.0120992	0.99432	2.29248	1.35785e-05	-2.52823	9.91172e-06	-4.02157	6.05544e-11	-1.21825	0.0224741	-1.49334	0.60744	1.30998	0.198247
AT3G50530	3	CRK	CDPK-related kinase	1527.83	0.408692	0.00246954	0.589538	4.08238e-07	0.272391	0.141679	0.807487	5.69116e-12	-0.526792	6.40392e-05	-0.663093	2.87382e-06	-0.308843	0.0497114	-0.136301	0.917512	0.217949	0.453789
AT3G54470	3	PYRE-F	Uridine 5'-monophosphate synthase	2271.71	0.231679	0.00215436	0.578476	1.14927e-19	-0.0535727	0.687452	0.543227	6.18814e-17	-0.216833	0.00509501	-0.502084	8.77953e-11	-0.252082	0.0016288	-0.285252	0.25564	-0.0352495	0.870775
AT3G60380	3		Cotton fiber protein	942.479	0.200777	0.0074466	0.527674	8.34701e-18	0.0542588	0.687227	0.652574	1.95152e-24	-0.301905	4.48009e-05	-0.448423	6.92457e-09	-0.177005	0.0275655	-0.146518	0.753978	0.1249	0.420649
AT3G61650	3	TUBG1	Tubulin gamma-1 chain	711.302	0.233235	0.0141944	0.510487	6.87449e-11	0.0351517	0.84981	0.558586	6.45918e-12	-0.290913	0.00247691	-0.488996	6.58097e-07	-0.242814	0.0168341	-0.198083	0.705292	0.0480989	0.853644
AT4G14960	3	TUBA6	Tubulin alpha chain	12247.5	0.249366	0.00472908	0.395111	1.6789e-07	0.0904434	0.515727	0.387419	3.37913e-07	-0.263762	0.00262032	-0.422685	3.89883e-06	-0.271453	0.00470004	-0.158923	0.774849	-0.0076911	0.977714
AT5G08690	3		ATP synthase subunit beta-2, mitochondrial	11387.2	0.129859	0.0294526	0.300962	8.75668e-10	0.00554364	0.969138	0.303733	7.89072e-10	-0.171519	0.0028391	-0.295835	6.68114e-07	-0.168749	0.00767971	-0.124316	0.688558	0.00277036	0.987669
AT5G17630	3	XPT	Xylulose 5-phosphate/phosphate translocator, chloroplastic	1016.92	0.308744	0.00993356	0.895466	1.06176e-19	0.142786	0.434855	0.85087	3.13812e-17	-0.272505	0.0294263	-0.438462	0.000595019	-0.317101	0.0133779	-0.165957	0.859832	-0.0445955	0.89839
AT5G19780	3	TUBA3	Tubulin alpha chain	5802.57	0.183885	0.0161796	0.427164	1.87738e-11	0.0899897	0.429128	0.443241	4.70951e-12	-0.237399	0.00136408	-0.331294	2.58837e-05	-0.221322	0.00697841	-0.093895	0.882564	0.0160769	0.945016
AT5G26667	3	PYR6	UMP-CMP kinase	2236.65	0.287004	0.00859093	0.422621	5.43082e-06	0.187771	0.213389	0.523231	2.20441e-08	-0.368577	0.000521391	-0.46781	4.10212e-05	-0.267967	0.0292228	-0.0992328	0.926693	0.10061	0.703499
AT5G65810	3	CGR3	Probable pectin methylesterase CGR3	787.845	0.448593	0.000139413	0.34572	0.00111212	0.25196	0.132337	0.392428	0.000329349	-0.454015	0.000159712	-0.650648	2.29071e-07	-0.407307	0.0017941	-0.196633	0.820741	0.0467077	0.89839
AT1G04160	3	XI-B	Myosin-8	502.168	0.606332	0.000200987	0.961422	1.1149e-11	0.305491	0.20164	1.36675	2.52945e-21	-0.466932	0.00777307	-0.767773	1.4173e-05	-0.061602	0.831427	-0.300841	0.786407	0.40533	0.200069
AT1G04430	3		Probable methyltransferase PMT8	2711.05	0.459342	8.99653e-05	0.29917	0.00505027	0.271708	0.0879647	0.352137	0.000977536	-0.290954	0.0202077	-0.478587	0.000204634	-0.237987	0.104507	-0.187633	0.826912	0.0529673	0.880316
AT1G08280	3	GALT29A	Beta-1,6-galactosyltransferase GALT29A	327.334	0.531512	0.000170259	0.413062	0.00117148	0.170578	0.481133	0.699026	1.00096e-07	-0.498515	0.000974844	-0.859449	1.6413e-08	-0.212551	0.251955	-0.360934	0.615482	0.285964	0.341909
AT1G31850	3		Probable methyltransferase PMT20	3169.2	0.323857	0.0106708	0.342171	0.00178548	0.102823	0.620457	0.510523	2.49975e-06	-0.321761	0.0118748	-0.542794	3.83431e-05	-0.153408	0.363645	-0.221034	0.785265	0.168352	0.550865
AT1G55690	3	SFH13	Phosphatidylinositol/phosphatidylcholine transfer protein SFH13	1377.57	0.24002	0.0372835	0.319722	0.000922217	0.259221	0.0742298	0.477341	7.04087e-07	-0.263534	0.0225082	-0.244334	0.0566419	-0.105916	0.503634	0.0192005	0.991708	0.157619	0.522145
AT1G67930	3		Golgi transport complex protein-like protein	985.546	0.243325	0.00715637	0.504972	2.00367e-11	-0.00112244	0.995925	0.555359	5.73864e-13	-0.214436	0.0237301	-0.458883	1.04472e-06	-0.164048	0.122214	-0.244448	0.552042	0.0503873	0.838404
AT1G76790	3	IGMT5	Indole glucosinolate O-methyltransferase 5	5887.18	0.689098	0.00933325	0.511565	0.0289539	0.242694	0.566404	0.966144	2.15246e-05	-0.84548	0.00100801	-1.29188	1.94441e-06	-0.390901	0.245655	-0.446405	0.80021	0.454579	0.40322
AT2G26110	3		At2g26110	1052.02	0.37788	0.0175568	0.481455	0.000369922	0.133859	0.605461	0.496658	0.00029218	-0.334104	0.0432463	-0.578126	0.000567847	-0.318901	0.086434	-0.244021	0.826611	0.0152029	0.97526
AT3G03900	3	APK3	Adenylyl-sulfate kinase 3	190.395	0.35013	0.0307217	0.301622	0.0308174	0.348001	0.118572	0.650271	5.71472e-06	-0.486242	0.00374579	-0.488371	0.00524312	-0.137594	0.540784	-0.00212853	0.99941	0.348648	0.265566
AT3G14890	3	ZDP	Polynucleotide 3'-phosphatase ZDP	1012.37	0.605344	8.72502e-06	0.586691	1.50836e-06	0.0379787	0.900004	0.990252	1.05492e-15	-0.724316	7.47045e-08	-1.29168	1.19175e-19	-0.320754	0.0514849	-0.567366	0.200296	0.403562	0.114935
AT3G17780	3		B-cell receptor-associated-like protein	636.155	0.230136	0.0248806	0.373933	1.06169e-05	0.111911	0.485986	0.540654	4.26849e-10	-0.262986	0.0118927	-0.381211	0.000413801	-0.0962649	0.486773	-0.118226	0.891438	0.166721	0.426181
AT3G25500	3	FH1	Formin-like protein	1992.13	0.288578	0.00448796	0.236089	0.00839435	0.0418394	0.826878	0.47344	7.75693e-08	-0.389814	7.30609e-05	-0.636553	7.3218e-10	-0.152464	0.239753	-0.246738	0.609198	0.237351	0.220353
AT3G55620	3	EIF6-2	Eukaryotic translation initiation factor 6-2	2315.88	0.169811	0.0101985	0.277881	5.98093e-07	0.147235	0.0875135	0.296214	1.54557e-07	-0.141822	0.0407866	-0.164398	0.0261872	-0.123489	0.114552	-0.0225756	0.980813	0.0183329	0.926126
AT4G12650	3	TMN12	Transmembrane 9 superfamily member	4313.04	0.188631	0.0115774	0.275032	1.43107e-05	0.123539	0.230247	0.312453	9.42432e-07	-0.197649	0.00824605	-0.262741	0.000936776	-0.160228	0.064104	-0.0650922	0.932454	0.0374212	0.855453
AT4G22910	3	FZR2	FZR2	289.818	0.336068	0.035031	0.507791	0.000114675	0.397502	0.0508473	0.63192	3.86987e-06	-0.386493	0.0189276	-0.325059	0.0692899	-0.262363	0.157166	0.0614339	0.976179	0.124129	0.751641
AT4G26510	3	UKL4	Uridine kinase-like protein 4	428.921	0.257995	0.0106309	0.49662	2.07828e-09	0.172661	0.238363	0.56878	6.58885e-11	-0.277415	0.00892317	-0.362748	0.00083242	-0.205254	0.0640272	-0.0853338	0.937923	0.0721603	0.780693
AT4G27180	3	KIN14M	Kinesin-like protein KIN-14M	2926.85	0.351591	0.000127029	0.375228	3.99128e-06	0.0695682	0.667487	0.449129	3.82828e-08	-0.240754	0.0132066	-0.522776	7.13989e-08	-0.166853	0.152131	-0.282022	0.463544	0.0739008	0.759133
AT5G08300	3		Succinate--CoA ligase	2733.42	0.178459	0.0140122	0.349906	8.03643e-09	0.0939918	0.381176	0.437321	9.28644e-13	-0.24023	0.000660578	-0.324697	1.49996e-05	-0.152815	0.0669275	-0.0844674	0.889683	0.087415	0.594667
AT5G13000	3	CALS3	Callose synthase 3	5079.97	0.323523	5.76805e-05	0.91617	1.24075e-39	0.192305	0.0767026	0.923615	9.31706e-40	-0.176072	0.0454456	-0.30729	0.000574677	-0.168627	0.0870176	-0.131218	0.823497	0.0074456	0.976937
AT5G19990	3	RPT6A	26S proteasome regulatory subunit 8 homolog A	2929.22	0.178838	0.00419828	0.15727	0.00411627	0.0615179	0.541982	0.21351	9.74385e-05	-0.155856	0.0158191	-0.273177	3.33902e-05	-0.0996162	0.205239	-0.11732	0.758574	0.0562402	0.716141
AT5G40150	3	PER63	Peroxidase 63	201.666	0.549707	0.0160936	0.962483	3.75953e-07	0.0844436	0.859109	1.55551	6.05197e-15	-0.842439	0.000284078	-1.3077	5.80636e-08	-0.249412	0.397108	-0.465263	0.737016	0.593027	0.155605
AT5G42030	3	ABIL4	ABL interactor-like protein 4	839.9	0.331798	0.00875027	0.375531	0.000557917	-0.0924217	0.673226	0.540429	7.47888e-07	-0.301144	0.0218212	-0.725363	2.20818e-08	-0.136247	0.431562	-0.424219	0.353595	0.164897	0.563361
AT5G43010	3	RPT4A	26S proteasome regulatory subunit 10B homolog A	1735.75	0.14583	0.0246098	0.463043	8.32187e-19	0.0585048	0.57344	0.508836	1.34885e-21	-0.149612	0.0238683	-0.236937	0.000484997	-0.103818	0.169055	-0.0873249	0.862513	0.0457934	0.776809
AT5G51050	3		Mitochondrial substrate carrier family protein	315.945	0.33422	0.00737278	0.253588	0.0212174	0.229654	0.203164	0.497024	9.23567e-06	-0.371592	0.00456272	-0.476158	0.000388552	-0.128156	0.457654	-0.104566	0.9382	0.243436	0.339508
AT5G65640	3	BHLH93	Transcription factor bHLH93	1654.71	0.855045	2.43804e-05	0.571903	0.00193621	0.527646	0.0513352	0.762507	3.36208e-05	-0.5869	0.00586959	-0.9143	3.59438e-05	-0.396296	0.123754	-0.327399	0.826741	0.190604	0.714789
AT1G76160	3	sks5	Sks5	4486.65	0.376311	0.00733637	0.368882	0.00250083	0.343941	0.0556442	0.916254	1.47142e-14	-0.908584	4.62718e-13	-0.940954	1.82534e-11	-0.361211	0.022176	-0.0323699	0.989088	0.547372	0.0145635
AT1G15760	3		At1g15760	159.288	0.774223	0.000140436	0.903157	4.08731e-07	0.0192321	0.977346	2.06878	1.19204e-23	-1.51445	1.59549e-11	-2.26944	5.90138e-21	-0.348828	0.163468	-0.754991	0.429764	1.16562	0.000545964
AT2G39020	3		Probable acetyltransferase NATA1-like	861.861	0.208617	0.00622138	0.460732	2.36609e-13	0.0229304	0.889281	0.739985	1.2127e-29	-0.36836	6.87817e-07	-0.554046	1.64429e-12	-0.0891069	0.355423	-0.185686	0.621882	0.279253	0.0241205
AT3G49680	3	BCAT3	Branched-chain-amino-acid aminotransferase 3, chloroplastic	2071.96	0.309979	0.000349302	0.190781	0.0155866	0.156649	0.213476	0.656225	1.12465e-17	-0.509863	6.11706e-10	-0.663193	1.14e-13	-0.0444198	0.764429	-0.15333	0.800625	0.465443	0.000463027
AT5G42720	3		Glycosyl hydrolase family 17 protein	620.103	0.440427	0.030077	0.361866	0.0396076	-0.0182402	0.971216	1.18818	5.35193e-12	-1.13531	6.91032e-10	-1.59398	1.68717e-15	-0.308994	0.212811	-0.458667	0.652339	0.826317	0.00885925
AT5G50150	3		AT5g50150/MPF21_17	851.934	0.322976	0.017562	0.958315	6.7809e-18	-0.0284415	0.926775	1.59295	6.60005e-44	-0.796958	2.21648e-10	-1.14838	3.73426e-17	-0.162322	0.3479	-0.351418	0.590285	0.634637	0.00178933

## Sheet: WT_CLE2.vs.WT_Ctrl(wec)
Gene_id	Gene_name	baseMean	log2FoldChange	lfcSE	stat	pvalue	padj	Gene_type	Gene_description
AT4G30020	SBT2.6	1408.82	0.239232	0.0960098	2.49175	0.0127116	0.0495059	protein_coding	Subtilisin-like protease SBT2.6 [Source:UniProtKB/Swiss-Prot;Acc:Q9SZV5]
AT2G41800		741.836	0.55714	0.221157	2.51921	0.011762	0.0465939	protein_coding	At2g41800/T11A7.10 [Source:UniProtKB/TrEMBL;Acc:O22940]
AT5G21482	CKX7	132.461	0.593098	0.234449	2.52975	0.0114144	0.0455635	protein_coding	Cytokinin dehydrogenase 7 [Source:UniProtKB/Swiss-Prot;Acc:Q9FUJ1]
AT4G30980	LRL2	499.82	0.499245	0.194983	2.56045	0.0104536	0.042607	protein_coding	LJRHL1-like 2 [Source:TAIR;Acc:AT4G30980]
AT2G29690	ASA2	825.248	0.215529	0.0839568	2.56715	0.0102539	0.0420039	protein_coding	Anthranilate synthase alpha subunit 2, chloroplastic [Source:UniProtKB/Swiss-Prot;Acc:P32069]
AT2G31270	CDT1A	485.24	0.427291	0.16618	2.57125	0.0101332	0.0416523	protein_coding	CDT1-like protein a, chloroplastic [Source:UniProtKB/Swiss-Prot;Acc:Q9SJW9]
AT1G80280		764.512	0.31143	0.12087	2.57656	0.0099788	0.0411425	protein_coding	Alpha/beta-Hydrolases superfamily protein [Source:UniProtKB/TrEMBL;Acc:Q9C976]
AT5G48450	sks3	263.876	0.314444	0.121593	2.58604	0.0097087	0.0402761	protein_coding	SKU5 similar 3 [Source:UniProtKB/TrEMBL;Acc:F4K1P9]
AT3G20330	PYRB	942.247	0.203872	0.0780665	2.61151	0.00901422	0.0381013	protein_coding	Aspartate carbamoyltransferase, chloroplastic [Source:UniProtKB/Swiss-Prot;Acc:P49077]
AT3G06890		77.8278	0.51054	0.19518	2.61574	0.00890338	0.0377191	protein_coding	At3g06890 [Source:UniProtKB/TrEMBL;Acc:Q9M910]
AT1G55690	SFH13	1377.57	0.24002	0.0915587	2.62149	0.00875467	0.0372835	protein_coding	Phosphatidylinositol/phosphatidylcholine transfer protein SFH13 [Source:UniProtKB/Swiss-Prot;Acc:Q501H5]
AT1G41830	SKS6	2867.56	0.46313	0.176165	2.62895	0.00856486	0.0366197	protein_coding	SKS6 [Source:UniProtKB/TrEMBL;Acc:A0A178W7S3]
AT3G06140	LUL4	216.555	0.4866	0.184332	2.6398	0.0082954	0.0357553	protein_coding	Probable E3 ubiquitin-protein ligase LUL4 [Source:UniProtKB/Swiss-Prot;Acc:Q8LA32]
AT4G22910	FZR2	289.818	0.336068	0.126867	2.64898	0.00807347	0.035031	protein_coding	FZR2 [Source:UniProtKB/TrEMBL;Acc:A0A178V5I2]
AT4G02330	PME41	294.719	0.787879	0.294513	2.67519	0.00746865	0.0330541	protein_coding	Probable pectinesterase/pectinesterase inhibitor 41 [Source:UniProtKB/Swiss-Prot;Acc:Q8RXK7]
AT1G71830	SERK1	734.892	0.269366	0.100532	2.67939	0.00737569	0.0327425	protein_coding	SERK1 [Source:UniProtKB/TrEMBL;Acc:A0A178W829]
AT1G53230	TCP3	111.347	0.488176	0.180951	2.69783	0.00697926	0.031527	protein_coding	TCP3 [Source:UniProtKB/TrEMBL;Acc:A0A178WDV9]
AT1G77550		1113.61	0.204204	0.0756743	2.69846	0.00696618	0.0314818	protein_coding	At1g77550 [Source:UniProtKB/TrEMBL;Acc:Q6IDC7]
AT3G03900	APK3	190.395	0.35013	0.129257	2.70879	0.00675291	0.0307217	protein_coding	Adenylyl-sulfate kinase 3 [Source:UniProtKB/Swiss-Prot;Acc:Q9SRW7]
AT5G42720		620.103	0.440427	0.162023	2.71829	0.00656203	0.030077	protein_coding	Glycosyl hydrolase family 17 protein [Source:UniProtKB/TrEMBL;Acc:Q8VY12]
AT5G08690		11387.2	0.129859	0.0476234	2.72679	0.00639536	0.0294526	protein_coding	ATP synthase subunit beta-2, mitochondrial [Source:UniProtKB/Swiss-Prot;Acc:P83484]
AT3G16050	PDX12	452.135	0.52833	0.190684	2.77071	0.0055934	0.0265353	protein_coding	Pyridoxal 5'-phosphate synthase-like subunit PDX1.2 [Source:UniProtKB/Swiss-Prot;Acc:Q9ZNR6]
AT5G07800		546.709	0.45528	0.163079	2.79177	0.00524203	0.0252398	protein_coding	Flavin-containing monooxygenase [Source:UniProtKB/TrEMBL;Acc:A0A178UJX2]
AT3G17780		636.155	0.230136	0.082261	2.79763	0.00514784	0.0248806	protein_coding	B-cell receptor-associated-like protein [Source:UniProtKB/TrEMBL;Acc:Q9LSH0]
AT5G43010	RPT4A	1735.75	0.14583	0.0520403	2.80224	0.00507486	0.0246098	protein_coding	26S proteasome regulatory subunit 10B homolog A [Source:UniProtKB/Swiss-Prot;Acc:Q9SEI3]
AT1G29750	RKF1	515.348	0.332019	0.118293	2.80676	0.00500431	0.024312	protein_coding	Probable LRR receptor-like serine/threonine-protein kinase RFK1 [Source:UniProtKB/Swiss-Prot;Acc:Q9FXF2]
AT1G53520	FAP3	103.632	0.664222	0.236369	2.8101	0.00495256	0.0241204	protein_coding	Fatty-acid-binding protein 3, chloroplastic [Source:UniProtKB/Swiss-Prot;Acc:Q9C8L2]
AT2G05810		267.23	0.489817	0.17411	2.81326	0.00490414	0.0239535	protein_coding	ARM repeat superfamily protein [Source:UniProtKB/TrEMBL;Acc:Q8S8G1]
AT3G26780		1504.16	0.152045	0.0535836	2.83754	0.00454628	0.0226079	protein_coding	Phosphoglycerate mutase family protein [Source:UniProtKB/TrEMBL;Acc:Q9LW33]
AT1G11545	XTH8	268.604	0.960047	0.33725	2.8467	0.00441755	0.022065	protein_coding	Xyloglucan endotransglucosylase/hydrolase [Source:UniProtKB/TrEMBL;Acc:A0A178W0W2]
AT1G28390		381.406	0.514081	0.179956	2.8567	0.00428071	0.021535	protein_coding	Protein kinase superfamily protein [Source:UniProtKB/TrEMBL;Acc:F4HWL9]
AT3G06145		56.5049	0.703092	0.241305	2.91371	0.0035716	0.0186273	protein_coding	Putative RING zinc finger protein [Source:UniProtKB/TrEMBL;Acc:Q56XV3]
AT2G33570	GALS1	388.538	0.428371	0.146929	2.91551	0.00355112	0.0185422	protein_coding	Galactan beta-1,4-galactosyltransferase GALS1 [Source:UniProtKB/Swiss-Prot;Acc:O22807]
AT5G50150		851.934	0.322976	0.10997	2.93695	0.00331459	0.017562	protein_coding	AT5g50150/MPF21_17 [Source:UniProtKB/TrEMBL;Acc:Q9FG96]
AT2G26110		1052.02	0.37788	0.128653	2.9372	0.00331188	0.0175568	protein_coding	At2g26110 [Source:UniProtKB/TrEMBL;Acc:O80986]
AT2G39700	EXPA4	7484.29	0.563092	0.191274	2.94391	0.00324096	0.017271	protein_coding	Expansin-A4 [Source:UniProtKB/Swiss-Prot;Acc:O48818]
AT5G23400		508.147	0.492765	0.167206	2.94706	0.00320813	0.0171365	protein_coding	Disease resistance protein-like [Source:UniProtKB/TrEMBL;Acc:Q9FHL8]
AT5G62500	EB1B	363.425	0.45472	0.153636	2.95972	0.00307917	0.0166048	protein_coding	Microtubule-associated protein RP/EB family member 1B [Source:UniProtKB/Swiss-Prot;Acc:Q9FJJ5]
AT5G19780	TUBA3	5802.57	0.183885	0.0619141	2.97	0.00297803	0.0161796	protein_coding	Tubulin alpha chain [Source:UniProtKB/TrEMBL;Acc:A0A178UTQ9]
AT5G40150	PER63	201.666	0.549707	0.184962	2.972	0.00295864	0.0160936	protein_coding	Peroxidase 63 [Source:UniProtKB/Swiss-Prot;Acc:Q9FL16]
AT1G69870	NPF2.13	106.843	0.578638	0.193681	2.98758	0.00281192	0.0155011	protein_coding	Protein NRT1/ PTR FAMILY 2.13 [Source:UniProtKB/Swiss-Prot;Acc:Q8RX77]
AT1G64625	BHLH157	208.918	0.8093	0.269381	3.0043	0.00266194	0.014815	protein_coding	Transcription factor bHLH157 [Source:UniProtKB/Swiss-Prot;Acc:Q7XJU0]
AT2G33850		484.845	0.61885	0.205223	3.01551	0.00256551	0.0143606	protein_coding	E6-like protein [Source:UniProtKB/TrEMBL;Acc:P93019]
AT3G61650	TUBG1	711.302	0.233235	0.0772226	3.0203	0.00252528	0.0141944	protein_coding	Tubulin gamma-1 chain [Source:UniProtKB/Swiss-Prot;Acc:P38557]
AT5G08300		2733.42	0.178459	0.058989	3.0253	0.0024839	0.0140122	protein_coding	Succinate--CoA ligase [ADP-forming] subunit alpha, mitochondrial [Source:UniProtKB/TrEMBL;Acc:A0A178U834]
AT1G33470		3216.57	0.308204	0.10115	3.047	0.00231137	0.0132374	protein_coding	RNA-binding (RRM/RBD/RNP motifs) family protein [Source:UniProtKB/TrEMBL;Acc:Q67YS0]
AT2G28140		132.08	0.695148	0.227177	3.05995	0.00221376	0.0128011	protein_coding	Enabled-like protein (DUF1635) [Source:UniProtKB/TrEMBL;Acc:Q9ZUV6]
AT1G31320	LBD4	455.646	1.08996	0.353776	3.08094	0.0020635	0.0121909	protein_coding	LOB domain-containing protein 4 [Source:UniProtKB/Swiss-Prot;Acc:Q9SHE9]
AT2G34490	CYP710A2	152.842	0.816249	0.264699	3.08369	0.00204454	0.0121157	protein_coding	Cytochrome P450 710A2 [Source:UniProtKB/Swiss-Prot;Acc:O64698]
AT3G57610	PURA	2104.4	0.146675	0.0474091	3.09382	0.001976	0.0118095	protein_coding	Adenylosuccinate synthetase, chloroplastic [Source:UniProtKB/Swiss-Prot;Acc:Q96529]
AT3G09820	ADK1	9548.44	0.359572	0.116142	3.09596	0.00196174	0.0117485	protein_coding	Adenosine kinase 1 [Source:UniProtKB/Swiss-Prot;Acc:Q9SF85]
AT4G12650	TMN12	4313.04	0.188631	0.0608038	3.1023	0.00192025	0.0115774	protein_coding	Transmembrane 9 superfamily member [Source:UniProtKB/TrEMBL;Acc:A0A178UTX6]
AT1G75290		89.5593	0.700669	0.225178	3.11163	0.00186059	0.0112925	protein_coding	NAD(P)-binding Rossmann-fold superfamily protein [Source:TAIR;Acc:AT1G75290]
AT1G31850		3169.2	0.323857	0.103405	3.13193	0.00173661	0.0106708	protein_coding	Probable methyltransferase PMT20 [Source:UniProtKB/Swiss-Prot;Acc:Q9C6S7]
AT4G26510	UKL4	428.921	0.257995	0.0823234	3.13392	0.00172489	0.0106309	protein_coding	Uridine kinase-like protein 4 [Source:UniProtKB/Swiss-Prot;Acc:O65583]
AT2G20140	RPT2B	1456.33	0.158842	0.0505651	3.14133	0.00168183	0.0104091	protein_coding	RPT2b [Source:UniProtKB/TrEMBL;Acc:A0A178VM16]
AT3G55620	EIF6-2	2315.88	0.169811	0.0539218	3.1492	0.00163716	0.0101985	protein_coding	Eukaryotic translation initiation factor 6-2 [Source:UniProtKB/Swiss-Prot;Acc:Q9M060]
AT5G17630	XPT	1016.92	0.308744	0.0977082	3.15985	0.00157849	0.00993356	protein_coding	Xylulose 5-phosphate/phosphate translocator, chloroplastic [Source:UniProtKB/Swiss-Prot;Acc:Q9LF61]
AT5G13520	LKHA4	1417.07	0.355306	0.111713	3.18054	0.00147001	0.00940532	protein_coding	Leucine aminopeptidase [Source:UniProtKB/Swiss-Prot;Acc:Q9FY49]
AT1G76790	IGMT5	5887.18	0.689098	0.216441	3.18377	0.0014537	0.00933325	protein_coding	Indole glucosinolate O-methyltransferase 5 [Source:UniProtKB/Swiss-Prot;Acc:Q9SRD4]
AT2G19170	SBT2.5	374.231	0.371427	0.115955	3.2032	0.00135908	0.00883409	protein_coding	Subtilisin-like protease SBT2.5 [Source:UniProtKB/Swiss-Prot;Acc:O64481]
AT4G22930	PYR4	973.94	0.208857	0.0652052	3.20307	0.00135973	0.00883409	protein_coding	PYR4 [Source:UniProtKB/TrEMBL;Acc:A0A178V399]
AT2G34300		2279.13	0.233805	0.0729526	3.20488	0.00135118	0.00879459	protein_coding	Probable methyltransferase PMT25 [Source:UniProtKB/Swiss-Prot;Acc:Q0WT31]
AT5G42030	ABIL4	839.9	0.331798	0.103464	3.20689	0.00134179	0.00875027	protein_coding	ABL interactor-like protein 4 [Source:TAIR;Acc:AT5G42030]
AT5G26667	PYR6	2236.65	0.287004	0.0892974	3.21402	0.0013089	0.00859093	protein_coding	UMP-CMP kinase [Source:UniProtKB/TrEMBL;Acc:A0A178UDQ9]
AT3G60380		942.479	0.200777	0.061447	3.26749	0.00108506	0.0074466	protein_coding	Cotton fiber protein [Source:UniProtKB/TrEMBL;Acc:Q9M221]
AT5G51050		315.945	0.33422	0.102163	3.27144	0.00107003	0.00737278	protein_coding	Mitochondrial substrate carrier family protein [Source:TAIR;Acc:AT5G51050]
AT1G76160	sks5	4486.65	0.376311	0.114956	3.27353	0.00106214	0.00733637	protein_coding	Sks5 [Source:UniProtKB/TrEMBL;Acc:A0A178WJJ9]
AT1G77110	PIN6	92.9423	1.10549	0.3372	3.27845	0.0010438	0.00725165	protein_coding	Auxin efflux carrier component [Source:UniProtKB/TrEMBL;Acc:A0A178W8W8]
AT3G46940	DUT1	480.457	0.451154	0.137564	3.2796	0.00103954	0.00723686	protein_coding	dUTP-PYROPHOSPHATASE-LIKE 1 [Source:UniProtKB/TrEMBL;Acc:A0A1I9LM85]
AT2G35150	EXL7	248.552	0.512782	0.156159	3.28372	0.00102445	0.00715637	protein_coding	EXL7 [Source:UniProtKB/TrEMBL;Acc:A0A178VYH7]
AT1G67930		985.546	0.243325	0.0740986	3.28381	0.00102415	0.00715637	protein_coding	Golgi transport complex protein-like protein [Source:UniProtKB/TrEMBL;Acc:Q9C9V9]
AT5G61130	PDCB1	870.133	0.265773	0.0805411	3.29984	0.000967394	0.00684011	protein_coding	PDCB1 [Source:UniProtKB/TrEMBL;Acc:A0A178URD1]
AT4G27595		841.602	0.444764	0.134541	3.30577	0.000947142	0.00671796	protein_coding	Plant protein of unknown function (DUF827) [Source:TAIR;Acc:AT4G27595]
AT3G55010	PUR5	1170.64	0.287005	0.0867768	3.30739	0.000941698	0.00668402	protein_coding	Phosphoribosylformylglycinamidine cyclo-ligase, chloroplastic [Source:UniProtKB/Swiss-Prot;Acc:Q05728]
AT2G39020		861.861	0.208617	0.0626046	3.33229	0.000861346	0.00622138	protein_coding	Probable acetyltransferase NATA1-like [Source:UniProtKB/Swiss-Prot;Acc:Q9ZV06]
AT2G43800	FH2	948.323	0.321316	0.0962301	3.33903	0.000840702	0.00609929	protein_coding	Formin-like protein [Source:UniProtKB/TrEMBL;Acc:A0A178VS83]
AT1G32860		231.287	0.530741	0.157489	3.37002	0.000751633	0.00557454	protein_coding	Glucan endo-1,3-beta-glucosidase 11 [Source:UniProtKB/Swiss-Prot;Acc:Q8L868]
AT1G65010		2309.56	0.281304	0.0834448	3.37114	0.000748575	0.00555795	protein_coding	Putative WEB family protein At1g65010, chloroplastic [Source:UniProtKB/Swiss-Prot;Acc:F4I8B9]
AT4G14960	TUBA6	12247.5	0.249366	0.0727881	3.42592	0.000612727	0.00472908	protein_coding	Tubulin alpha chain [Source:UniProtKB/TrEMBL;Acc:A0A178UXP7]
AT3G25500	FH1	1992.13	0.288578	0.0838032	3.44352	0.000574196	0.00448796	protein_coding	Formin-like protein [Source:UniProtKB/TrEMBL;Acc:A0A178VBY1]
AT5G19990	RPT6A	2929.22	0.178838	0.0515955	3.46616	0.000527945	0.00419828	protein_coding	26S proteasome regulatory subunit 8 homolog A [Source:UniProtKB/Swiss-Prot;Acc:Q9C5U3]
AT1G68470	GT17	492.039	0.574968	0.161429	3.56174	0.000368403	0.00315238	protein_coding	Probable xyloglucan galactosyltransferase GT17 [Source:UniProtKB/Swiss-Prot;Acc:Q9CA34]
AT3G63440	CKX6	178.63	0.759387	0.211862	3.58434	0.000337932	0.00293742	protein_coding	Cytokinin dehydrogenase 6 [Source:UniProtKB/Swiss-Prot;Acc:Q9LY71]
AT3G29360	UGD2	3726.39	0.387459	0.107644	3.59945	0.000318886	0.002797	protein_coding	UDP-glucose 6-dehydrogenase 2 [Source:UniProtKB/Swiss-Prot;Acc:Q9LIA8]
AT1G29900	CARB	4564.35	0.140114	0.0387608	3.61482	0.000300552	0.00266147	protein_coding	Carbamoyl-phosphate synthase large chain, chloroplastic [Source:UniProtKB/Swiss-Prot;Acc:Q42601]
AT1G33440	NPF4.4	176.181	0.695047	0.192218	3.61592	0.000299278	0.00265397	protein_coding	Protein NRT1/ PTR FAMILY 4.4 [Source:UniProtKB/Swiss-Prot;Acc:Q56XQ6]
AT3G50530	CRK	1527.83	0.408692	0.112277	3.64004	0.000272597	0.00246954	protein_coding	CDPK-related kinase [Source:TAIR;Acc:AT3G50530]
AT5G23820	ML3	2114.46	0.700058	0.190154	3.68154	0.000231827	0.0021682	protein_coding	MD-2-related lipid-recognition protein 3 [Source:UniProtKB/Swiss-Prot;Acc:Q9FF98]
AT5G64980		111.41	0.650034	0.176529	3.6823	0.000231136	0.0021636	protein_coding	At5g64980 [Source:UniProtKB/TrEMBL;Acc:Q9LV80]
AT3G54470	PYRE-F	2271.71	0.231679	0.0628939	3.68365	0.000229922	0.00215436	protein_coding	Uridine 5'-monophosphate synthase [Source:UniProtKB/Swiss-Prot;Acc:Q42586]
AT3G09070	OPS	1204.81	0.436632	0.118364	3.68888	0.000225242	0.00212028	protein_coding	UPF0503 protein At3g09070, chloroplastic [Source:UniProtKB/Swiss-Prot;Acc:Q9SS80]
AT1G01300	APF2	2556.06	0.413998	0.111477	3.71375	0.000204209	0.00195767	protein_coding	Aspartyl protease family protein 2 [Source:UniProtKB/Swiss-Prot;Acc:Q9LNJ3]
AT2G47010		108.294	1.0443	0.278069	3.75555	0.000172964	0.00170895	protein_coding	At2g47010/F14M4.16 [Source:UniProtKB/TrEMBL;Acc:Q944A3]
AT2G46930	PAE3	1117.58	0.304126	0.0805332	3.7764	0.000159111	0.0015993	protein_coding	Pectin acetylesterase 3 [Source:UniProtKB/Swiss-Prot;Acc:O80731]
AT4G32880	ATHB-8	1895.18	0.391609	0.101927	3.84206	0.000122004	0.001294	protein_coding	Homeobox-leucine zipper protein ATHB-8 [Source:UniProtKB/Swiss-Prot;Acc:Q39123]
AT3G46880		46.2251	1.48124	0.38278	3.86969	0.000108972	0.00118251	protein_coding	Uncharacterized protein T6H20.90 [Source:UniProtKB/TrEMBL;Acc:Q9STG0]
AT4G36470		219.494	0.471294	0.121142	3.89042	0.000100071	0.00110601	protein_coding	At4g36470 [Source:UniProtKB/TrEMBL;Acc:O23234]
AT2G32920	PDIL2-3	1569.51	0.252196	0.0641508	3.9313	8.44868e-05	0.000964736	protein_coding	Protein disulfide-isomerase 2-3 [Source:UniProtKB/Swiss-Prot;Acc:O48773]
AT1G64650		1507.15	0.310241	0.0781605	3.96928	7.20886e-05	0.000849918	protein_coding	At1g64650 [Source:UniProtKB/TrEMBL;Acc:Q6NLR2]
AT1G74690	IQD31	2466.84	0.265366	0.0667087	3.97799	6.95011e-05	0.000825158	protein_coding	Protein IQ-DOMAIN 31 [Source:UniProtKB/Swiss-Prot;Acc:Q8L4D8]
AT2G40130	SMXL8	342.439	0.76546	0.191427	3.99871	6.36898e-05	0.000768287	protein_coding	Protein SMAX1-LIKE 8 [Source:UniProtKB/Swiss-Prot;Acc:F4IGZ2]
AT5G54670	KIN14N	1450.31	0.410378	0.101428	4.04599	5.21019e-05	0.00065233	protein_coding	Kinesin-like protein [Source:UniProtKB/TrEMBL;Acc:A0A178UTF4]
AT1G61580	ARP2	1016.45	0.53786	0.132131	4.07066	4.68795e-05	0.000596686	protein_coding	60S ribosomal protein L3-2 [Source:UniProtKB/Swiss-Prot;Acc:P22738]
AT4G24340		262.49	0.835696	0.202245	4.1321	3.59463e-05	0.000484227	protein_coding	At4g24340 [Source:UniProtKB/TrEMBL;Acc:Q8GW53]
AT1G17360		1028.78	0.404284	0.0978271	4.13263	3.58634e-05	0.00048343	protein_coding	F28G4.18 protein [Source:UniProtKB/TrEMBL;Acc:Q9LQI8]
AT4G23740		820.26	0.525931	0.126028	4.17312	3.00453e-05	0.000419766	protein_coding	Probable inactive receptor kinase At4g23740 [Source:UniProtKB/Swiss-Prot;Acc:Q9SUQ3]
AT3G49680	BCAT3	2071.96	0.309979	0.0733436	4.2264	2.37465e-05	0.000349302	protein_coding	Branched-chain-amino-acid aminotransferase 3, chloroplastic [Source:UniProtKB/Swiss-Prot;Acc:Q9M401]
AT5G01890	PXC2	1442.82	0.586978	0.137082	4.28195	1.85259e-05	0.000285751	protein_coding	Leucine-rich repeat receptor-like protein kinase PXC2 [Source:UniProtKB/Swiss-Prot;Acc:Q9LZV7]
AT1G14670	TMN2	3098.21	0.223319	0.0521007	4.28629	1.8168e-05	0.000280871	protein_coding	Transmembrane 9 superfamily member 2 [Source:UniProtKB/Swiss-Prot;Acc:Q940S0]
AT3G25130		334.941	0.763553	0.176267	4.33179	1.47903e-05	0.00023751	protein_coding	Acidic leucine-rich nuclear phosphoprotein 32 family B protein [Source:UniProtKB/TrEMBL;Acc:Q9LSG4]
AT3G58610		13078.9	0.286236	0.0658321	4.34796	1.37407e-05	0.000222946	protein_coding	Ketol-acid reductoisomerase, chloroplastic [Source:UniProtKB/Swiss-Prot;Acc:Q05758]
AT1G52700		39.5009	1.88095	0.431161	4.36252	1.28571e-05	0.00021114	protein_coding	Alpha/beta-Hydrolases superfamily protein [Source:UniProtKB/TrEMBL;Acc:A0A1P8AQT5]
AT2G36570	PXC1	1401.65	0.619907	0.141827	4.37086	1.23756e-05	0.000205056	protein_coding	Leucine-rich repeat receptor-like protein kinase PXC1 [Source:UniProtKB/Swiss-Prot;Acc:Q9SJQ1]
AT1G04160	XI-B	502.168	0.606332	0.138543	4.37649	1.20608e-05	0.000200987	protein_coding	Myosin-8 [Source:UniProtKB/Swiss-Prot;Acc:F4I460]
AT2G38970		604.514	0.688925	0.156545	4.40082	1.07842e-05	0.000183322	protein_coding	Zinc finger (C3HC4-type RING finger) family protein [Source:UniProtKB/TrEMBL;Acc:F4IU12]
AT4G37750	ANT	620.714	0.854431	0.193695	4.41122	1.02788e-05	0.000175761	protein_coding	AP2-like ethylene-responsive transcription factor ANT [Source:UniProtKB/Swiss-Prot;Acc:Q38914]
AT1G08280	GALT29A	327.334	0.531512	0.120234	4.42064	9.84112e-06	0.000170259	protein_coding	Beta-1,6-galactosyltransferase GALT29A [Source:UniProtKB/Swiss-Prot;Acc:Q9SGD2]
AT1G15760		159.288	0.774223	0.173083	4.47314	7.70786e-06	0.000140436	protein_coding	At1g15760 [Source:UniProtKB/TrEMBL;Acc:Q9LMQ8]
AT5G65810	CGR3	787.845	0.448593	0.10021	4.47652	7.58693e-06	0.000139413	protein_coding	Probable pectin methylesterase CGR3 [Source:UniProtKB/Swiss-Prot;Acc:Q0WPN7]
AT3G49670	BAM2	1068.17	0.539753	0.120451	4.48109	7.42623e-06	0.000137267	protein_coding	Leucine-rich repeat receptor-like serine/threonine-protein kinase BAM2 [Source:UniProtKB/Swiss-Prot;Acc:Q9M2Z1]
AT3G08680		1443.8	0.38216	0.0850124	4.49534	6.94578e-06	0.000129804	protein_coding	Probable inactive receptor kinase At3g08680 [Source:UniProtKB/Swiss-Prot;Acc:Q9C9Y8]
AT4G27180	KIN14M	2926.85	0.351591	0.0781215	4.50056	6.77753e-06	0.000127029	protein_coding	Kinesin-like protein KIN-14M [Source:UniProtKB/Swiss-Prot;Acc:P46864]
AT1G49560	HHO6	314.884	0.717821	0.15827	4.53543	5.74859e-06	0.000111322	protein_coding	Transcription factor HHO6 [Source:UniProtKB/Swiss-Prot;Acc:Q9FX84]
AT1G04430		2711.05	0.459342	0.100048	4.59122	4.40659e-06	8.99653e-05	protein_coding	Probable methyltransferase PMT8 [Source:UniProtKB/Swiss-Prot;Acc:Q940J9]
AT5G55730	FLA1	830.692	0.866789	0.187931	4.61227	3.98289e-06	8.30682e-05	protein_coding	Fasciclin-like arabinogalactan protein 1 [Source:UniProtKB/Swiss-Prot;Acc:Q9FM65]
AT1G70940	PIN3	1754.01	0.703507	0.151583	4.64107	3.46609e-06	7.45081e-05	protein_coding	Auxin efflux carrier component 3 [Source:UniProtKB/Swiss-Prot;Acc:Q9S7Z8]
AT2G35350	PLL1	643.442	0.690676	0.147642	4.67805	2.89612e-06	6.46504e-05	protein_coding	PLL1 [Source:UniProtKB/TrEMBL;Acc:A0A178VV40]
AT2G42710		778.846	0.389128	0.0828616	4.69612	2.65146e-06	6.0248e-05	protein_coding	Ribosomal protein L1p/L10e family [Source:UniProtKB/TrEMBL;Acc:Q8RWT4]
AT5G13000	CALS3	5079.97	0.323523	0.0687337	4.70691	2.51502e-06	5.76805e-05	protein_coding	Callose synthase 3 [Source:UniProtKB/Swiss-Prot;Acc:Q9LXT9]
AT4G13290	CYP71A19	167.902	1.52916	0.320326	4.77375	1.80829e-06	4.45796e-05	protein_coding	Cytochrome P450 71A19 [Source:UniProtKB/Swiss-Prot;Acc:Q9T0K0]
AT5G26260		4106.34	1.11356	0.231527	4.80961	1.51222e-06	3.86739e-05	protein_coding	F9D12.8 protein [Source:UniProtKB/TrEMBL;Acc:O81493]
AT4G08685	SAH7	972.824	0.582032	0.119607	4.86621	1.13761e-06	3.01295e-05	protein_coding	SAH7 [Source:UniProtKB/TrEMBL;Acc:A0A178UVW6]
AT4G34160	CYCD3-1	1296.82	0.658513	0.135219	4.86996	1.11621e-06	2.96789e-05	protein_coding	Cyclin-D3-1 [Source:UniProtKB/Swiss-Prot;Acc:P42753]
AT5G15650	RGP2	5392.33	0.462813	0.0942775	4.90905	9.15191e-07	2.51913e-05	protein_coding	UDP-arabinopyranose mutase 2 [Source:UniProtKB/Swiss-Prot;Acc:Q9LFW1]
AT2G23350	PAB4	4154.85	0.250127	0.0508568	4.91826	8.7316e-07	2.43804e-05	protein_coding	Polyadenylate-binding protein 4 [Source:UniProtKB/Swiss-Prot;Acc:O22173]
AT5G65640	BHLH93	1654.71	0.855045	0.173839	4.9186	8.71632e-07	2.43804e-05	protein_coding	Transcription factor bHLH93 [Source:UniProtKB/Swiss-Prot;Acc:Q9LSL1]
AT5G17700	DTX25	210.053	1.09015	0.219876	4.95803	7.12129e-07	2.07252e-05	protein_coding	Protein DETOXIFICATION [Source:UniProtKB/TrEMBL;Acc:A0A178UJQ3]
AT3G15980		2186.72	0.332555	0.0670575	4.95926	7.07628e-07	2.06546e-05	protein_coding	Coatomer subunit beta' [Source:UniProtKB/TrEMBL;Acc:F4J1E5]
AT5G48010	THAS1	7411.15	1.48639	0.296841	5.00736	5.51809e-07	1.70098e-05	protein_coding	Thalianol synthase [Source:UniProtKB/Swiss-Prot;Acc:Q9FI37]
AT3G54780		324.481	0.663823	0.129892	5.11057	3.21187e-07	1.10213e-05	protein_coding	Zinc finger (C3HC4-type RING finger) family protein [Source:UniProtKB/TrEMBL;Acc:A0A1I9LN98]
AT3G14890	ZDP	1012.37	0.605344	0.117225	5.16393	2.41813e-07	8.72502e-06	protein_coding	Polynucleotide 3'-phosphatase ZDP [Source:UniProtKB/Swiss-Prot;Acc:Q84JE8]
AT2G44830		945.249	0.645565	0.12299	5.24894	1.5298e-07	6.16594e-06	protein_coding	Protein kinase superfamily protein [Source:UniProtKB/TrEMBL;Acc:F4IV25]
AT1G46480	WOX4	417.187	1.63877	0.308442	5.31305	1.07808e-07	4.63003e-06	protein_coding	WOX4 [Source:UniProtKB/TrEMBL;Acc:A0A384KVK6]
AT4G39840		1292.34	0.720308	0.133729	5.38632	7.19139e-08	3.31035e-06	protein_coding	Cell wall integrity/stress response component-like protein [Source:UniProtKB/TrEMBL;Acc:Q9SMR9]
AT4G14360		1202.05	0.451429	0.0830418	5.43617	5.44384e-08	2.63929e-06	protein_coding	Probable methyltransferase PMT3 [Source:UniProtKB/Swiss-Prot;Acc:Q93YV7]
AT3G03910	GSH3	41.8881	3.24238	0.448988	7.22152	5.14089e-13	1.74053e-10	protein_coding	Glutamate dehydrogenase [Source:UniProtKB/TrEMBL;Acc:A0A178VBI2]

## Sheet: WT_BCN.vs.WT_Ctrl(wbc)
Gene_id	Gene_name	baseMean	log2FoldChange	lfcSE	stat	pvalue	padj	Gene_type	Gene_description
AT1G14670	TMN2	3098.21	0.543198	0.0515395	10.5395	5.68242e-26	5.72529e-25	protein_coding	Transmembrane 9 superfamily member 2 [Source:UniProtKB/Swiss-Prot;Acc:Q940S0]
AT1G29900	CARB	4564.35	0.355975	0.0383776	9.2756	1.76629e-20	1.31804e-19	protein_coding	Carbamoyl-phosphate synthase large chain, chloroplastic [Source:UniProtKB/Swiss-Prot;Acc:Q42601]
AT1G33440	NPF4.4	176.181	1.30012	0.188832	6.88509	5.77529e-12	2.42158e-11	protein_coding	Protein NRT1/ PTR FAMILY 4.4 [Source:UniProtKB/Swiss-Prot;Acc:Q56XQ6]
AT1G33470		3216.57	0.424637	0.101009	4.20393	2.62316e-05	6.03564e-05	protein_coding	RNA-binding (RRM/RBD/RNP motifs) family protein [Source:UniProtKB/TrEMBL;Acc:Q67YS0]
AT1G41830	SKS6	2867.56	0.562226	0.176095	3.19275	0.00140927	0.00264734	protein_coding	SKS6 [Source:UniProtKB/TrEMBL;Acc:A0A178W7S3]
AT1G52700		39.5009	3.22037	0.420678	7.6552	1.93014e-14	9.74018e-14	protein_coding	Alpha/beta-Hydrolases superfamily protein [Source:UniProtKB/TrEMBL;Acc:A0A1P8AQT5]
AT1G61580	ARP2	1016.45	1.005	0.131372	7.65005	2.00897e-14	1.01271e-13	protein_coding	60S ribosomal protein L3-2 [Source:UniProtKB/Swiss-Prot;Acc:P22738]
AT1G64650		1507.15	0.785385	0.0771786	10.1762	2.53268e-24	2.34198e-23	protein_coding	At1g64650 [Source:UniProtKB/TrEMBL;Acc:Q6NLR2]
AT1G65010		2309.56	0.488486	0.0831758	5.87294	4.28129e-09	1.42362e-08	protein_coding	Putative WEB family protein At1g65010, chloroplastic [Source:UniProtKB/Swiss-Prot;Acc:F4I8B9]
AT1G74690	IQD31	2466.84	0.567317	0.0662476	8.56359	1.09409e-17	6.80724e-17	protein_coding	Protein IQ-DOMAIN 31 [Source:UniProtKB/Swiss-Prot;Acc:Q8L4D8]
AT1G77110	PIN6	92.9423	4.78264	0.289757	16.5057	3.33824e-61	1.88174e-59	protein_coding	Auxin efflux carrier component [Source:UniProtKB/TrEMBL;Acc:A0A178W8W8]
AT1G80280		764.512	1.98394	0.116704	16.9997	8.25596e-65	5.39068e-63	protein_coding	Alpha/beta-Hydrolases superfamily protein [Source:UniProtKB/TrEMBL;Acc:Q9C976]
AT2G19170	SBT2.5	374.231	1.34396	0.11107	12.1002	1.05374e-33	1.64689e-32	protein_coding	Subtilisin-like protease SBT2.5 [Source:UniProtKB/Swiss-Prot;Acc:O64481]
AT2G20140	RPT2B	1456.33	0.551318	0.0491521	11.2166	3.38102e-29	4.11358e-28	protein_coding	RPT2b [Source:UniProtKB/TrEMBL;Acc:A0A178VM16]
AT2G23350	PAB4	4154.85	0.606438	0.0504064	12.031	2.4429e-33	3.74333e-32	protein_coding	Polyadenylate-binding protein 4 [Source:UniProtKB/Swiss-Prot;Acc:O22173]
AT2G32920	PDIL2-3	1569.51	0.727856	0.0630107	11.5513	7.27123e-31	9.77788e-30	protein_coding	Protein disulfide-isomerase 2-3 [Source:UniProtKB/Swiss-Prot;Acc:O48773]
AT2G33850		484.845	4.8948	0.18611	26.3005	1.89138e-152	1.53306e-149	protein_coding	E6-like protein [Source:UniProtKB/TrEMBL;Acc:P93019]
AT2G34300		2279.13	0.882404	0.0720717	12.2434	1.8222e-34	2.97036e-33	protein_coding	Probable methyltransferase PMT25 [Source:UniProtKB/Swiss-Prot;Acc:Q0WT31]
AT2G34490	CYP710A2	152.842	1.74427	0.261022	6.68244	2.35002e-11	9.3977e-11	protein_coding	Cytochrome P450 710A2 [Source:UniProtKB/Swiss-Prot;Acc:O64698]
AT2G38970		604.514	1.56691	0.15487	10.1176	4.61678e-24	4.20791e-23	protein_coding	Zinc finger (C3HC4-type RING finger) family protein [Source:UniProtKB/TrEMBL;Acc:F4IU12]
AT2G42710		778.846	0.845458	0.0811905	10.4133	2.15699e-25	2.117e-24	protein_coding	Ribosomal protein L1p/L10e family [Source:UniProtKB/TrEMBL;Acc:Q8RWT4]
AT2G46930	PAE3	1117.58	0.35384	0.080175	4.41334	1.01786e-05	2.45292e-05	protein_coding	Pectin acetylesterase 3 [Source:UniProtKB/Swiss-Prot;Acc:O80731]
AT2G47010		108.294	4.21619	0.248163	16.9896	9.81142e-65	6.33591e-63	protein_coding	At2g47010/F14M4.16 [Source:UniProtKB/TrEMBL;Acc:Q944A3]
AT3G06145		56.5049	0.619028	0.240684	2.57195	0.0101126	0.0168086	protein_coding	Putative RING zinc finger protein [Source:UniProtKB/TrEMBL;Acc:Q56XV3]
AT3G08680		1443.8	0.706383	0.0843446	8.37497	5.52363e-17	3.27958e-16	protein_coding	Probable inactive receptor kinase At3g08680 [Source:UniProtKB/Swiss-Prot;Acc:Q9C9Y8]
AT3G26780		1504.16	0.346929	0.0528252	6.56748	5.11745e-11	1.99454e-10	protein_coding	Phosphoglycerate mutase family protein [Source:UniProtKB/TrEMBL;Acc:Q9LW33]
AT3G46880		46.2251	0.982502	0.38561	2.54792	0.0108368	0.0179261	protein_coding	Uncharacterized protein T6H20.90 [Source:UniProtKB/TrEMBL;Acc:Q9STG0]
AT3G46940	DUT1	480.457	0.835842	0.136209	6.13648	8.43696e-10	2.97776e-09	protein_coding	dUTP-PYROPHOSPHATASE-LIKE 1 [Source:UniProtKB/TrEMBL;Acc:A0A1I9LM85]
AT3G49670	BAM2	1068.17	1.75583	0.118523	14.8143	1.1847e-49	4.07128e-48	protein_coding	Leucine-rich repeat receptor-like serine/threonine-protein kinase BAM2 [Source:UniProtKB/Swiss-Prot;Acc:Q9M2Z1]
AT3G50530	CRK	1527.83	0.589538	0.111974	5.26498	1.40207e-07	4.08238e-07	protein_coding	CDPK-related kinase [Source:TAIR;Acc:AT3G50530]
AT3G54470	PYRE-F	2271.71	0.578476	0.0622659	9.29043	1.5367e-20	1.14927e-19	protein_coding	Uridine 5'-monophosphate synthase [Source:UniProtKB/Swiss-Prot;Acc:Q42586]
AT3G60380		942.479	0.527674	0.0599039	8.80868	1.26629e-18	8.34701e-18	protein_coding	Cotton fiber protein [Source:UniProtKB/TrEMBL;Acc:Q9M221]
AT3G61650	TUBG1	711.302	0.510487	0.0758509	6.73013	1.69508e-11	6.87449e-11	protein_coding	Tubulin gamma-1 chain [Source:UniProtKB/Swiss-Prot;Acc:P38557]
AT4G08685	SAH7	972.824	1.51897	0.117933	12.8799	5.83842e-38	1.13326e-36	protein_coding	SAH7 [Source:UniProtKB/TrEMBL;Acc:A0A178UVW6]
AT4G13290	CYP71A19	167.902	4.08219	0.311562	13.1024	3.19207e-39	6.63419e-38	protein_coding	Cytochrome P450 71A19 [Source:UniProtKB/Swiss-Prot;Acc:Q9T0K0]
AT4G14360		1202.05	0.744315	0.0823089	9.04294	1.52513e-19	1.06695e-18	protein_coding	Probable methyltransferase PMT3 [Source:UniProtKB/Swiss-Prot;Acc:Q93YV7]
AT4G14960	TUBA6	12247.5	0.395111	0.0727268	5.4328	5.54753e-08	1.6789e-07	protein_coding	Tubulin alpha chain [Source:UniProtKB/TrEMBL;Acc:A0A178UXP7]
AT4G34160	CYCD3-1	1296.82	2.82704	0.1324	21.3523	3.71248e-101	8.47238e-99	protein_coding	Cyclin-D3-1 [Source:UniProtKB/Swiss-Prot;Acc:P42753]
AT5G01890	PXC2	1442.82	1.32228	0.13631	9.70053	2.99945e-22	2.48345e-21	protein_coding	Leucine-rich repeat receptor-like protein kinase PXC2 [Source:UniProtKB/Swiss-Prot;Acc:Q9LZV7]
AT5G08690		11387.2	0.300962	0.0475075	6.33505	2.37264e-10	8.75668e-10	protein_coding	ATP synthase subunit beta-2, mitochondrial [Source:UniProtKB/Swiss-Prot;Acc:P83484]
AT5G17630	XPT	1016.92	0.895466	0.0962957	9.29912	1.41607e-20	1.06176e-19	protein_coding	Xylulose 5-phosphate/phosphate translocator, chloroplastic [Source:UniProtKB/Swiss-Prot;Acc:Q9LF61]
AT5G17700	DTX25	210.053	3.72543	0.206725	18.0212	1.32856e-72	1.16093e-70	protein_coding	Protein DETOXIFICATION [Source:UniProtKB/TrEMBL;Acc:A0A178UJQ3]
AT5G19780	TUBA3	5802.57	0.427164	0.0617064	6.92252	4.43667e-12	1.87738e-11	protein_coding	Tubulin alpha chain [Source:UniProtKB/TrEMBL;Acc:A0A178UTQ9]
AT5G23400		508.147	2.70262	0.160895	16.7975	2.54649e-63	1.54671e-61	protein_coding	Disease resistance protein-like [Source:UniProtKB/TrEMBL;Acc:Q9FHL8]
AT5G26667	PYR6	2236.65	0.422621	0.0890764	4.74448	2.09045e-06	5.43082e-06	protein_coding	UMP-CMP kinase [Source:UniProtKB/TrEMBL;Acc:A0A178UDQ9]
AT5G55730	FLA1	830.692	1.87714	0.186729	10.0527	8.93688e-24	8.01183e-23	protein_coding	Fasciclin-like arabinogalactan protein 1 [Source:UniProtKB/Swiss-Prot;Acc:Q9FM65]
AT5G61130	PDCB1	870.133	1.34434	0.0769848	17.4624	2.7683e-68	2.02715e-66	protein_coding	PDCB1 [Source:UniProtKB/TrEMBL;Acc:A0A178URD1]
AT5G65810	CGR3	787.845	0.34572	0.100232	3.4492	0.000562258	0.00111212	protein_coding	Probable pectin methylesterase CGR3 [Source:UniProtKB/Swiss-Prot;Acc:Q0WPN7]
AT1G69870	NPF2.13	106.843	1.75761	0.183424	9.58223	9.4974e-22	7.64279e-21	protein_coding	Protein NRT1/ PTR FAMILY 2.13 [Source:UniProtKB/Swiss-Prot;Acc:Q8RX77]
AT1G76160	sks5	4486.65	0.368882	0.114915	3.21005	0.00132712	0.00250083	protein_coding	Sks5 [Source:UniProtKB/TrEMBL;Acc:A0A178WJJ9]
AT2G28140		132.08	2.55624	0.214993	11.8899	1.3357e-32	1.97093e-31	protein_coding	Enabled-like protein (DUF1635) [Source:UniProtKB/TrEMBL;Acc:Q9ZUV6]
AT2G35150	EXL7	248.552	0.8208	0.154304	5.31936	1.04135e-07	3.06703e-07	protein_coding	EXL7 [Source:UniProtKB/TrEMBL;Acc:A0A178VYH7]
AT2G36570	PXC1	1401.65	1.46651	0.141079	10.395	2.61373e-25	2.55143e-24	protein_coding	Leucine-rich repeat receptor-like protein kinase PXC1 [Source:UniProtKB/Swiss-Prot;Acc:Q9SJQ1]
AT2G40130	SMXL8	342.439	2.1989	0.187291	11.7406	7.89452e-32	1.11991e-30	protein_coding	Protein SMAX1-LIKE 8 [Source:UniProtKB/Swiss-Prot;Acc:F4IGZ2]
AT3G54780		324.481	2.24583	0.12228	18.3663	2.44428e-75	2.36441e-73	protein_coding	Zinc finger (C3HC4-type RING finger) family protein [Source:UniProtKB/TrEMBL;Acc:A0A1I9LN98]
AT4G30020	SBT2.6	1408.82	1.72332	0.0936575	18.4003	1.30727e-75	1.26978e-73	protein_coding	Subtilisin-like protease SBT2.6 [Source:UniProtKB/Swiss-Prot;Acc:Q9SZV5]
AT4G32880	ATHB-8	1895.18	1.79648	0.100394	17.8944	1.30409e-71	1.10664e-69	protein_coding	Homeobox-leucine zipper protein ATHB-8 [Source:UniProtKB/Swiss-Prot;Acc:Q39123]
AT4G37750	ANT	620.714	2.83416	0.190521	14.8758	4.73133e-50	1.66489e-48	protein_coding	AP2-like ethylene-responsive transcription factor ANT [Source:UniProtKB/Swiss-Prot;Acc:Q38914]
AT5G21482	CKX7	132.461	2.11114	0.224804	9.39102	5.94229e-21	4.54242e-20	protein_coding	Cytokinin dehydrogenase 7 [Source:UniProtKB/Swiss-Prot;Acc:Q9FUJ1]
AT1G04160	XI-B	502.168	0.961422	0.137362	6.99919	2.57453e-12	1.1149e-11	protein_coding	Myosin-8 [Source:UniProtKB/Swiss-Prot;Acc:F4I460]
AT1G04430		2711.05	0.29917	0.100096	2.98884	0.00280036	0.00505027	protein_coding	Probable methyltransferase PMT8 [Source:UniProtKB/Swiss-Prot;Acc:Q940J9]
AT1G08280	GALT29A	327.334	0.413062	0.12027	3.43445	0.000593764	0.00117148	protein_coding	Beta-1,6-galactosyltransferase GALT29A [Source:UniProtKB/Swiss-Prot;Acc:Q9SGD2]
AT1G11545	XTH8	268.604	1.43214	0.33631	4.25841	2.05888e-05	4.80071e-05	protein_coding	Xyloglucan endotransglucosylase/hydrolase [Source:UniProtKB/TrEMBL;Acc:A0A178W0W2]
AT1G17360		1028.78	0.787206	0.0969375	8.12076	4.6326e-16	2.59148e-15	protein_coding	F28G4.18 protein [Source:UniProtKB/TrEMBL;Acc:Q9LQI8]
AT1G28390		381.406	2.33714	0.173896	13.4399	3.53048e-41	8.04922e-40	protein_coding	Protein kinase superfamily protein [Source:UniProtKB/TrEMBL;Acc:F4HWL9]
AT1G31850		3169.2	0.342171	0.10332	3.31175	0.000927148	0.00178548	protein_coding	Probable methyltransferase PMT20 [Source:UniProtKB/Swiss-Prot;Acc:Q9C6S7]
AT1G32860		231.287	1.45007	0.151506	9.57102	1.05857e-21	8.50398e-21	protein_coding	Glucan endo-1,3-beta-glucosidase 11 [Source:UniProtKB/Swiss-Prot;Acc:Q8L868]
AT1G46480	WOX4	417.187	3.60141	0.305516	11.788	4.50268e-32	6.46548e-31	protein_coding	WOX4 [Source:UniProtKB/TrEMBL;Acc:A0A384KVK6]
AT1G49560	HHO6	314.884	0.794756	0.157739	5.03842	4.69384e-07	1.29819e-06	protein_coding	Transcription factor HHO6 [Source:UniProtKB/Swiss-Prot;Acc:Q9FX84]
AT1G53230	TCP3	111.347	0.90268	0.17537	5.14729	2.64279e-07	7.48809e-07	protein_coding	TCP3 [Source:UniProtKB/TrEMBL;Acc:A0A178WDV9]
AT1G53520	FAP3	103.632	1.32318	0.23082	5.73251	9.89547e-09	3.2061e-08	protein_coding	Fatty-acid-binding protein 3, chloroplastic [Source:UniProtKB/Swiss-Prot;Acc:Q9C8L2]
AT1G55690	SFH13	1377.57	0.319722	0.0912888	3.50232	0.000461226	0.000922217	protein_coding	Phosphatidylinositol/phosphatidylcholine transfer protein SFH13 [Source:UniProtKB/Swiss-Prot;Acc:Q501H5]
AT1G67930		985.546	0.504972	0.0730463	6.91304	4.74366e-12	2.00367e-11	protein_coding	Golgi transport complex protein-like protein [Source:UniProtKB/TrEMBL;Acc:Q9C9V9]
AT1G70940	PIN3	1754.01	1.43289	0.151027	9.48768	2.36227e-21	1.85215e-20	protein_coding	Auxin efflux carrier component 3 [Source:UniProtKB/Swiss-Prot;Acc:Q9S7Z8]
AT1G71830	SERK1	734.892	1.17383	0.0976468	12.0212	2.74954e-33	4.19952e-32	protein_coding	SERK1 [Source:UniProtKB/TrEMBL;Acc:A0A178W829]
AT1G76790	IGMT5	5887.18	0.511565	0.216451	2.36342	0.018107	0.0289539	protein_coding	Indole glucosinolate O-methyltransferase 5 [Source:UniProtKB/Swiss-Prot;Acc:Q9SRD4]
AT1G77550		1113.61	0.660861	0.074308	8.89353	5.91953e-19	3.97783e-18	protein_coding	At1g77550 [Source:UniProtKB/TrEMBL;Acc:Q6IDC7]
AT2G05810		267.23	0.770929	0.172455	4.47031	7.81065e-06	1.90969e-05	protein_coding	ARM repeat superfamily protein [Source:UniProtKB/TrEMBL;Acc:Q8S8G1]
AT2G26110		1052.02	0.481455	0.128373	3.75044	0.000176526	0.000369922	protein_coding	At2g26110 [Source:UniProtKB/TrEMBL;Acc:O80986]
AT2G31270	CDT1A	485.24	1.21354	0.164145	7.39313	1.43415e-13	6.79798e-13	protein_coding	CDT1-like protein a, chloroplastic [Source:UniProtKB/Swiss-Prot;Acc:Q9SJW9]
AT2G33570	GALS1	388.538	0.689558	0.145678	4.73345	2.20732e-06	5.718e-06	protein_coding	Galactan beta-1,4-galactosyltransferase GALS1 [Source:UniProtKB/Swiss-Prot;Acc:O22807]
AT2G43800	FH2	948.323	0.769434	0.0950272	8.09699	5.63371e-16	3.13732e-15	protein_coding	Formin-like protein [Source:UniProtKB/TrEMBL;Acc:A0A178VS83]
AT3G03900	APK3	190.395	0.301622	0.128998	2.33819	0.0193772	0.0308174	protein_coding	Adenylyl-sulfate kinase 3 [Source:UniProtKB/Swiss-Prot;Acc:Q9SRW7]
AT3G03910	GSH3	41.8881	2.7475	0.451069	6.09109	1.12143e-09	3.91627e-09	protein_coding	Glutamate dehydrogenase [Source:UniProtKB/TrEMBL;Acc:A0A178VBI2]
AT3G06140	LUL4	216.555	1.21866	0.180496	6.75174	1.46087e-11	5.96063e-11	protein_coding	Probable E3 ubiquitin-protein ligase LUL4 [Source:UniProtKB/Swiss-Prot;Acc:Q8LA32]
AT3G06890		77.8278	0.634119	0.191879	3.30479	0.000950478	0.00182756	protein_coding	At3g06890 [Source:UniProtKB/TrEMBL;Acc:Q9M910]
AT3G09820	ADK1	9548.44	0.877069	0.116031	7.55891	4.0646e-14	2.0072e-13	protein_coding	Adenosine kinase 1 [Source:UniProtKB/Swiss-Prot;Acc:Q9SF85]
AT3G14890	ZDP	1012.37	0.586691	0.117143	5.00833	5.49033e-07	1.50836e-06	protein_coding	Polynucleotide 3'-phosphatase ZDP [Source:UniProtKB/Swiss-Prot;Acc:Q84JE8]
AT3G15980		2186.72	0.757905	0.0663486	11.4231	3.2069e-30	4.13956e-29	protein_coding	Coatomer subunit beta' [Source:UniProtKB/TrEMBL;Acc:F4J1E5]
AT3G16050	PDX12	452.135	0.64544	0.190177	3.39389	0.000689073	0.00134809	protein_coding	Pyridoxal 5'-phosphate synthase-like subunit PDX1.2 [Source:UniProtKB/Swiss-Prot;Acc:Q9ZNR6]
AT3G17780		636.155	0.373933	0.0812863	4.6002	4.22083e-06	1.06169e-05	protein_coding	B-cell receptor-associated-like protein [Source:UniProtKB/TrEMBL;Acc:Q9LSH0]
AT3G20330	PYRB	942.247	0.730019	0.0763473	9.56182	1.15705e-21	9.25087e-21	protein_coding	Aspartate carbamoyltransferase, chloroplastic [Source:UniProtKB/Swiss-Prot;Acc:P49077]
AT3G25500	FH1	1992.13	0.236089	0.083729	2.81968	0.00480713	0.00839435	protein_coding	Formin-like protein [Source:UniProtKB/TrEMBL;Acc:A0A178VBY1]
AT3G29360	UGD2	3726.39	0.60038	0.107489	5.58548	2.33056e-08	7.28875e-08	protein_coding	UDP-glucose 6-dehydrogenase 2 [Source:UniProtKB/Swiss-Prot;Acc:Q9LIA8]
AT3G55010	PUR5	1170.64	0.78693	0.0855781	9.19546	3.7339e-20	2.72405e-19	protein_coding	Phosphoribosylformylglycinamidine cyclo-ligase, chloroplastic [Source:UniProtKB/Swiss-Prot;Acc:Q05728]
AT3G55620	EIF6-2	2315.88	0.277881	0.0535312	5.19101	2.09152e-07	5.98093e-07	protein_coding	Eukaryotic translation initiation factor 6-2 [Source:UniProtKB/Swiss-Prot;Acc:Q9M060]
AT3G57610	PURA	2104.4	0.601203	0.0461577	13.025	8.82423e-39	1.79742e-37	protein_coding	Adenylosuccinate synthetase, chloroplastic [Source:UniProtKB/Swiss-Prot;Acc:Q96529]
AT3G58610		13078.9	1.05489	0.0656147	16.0771	3.69488e-58	1.81319e-56	protein_coding	Ketol-acid reductoisomerase, chloroplastic [Source:UniProtKB/Swiss-Prot;Acc:Q05758]
AT4G02330	PME41	294.719	2.04408	0.291854	7.0038	2.49114e-12	1.07999e-11	protein_coding	Probable pectinesterase/pectinesterase inhibitor 41 [Source:UniProtKB/Swiss-Prot;Acc:Q8RXK7]
AT4G12650	TMN12	4313.04	0.275032	0.0606523	4.53457	5.77213e-06	1.43107e-05	protein_coding	Transmembrane 9 superfamily member [Source:UniProtKB/TrEMBL;Acc:A0A178UTX6]
AT4G22910	FZR2	289.818	0.507791	0.125414	4.0489	5.14589e-05	0.000114675	protein_coding	FZR2 [Source:UniProtKB/TrEMBL;Acc:A0A178V5I2]
AT4G22930	PYR4	973.94	0.697112	0.0632248	11.0259	2.86532e-28	3.29835e-27	protein_coding	PYR4 [Source:UniProtKB/TrEMBL;Acc:A0A178V399]
AT4G24340		262.49	2.7764	0.193636	14.3382	1.26211e-46	3.69592e-45	protein_coding	At4g24340 [Source:UniProtKB/TrEMBL;Acc:Q8GW53]
AT4G26510	UKL4	428.921	0.49662	0.0801587	6.19546	5.81151e-10	2.07828e-09	protein_coding	Uridine kinase-like protein 4 [Source:UniProtKB/Swiss-Prot;Acc:O65583]
AT4G27180	KIN14M	2926.85	0.375228	0.0780239	4.80914	1.51579e-06	3.99128e-06	protein_coding	Kinesin-like protein KIN-14M [Source:UniProtKB/Swiss-Prot;Acc:P46864]
AT4G27595		841.602	1.04289	0.13348	7.81307	5.58134e-15	2.91739e-14	protein_coding	Plant protein of unknown function (DUF827) [Source:TAIR;Acc:AT4G27595]
AT4G30980	LRL2	499.82	1.00734	0.193716	5.20009	1.99191e-07	5.70788e-07	protein_coding	LJRHL1-like 2 [Source:TAIR;Acc:AT4G30980]
AT4G36470		219.494	0.760301	0.118541	6.41384	1.41901e-10	5.33256e-10	protein_coding	At4g36470 [Source:UniProtKB/TrEMBL;Acc:O23234]
AT4G39840		1292.34	1.05184	0.133284	7.89174	2.98008e-15	1.58304e-14	protein_coding	Cell wall integrity/stress response component-like protein [Source:UniProtKB/TrEMBL;Acc:Q9SMR9]
AT5G08300		2733.42	0.349906	0.0586095	5.97013	2.37066e-09	8.03643e-09	protein_coding	Succinate--CoA ligase [ADP-forming] subunit alpha, mitochondrial [Source:UniProtKB/TrEMBL;Acc:A0A178U834]
AT5G13000	CALS3	5079.97	0.91617	0.0683336	13.4073	5.479e-41	1.24075e-39	protein_coding	Callose synthase 3 [Source:UniProtKB/Swiss-Prot;Acc:Q9LXT9]
AT5G13520	LKHA4	1417.07	1.35093	0.110273	12.2507	1.66474e-34	2.71557e-33	protein_coding	Leucine aminopeptidase [Source:UniProtKB/Swiss-Prot;Acc:Q9FY49]
AT5G15650	RGP2	5392.33	0.852131	0.094087	9.05684	1.34281e-19	9.43623e-19	protein_coding	UDP-arabinopyranose mutase 2 [Source:UniProtKB/Swiss-Prot;Acc:Q9LFW1]
AT5G19990	RPT6A	2929.22	0.15727	0.051485	3.05468	0.00225304	0.00411627	protein_coding	26S proteasome regulatory subunit 8 homolog A [Source:UniProtKB/Swiss-Prot;Acc:Q9C5U3]
AT5G23820	ML3	2114.46	2.59869	0.189059	13.7454	5.42668e-43	1.33291e-41	protein_coding	MD-2-related lipid-recognition protein 3 [Source:UniProtKB/Swiss-Prot;Acc:Q9FF98]
AT5G40150	PER63	201.666	0.962483	0.182261	5.2808	1.28618e-07	3.75953e-07	protein_coding	Peroxidase 63 [Source:UniProtKB/Swiss-Prot;Acc:Q9FL16]
AT5G42030	ABIL4	839.9	0.375531	0.103141	3.64096	0.000271624	0.000557917	protein_coding	ABL interactor-like protein 4 [Source:TAIR;Acc:AT5G42030]
AT5G43010	RPT4A	1735.75	0.463043	0.0510474	9.07084	1.18105e-19	8.32187e-19	protein_coding	26S proteasome regulatory subunit 10B homolog A [Source:UniProtKB/Swiss-Prot;Acc:Q9SEI3]
AT5G48450	sks3	263.876	1.16892	0.115651	10.1073	5.12662e-24	4.65995e-23	protein_coding	SKU5 similar 3 [Source:UniProtKB/TrEMBL;Acc:F4K1P9]
AT5G51050		315.945	0.253588	0.102069	2.48447	0.0129745	0.0212174	protein_coding	Mitochondrial substrate carrier family protein [Source:TAIR;Acc:AT5G51050]
AT5G54670	KIN14N	1450.31	1.00789	0.100536	10.0252	1.18101e-23	1.05155e-22	protein_coding	Kinesin-like protein [Source:UniProtKB/TrEMBL;Acc:A0A178UTF4]
AT5G62500	EB1B	363.425	0.882951	0.151976	5.80979	6.25498e-09	2.05521e-08	protein_coding	Microtubule-associated protein RP/EB family member 1B [Source:UniProtKB/Swiss-Prot;Acc:Q9FJJ5]
AT5G65640	BHLH93	1654.71	0.571903	0.173955	3.28765	0.00101028	0.00193621	protein_coding	Transcription factor bHLH93 [Source:UniProtKB/Swiss-Prot;Acc:Q9LSL1]
AT1G01300	APF2	2556.06	0.634802	0.111237	5.70673	1.15168e-08	3.70435e-08	protein_coding	Aspartyl protease family protein 2 [Source:UniProtKB/Swiss-Prot;Acc:Q9LNJ3]
AT1G15760		159.288	0.903157	0.17155	5.26469	1.40428e-07	4.08731e-07	protein_coding	At1g15760 [Source:UniProtKB/TrEMBL;Acc:Q9LMQ8]
AT1G29750	RKF1	515.348	0.888551	0.11624	7.64408	2.10445e-14	1.0588e-13	protein_coding	Probable LRR receptor-like serine/threonine-protein kinase RFK1 [Source:UniProtKB/Swiss-Prot;Acc:Q9FXF2]
AT1G31320	LBD4	455.646	0.994727	0.353708	2.81228	0.00491919	0.00857411	protein_coding	LOB domain-containing protein 4 [Source:UniProtKB/Swiss-Prot;Acc:Q9SHE9]
AT1G64625	BHLH157	208.918	4.67209	0.236795	19.7306	1.17797e-86	1.66804e-84	protein_coding	Transcription factor bHLH157 [Source:UniProtKB/Swiss-Prot;Acc:Q7XJU0]
AT1G68470	GT17	492.039	1.21648	0.159689	7.61781	2.58012e-14	1.28765e-13	protein_coding	Probable xyloglucan galactosyltransferase GT17 [Source:UniProtKB/Swiss-Prot;Acc:Q9CA34]
AT1G75290		89.5593	1.18422	0.219063	5.40583	6.4509e-08	1.93733e-07	protein_coding	NAD(P)-binding Rossmann-fold superfamily protein [Source:TAIR;Acc:AT1G75290]
AT2G29690	ASA2	825.248	0.612821	0.082434	7.43409	1.05293e-13	5.04589e-13	protein_coding	Anthranilate synthase alpha subunit 2, chloroplastic [Source:UniProtKB/Swiss-Prot;Acc:P32069]
AT2G35350	PLL1	643.442	1.59454	0.145703	10.9438	7.11554e-28	8.00277e-27	protein_coding	PLL1 [Source:UniProtKB/TrEMBL;Acc:A0A178VV40]
AT2G39020		861.861	0.460732	0.0611305	7.53685	4.81452e-14	2.36609e-13	protein_coding	Probable acetyltransferase NATA1-like [Source:UniProtKB/Swiss-Prot;Acc:Q9ZV06]
AT2G39700	EXPA4	7484.29	1.92417	0.191074	10.0703	7.47323e-24	6.72534e-23	protein_coding	Expansin-A4 [Source:UniProtKB/Swiss-Prot;Acc:O48818]
AT2G41800		741.836	0.802751	0.220761	3.63629	0.000276593	0.000567726	protein_coding	At2g41800/T11A7.10 [Source:UniProtKB/TrEMBL;Acc:O22940]
AT2G44830		945.249	1.43453	0.121576	11.7994	3.93043e-32	5.66454e-31	protein_coding	Protein kinase superfamily protein [Source:UniProtKB/TrEMBL;Acc:F4IV25]
AT3G09070	OPS	1204.81	2.19192	0.115372	18.9988	1.74524e-80	1.99144e-78	protein_coding	UPF0503 protein At3g09070, chloroplastic [Source:UniProtKB/Swiss-Prot;Acc:Q9SS80]
AT3G25130		334.941	3.37193	0.164472	20.5015	2.08762e-93	3.83372e-91	protein_coding	Acidic leucine-rich nuclear phosphoprotein 32 family B protein [Source:UniProtKB/TrEMBL;Acc:Q9LSG4]
AT3G49680	BCAT3	2071.96	0.190781	0.0733866	2.59968	0.00933112	0.0155866	protein_coding	Branched-chain-amino-acid aminotransferase 3, chloroplastic [Source:UniProtKB/Swiss-Prot;Acc:Q9M401]
AT3G63440	CKX6	178.63	2.4106	0.201937	11.9374	7.55567e-33	1.12479e-31	protein_coding	Cytokinin dehydrogenase 6 [Source:UniProtKB/Swiss-Prot;Acc:Q9LY71]
AT4G23740		820.26	0.767805	0.125433	6.12123	9.28569e-10	3.26214e-09	protein_coding	Probable inactive receptor kinase At4g23740 [Source:UniProtKB/Swiss-Prot;Acc:Q9SUQ3]
AT5G07800		546.709	3.22587	0.152156	21.201	9.34239e-100	2.05236e-97	protein_coding	Flavin-containing monooxygenase [Source:UniProtKB/TrEMBL;Acc:A0A178UJX2]
AT5G26260		4106.34	1.60339	0.231426	6.92829	4.25964e-12	1.80735e-11	protein_coding	F9D12.8 protein [Source:UniProtKB/TrEMBL;Acc:O81493]
AT5G42720		620.103	0.361866	0.16191	2.23499	0.0254182	0.0396076	protein_coding	Glycosyl hydrolase family 17 protein [Source:UniProtKB/TrEMBL;Acc:Q8VY12]
AT5G48010	THAS1	7411.15	0.727268	0.296886	2.44965	0.0142995	0.0232092	protein_coding	Thalianol synthase [Source:UniProtKB/Swiss-Prot;Acc:Q9FI37]
AT5G50150		851.934	0.958315	0.108497	8.83264	1.02236e-18	6.7809e-18	protein_coding	AT5g50150/MPF21_17 [Source:UniProtKB/TrEMBL;Acc:Q9FG96]
AT5G64980		111.41	1.39337	0.168362	8.27599	1.2739e-16	7.39551e-16	protein_coding	At5g64980 [Source:UniProtKB/TrEMBL;Acc:Q9LV80]

## Sheet: clv_CLE2.vs.clv_Ctrl(vec)
Gene_id	Gene_name	baseMean	log2FoldChange	lfcSE	stat	pvalue	padj	Gene_type	Gene_description
AT1G14670	TMN2	3098.21	0.132273	0.059221	2.23354	0.0255133	0.119632	protein_coding	Transmembrane 9 superfamily member 2 [Source:UniProtKB/Swiss-Prot;Acc:Q940S0]
AT1G29900	CARB	4564.35	0.0297227	0.0444065	0.669332	0.503284	0.722972	protein_coding	Carbamoyl-phosphate synthase large chain, chloroplastic [Source:UniProtKB/Swiss-Prot;Acc:Q42601]
AT1G33440	NPF4.4	176.181	-0.267829	0.238672	-1.12216	0.261793	0.509325	protein_coding	Protein NRT1/ PTR FAMILY 4.4 [Source:UniProtKB/Swiss-Prot;Acc:Q56XQ6]
AT1G33470		3216.57	0.280295	0.113631	2.46671	0.0136359	0.0797825	protein_coding	RNA-binding (RRM/RBD/RNP motifs) family protein [Source:UniProtKB/TrEMBL;Acc:Q67YS0]
AT1G41830	SKS6	2867.56	0.164319	0.198583	0.827459	0.407977	0.649228	protein_coding	SKS6 [Source:UniProtKB/TrEMBL;Acc:A0A178W7S3]
AT1G52700		39.5009	-2.10418	1.61454	-1.30327	0.192483	0.423385	protein_coding	Alpha/beta-Hydrolases superfamily protein [Source:UniProtKB/TrEMBL;Acc:A0A1P8AQT5]
AT1G61580	ARP2	1016.45	0.381497	0.149725	2.54799	0.0108347	0.06839	protein_coding	60S ribosomal protein L3-2 [Source:UniProtKB/Swiss-Prot;Acc:P22738]
AT1G64650		1507.15	-0.00829805	0.0901216	-0.0920762	0.926637	0.972206	protein_coding	At1g64650 [Source:UniProtKB/TrEMBL;Acc:Q6NLR2]
AT1G65010		2309.56	0.120163	0.0955579	1.25749	0.208575	0.443782	protein_coding	Putative WEB family protein At1g65010, chloroplastic [Source:UniProtKB/Swiss-Prot;Acc:F4I8B9]
AT1G74690	IQD31	2466.84	0.0359462	0.076755	0.468325	0.639553	0.813777	protein_coding	Protein IQ-DOMAIN 31 [Source:UniProtKB/Swiss-Prot;Acc:Q8L4D8]
AT1G77110	PIN6	92.9423	-0.685829	0.877329	-0.781724	0.434377	0.670112	protein_coding	Auxin efflux carrier component [Source:UniProtKB/TrEMBL;Acc:A0A178W8W8]
AT1G80280		764.512	-0.0759073	0.143378	-0.529421	0.596513	0.787678	protein_coding	Alpha/beta-Hydrolases superfamily protein [Source:UniProtKB/TrEMBL;Acc:Q9C976]
AT2G19170	SBT2.5	374.231	0.0720998	0.139353	0.517388	0.604885	0.793119	protein_coding	Subtilisin-like protease SBT2.5 [Source:UniProtKB/Swiss-Prot;Acc:O64481]
AT2G20140	RPT2B	1456.33	0.110401	0.0586337	1.88289	0.0597148	0.206014	protein_coding	RPT2b [Source:UniProtKB/TrEMBL;Acc:A0A178VM16]
AT2G23350	PAB4	4154.85	0.152345	0.0574211	2.65312	0.00797507	0.055568	protein_coding	Polyadenylate-binding protein 4 [Source:UniProtKB/Swiss-Prot;Acc:O22173]
AT2G32920	PDIL2-3	1569.51	0.196532	0.0730398	2.69075	0.00712921	0.0516686	protein_coding	Protein disulfide-isomerase 2-3 [Source:UniProtKB/Swiss-Prot;Acc:O48773]
AT2G33850		484.845	0.42292	0.276215	1.53113	0.125738	0.328627	protein_coding	E6-like protein [Source:UniProtKB/TrEMBL;Acc:P93019]
AT2G34300		2279.13	0.108418	0.0835338	1.29789	0.194325	0.425654	protein_coding	Probable methyltransferase PMT25 [Source:UniProtKB/Swiss-Prot;Acc:Q0WT31]
AT2G34490	CYP710A2	152.842	0.676582	0.367678	1.84015	0.0657468	0.21862	protein_coding	Cytochrome P450 710A2 [Source:UniProtKB/Swiss-Prot;Acc:O64698]
AT2G38970		604.514	0.257329	0.186639	1.37875	0.167971	0.391219	protein_coding	Zinc finger (C3HC4-type RING finger) family protein [Source:UniProtKB/TrEMBL;Acc:F4IU12]
AT2G42710		778.846	0.187104	0.0958555	1.95194	0.0509459	0.186574	protein_coding	Ribosomal protein L1p/L10e family [Source:UniProtKB/TrEMBL;Acc:Q8RWT4]
AT2G46930	PAE3	1117.58	0.159618	0.0928656	1.71881	0.0856492	0.258877	protein_coding	Pectin acetylesterase 3 [Source:UniProtKB/Swiss-Prot;Acc:O80731]
AT2G47010		108.294	0.924509	0.400504	2.30836	0.020979	0.105763	protein_coding	At2g47010/F14M4.16 [Source:UniProtKB/TrEMBL;Acc:Q944A3]
AT3G06145		56.5049	0.179318	0.360489	0.497428	0.618887	0.802016	protein_coding	Putative RING zinc finger protein [Source:UniProtKB/TrEMBL;Acc:Q56XV3]
AT3G08680		1443.8	0.209465	0.0981402	2.13435	0.0328143	0.141351	protein_coding	Probable inactive receptor kinase At3g08680 [Source:UniProtKB/Swiss-Prot;Acc:Q9C9Y8]
AT3G26780		1504.16	0.0892609	0.0613945	1.45389	0.145976	0.359474	protein_coding	Phosphoglycerate mutase family protein [Source:UniProtKB/TrEMBL;Acc:Q9LW33]
AT3G46880		46.2251	-0.0120992	0.650342	-0.0186044	0.985157	0.99432	protein_coding	Uncharacterized protein T6H20.90 [Source:UniProtKB/TrEMBL;Acc:Q9STG0]
AT3G46940	DUT1	480.457	-0.180695	0.163933	-1.10225	0.270353	0.518099	protein_coding	dUTP-PYROPHOSPHATASE-LIKE 1 [Source:UniProtKB/TrEMBL;Acc:A0A1I9LM85]
AT3G49670	BAM2	1068.17	0.263565	0.142587	1.84845	0.0645374	0.216119	protein_coding	Leucine-rich repeat receptor-like serine/threonine-protein kinase BAM2 [Source:UniProtKB/Swiss-Prot;Acc:Q9M2Z1]
AT3G50530	CRK	1527.83	0.272391	0.127705	2.13298	0.0329262	0.141679	protein_coding	CDPK-related kinase [Source:TAIR;Acc:AT3G50530]
AT3G54470	PYRE-F	2271.71	-0.0535727	0.071914	-0.744955	0.456299	0.687452	protein_coding	Uridine 5'-monophosphate synthase [Source:UniProtKB/Swiss-Prot;Acc:Q42586]
AT3G60380		942.479	0.0542588	0.0727562	0.745762	0.455811	0.687227	protein_coding	Cotton fiber protein [Source:UniProtKB/TrEMBL;Acc:Q9M221]
AT3G61650	TUBG1	711.302	0.0351517	0.0906519	0.387765	0.69819	0.84981	protein_coding	Tubulin gamma-1 chain [Source:UniProtKB/Swiss-Prot;Acc:P38557]
AT4G08685	SAH7	972.824	0.0991269	0.141816	0.698982	0.484563	0.708993	protein_coding	SAH7 [Source:UniProtKB/TrEMBL;Acc:A0A178UVW6]
AT4G13290	CYP71A19	167.902	-0.591727	0.663604	-0.891688	0.37256	0.616777	protein_coding	Cytochrome P450 71A19 [Source:UniProtKB/Swiss-Prot;Acc:Q9T0K0]
AT4G14360		1202.05	0.226959	0.0954724	2.37722	0.0174436	0.0940268	protein_coding	Probable methyltransferase PMT3 [Source:UniProtKB/Swiss-Prot;Acc:Q93YV7]
AT4G14960	TUBA6	12247.5	0.0904434	0.0816099	1.10824	0.267758	0.515727	protein_coding	Tubulin alpha chain [Source:UniProtKB/TrEMBL;Acc:A0A178UXP7]
AT4G34160	CYCD3-1	1296.82	-0.446735	0.170127	-2.62589	0.00864225	0.0587387	protein_coding	Cyclin-D3-1 [Source:UniProtKB/Swiss-Prot;Acc:P42753]
AT5G01890	PXC2	1442.82	0.40848	0.157038	2.60116	0.00929094	0.0616659	protein_coding	Leucine-rich repeat receptor-like protein kinase PXC2 [Source:UniProtKB/Swiss-Prot;Acc:Q9LZV7]
AT5G08690		11387.2	0.00554364	0.0535107	0.103599	0.917488	0.969138	protein_coding	ATP synthase subunit beta-2, mitochondrial [Source:UniProtKB/Swiss-Prot;Acc:P83484]
AT5G17630	XPT	1016.92	0.142786	0.111706	1.27823	0.201167	0.434855	protein_coding	Xylulose 5-phosphate/phosphate translocator, chloroplastic [Source:UniProtKB/Swiss-Prot;Acc:Q9LF61]
AT5G17700	DTX25	210.053	0.487659	0.322002	1.51446	0.129909	0.335815	protein_coding	Protein DETOXIFICATION [Source:UniProtKB/TrEMBL;Acc:A0A178UJQ3]
AT5G19780	TUBA3	5802.57	0.0899897	0.0697023	1.29106	0.196684	0.429128	protein_coding	Tubulin alpha chain [Source:UniProtKB/TrEMBL;Acc:A0A178UTQ9]
AT5G23400		508.147	0.160449	0.205633	0.780267	0.435234	0.670562	protein_coding	Disease resistance protein-like [Source:UniProtKB/TrEMBL;Acc:Q9FHL8]
AT5G26667	PYR6	2236.65	0.187771	0.101058	1.85805	0.0631614	0.213389	protein_coding	UMP-CMP kinase [Source:UniProtKB/TrEMBL;Acc:A0A178UDQ9]
AT5G55730	FLA1	830.692	0.0578411	0.21819	0.265095	0.790937	0.904684	protein_coding	Fasciclin-like arabinogalactan protein 1 [Source:UniProtKB/Swiss-Prot;Acc:Q9FM65]
AT5G61130	PDCB1	870.133	0.077729	0.0933901	0.832305	0.405237	0.646952	protein_coding	PDCB1 [Source:UniProtKB/TrEMBL;Acc:A0A178URD1]
AT5G65810	CGR3	787.845	0.25196	0.115966	2.17271	0.0298022	0.132337	protein_coding	Probable pectin methylesterase CGR3 [Source:UniProtKB/Swiss-Prot;Acc:Q0WPN7]
AT1G69870	NPF2.13	106.843	0.572074	0.338913	1.68797	0.091417	0.270266	protein_coding	Protein NRT1/ PTR FAMILY 2.13 [Source:UniProtKB/Swiss-Prot;Acc:Q8RX77]
AT1G76160	sks5	4486.65	0.343941	0.12967	2.65244	0.00799115	0.0556442	protein_coding	Sks5 [Source:UniProtKB/TrEMBL;Acc:A0A178WJJ9]
AT2G28140		132.08	0.757967	0.360183	2.10439	0.0353441	0.148072	protein_coding	Enabled-like protein (DUF1635) [Source:UniProtKB/TrEMBL;Acc:Q9ZUV6]
AT2G35150	EXL7	248.552	0.167967	0.21082	0.79673	0.425608	0.663184	protein_coding	EXL7 [Source:UniProtKB/TrEMBL;Acc:A0A178VYH7]
AT2G36570	PXC1	1401.65	-0.263164	0.173947	-1.5129	0.130304	0.336356	protein_coding	Leucine-rich repeat receptor-like protein kinase PXC1 [Source:UniProtKB/Swiss-Prot;Acc:Q9SJQ1]
AT2G40130	SMXL8	342.439	0.229946	0.252412	0.910997	0.362297	0.608167	protein_coding	Protein SMAX1-LIKE 8 [Source:UniProtKB/Swiss-Prot;Acc:F4IGZ2]
AT3G54780		324.481	-0.0088429	0.18781	-0.0470843	0.962446	0.985855	protein_coding	Zinc finger (C3HC4-type RING finger) family protein [Source:UniProtKB/TrEMBL;Acc:A0A1I9LN98]
AT4G30020	SBT2.6	1408.82	-0.0127495	0.115062	-0.110805	0.911771	0.966681	protein_coding	Subtilisin-like protease SBT2.6 [Source:UniProtKB/Swiss-Prot;Acc:Q9SZV5]
AT4G32880	ATHB-8	1895.18	0.113673	0.119613	0.950339	0.34194	0.589533	protein_coding	Homeobox-leucine zipper protein ATHB-8 [Source:UniProtKB/Swiss-Prot;Acc:Q39123]
AT4G37750	ANT	620.714	0.151271	0.275769	0.548543	0.583319	0.779204	protein_coding	AP2-like ethylene-responsive transcription factor ANT [Source:UniProtKB/Swiss-Prot;Acc:Q38914]
AT5G21482	CKX7	132.461	0.573732	0.344298	1.66638	0.0956371	0.278225	protein_coding	Cytokinin dehydrogenase 7 [Source:UniProtKB/Swiss-Prot;Acc:Q9FUJ1]
AT1G04160	XI-B	502.168	0.305491	0.160986	1.89762	0.0577463	0.20164	protein_coding	Myosin-8 [Source:UniProtKB/Swiss-Prot;Acc:F4I460]
AT1G04430		2711.05	0.271708	0.112627	2.41247	0.015845	0.0879647	protein_coding	Probable methyltransferase PMT8 [Source:UniProtKB/Swiss-Prot;Acc:Q940J9]
AT1G08280	GALT29A	327.334	0.170578	0.144519	1.18031	0.237877	0.481133	protein_coding	Beta-1,6-galactosyltransferase GALT29A [Source:UniProtKB/Swiss-Prot;Acc:Q9SGD2]
AT1G11545	XTH8	268.604	-0.771486	0.400902	-1.92437	0.0543077	0.19386	protein_coding	Xyloglucan endotransglucosylase/hydrolase [Source:UniProtKB/TrEMBL;Acc:A0A178W0W2]
AT1G17360		1028.78	0.178762	0.112252	1.59251	0.11127	0.305871	protein_coding	F28G4.18 protein [Source:UniProtKB/TrEMBL;Acc:Q9LQI8]
AT1G28390		381.406	0.195015	0.221472	0.880543	0.378565	0.62221	protein_coding	Protein kinase superfamily protein [Source:UniProtKB/TrEMBL;Acc:F4HWL9]
AT1G31850		3169.2	0.102823	0.116393	0.883417	0.377011	0.620457	protein_coding	Probable methyltransferase PMT20 [Source:UniProtKB/Swiss-Prot;Acc:Q9C6S7]
AT1G32860		231.287	0.302084	0.188907	1.59911	0.109795	0.303356	protein_coding	Glucan endo-1,3-beta-glucosidase 11 [Source:UniProtKB/Swiss-Prot;Acc:Q8L868]
AT1G46480	WOX4	417.187	0.445407	0.371268	1.19969	0.230259	0.471903	protein_coding	WOX4 [Source:UniProtKB/TrEMBL;Acc:A0A384KVK6]
AT1G49560	HHO6	314.884	0.402978	0.185943	2.16721	0.0302186	0.133529	protein_coding	Transcription factor HHO6 [Source:UniProtKB/Swiss-Prot;Acc:Q9FX84]
AT1G53230	TCP3	111.347	0.100729	0.230249	0.43748	0.661764	0.827017	protein_coding	TCP3 [Source:UniProtKB/TrEMBL;Acc:A0A178WDV9]
AT1G53520	FAP3	103.632	0.477237	0.287307	1.66107	0.0966992	0.280206	protein_coding	Fatty-acid-binding protein 3, chloroplastic [Source:UniProtKB/Swiss-Prot;Acc:Q9C8L2]
AT1G55690	SFH13	1377.57	0.259221	0.103482	2.50498	0.0122458	0.0742298	protein_coding	Phosphatidylinositol/phosphatidylcholine transfer protein SFH13 [Source:UniProtKB/Swiss-Prot;Acc:Q501H5]
AT1G67930		985.546	-0.00112244	0.0857485	-0.01309	0.989556	0.995925	protein_coding	Golgi transport complex protein-like protein [Source:UniProtKB/TrEMBL;Acc:Q9C9V9]
AT1G70940	PIN3	1754.01	0.212253	0.173585	1.22277	0.221418	0.461232	protein_coding	Auxin efflux carrier component 3 [Source:UniProtKB/Swiss-Prot;Acc:Q9S7Z8]
AT1G71830	SERK1	734.892	0.169245	0.116361	1.45449	0.145811	0.35929	protein_coding	SERK1 [Source:UniProtKB/TrEMBL;Acc:A0A178W829]
AT1G76790	IGMT5	5887.18	0.242694	0.242549	1.0006	0.317022	0.566404	protein_coding	Indole glucosinolate O-methyltransferase 5 [Source:UniProtKB/Swiss-Prot;Acc:Q9SRD4]
AT1G77550		1113.61	0.158119	0.0862815	1.8326	0.0668627	0.22075	protein_coding	At1g77550 [Source:UniProtKB/TrEMBL;Acc:Q6IDC7]
AT2G05810		267.23	0.18152	0.204484	0.887699	0.374703	0.618319	protein_coding	ARM repeat superfamily protein [Source:UniProtKB/TrEMBL;Acc:Q8S8G1]
AT2G26110		1052.02	0.133859	0.145834	0.917885	0.358679	0.605461	protein_coding	At2g26110 [Source:UniProtKB/TrEMBL;Acc:O80986]
AT2G31270	CDT1A	485.24	-0.00297516	0.192477	-0.0154572	0.987667	0.995402	protein_coding	CDT1-like protein a, chloroplastic [Source:UniProtKB/Swiss-Prot;Acc:Q9SJW9]
AT2G33570	GALS1	388.538	0.0445944	0.172988	0.257789	0.79657	0.907636	protein_coding	Galactan beta-1,4-galactosyltransferase GALS1 [Source:UniProtKB/Swiss-Prot;Acc:O22807]
AT2G43800	FH2	948.323	-0.0679391	0.111993	-0.606636	0.544093	0.752356	protein_coding	Formin-like protein [Source:UniProtKB/TrEMBL;Acc:A0A178VS83]
AT3G03900	APK3	190.395	0.348001	0.155401	2.23937	0.0251319	0.118572	protein_coding	Adenylyl-sulfate kinase 3 [Source:UniProtKB/Swiss-Prot;Acc:Q9SRW7]
AT3G03910	GSH3	41.8881	1.0025	0.966172	1.0376	0.299455	0.548983	protein_coding	Glutamate dehydrogenase [Source:UniProtKB/TrEMBL;Acc:A0A178VBI2]
AT3G06140	LUL4	216.555	0.339223	0.227857	1.48875	0.136553	0.345656	protein_coding	Probable E3 ubiquitin-protein ligase LUL4 [Source:UniProtKB/Swiss-Prot;Acc:Q8LA32]
AT3G06890		77.8278	0.264725	0.246507	1.07391	0.282865	0.531724	protein_coding	At3g06890 [Source:UniProtKB/TrEMBL;Acc:Q9M910]
AT3G09820	ADK1	9548.44	0.0383683	0.130226	0.294629	0.768278	0.892957	protein_coding	Adenosine kinase 1 [Source:UniProtKB/Swiss-Prot;Acc:Q9SF85]
AT3G14890	ZDP	1012.37	0.0379787	0.136803	0.277617	0.781306	0.900004	protein_coding	Polynucleotide 3'-phosphatase ZDP [Source:UniProtKB/Swiss-Prot;Acc:Q84JE8]
AT3G15980		2186.72	0.19509	0.0762182	2.55963	0.0104785	0.0669287	protein_coding	Coatomer subunit beta' [Source:UniProtKB/TrEMBL;Acc:F4J1E5]
AT3G16050	PDX12	452.135	0.581915	0.216808	2.68401	0.00727456	0.0523969	protein_coding	Pyridoxal 5'-phosphate synthase-like subunit PDX1.2 [Source:UniProtKB/Swiss-Prot;Acc:Q9ZNR6]
AT3G17780		636.155	0.111911	0.0956648	1.16982	0.242074	0.485986	protein_coding	B-cell receptor-associated-like protein [Source:UniProtKB/TrEMBL;Acc:Q9LSH0]
AT3G20330	PYRB	942.247	0.148794	0.0908085	1.63855	0.101307	0.288616	protein_coding	Aspartate carbamoyltransferase, chloroplastic [Source:UniProtKB/Swiss-Prot;Acc:P49077]
AT3G25500	FH1	1992.13	0.0418394	0.0955413	0.43792	0.661444	0.826878	protein_coding	Formin-like protein [Source:UniProtKB/TrEMBL;Acc:A0A178VBY1]
AT3G29360	UGD2	3726.39	0.194253	0.121152	1.60338	0.10885	0.302314	protein_coding	UDP-glucose 6-dehydrogenase 2 [Source:UniProtKB/Swiss-Prot;Acc:Q9LIA8]
AT3G55010	PUR5	1170.64	0.245711	0.099019	2.48146	0.0130847	0.0776092	protein_coding	Phosphoribosylformylglycinamidine cyclo-ligase, chloroplastic [Source:UniProtKB/Swiss-Prot;Acc:Q05728]
AT3G55620	EIF6-2	2315.88	0.147235	0.0609656	2.41505	0.0157329	0.0875135	protein_coding	Eukaryotic translation initiation factor 6-2 [Source:UniProtKB/Swiss-Prot;Acc:Q9M060]
AT3G57610	PURA	2104.4	0.0834728	0.054101	1.54291	0.122853	0.324504	protein_coding	Adenylosuccinate synthetase, chloroplastic [Source:UniProtKB/Swiss-Prot;Acc:Q96529]
AT3G58610		13078.9	0.188417	0.0738176	2.55247	0.0106963	0.0679048	protein_coding	Ketol-acid reductoisomerase, chloroplastic [Source:UniProtKB/Swiss-Prot;Acc:Q05758]
AT4G02330	PME41	294.719	0.278971	0.350848	0.795134	0.426535	0.664064	protein_coding	Probable pectinesterase/pectinesterase inhibitor 41 [Source:UniProtKB/Swiss-Prot;Acc:Q8RXK7]
AT4G12650	TMN12	4313.04	0.123539	0.0684823	1.80396	0.0712376	0.230247	protein_coding	Transmembrane 9 superfamily member [Source:UniProtKB/TrEMBL;Acc:A0A178UTX6]
AT4G22910	FZR2	289.818	0.397502	0.147294	2.6987	0.00696112	0.0508473	protein_coding	FZR2 [Source:UniProtKB/TrEMBL;Acc:A0A178V5I2]
AT4G22930	PYR4	973.94	0.0291259	0.0757009	0.384749	0.700423	0.851189	protein_coding	PYR4 [Source:UniProtKB/TrEMBL;Acc:A0A178V399]
AT4G24340		262.49	0.514575	0.251583	2.04535	0.0408206	0.162091	protein_coding	At4g24340 [Source:UniProtKB/TrEMBL;Acc:Q8GW53]
AT4G26510	UKL4	428.921	0.172661	0.0970743	1.77865	0.0752972	0.238363	protein_coding	Uridine kinase-like protein 4 [Source:UniProtKB/Swiss-Prot;Acc:O65583]
AT4G27180	KIN14M	2926.85	0.0695682	0.088324	0.787648	0.430903	0.667487	protein_coding	Kinesin-like protein KIN-14M [Source:UniProtKB/Swiss-Prot;Acc:P46864]
AT4G27595		841.602	-0.0395046	0.15751	-0.250807	0.801964	0.910933	protein_coding	Plant protein of unknown function (DUF827) [Source:TAIR;Acc:AT4G27595]
AT4G30980	LRL2	499.82	0.252752	0.223536	1.1307	0.258181	0.50492	protein_coding	LJRHL1-like 2 [Source:TAIR;Acc:AT4G30980]
AT4G36470		219.494	-0.193273	0.155705	-1.24128	0.214502	0.451994	protein_coding	At4g36470 [Source:UniProtKB/TrEMBL;Acc:O23234]
AT4G39840		1292.34	0.402532	0.151824	2.65131	0.00801804	0.0557696	protein_coding	Cell wall integrity/stress response component-like protein [Source:UniProtKB/TrEMBL;Acc:Q9SMR9]
AT5G08300		2733.42	0.0939918	0.0669814	1.40325	0.160542	0.381176	protein_coding	Succinate--CoA ligase [ADP-forming] subunit alpha, mitochondrial [Source:UniProtKB/TrEMBL;Acc:A0A178U834]
AT5G13000	CALS3	5079.97	0.192305	0.0772936	2.48799	0.0128468	0.0767026	protein_coding	Callose synthase 3 [Source:UniProtKB/Swiss-Prot;Acc:Q9LXT9]
AT5G13520	LKHA4	1417.07	-0.0352347	0.128458	-0.274291	0.783861	0.90117	protein_coding	Leucine aminopeptidase [Source:UniProtKB/Swiss-Prot;Acc:Q9FY49]
AT5G15650	RGP2	5392.33	0.276002	0.105869	2.607	0.0091339	0.0610069	protein_coding	UDP-arabinopyranose mutase 2 [Source:UniProtKB/Swiss-Prot;Acc:Q9LFW1]
AT5G19990	RPT6A	2929.22	0.0615179	0.0584802	1.05194	0.292825	0.541982	protein_coding	26S proteasome regulatory subunit 8 homolog A [Source:UniProtKB/Swiss-Prot;Acc:Q9C5U3]
AT5G23820	ML3	2114.46	0.522832	0.215415	2.42709	0.0152206	0.0856535	protein_coding	MD-2-related lipid-recognition protein 3 [Source:UniProtKB/Swiss-Prot;Acc:Q9FF98]
AT5G40150	PER63	201.666	0.0844436	0.229535	0.36789	0.712956	0.859109	protein_coding	Peroxidase 63 [Source:UniProtKB/Swiss-Prot;Acc:Q9FL16]
AT5G42030	ABIL4	839.9	-0.0924217	0.119301	-0.774691	0.438522	0.673226	protein_coding	ABL interactor-like protein 4 [Source:TAIR;Acc:AT5G42030]
AT5G43010	RPT4A	1735.75	0.0585048	0.0594963	0.983334	0.325443	0.57344	protein_coding	26S proteasome regulatory subunit 10B homolog A [Source:UniProtKB/Swiss-Prot;Acc:Q9SEI3]
AT5G48450	sks3	263.876	0.141898	0.149519	0.949027	0.342607	0.590132	protein_coding	SKU5 similar 3 [Source:UniProtKB/TrEMBL;Acc:F4K1P9]
AT5G51050		315.945	0.229654	0.121346	1.89255	0.058418	0.203164	protein_coding	Mitochondrial substrate carrier family protein [Source:TAIR;Acc:AT5G51050]
AT5G54670	KIN14N	1450.31	0.0978488	0.116287	0.841441	0.400101	0.642037	protein_coding	Kinesin-like protein [Source:UniProtKB/TrEMBL;Acc:A0A178UTF4]
AT5G62500	EB1B	363.425	0.452066	0.179188	2.52286	0.0116403	0.0716977	protein_coding	Microtubule-associated protein RP/EB family member 1B [Source:UniProtKB/Swiss-Prot;Acc:Q9FJJ5]
AT5G65640	BHLH93	1654.71	0.527646	0.19585	2.69413	0.00705736	0.0513352	protein_coding	Transcription factor bHLH93 [Source:UniProtKB/Swiss-Prot;Acc:Q9LSL1]
AT1G01300	APF2	2556.06	0.336146	0.127213	2.6424	0.00823219	0.0568411	protein_coding	Aspartyl protease family protein 2 [Source:UniProtKB/Swiss-Prot;Acc:Q9LNJ3]
AT1G15760		159.288	0.0192321	0.253385	0.0759009	0.939498	0.977346	protein_coding	At1g15760 [Source:UniProtKB/TrEMBL;Acc:Q9LMQ8]
AT1G29750	RKF1	515.348	0.116368	0.141557	0.822058	0.411044	0.651631	protein_coding	Probable LRR receptor-like serine/threonine-protein kinase RFK1 [Source:UniProtKB/Swiss-Prot;Acc:Q9FXF2]
AT1G31320	LBD4	455.646	0.53247	0.407128	1.30787	0.190918	0.421426	protein_coding	LOB domain-containing protein 4 [Source:UniProtKB/Swiss-Prot;Acc:Q9SHE9]
AT1G64625	BHLH157	208.918	0.112656	0.49791	0.226257	0.821001	0.922871	protein_coding	Transcription factor bHLH157 [Source:UniProtKB/Swiss-Prot;Acc:Q7XJU0]
AT1G68470	GT17	492.039	0.212373	0.19909	1.06672	0.286097	0.534514	protein_coding	Probable xyloglucan galactosyltransferase GT17 [Source:UniProtKB/Swiss-Prot;Acc:Q9CA34]
AT1G75290		89.5593	0.460344	0.2861	1.60903	0.10761	0.30055	protein_coding	NAD(P)-binding Rossmann-fold superfamily protein [Source:TAIR;Acc:AT1G75290]
AT2G29690	ASA2	825.248	0.101093	0.0973563	1.03839	0.29909	0.548618	protein_coding	Anthranilate synthase alpha subunit 2, chloroplastic [Source:UniProtKB/Swiss-Prot;Acc:P32069]
AT2G35350	PLL1	643.442	0.347941	0.174357	1.99557	0.0459806	0.174987	protein_coding	PLL1 [Source:UniProtKB/TrEMBL;Acc:A0A178VV40]
AT2G39020		861.861	0.0229304	0.0754176	0.304045	0.761094	0.889281	protein_coding	Probable acetyltransferase NATA1-like [Source:UniProtKB/Swiss-Prot;Acc:Q9ZV06]
AT2G39700	EXPA4	7484.29	0.0745399	0.215833	0.345359	0.729825	0.870135	protein_coding	Expansin-A4 [Source:UniProtKB/Swiss-Prot;Acc:O48818]
AT2G41800		741.836	-0.19459	0.267982	-0.726132	0.467758	0.696881	protein_coding	At2g41800/T11A7.10 [Source:UniProtKB/TrEMBL;Acc:O22940]
AT2G44830		945.249	0.290271	0.145519	1.99472	0.0460731	0.175239	protein_coding	Protein kinase superfamily protein [Source:UniProtKB/TrEMBL;Acc:F4IV25]
AT3G09070	OPS	1204.81	0.353254	0.140968	2.50592	0.0122134	0.0740867	protein_coding	UPF0503 protein At3g09070, chloroplastic [Source:UniProtKB/Swiss-Prot;Acc:Q9SS80]
AT3G25130		334.941	0.374711	0.308006	1.21657	0.223767	0.464615	protein_coding	Acidic leucine-rich nuclear phosphoprotein 32 family B protein [Source:UniProtKB/TrEMBL;Acc:Q9LSG4]
AT3G49680	BCAT3	2071.96	0.156649	0.0843206	1.85778	0.0632	0.213476	protein_coding	Branched-chain-amino-acid aminotransferase 3, chloroplastic [Source:UniProtKB/Swiss-Prot;Acc:Q9M401]
AT3G63440	CKX6	178.63	0.345383	0.27997	1.23364	0.217336	0.455358	protein_coding	Cytokinin dehydrogenase 6 [Source:UniProtKB/Swiss-Prot;Acc:Q9LY71]
AT4G23740		820.26	0.232865	0.147798	1.57556	0.115127	0.312151	protein_coding	Probable inactive receptor kinase At4g23740 [Source:UniProtKB/Swiss-Prot;Acc:Q9SUQ3]
AT5G07800		546.709	0.172155	0.20166	0.853691	0.393276	0.635812	protein_coding	Flavin-containing monooxygenase [Source:UniProtKB/TrEMBL;Acc:A0A178UJX2]
AT5G26260		4106.34	0.261838	0.261466	1.00142	0.316623	0.566033	protein_coding	F9D12.8 protein [Source:UniProtKB/TrEMBL;Acc:O81493]
AT5G42720		620.103	-0.0182402	0.191132	-0.0954328	0.923971	0.971216	protein_coding	Glycosyl hydrolase family 17 protein [Source:UniProtKB/TrEMBL;Acc:Q8VY12]
AT5G48010	THAS1	7411.15	0.71218	0.332678	2.14075	0.0322942	0.139838	protein_coding	Thalianol synthase [Source:UniProtKB/Swiss-Prot;Acc:Q9FI37]
AT5G50150		851.934	-0.0284415	0.131412	-0.21643	0.828652	0.926775	protein_coding	AT5g50150/MPF21_17 [Source:UniProtKB/TrEMBL;Acc:Q9FG96]
AT5G64980		111.41	-0.0551727	0.246899	-0.223463	0.823175	0.923694	protein_coding	At5g64980 [Source:UniProtKB/TrEMBL;Acc:Q9LV80]

## Sheet: clv_BCN.vs.clv_Ctrl(vbc)
Gene_id	Gene_name	baseMean	log2FoldChange	lfcSE	stat	pvalue	padj	Gene_type	Gene_description
AT1G14670	TMN2	3098.21	0.587579	0.0522931	11.2363	2.70588e-29	4.23465e-28	protein_coding	Transmembrane 9 superfamily member 2 [Source:UniProtKB/Swiss-Prot;Acc:Q940S0]
AT1G29900	CARB	4564.35	0.493067	0.0390446	12.6283	1.47406e-36	3.51412e-35	protein_coding	Carbamoyl-phosphate synthase large chain, chloroplastic [Source:UniProtKB/Swiss-Prot;Acc:Q42601]
AT1G33440	NPF4.4	176.181	0.948227	0.200317	4.73363	2.20536e-06	6.093e-06	protein_coding	Protein NRT1/ PTR FAMILY 4.4 [Source:UniProtKB/Swiss-Prot;Acc:Q56XQ6]
AT1G33470		3216.57	0.388376	0.101599	3.82263	0.000132035	0.000295301	protein_coding	RNA-binding (RRM/RBD/RNP motifs) family protein [Source:UniProtKB/TrEMBL;Acc:Q67YS0]
AT1G41830	SKS6	2867.56	0.973934	0.177108	5.49908	3.8177e-08	1.25896e-07	protein_coding	SKS6 [Source:UniProtKB/TrEMBL;Acc:A0A178W7S3]
AT1G52700		39.5009	2.9295	0.763399	3.83744	0.000124325	0.000278994	protein_coding	Alpha/beta-Hydrolases superfamily protein [Source:UniProtKB/TrEMBL;Acc:A0A1P8AQT5]
AT1G61580	ARP2	1016.45	0.812704	0.133279	6.09777	1.07558e-09	4.09501e-09	protein_coding	60S ribosomal protein L3-2 [Source:UniProtKB/Swiss-Prot;Acc:P22738]
AT1G64650		1507.15	0.834465	0.0786795	10.6059	2.79848e-26	3.6545e-25	protein_coding	At1g64650 [Source:UniProtKB/TrEMBL;Acc:Q6NLR2]
AT1G65010		2309.56	0.7406	0.0846513	8.74883	2.15575e-18	1.6415e-17	protein_coding	Putative WEB family protein At1g65010, chloroplastic [Source:UniProtKB/Swiss-Prot;Acc:F4I8B9]
AT1G74690	IQD31	2466.84	0.774556	0.0674653	11.4808	1.64726e-30	2.76378e-29	protein_coding	Protein IQ-DOMAIN 31 [Source:UniProtKB/Swiss-Prot;Acc:Q8L4D8]
AT1G77110	PIN6	92.9423	5.97802	0.498995	11.9801	4.51708e-33	8.80418e-32	protein_coding	Auxin efflux carrier component [Source:UniProtKB/TrEMBL;Acc:A0A178W8W8]
AT1G80280		764.512	2.11078	0.120524	17.5134	1.13245e-68	1.16242e-66	protein_coding	Alpha/beta-Hydrolases superfamily protein [Source:UniProtKB/TrEMBL;Acc:Q9C976]
AT2G19170	SBT2.5	374.231	1.39037	0.116729	11.9111	1.03662e-32	1.97943e-31	protein_coding	Subtilisin-like protease SBT2.5 [Source:UniProtKB/Swiss-Prot;Acc:O64481]
AT2G20140	RPT2B	1456.33	0.587172	0.050888	11.5385	8.43759e-31	1.43616e-29	protein_coding	RPT2b [Source:UniProtKB/TrEMBL;Acc:A0A178VM16]
AT2G23350	PAB4	4154.85	0.476374	0.0510032	9.34008	9.62576e-21	8.73603e-20	protein_coding	Polyadenylate-binding protein 4 [Source:UniProtKB/Swiss-Prot;Acc:O22173]
AT2G32920	PDIL2-3	1569.51	0.672125	0.0643358	10.4471	1.51e-25	1.89e-24	protein_coding	Protein disulfide-isomerase 2-3 [Source:UniProtKB/Swiss-Prot;Acc:O48773]
AT2G33850		484.845	4.61706	0.216353	21.3404	4.78579e-101	1.49993e-98	protein_coding	E6-like protein [Source:UniProtKB/TrEMBL;Acc:P93019]
AT2G34300		2279.13	1.06932	0.0732761	14.593	3.11102e-48	1.36178e-46	protein_coding	Probable methyltransferase PMT25 [Source:UniProtKB/Swiss-Prot;Acc:Q0WT31]
AT2G34490	CYP710A2	152.842	2.56143	0.311111	8.23316	1.8234e-16	1.21694e-15	protein_coding	Cytochrome P450 710A2 [Source:UniProtKB/Swiss-Prot;Acc:O64698]
AT2G38970		604.514	1.79332	0.16182	11.0822	1.53044e-28	2.27256e-27	protein_coding	Zinc finger (C3HC4-type RING finger) family protein [Source:UniProtKB/TrEMBL;Acc:F4IU12]
AT2G42710		778.846	0.744675	0.0837099	8.89591	5.79438e-19	4.60923e-18	protein_coding	Ribosomal protein L1p/L10e family [Source:UniProtKB/TrEMBL;Acc:Q8RWT4]
AT2G46930	PAE3	1117.58	0.468746	0.08222	5.70112	1.1902e-08	4.12638e-08	protein_coding	Pectin acetylesterase 3 [Source:UniProtKB/Swiss-Prot;Acc:O80731]
AT2G47010		108.294	4.01845	0.321463	12.5005	7.41966e-36	1.70987e-34	protein_coding	At2g47010/F14M4.16 [Source:UniProtKB/TrEMBL;Acc:Q944A3]
AT3G06145		56.5049	1.24159	0.297845	4.16856	3.06525e-05	7.40969e-05	protein_coding	Putative RING zinc finger protein [Source:UniProtKB/TrEMBL;Acc:Q56XV3]
AT3G08680		1443.8	0.930512	0.0863478	10.7763	4.45285e-27	6.12814e-26	protein_coding	Probable inactive receptor kinase At3g08680 [Source:UniProtKB/Swiss-Prot;Acc:Q9C9Y8]
AT3G26780		1504.16	0.352867	0.0541372	6.51801	7.12444e-11	3.02779e-10	protein_coding	Phosphoglycerate mutase family protein [Source:UniProtKB/TrEMBL;Acc:Q9LW33]
AT3G46880		46.2251	2.29248	0.502763	4.55977	5.12095e-06	1.35785e-05	protein_coding	Uncharacterized protein T6H20.90 [Source:UniProtKB/TrEMBL;Acc:Q9STG0]
AT3G46940	DUT1	480.457	0.936066	0.141122	6.63304	3.28842e-11	1.43863e-10	protein_coding	dUTP-PYROPHOSPHATASE-LIKE 1 [Source:UniProtKB/TrEMBL;Acc:A0A1I9LM85]
AT3G49670	BAM2	1068.17	2.18067	0.123075	17.7182	3.03319e-70	3.34733e-68	protein_coding	Leucine-rich repeat receptor-like serine/threonine-protein kinase BAM2 [Source:UniProtKB/Swiss-Prot;Acc:Q9M2Z1]
AT3G50530	CRK	1527.83	0.807487	0.113537	7.11209	1.14303e-12	5.69116e-12	protein_coding	CDPK-related kinase [Source:TAIR;Acc:AT3G50530]
AT3G54470	PYRE-F	2271.71	0.543227	0.0632149	8.59334	8.44794e-18	6.18814e-17	protein_coding	Uridine 5'-monophosphate synthase [Source:UniProtKB/Swiss-Prot;Acc:Q42586]
AT3G60380		942.479	0.652574	0.0624835	10.444	1.56165e-25	1.95152e-24	protein_coding	Cotton fiber protein [Source:UniProtKB/TrEMBL;Acc:Q9M221]
AT3G61650	TUBG1	711.302	0.558586	0.0787411	7.09396	1.30332e-12	6.45918e-12	protein_coding	Tubulin gamma-1 chain [Source:UniProtKB/Swiss-Prot;Acc:P38557]
AT4G08685	SAH7	972.824	1.93576	0.121968	15.871	1.00556e-56	6.22021e-55	protein_coding	SAH7 [Source:UniProtKB/TrEMBL;Acc:A0A178UVW6]
AT4G13290	CYP71A19	167.902	4.6022	0.43883	10.4874	9.86569e-26	1.25218e-24	protein_coding	Cytochrome P450 71A19 [Source:UniProtKB/Swiss-Prot;Acc:Q9T0K0]
AT4G14360		1202.05	0.774359	0.0841803	9.19881	3.61929e-20	3.1521e-19	protein_coding	Probable methyltransferase PMT3 [Source:UniProtKB/Swiss-Prot;Acc:Q93YV7]
AT4G14960	TUBA6	12247.5	0.387419	0.0729044	5.31408	1.07199e-07	3.37913e-07	protein_coding	Tubulin alpha chain [Source:UniProtKB/TrEMBL;Acc:A0A178UXP7]
AT4G34160	CYCD3-1	1296.82	3.35409	0.138773	24.1695	4.65323e-129	4.05107e-126	protein_coding	Cyclin-D3-1 [Source:UniProtKB/Swiss-Prot;Acc:P42753]
AT5G01890	PXC2	1442.82	1.72645	0.138751	12.4428	1.53018e-35	3.45186e-34	protein_coding	Leucine-rich repeat receptor-like protein kinase PXC2 [Source:UniProtKB/Swiss-Prot;Acc:Q9LZV7]
AT5G08690		11387.2	0.303733	0.0477088	6.36639	1.93525e-10	7.89072e-10	protein_coding	ATP synthase subunit beta-2, mitochondrial [Source:UniProtKB/Swiss-Prot;Acc:P83484]
AT5G17630	XPT	1016.92	0.85087	0.0981029	8.67324	4.2e-18	3.13812e-17	protein_coding	Xylulose 5-phosphate/phosphate translocator, chloroplastic [Source:UniProtKB/Swiss-Prot;Acc:Q9LF61]
AT5G17700	DTX25	210.053	3.88598	0.254155	15.2898	8.94719e-53	4.7582e-51	protein_coding	Protein DETOXIFICATION [Source:UniProtKB/TrEMBL;Acc:A0A178UJQ3]
AT5G19780	TUBA3	5802.57	0.443241	0.0620879	7.13892	9.40659e-13	4.70951e-12	protein_coding	Tubulin alpha chain [Source:UniProtKB/TrEMBL;Acc:A0A178UTQ9]
AT5G23400		508.147	3.09386	0.170788	18.1152	2.41983e-73	2.82987e-71	protein_coding	Disease resistance protein-like [Source:UniProtKB/TrEMBL;Acc:Q9FHL8]
AT5G26667	PYR6	2236.65	0.523231	0.0900384	5.8112	6.20267e-09	2.20441e-08	protein_coding	UMP-CMP kinase [Source:UniProtKB/TrEMBL;Acc:A0A178UDQ9]
AT5G55730	FLA1	830.692	2.0261	0.19057	10.6318	2.12e-26	2.78862e-25	protein_coding	Fasciclin-like arabinogalactan protein 1 [Source:UniProtKB/Swiss-Prot;Acc:Q9FM65]
AT5G61130	PDCB1	870.133	1.17215	0.0794688	14.7498	3.08459e-49	1.40789e-47	protein_coding	PDCB1 [Source:UniProtKB/TrEMBL;Acc:A0A178URD1]
AT5G65810	CGR3	787.845	0.392428	0.103433	3.79405	0.000148211	0.000329349	protein_coding	Probable pectin methylesterase CGR3 [Source:UniProtKB/Swiss-Prot;Acc:Q0WPN7]
AT1G69870	NPF2.13	106.843	3.04996	0.267872	11.3859	4.91614e-30	8.03049e-29	protein_coding	Protein NRT1/ PTR FAMILY 2.13 [Source:UniProtKB/Swiss-Prot;Acc:Q8RX77]
AT1G76160	sks5	4486.65	0.916254	0.115704	7.91896	2.39498e-15	1.47142e-14	protein_coding	Sks5 [Source:UniProtKB/TrEMBL;Acc:A0A178WJJ9]
AT2G28140		132.08	3.73952	0.290933	12.8535	8.21742e-38	2.07921e-36	protein_coding	Enabled-like protein (DUF1635) [Source:UniProtKB/TrEMBL;Acc:Q9ZUV6]
AT2G35150	EXL7	248.552	1.83279	0.174779	10.4863	9.98636e-26	1.26612e-24	protein_coding	EXL7 [Source:UniProtKB/TrEMBL;Acc:A0A178VYH7]
AT2G36570	PXC1	1401.65	2.43332	0.147812	16.4623	6.84069e-61	5.05651e-59	protein_coding	Leucine-rich repeat receptor-like protein kinase PXC1 [Source:UniProtKB/Swiss-Prot;Acc:Q9SJQ1]
AT2G40130	SMXL8	342.439	3.11501	0.207833	14.9881	8.78735e-51	4.22404e-49	protein_coding	Protein SMAX1-LIKE 8 [Source:UniProtKB/Swiss-Prot;Acc:F4IGZ2]
AT3G54780		324.481	2.79161	0.143371	19.4712	1.92625e-84	3.40439e-82	protein_coding	Zinc finger (C3HC4-type RING finger) family protein [Source:UniProtKB/TrEMBL;Acc:A0A1I9LN98]
AT4G30020	SBT2.6	1408.82	2.12864	0.0976413	21.8006	2.29176e-105	8.41722e-103	protein_coding	Subtilisin-like protease SBT2.6 [Source:UniProtKB/Swiss-Prot;Acc:Q9SZV5]
AT4G32880	ATHB-8	1895.18	2.26977	0.103366	21.9586	7.16687e-107	2.85533e-104	protein_coding	Homeobox-leucine zipper protein ATHB-8 [Source:UniProtKB/Swiss-Prot;Acc:Q39123]
AT4G37750	ANT	620.714	4.3696	0.221602	19.7183	1.50286e-86	2.94384e-84	protein_coding	AP2-like ethylene-responsive transcription factor ANT [Source:UniProtKB/Swiss-Prot;Acc:Q38914]
AT5G21482	CKX7	132.461	3.30804	0.279621	11.8304	2.71685e-32	5.08863e-31	protein_coding	Cytokinin dehydrogenase 7 [Source:UniProtKB/Swiss-Prot;Acc:Q9FUJ1]
AT1G04160	XI-B	502.168	1.36675	0.140627	9.71897	2.50298e-22	2.52945e-21	protein_coding	Myosin-8 [Source:UniProtKB/Swiss-Prot;Acc:F4I460]
AT1G04430		2711.05	0.352137	0.100702	3.49684	0.000470812	0.000977536	protein_coding	Probable methyltransferase PMT8 [Source:UniProtKB/Swiss-Prot;Acc:Q940J9]
AT1G08280	GALT29A	327.334	0.699026	0.126154	5.54104	3.00681e-08	1.00096e-07	protein_coding	Beta-1,6-galactosyltransferase GALT29A [Source:UniProtKB/Swiss-Prot;Acc:Q9SGD2]
AT1G11545	XTH8	268.604	1.52842	0.343557	4.44883	8.63398e-06	2.22875e-05	protein_coding	Xyloglucan endotransglucosylase/hydrolase [Source:UniProtKB/TrEMBL;Acc:A0A178W0W2]
AT1G17360		1028.78	0.956988	0.0986532	9.70052	2.99955e-22	3.01185e-21	protein_coding	F28G4.18 protein [Source:UniProtKB/TrEMBL;Acc:Q9LQI8]
AT1G28390		381.406	2.84904	0.184843	15.4133	1.33333e-53	7.3399e-52	protein_coding	Protein kinase superfamily protein [Source:UniProtKB/TrEMBL;Acc:F4HWL9]
AT1G31850		3169.2	0.510523	0.103789	4.91886	8.70478e-07	2.49975e-06	protein_coding	Probable methyltransferase PMT20 [Source:UniProtKB/Swiss-Prot;Acc:Q9C6S7]
AT1G32860		231.287	1.96031	0.158436	12.3729	3.66442e-35	8.06516e-34	protein_coding	Glucan endo-1,3-beta-glucosidase 11 [Source:UniProtKB/Swiss-Prot;Acc:Q8L868]
AT1G46480	WOX4	417.187	3.83416	0.319032	12.0181	2.85346e-33	5.62224e-32	protein_coding	WOX4 [Source:UniProtKB/TrEMBL;Acc:A0A384KVK6]
AT1G49560	HHO6	314.884	0.944869	0.164264	5.75213	8.81274e-09	3.09136e-08	protein_coding	Transcription factor HHO6 [Source:UniProtKB/Swiss-Prot;Acc:Q9FX84]
AT1G53230	TCP3	111.347	1.36919	0.191005	7.16834	7.59113e-13	3.83323e-12	protein_coding	TCP3 [Source:UniProtKB/TrEMBL;Acc:A0A178WDV9]
AT1G53520	FAP3	103.632	1.69961	0.246173	6.90412	5.05148e-12	2.37196e-11	protein_coding	Fatty-acid-binding protein 3, chloroplastic [Source:UniProtKB/Swiss-Prot;Acc:Q9C8L2]
AT1G55690	SFH13	1377.57	0.477341	0.0922795	5.17278	2.30642e-07	7.04087e-07	protein_coding	Phosphatidylinositol/phosphatidylcholine transfer protein SFH13 [Source:UniProtKB/Swiss-Prot;Acc:Q501H5]
AT1G67930		985.546	0.555359	0.074717	7.43283	1.06296e-13	5.73864e-13	protein_coding	Golgi transport complex protein-like protein [Source:UniProtKB/TrEMBL;Acc:Q9C9V9]
AT1G70940	PIN3	1754.01	1.95192	0.153197	12.7412	3.48967e-37	8.55351e-36	protein_coding	Auxin efflux carrier component 3 [Source:UniProtKB/Swiss-Prot;Acc:Q9S7Z8]
AT1G71830	SERK1	734.892	1.40003	0.100135	13.9814	2.02543e-44	7.35854e-43	protein_coding	SERK1 [Source:UniProtKB/TrEMBL;Acc:A0A178W829]
AT1G76790	IGMT5	5887.18	0.966144	0.216783	4.45673	8.32195e-06	2.15246e-05	protein_coding	Indole glucosinolate O-methyltransferase 5 [Source:UniProtKB/Swiss-Prot;Acc:Q9SRD4]
AT1G77550		1113.61	0.694509	0.0757559	9.16772	4.83123e-20	4.15829e-19	protein_coding	At1g77550 [Source:UniProtKB/TrEMBL;Acc:Q6IDC7]
AT2G05810		267.23	1.05077	0.178071	5.90084	3.61645e-09	1.31165e-08	protein_coding	ARM repeat superfamily protein [Source:UniProtKB/TrEMBL;Acc:Q8S8G1]
AT2G26110		1052.02	0.496658	0.12983	3.82546	0.000130528	0.00029218	protein_coding	At2g26110 [Source:UniProtKB/TrEMBL;Acc:O80986]
AT2G31270	CDT1A	485.24	1.30605	0.167541	7.79541	6.41994e-15	3.8185e-14	protein_coding	CDT1-like protein a, chloroplastic [Source:UniProtKB/Swiss-Prot;Acc:Q9SJW9]
AT2G33570	GALS1	388.538	0.911471	0.150474	6.05732	1.38412e-09	5.22234e-09	protein_coding	Galactan beta-1,4-galactosyltransferase GALS1 [Source:UniProtKB/Swiss-Prot;Acc:O22807]
AT2G43800	FH2	948.323	0.902682	0.0971385	9.29273	1.50377e-20	1.34658e-19	protein_coding	Formin-like protein [Source:UniProtKB/TrEMBL;Acc:A0A178VS83]
AT3G03900	APK3	190.395	0.650271	0.136979	4.74723	2.06225e-06	5.71472e-06	protein_coding	Adenylyl-sulfate kinase 3 [Source:UniProtKB/Swiss-Prot;Acc:Q9SRW7]
AT3G03910	GSH3	41.8881	4.38858	0.752573	5.83143	5.49536e-09	1.96104e-08	protein_coding	Glutamate dehydrogenase [Source:UniProtKB/TrEMBL;Acc:A0A178VBI2]
AT3G06140	LUL4	216.555	1.81033	0.194177	9.32305	1.13046e-20	1.02163e-19	protein_coding	Probable E3 ubiquitin-protein ligase LUL4 [Source:UniProtKB/Swiss-Prot;Acc:Q8LA32]
AT3G06890		77.8278	0.950497	0.209863	4.52912	5.92286e-06	1.55782e-05	protein_coding	At3g06890 [Source:UniProtKB/TrEMBL;Acc:Q9M910]
AT3G09820	ADK1	9548.44	1.13446	0.116212	9.76191	1.64037e-22	1.67864e-21	protein_coding	Adenosine kinase 1 [Source:UniProtKB/Swiss-Prot;Acc:Q9SF85]
AT3G14890	ZDP	1012.37	0.990252	0.120017	8.25093	1.57166e-16	1.05492e-15	protein_coding	Polynucleotide 3'-phosphatase ZDP [Source:UniProtKB/Swiss-Prot;Acc:Q84JE8]
AT3G15980		2186.72	0.860449	0.067176	12.8089	1.46233e-37	3.66847e-36	protein_coding	Coatomer subunit beta' [Source:UniProtKB/TrEMBL;Acc:F4J1E5]
AT3G16050	PDX12	452.135	0.816455	0.193602	4.21719	2.47365e-05	6.04612e-05	protein_coding	Pyridoxal 5'-phosphate synthase-like subunit PDX1.2 [Source:UniProtKB/Swiss-Prot;Acc:Q9ZNR6]
AT3G17780		636.155	0.540654	0.083641	6.46398	1.01982e-10	4.26849e-10	protein_coding	B-cell receptor-associated-like protein [Source:UniProtKB/TrEMBL;Acc:Q9LSH0]
AT3G20330	PYRB	942.247	0.888717	0.0788638	11.269	1.86666e-29	2.95671e-28	protein_coding	Aspartate carbamoyltransferase, chloroplastic [Source:UniProtKB/Swiss-Prot;Acc:P49077]
AT3G25500	FH1	1992.13	0.47344	0.0847294	5.58767	2.30141e-08	7.75693e-08	protein_coding	Formin-like protein [Source:UniProtKB/TrEMBL;Acc:A0A178VBY1]
AT3G29360	UGD2	3726.39	0.819014	0.10798	7.58485	3.32872e-14	1.86921e-13	protein_coding	UDP-glucose 6-dehydrogenase 2 [Source:UniProtKB/Swiss-Prot;Acc:Q9LIA8]
AT3G55010	PUR5	1170.64	0.885975	0.0872084	10.1593	3.01276e-24	3.47829e-23	protein_coding	Phosphoribosylformylglycinamidine cyclo-ligase, chloroplastic [Source:UniProtKB/Swiss-Prot;Acc:Q05728]
AT3G55620	EIF6-2	2315.88	0.296214	0.0542401	5.46116	4.73022e-08	1.54557e-07	protein_coding	Eukaryotic translation initiation factor 6-2 [Source:UniProtKB/Swiss-Prot;Acc:Q9M060]
AT3G57610	PURA	2104.4	0.632716	0.0470618	13.4444	3.3225e-41	9.8734e-40	protein_coding	Adenylosuccinate synthetase, chloroplastic [Source:UniProtKB/Swiss-Prot;Acc:Q96529]
AT3G58610		13078.9	1.25277	0.0657425	19.0557	5.89234e-81	8.76616e-79	protein_coding	Ketol-acid reductoisomerase, chloroplastic [Source:UniProtKB/Swiss-Prot;Acc:Q05758]
AT4G02330	PME41	294.719	2.63532	0.303632	8.67933	3.98099e-18	2.98092e-17	protein_coding	Probable pectinesterase/pectinesterase inhibitor 41 [Source:UniProtKB/Swiss-Prot;Acc:Q8RXK7]
AT4G12650	TMN12	4313.04	0.312453	0.0610816	5.11534	3.13168e-07	9.42432e-07	protein_coding	Transmembrane 9 superfamily member [Source:UniProtKB/TrEMBL;Acc:A0A178UTX6]
AT4G22910	FZR2	289.818	0.63192	0.130858	4.82905	1.37189e-06	3.86987e-06	protein_coding	FZR2 [Source:UniProtKB/TrEMBL;Acc:A0A178V5I2]
AT4G22930	PYR4	973.94	0.787093	0.0647829	12.1497	5.7569e-34	1.17671e-32	protein_coding	PYR4 [Source:UniProtKB/TrEMBL;Acc:A0A178V399]
AT4G24340		262.49	3.34781	0.209109	16.0099	1.08987e-57	6.98053e-56	protein_coding	At4g24340 [Source:UniProtKB/TrEMBL;Acc:Q8GW53]
AT4G26510	UKL4	428.921	0.56878	0.0842401	6.75189	1.45927e-11	6.58885e-11	protein_coding	Uridine kinase-like protein 4 [Source:UniProtKB/Swiss-Prot;Acc:O65583]
AT4G27180	KIN14M	2926.85	0.449129	0.0785964	5.71437	1.10112e-08	3.82828e-08	protein_coding	Kinesin-like protein KIN-14M [Source:UniProtKB/Swiss-Prot;Acc:P46864]
AT4G27595		841.602	1.43315	0.13692	10.467	1.22424e-25	1.54217e-24	protein_coding	Plant protein of unknown function (DUF827) [Source:TAIR;Acc:AT4G27595]
AT4G30980	LRL2	499.82	1.49423	0.196739	7.59497	3.07861e-14	1.73664e-13	protein_coding	LJRHL1-like 2 [Source:TAIR;Acc:AT4G30980]
AT4G36470		219.494	0.991326	0.126676	7.82567	5.04948e-15	3.03021e-14	protein_coding	At4g36470 [Source:UniProtKB/TrEMBL;Acc:O23234]
AT4G39840		1292.34	1.15306	0.134839	8.55141	1.21594e-17	8.81884e-17	protein_coding	Cell wall integrity/stress response component-like protein [Source:UniProtKB/TrEMBL;Acc:Q9SMR9]
AT5G08300		2733.42	0.437321	0.0593643	7.36674	1.74857e-13	9.28644e-13	protein_coding	Succinate--CoA ligase [ADP-forming] subunit alpha, mitochondrial [Source:UniProtKB/TrEMBL;Acc:A0A178U834]
AT5G13000	CALS3	5079.97	0.923615	0.0686762	13.4488	3.12735e-41	9.31706e-40	protein_coding	Callose synthase 3 [Source:UniProtKB/Swiss-Prot;Acc:Q9LXT9]
AT5G13520	LKHA4	1417.07	1.70822	0.111746	15.2867	9.38168e-53	4.9668e-51	protein_coding	Leucine aminopeptidase [Source:UniProtKB/Swiss-Prot;Acc:Q9FY49]
AT5G15650	RGP2	5392.33	0.886003	0.0944246	9.38318	6.40109e-21	5.8867e-20	protein_coding	UDP-arabinopyranose mutase 2 [Source:UniProtKB/Swiss-Prot;Acc:Q9LFW1]
AT5G19990	RPT6A	2929.22	0.21351	0.0520518	4.10188	4.09801e-05	9.74385e-05	protein_coding	26S proteasome regulatory subunit 8 homolog A [Source:UniProtKB/Swiss-Prot;Acc:Q9C5U3]
AT5G23820	ML3	2114.46	3.08073	0.190819	16.1447	1.23726e-58	8.16937e-57	protein_coding	MD-2-related lipid-recognition protein 3 [Source:UniProtKB/Swiss-Prot;Acc:Q9FF98]
AT5G40150	PER63	201.666	1.55551	0.193652	8.03252	9.54937e-16	6.05197e-15	protein_coding	Peroxidase 63 [Source:UniProtKB/Swiss-Prot;Acc:Q9FL16]
AT5G42030	ABIL4	839.9	0.540429	0.104713	5.16105	2.45563e-07	7.47888e-07	protein_coding	ABL interactor-like protein 4 [Source:TAIR;Acc:AT5G42030]
AT5G43010	RPT4A	1735.75	0.508836	0.0520034	9.78468	1.31006e-22	1.34885e-21	protein_coding	26S proteasome regulatory subunit 10B homolog A [Source:UniProtKB/Swiss-Prot;Acc:Q9SEI3]
AT5G48450	sks3	263.876	1.39906	0.124167	11.2676	1.89732e-29	3.00326e-28	protein_coding	SKU5 similar 3 [Source:UniProtKB/TrEMBL;Acc:F4K1P9]
AT5G51050		315.945	0.497024	0.107025	4.64399	3.4175e-06	9.23567e-06	protein_coding	Mitochondrial substrate carrier family protein [Source:TAIR;Acc:AT5G51050]
AT5G54670	KIN14N	1450.31	1.25398	0.102019	12.2916	1.00544e-34	2.16229e-33	protein_coding	Kinesin-like protein [Source:UniProtKB/TrEMBL;Acc:A0A178UTF4]
AT5G62500	EB1B	363.425	1.15531	0.157842	7.31942	2.49044e-13	1.30875e-12	protein_coding	Microtubule-associated protein RP/EB family member 1B [Source:UniProtKB/Swiss-Prot;Acc:Q9FJJ5]
AT5G65640	BHLH93	1654.71	0.762507	0.175094	4.35484	1.33161e-05	3.36208e-05	protein_coding	Transcription factor bHLH93 [Source:UniProtKB/Swiss-Prot;Acc:Q9LSL1]
AT1G01300	APF2	2556.06	1.32417	0.112854	11.7335	8.5859e-32	1.57549e-30	protein_coding	Aspartyl protease family protein 2 [Source:UniProtKB/Swiss-Prot;Acc:Q9LNJ3]
AT1G15760		159.288	2.06878	0.201502	10.2668	9.94466e-25	1.19204e-23	protein_coding	At1g15760 [Source:UniProtKB/TrEMBL;Acc:Q9LMQ8]
AT1G29750	RKF1	515.348	1.43157	0.121186	11.813	3.34281e-32	6.23125e-31	protein_coding	Probable LRR receptor-like serine/threonine-protein kinase RFK1 [Source:UniProtKB/Swiss-Prot;Acc:Q9FXF2]
AT1G31320	LBD4	455.646	2.51061	0.360317	6.96777	3.22003e-12	1.54218e-11	protein_coding	LOB domain-containing protein 4 [Source:UniProtKB/Swiss-Prot;Acc:Q9SHE9]
AT1G64625	BHLH157	208.918	6.05966	0.347292	17.4483	3.54643e-68	3.60876e-66	protein_coding	Transcription factor bHLH157 [Source:UniProtKB/Swiss-Prot;Acc:Q7XJU0]
AT1G68470	GT17	492.039	2.46869	0.169201	14.5903	3.23769e-48	1.41459e-46	protein_coding	Probable xyloglucan galactosyltransferase GT17 [Source:UniProtKB/Swiss-Prot;Acc:Q9CA34]
AT1G75290		89.5593	2.26909	0.236103	9.61063	7.21093e-22	7.07725e-21	protein_coding	NAD(P)-binding Rossmann-fold superfamily protein [Source:TAIR;Acc:AT1G75290]
AT2G29690	ASA2	825.248	0.956135	0.0841942	11.3563	6.89985e-30	1.11546e-28	protein_coding	Anthranilate synthase alpha subunit 2, chloroplastic [Source:UniProtKB/Swiss-Prot;Acc:P32069]
AT2G35350	PLL1	643.442	2.19424	0.150822	14.5486	5.96262e-48	2.58593e-46	protein_coding	PLL1 [Source:UniProtKB/TrEMBL;Acc:A0A178VV40]
AT2G39020		861.861	0.739985	0.0640483	11.5535	7.08348e-31	1.2127e-29	protein_coding	Probable acetyltransferase NATA1-like [Source:UniProtKB/Swiss-Prot;Acc:Q9ZV06]
AT2G39700	EXPA4	7484.29	3.27543	0.192021	17.0577	3.06419e-65	2.65782e-63	protein_coding	Expansin-A4 [Source:UniProtKB/Swiss-Prot;Acc:O48818]
AT2G41800		741.836	2.95833	0.229465	12.8923	4.9742e-38	1.27646e-36	protein_coding	At2g41800/T11A7.10 [Source:UniProtKB/TrEMBL;Acc:O22940]
AT2G44830		945.249	2.16333	0.125751	17.2033	2.50725e-66	2.34051e-64	protein_coding	Protein kinase superfamily protein [Source:UniProtKB/TrEMBL;Acc:F4IV25]
AT3G09070	OPS	1204.81	3.01417	0.120448	25.0246	3.30425e-138	4.31498e-135	protein_coding	UPF0503 protein At3g09070, chloroplastic [Source:UniProtKB/Swiss-Prot;Acc:Q9SS80]
AT3G25130		334.941	5.0699	0.232198	21.8343	1.09533e-105	4.08679e-103	protein_coding	Acidic leucine-rich nuclear phosphoprotein 32 family B protein [Source:UniProtKB/TrEMBL;Acc:Q9LSG4]
AT3G49680	BCAT3	2071.96	0.656225	0.0746286	8.7932	1.45354e-18	1.12465e-17	protein_coding	Branched-chain-amino-acid aminotransferase 3, chloroplastic [Source:UniProtKB/Swiss-Prot;Acc:Q9M401]
AT3G63440	CKX6	178.63	3.30762	0.225697	14.6551	1.24935e-48	5.56198e-47	protein_coding	Cytokinin dehydrogenase 6 [Source:UniProtKB/Swiss-Prot;Acc:Q9LY71]
AT4G23740		820.26	1.33338	0.12935	10.3082	6.4671e-25	7.83586e-24	protein_coding	Probable inactive receptor kinase At4g23740 [Source:UniProtKB/Swiss-Prot;Acc:Q9SUQ3]
AT5G07800		546.709	4.0455	0.161888	24.9895	7.9507e-138	9.83627e-135	protein_coding	Flavin-containing monooxygenase [Source:UniProtKB/TrEMBL;Acc:A0A178UJX2]
AT5G26260		4106.34	3.15065	0.232679	13.5408	8.98614e-42	2.77202e-40	protein_coding	F9D12.8 protein [Source:UniProtKB/TrEMBL;Acc:O81493]
AT5G42720		620.103	1.18818	0.166861	7.12079	1.07307e-12	5.35193e-12	protein_coding	Glycosyl hydrolase family 17 protein [Source:UniProtKB/TrEMBL;Acc:Q8VY12]
AT5G48010	THAS1	7411.15	2.10302	0.297371	7.07203	1.52686e-12	7.51788e-12	protein_coding	Thalianol synthase [Source:UniProtKB/Swiss-Prot;Acc:Q9FI37]
AT5G50150		851.934	1.59295	0.112527	14.1562	1.70996e-45	6.60005e-44	protein_coding	AT5g50150/MPF21_17 [Source:UniProtKB/TrEMBL;Acc:Q9FG96]
AT5G64980		111.41	2.11924	0.188822	11.2235	3.1274e-29	4.88131e-28	protein_coding	At5g64980 [Source:UniProtKB/TrEMBL;Acc:Q9LV80]

## Sheet: clv_Ctrl.vs.WT_Ctrl(vwc)
Gene_id	Gene_name	baseMean	log2FoldChange	lfcSE	stat	pvalue	padj	Gene_type	Gene_description
AT1G14670	TMN2	3098.21	-0.20684	0.0529347	-3.90745	9.32737e-05	0.000978877	protein_coding	Transmembrane 9 superfamily member 2 [Source:UniProtKB/Swiss-Prot;Acc:Q940S0]
AT1G29900	CARB	4564.35	-0.247388	0.0394337	-6.27352	3.52965e-10	1.62484e-08	protein_coding	Carbamoyl-phosphate synthase large chain, chloroplastic [Source:UniProtKB/Swiss-Prot;Acc:Q42601]
AT1G33440	NPF4.4	176.181	-0.52534	0.203995	-2.57526	0.0100164	0.0424836	protein_coding	Protein NRT1/ PTR FAMILY 4.4 [Source:UniProtKB/Swiss-Prot;Acc:Q56XQ6]
AT1G33470		3216.57	-0.308712	0.101705	-3.03536	0.00240248	0.0138136	protein_coding	RNA-binding (RRM/RBD/RNP motifs) family protein [Source:UniProtKB/TrEMBL;Acc:Q67YS0]
AT1G41830	SKS6	2867.56	-1.01649	0.17713	-5.73863	9.54456e-09	3.21843e-07	protein_coding	SKS6 [Source:UniProtKB/TrEMBL;Acc:A0A178W7S3]
AT1G52700		39.5009	-2.76758	0.768679	-3.60044	0.000317683	0.00273333	protein_coding	Alpha/beta-Hydrolases superfamily protein [Source:UniProtKB/TrEMBL;Acc:A0A1P8AQT5]
AT1G61580	ARP2	1016.45	-0.358488	0.134263	-2.67005	0.00758402	0.0341793	protein_coding	60S ribosomal protein L3-2 [Source:UniProtKB/Swiss-Prot;Acc:P22738]
AT1G64650		1507.15	-0.296756	0.0798372	-3.71701	0.000201597	0.00187356	protein_coding	At1g64650 [Source:UniProtKB/TrEMBL;Acc:Q6NLR2]
AT1G65010		2309.56	-0.600554	0.0848375	-7.07888	1.45325e-12	1.01643e-10	protein_coding	Putative WEB family protein At1g65010, chloroplastic [Source:UniProtKB/Swiss-Prot;Acc:F4I8B9]
AT1G74690	IQD31	2466.84	-0.424708	0.0680006	-6.24565	4.2204e-10	1.91522e-08	protein_coding	Protein IQ-DOMAIN 31 [Source:UniProtKB/Swiss-Prot;Acc:Q8L4D8]
AT1G77110	PIN6	92.9423	-1.70587	0.559415	-3.04939	0.00229308	0.0133329	protein_coding	Auxin efflux carrier component [Source:UniProtKB/TrEMBL;Acc:A0A178W8W8]
AT1G80280		764.512	-0.467519	0.125277	-3.73188	0.000190059	0.00178469	protein_coding	Alpha/beta-Hydrolases superfamily protein [Source:UniProtKB/TrEMBL;Acc:Q9C976]
AT2G19170	SBT2.5	374.231	-0.393061	0.122581	-3.20655	0.00134339	0.0087458	protein_coding	Subtilisin-like protease SBT2.5 [Source:UniProtKB/Swiss-Prot;Acc:O64481]
AT2G20140	RPT2B	1456.33	-0.226824	0.0522158	-4.34398	1.39925e-05	0.000193981	protein_coding	RPT2b [Source:UniProtKB/TrEMBL;Acc:A0A178VM16]
AT2G23350	PAB4	4154.85	-0.152006	0.0514549	-2.95415	0.00313527	0.0170032	protein_coding	Polyadenylate-binding protein 4 [Source:UniProtKB/Swiss-Prot;Acc:O22173]
AT2G32920	PDIL2-3	1569.51	-0.187784	0.0655496	-2.86476	0.00417324	0.0213205	protein_coding	Protein disulfide-isomerase 2-3 [Source:UniProtKB/Swiss-Prot;Acc:O48773]
AT2G33850		484.845	-0.93169	0.240441	-3.87492	0.000106658	0.00109931	protein_coding	E6-like protein [Source:UniProtKB/TrEMBL;Acc:P93019]
AT2G34300		2279.13	-0.396777	0.0742588	-5.34317	9.13333e-08	2.40911e-06	protein_coding	Probable methyltransferase PMT25 [Source:UniProtKB/Swiss-Prot;Acc:Q0WT31]
AT2G34490	CYP710A2	152.842	-2.25995	0.313618	-7.20607	5.75881e-13	4.19002e-11	protein_coding	Cytochrome P450 710A2 [Source:UniProtKB/Swiss-Prot;Acc:O64698]
AT2G38970		604.514	-0.980346	0.164127	-5.97309	2.32796e-09	8.9178e-08	protein_coding	Zinc finger (C3HC4-type RING finger) family protein [Source:UniProtKB/TrEMBL;Acc:F4IU12]
AT2G42710		778.846	-0.22582	0.0858612	-2.63006	0.00853696	0.0374314	protein_coding	Ribosomal protein L1p/L10e family [Source:UniProtKB/TrEMBL;Acc:Q8RWT4]
AT2G46930	PAE3	1117.58	-0.365983	0.0826687	-4.4271	9.55069e-06	0.00013967	protein_coding	Pectin acetylesterase 3 [Source:UniProtKB/Swiss-Prot;Acc:O80731]
AT2G47010		108.294	-1.00721	0.366722	-2.74651	0.00602325	0.0285519	protein_coding	At2g47010/F14M4.16 [Source:UniProtKB/TrEMBL;Acc:Q944A3]
AT3G06145		56.5049	-1.50407	0.295513	-5.0897	3.58626e-07	8.23699e-06	protein_coding	Putative RING zinc finger protein [Source:UniProtKB/TrEMBL;Acc:Q56XV3]
AT3G08680		1443.8	-0.496889	0.0872955	-5.69204	1.25533e-08	4.07455e-07	protein_coding	Probable inactive receptor kinase At3g08680 [Source:UniProtKB/Swiss-Prot;Acc:Q9C9Y8]
AT3G26780		1504.16	-0.175898	0.0547943	-3.21015	0.00132663	0.00866127	protein_coding	Phosphoglycerate mutase family protein [Source:UniProtKB/TrEMBL;Acc:Q9LW33]
AT3G46880		46.2251	-2.52823	0.500611	-5.05029	4.4114e-07	9.91172e-06	protein_coding	Uncharacterized protein T6H20.90 [Source:UniProtKB/TrEMBL;Acc:Q9STG0]
AT3G46940	DUT1	480.457	-0.594491	0.142603	-4.16884	3.06149e-05	0.000381489	protein_coding	dUTP-PYROPHOSPHATASE-LIKE 1 [Source:UniProtKB/TrEMBL;Acc:A0A1I9LM85]
AT3G49670	BAM2	1068.17	-0.856716	0.125783	-6.81108	9.68706e-12	6.001e-10	protein_coding	Leucine-rich repeat receptor-like serine/threonine-protein kinase BAM2 [Source:UniProtKB/Swiss-Prot;Acc:Q9M2Z1]
AT3G50530	CRK	1527.83	-0.526792	0.113968	-4.62229	3.79533e-06	6.40392e-05	protein_coding	CDPK-related kinase [Source:TAIR;Acc:AT3G50530]
AT3G54470	PYRE-F	2271.71	-0.216833	0.0638501	-3.39597	0.000683867	0.00509501	protein_coding	Uridine 5'-monophosphate synthase [Source:UniProtKB/Swiss-Prot;Acc:Q42586]
AT3G60380		942.479	-0.301905	0.0641198	-4.70845	2.49606e-06	4.48009e-05	protein_coding	Cotton fiber protein [Source:UniProtKB/TrEMBL;Acc:Q9M221]
AT3G61650	TUBG1	711.302	-0.290913	0.080079	-3.63282	0.00028034	0.00247691	protein_coding	Tubulin gamma-1 chain [Source:UniProtKB/Swiss-Prot;Acc:P38557]
AT4G08685	SAH7	972.824	-0.75344	0.124597	-6.04701	1.4756e-09	5.87043e-08	protein_coding	SAH7 [Source:UniProtKB/TrEMBL;Acc:A0A178UVW6]
AT4G13290	CYP71A19	167.902	-2.50186	0.454766	-5.50142	3.76755e-08	1.09355e-06	protein_coding	Cytochrome P450 71A19 [Source:UniProtKB/Swiss-Prot;Acc:Q9T0K0]
AT4G14360		1202.05	-0.320203	0.0853982	-3.74953	0.000177167	0.00168185	protein_coding	Probable methyltransferase PMT3 [Source:UniProtKB/Swiss-Prot;Acc:Q93YV7]
AT4G14960	TUBA6	12247.5	-0.263762	0.0729596	-3.61518	0.000300135	0.00262032	protein_coding	Tubulin alpha chain [Source:UniProtKB/TrEMBL;Acc:A0A178UXP7]
AT4G34160	CYCD3-1	1296.82	-1.00355	0.142963	-7.01963	2.22461e-12	1.52639e-10	protein_coding	Cyclin-D3-1 [Source:UniProtKB/Swiss-Prot;Acc:P42753]
AT5G01890	PXC2	1442.82	-0.80914	0.139996	-5.77973	7.48204e-09	2.56686e-07	protein_coding	Leucine-rich repeat receptor-like protein kinase PXC2 [Source:UniProtKB/Swiss-Prot;Acc:Q9LZV7]
AT5G08690		11387.2	-0.171519	0.0477997	-3.58829	0.000332857	0.0028391	protein_coding	ATP synthase subunit beta-2, mitochondrial [Source:UniProtKB/Swiss-Prot;Acc:P83484]
AT5G17630	XPT	1016.92	-0.272505	0.099668	-2.73413	0.00625455	0.0294263	protein_coding	Xylulose 5-phosphate/phosphate translocator, chloroplastic [Source:UniProtKB/Swiss-Prot;Acc:Q9LF61]
AT5G17700	DTX25	210.053	-1.25294	0.275885	-4.54151	5.58522e-06	8.81687e-05	protein_coding	Protein DETOXIFICATION [Source:UniProtKB/TrEMBL;Acc:A0A178UJQ3]
AT5G19780	TUBA3	5802.57	-0.237399	0.0622777	-3.81194	0.000137881	0.00136408	protein_coding	Tubulin alpha chain [Source:UniProtKB/TrEMBL;Acc:A0A178UTQ9]
AT5G23400		508.147	-0.823969	0.178947	-4.60453	4.13397e-06	6.88423e-05	protein_coding	Disease resistance protein-like [Source:UniProtKB/TrEMBL;Acc:Q9FHL8]
AT5G26667	PYR6	2236.65	-0.368577	0.090266	-4.08323	4.44135e-05	0.000521391	protein_coding	UMP-CMP kinase [Source:UniProtKB/TrEMBL;Acc:A0A178UDQ9]
AT5G55730	FLA1	830.692	-0.795083	0.192871	-4.12235	3.75021e-05	0.000452992	protein_coding	Fasciclin-like arabinogalactan protein 1 [Source:UniProtKB/Swiss-Prot;Acc:Q9FM65]
AT5G61130	PDCB1	870.133	-0.213792	0.0831627	-2.57076	0.0101474	0.0428631	protein_coding	PDCB1 [Source:UniProtKB/TrEMBL;Acc:A0A178URD1]
AT5G65810	CGR3	787.845	-0.454015	0.103357	-4.39267	1.11965e-05	0.000159712	protein_coding	Probable pectin methylesterase CGR3 [Source:UniProtKB/Swiss-Prot;Acc:Q0WPN7]
AT1G69870	NPF2.13	106.843	-2.185	0.276339	-7.90696	2.63756e-15	3.0258e-13	protein_coding	Protein NRT1/ PTR FAMILY 2.13 [Source:UniProtKB/Swiss-Prot;Acc:Q8RX77]
AT1G76160	sks5	4486.65	-0.908584	0.115753	-7.84932	4.18285e-15	4.62718e-13	protein_coding	Sks5 [Source:UniProtKB/TrEMBL;Acc:A0A178WJJ9]
AT2G28140		132.08	-2.00341	0.304608	-6.57702	4.79973e-11	2.64803e-09	protein_coding	Enabled-like protein (DUF1635) [Source:UniProtKB/TrEMBL;Acc:Q9ZUV6]
AT2G35150	EXL7	248.552	-1.51371	0.177005	-8.55179	1.21193e-17	2.06299e-15	protein_coding	EXL7 [Source:UniProtKB/TrEMBL;Acc:A0A178VYH7]
AT2G36570	PXC1	1401.65	-1.82599	0.148666	-12.2825	1.12533e-34	1.10906e-31	protein_coding	Leucine-rich repeat receptor-like protein kinase PXC1 [Source:UniProtKB/Swiss-Prot;Acc:Q9SJQ1]
AT2G40130	SMXL8	342.439	-1.48242	0.214321	-6.91682	4.61881e-12	2.99835e-10	protein_coding	Protein SMAX1-LIKE 8 [Source:UniProtKB/Swiss-Prot;Acc:F4IGZ2]
AT3G54780		324.481	-1.06981	0.153687	-6.96094	3.38013e-12	2.23439e-10	protein_coding	Zinc finger (C3HC4-type RING finger) family protein [Source:UniProtKB/TrEMBL;Acc:A0A1I9LN98]
AT4G30020	SBT2.6	1408.82	-0.835768	0.100018	-8.3562	6.4773e-17	9.42555e-15	protein_coding	Subtilisin-like protease SBT2.6 [Source:UniProtKB/Swiss-Prot;Acc:Q9SZV5]
AT4G32880	ATHB-8	1895.18	-0.853069	0.10525	-8.1052	5.26587e-16	6.7961e-14	protein_coding	Homeobox-leucine zipper protein ATHB-8 [Source:UniProtKB/Swiss-Prot;Acc:Q39123]
AT4G37750	ANT	620.714	-2.36606	0.226405	-10.4506	1.45621e-25	6.57783e-23	protein_coding	AP2-like ethylene-responsive transcription factor ANT [Source:UniProtKB/Swiss-Prot;Acc:Q38914]
AT5G21482	CKX7	132.461	-1.84382	0.290825	-6.33999	2.29786e-10	1.11288e-08	protein_coding	Cytokinin dehydrogenase 7 [Source:UniProtKB/Swiss-Prot;Acc:Q9FUJ1]
AT1G04160	XI-B	502.168	-0.466932	0.143741	-3.24842	0.00116048	0.00777307	protein_coding	Myosin-8 [Source:UniProtKB/Swiss-Prot;Acc:F4I460]
AT1G04430		2711.05	-0.290954	0.100807	-2.88625	0.00389857	0.0202077	protein_coding	Probable methyltransferase PMT8 [Source:UniProtKB/Swiss-Prot;Acc:Q940J9]
AT1G08280	GALT29A	327.334	-0.498515	0.12754	-3.90869	9.27994e-05	0.000974844	protein_coding	Beta-1,6-galactosyltransferase GALT29A [Source:UniProtKB/Swiss-Prot;Acc:Q9SGD2]
AT1G11545	XTH8	268.604	-0.980591	0.34545	-2.83859	0.00453131	0.0227163	protein_coding	Xyloglucan endotransglucosylase/hydrolase [Source:UniProtKB/TrEMBL;Acc:A0A178W0W2]
AT1G17360		1028.78	-0.333348	0.100149	-3.32853	0.00087306	0.00620646	protein_coding	F28G4.18 protein [Source:UniProtKB/TrEMBL;Acc:Q9LQI8]
AT1G28390		381.406	-0.861028	0.192994	-4.46143	8.14155e-06	0.000121741	protein_coding	Protein kinase superfamily protein [Source:UniProtKB/TrEMBL;Acc:F4HWL9]
AT1G31850		3169.2	-0.321761	0.103981	-3.09442	0.00197197	0.0118748	protein_coding	Probable methyltransferase PMT20 [Source:UniProtKB/Swiss-Prot;Acc:Q9C6S7]
AT1G32860		231.287	-0.445901	0.168836	-2.64103	0.00826543	0.0365439	protein_coding	Glucan endo-1,3-beta-glucosidase 11 [Source:UniProtKB/Swiss-Prot;Acc:Q8L868]
AT1G46480	WOX4	417.187	-1.01021	0.328666	-3.07365	0.00211457	0.0125302	protein_coding	WOX4 [Source:UniProtKB/TrEMBL;Acc:A0A384KVK6]
AT1G49560	HHO6	314.884	-0.579509	0.166112	-3.48867	0.000485424	0.00388652	protein_coding	Transcription factor HHO6 [Source:UniProtKB/Swiss-Prot;Acc:Q9FX84]
AT1G53230	TCP3	111.347	-0.659805	0.199692	-3.30411	0.000952794	0.0066547	protein_coding	TCP3 [Source:UniProtKB/TrEMBL;Acc:A0A178WDV9]
AT1G53520	FAP3	103.632	-0.644589	0.256667	-2.51138	0.012026	0.0487472	protein_coding	Fatty-acid-binding protein 3, chloroplastic [Source:UniProtKB/Swiss-Prot;Acc:Q9C8L2]
AT1G55690	SFH13	1377.57	-0.263534	0.0927223	-2.84219	0.00448046	0.0225082	protein_coding	Phosphatidylinositol/phosphatidylcholine transfer protein SFH13 [Source:UniProtKB/Swiss-Prot;Acc:Q501H5]
AT1G67930		985.546	-0.214436	0.0760136	-2.82102	0.00478718	0.0237301	protein_coding	Golgi transport complex protein-like protein [Source:UniProtKB/TrEMBL;Acc:Q9C9V9]
AT1G70940	PIN3	1754.01	-0.927293	0.154246	-6.01178	1.83492e-09	7.16843e-08	protein_coding	Auxin efflux carrier component 3 [Source:UniProtKB/Swiss-Prot;Acc:Q9S7Z8]
AT1G71830	SERK1	734.892	-0.338809	0.103673	-3.26805	0.00108292	0.00736507	protein_coding	SERK1 [Source:UniProtKB/TrEMBL;Acc:A0A178W829]
AT1G76790	IGMT5	5887.18	-0.84548	0.216815	-3.89954	9.63752e-05	0.00100801	protein_coding	Indole glucosinolate O-methyltransferase 5 [Source:UniProtKB/Swiss-Prot;Acc:Q9SRD4]
AT1G77550		1113.61	-0.201533	0.0772464	-2.60896	0.00908183	0.039351	protein_coding	At1g77550 [Source:UniProtKB/TrEMBL;Acc:Q6IDC7]
AT2G05810		267.23	-0.522001	0.181144	-2.88169	0.00395555	0.0204737	protein_coding	ARM repeat superfamily protein [Source:UniProtKB/TrEMBL;Acc:Q8S8G1]
AT2G26110		1052.02	-0.334104	0.130174	-2.5666	0.0102701	0.0432463	protein_coding	At2g26110 [Source:UniProtKB/TrEMBL;Acc:O80986]
AT2G31270	CDT1A	485.24	-0.453731	0.170153	-2.6666	0.00766223	0.0344745	protein_coding	CDT1-like protein a, chloroplastic [Source:UniProtKB/Swiss-Prot;Acc:Q9SJW9]
AT2G33570	GALS1	388.538	-0.547159	0.152276	-3.59321	0.000326624	0.00279364	protein_coding	Galactan beta-1,4-galactosyltransferase GALS1 [Source:UniProtKB/Swiss-Prot;Acc:O22807]
AT2G43800	FH2	948.323	-0.372447	0.0986843	-3.77413	0.00016057	0.00154801	protein_coding	Formin-like protein [Source:UniProtKB/TrEMBL;Acc:A0A178VS83]
AT3G03900	APK3	190.395	-0.486242	0.138895	-3.5008	0.000463862	0.00374579	protein_coding	Adenylyl-sulfate kinase 3 [Source:UniProtKB/Swiss-Prot;Acc:Q9SRW7]
AT3G03910	GSH3	41.8881	-2.63166	0.781796	-3.36617	0.000762194	0.00555881	protein_coding	Glutamate dehydrogenase [Source:UniProtKB/TrEMBL;Acc:A0A178VBI2]
AT3G06140	LUL4	216.555	-0.97534	0.199286	-4.89417	9.87217e-07	2.00045e-05	protein_coding	Probable E3 ubiquitin-protein ligase LUL4 [Source:UniProtKB/Swiss-Prot;Acc:Q8LA32]
AT3G06890		77.8278	-0.573086	0.216788	-2.64354	0.0082045	0.0363263	protein_coding	At3g06890 [Source:UniProtKB/TrEMBL;Acc:Q9M910]
AT3G09820	ADK1	9548.44	-0.412132	0.11638	-3.54126	0.000398222	0.00328924	protein_coding	Adenosine kinase 1 [Source:UniProtKB/Swiss-Prot;Acc:Q9SF85]
AT3G14890	ZDP	1012.37	-0.724316	0.120623	-6.0048	1.91568e-09	7.47045e-08	protein_coding	Polynucleotide 3'-phosphatase ZDP [Source:UniProtKB/Swiss-Prot;Acc:Q84JE8]
AT3G15980		2186.72	-0.222999	0.0682765	-3.26612	0.00109034	0.00740392	protein_coding	Coatomer subunit beta' [Source:UniProtKB/TrEMBL;Acc:F4J1E5]
AT3G16050	PDX12	452.135	-0.544743	0.194585	-2.79951	0.00511797	0.0250301	protein_coding	Pyridoxal 5'-phosphate synthase-like subunit PDX1.2 [Source:UniProtKB/Swiss-Prot;Acc:Q9ZNR6]
AT3G17780		636.155	-0.262986	0.0850116	-3.09353	0.00197791	0.0118927	protein_coding	B-cell receptor-associated-like protein [Source:UniProtKB/TrEMBL;Acc:Q9LSH0]
AT3G20330	PYRB	942.247	-0.361509	0.0806286	-4.48364	7.33818e-06	0.000111341	protein_coding	Aspartate carbamoyltransferase, chloroplastic [Source:UniProtKB/Swiss-Prot;Acc:P49077]
AT3G25500	FH1	1992.13	-0.389814	0.0849583	-4.58831	4.46859e-06	7.30609e-05	protein_coding	Formin-like protein [Source:UniProtKB/TrEMBL;Acc:A0A178VBY1]
AT3G29360	UGD2	3726.39	-0.409949	0.108259	-3.78675	0.000152629	0.00148665	protein_coding	UDP-glucose 6-dehydrogenase 2 [Source:UniProtKB/Swiss-Prot;Acc:Q9LIA8]
AT3G55010	PUR5	1170.64	-0.298754	0.0886918	-3.36845	0.000755916	0.00552216	protein_coding	Phosphoribosylformylglycinamidine cyclo-ligase, chloroplastic [Source:UniProtKB/Swiss-Prot;Acc:Q05728]
AT3G55620	EIF6-2	2315.88	-0.141822	0.0546816	-2.5936	0.00949781	0.0407866	protein_coding	Eukaryotic translation initiation factor 6-2 [Source:UniProtKB/Swiss-Prot;Acc:Q9M060]
AT3G57610	PURA	2104.4	-0.140285	0.0483782	-2.89976	0.00373445	0.0195581	protein_coding	Adenylosuccinate synthetase, chloroplastic [Source:UniProtKB/Swiss-Prot;Acc:Q96529]
AT3G58610		13078.9	-0.206119	0.0660483	-3.12074	0.00180399	0.0110572	protein_coding	Ketol-acid reductoisomerase, chloroplastic [Source:UniProtKB/Swiss-Prot;Acc:Q05758]
AT4G02330	PME41	294.719	-1.24298	0.308111	-4.03421	5.47871e-05	0.000624222	protein_coding	Probable pectinesterase/pectinesterase inhibitor 41 [Source:UniProtKB/Swiss-Prot;Acc:Q8RXK7]
AT4G12650	TMN12	4313.04	-0.197649	0.0612365	-3.22763	0.0012482	0.00824605	protein_coding	Transmembrane 9 superfamily member [Source:UniProtKB/TrEMBL;Acc:A0A178UTX6]
AT4G22910	FZR2	289.818	-0.386493	0.132718	-2.91214	0.00358962	0.0189276	protein_coding	FZR2 [Source:UniProtKB/TrEMBL;Acc:A0A178V5I2]
AT4G22930	PYR4	973.94	-0.176857	0.0671826	-2.63249	0.00847623	0.0372178	protein_coding	PYR4 [Source:UniProtKB/TrEMBL;Acc:A0A178V399]
AT4G24340		262.49	-0.745649	0.224281	-3.32462	0.000885395	0.0062859	protein_coding	At4g24340 [Source:UniProtKB/TrEMBL;Acc:Q8GW53]
AT4G26510	UKL4	428.921	-0.277415	0.0867218	-3.1989	0.00137951	0.00892317	protein_coding	Uridine kinase-like protein 4 [Source:UniProtKB/Swiss-Prot;Acc:O65583]
AT4G27180	KIN14M	2926.85	-0.240754	0.0788546	-3.05313	0.00226465	0.0132066	protein_coding	Kinesin-like protein KIN-14M [Source:UniProtKB/Swiss-Prot;Acc:P46864]
AT4G27595		841.602	-0.744194	0.138336	-5.37963	7.4641e-08	2.01039e-06	protein_coding	Plant protein of unknown function (DUF827) [Source:TAIR;Acc:AT4G27595]
AT4G30980	LRL2	499.82	-0.596489	0.19913	-2.99547	0.00274021	0.0153361	protein_coding	LJRHL1-like 2 [Source:TAIR;Acc:AT4G30980]
AT4G36470		219.494	-0.45278	0.131412	-3.4455	0.000569997	0.00441066	protein_coding	At4g36470 [Source:UniProtKB/TrEMBL;Acc:O23234]
AT4G39840		1292.34	-0.444773	0.135958	-3.27141	0.00107012	0.00730555	protein_coding	Cell wall integrity/stress response component-like protein [Source:UniProtKB/TrEMBL;Acc:Q9SMR9]
AT5G08300		2733.42	-0.24023	0.059771	-4.01917	5.84046e-05	0.000660578	protein_coding	Succinate--CoA ligase [ADP-forming] subunit alpha, mitochondrial [Source:UniProtKB/TrEMBL;Acc:A0A178U834]
AT5G13000	CALS3	5079.97	-0.176072	0.0692189	-2.5437	0.0109684	0.0454456	protein_coding	Callose synthase 3 [Source:UniProtKB/Swiss-Prot;Acc:Q9LXT9]
AT5G13520	LKHA4	1417.07	-0.429041	0.113754	-3.77167	0.00016216	0.00155918	protein_coding	Leucine aminopeptidase [Source:UniProtKB/Swiss-Prot;Acc:Q9FY49]
AT5G15650	RGP2	5392.33	-0.280512	0.0947494	-2.96057	0.00307073	0.0167454	protein_coding	UDP-arabinopyranose mutase 2 [Source:UniProtKB/Swiss-Prot;Acc:Q9LFW1]
AT5G19990	RPT6A	2929.22	-0.155856	0.0522396	-2.98349	0.0028498	0.0158191	protein_coding	26S proteasome regulatory subunit 8 homolog A [Source:UniProtKB/Swiss-Prot;Acc:Q9C5U3]
AT5G23820	ML3	2114.46	-0.702541	0.192672	-3.6463	0.000266045	0.00237089	protein_coding	MD-2-related lipid-recognition protein 3 [Source:UniProtKB/Swiss-Prot;Acc:Q9FF98]
AT5G40150	PER63	201.666	-0.842439	0.198496	-4.24411	2.19459e-05	0.000284078	protein_coding	Peroxidase 63 [Source:UniProtKB/Swiss-Prot;Acc:Q9FL16]
AT5G42030	ABIL4	839.9	-0.301144	0.105468	-2.85531	0.00429943	0.0218212	protein_coding	ABL interactor-like protein 4 [Source:TAIR;Acc:AT5G42030]
AT5G43010	RPT4A	1735.75	-0.149612	0.0530849	-2.81835	0.00482716	0.0238683	protein_coding	26S proteasome regulatory subunit 10B homolog A [Source:UniProtKB/Swiss-Prot;Acc:Q9SEI3]
AT5G48450	sks3	263.876	-0.494217	0.13088	-3.7761	0.000159304	0.00153923	protein_coding	SKU5 similar 3 [Source:UniProtKB/TrEMBL;Acc:F4K1P9]
AT5G51050		315.945	-0.371592	0.108221	-3.43364	0.00059554	0.00456272	protein_coding	Mitochondrial substrate carrier family protein [Source:TAIR;Acc:AT5G51050]
AT5G54670	KIN14N	1450.31	-0.417405	0.103395	-4.037	5.41392e-05	0.000618139	protein_coding	Kinesin-like protein [Source:UniProtKB/TrEMBL;Acc:A0A178UTF4]
AT5G62500	EB1B	363.425	-0.631337	0.160149	-3.94219	8.07411e-05	0.000867507	protein_coding	Microtubule-associated protein RP/EB family member 1B [Source:UniProtKB/Swiss-Prot;Acc:Q9FJJ5]
AT5G65640	BHLH93	1654.71	-0.5869	0.175295	-3.34807	0.000813762	0.00586959	protein_coding	Transcription factor bHLH93 [Source:UniProtKB/Swiss-Prot;Acc:Q9LSL1]
AT1G01300	APF2	2556.06	-0.975467	0.113223	-8.61542	6.96856e-18	1.21849e-15	protein_coding	Aspartyl protease family protein 2 [Source:UniProtKB/Swiss-Prot;Acc:Q9LNJ3]
AT1G15760		159.288	-1.51445	0.206	-7.35167	1.95739e-13	1.59549e-11	protein_coding	At1g15760 [Source:UniProtKB/TrEMBL;Acc:Q9LMQ8]
AT1G29750	RKF1	515.348	-0.657325	0.124093	-5.29703	1.17698e-07	3.01291e-06	protein_coding	Probable LRR receptor-like serine/threonine-protein kinase RFK1 [Source:UniProtKB/Swiss-Prot;Acc:Q9FXF2]
AT1G31320	LBD4	455.646	-1.60872	0.361796	-4.44648	8.72907e-06	0.000128926	protein_coding	LOB domain-containing protein 4 [Source:UniProtKB/Swiss-Prot;Acc:Q9SHE9]
AT1G64625	BHLH157	208.918	-1.55941	0.386705	-4.03255	5.5175e-05	0.000628311	protein_coding	Transcription factor bHLH157 [Source:UniProtKB/Swiss-Prot;Acc:Q7XJU0]
AT1G68470	GT17	492.039	-1.28863	0.172571	-7.46727	8.18749e-14	7.18709e-12	protein_coding	Probable xyloglucan galactosyltransferase GT17 [Source:UniProtKB/Swiss-Prot;Acc:Q9CA34]
AT1G75290		89.5593	-0.764733	0.253509	-3.01659	0.00255636	0.0145021	protein_coding	NAD(P)-binding Rossmann-fold superfamily protein [Source:TAIR;Acc:AT1G75290]
AT2G29690	ASA2	825.248	-0.313953	0.086449	-3.63165	0.000281612	0.00248612	protein_coding	Anthranilate synthase alpha subunit 2, chloroplastic [Source:UniProtKB/Swiss-Prot;Acc:P32069]
AT2G35350	PLL1	643.442	-0.779105	0.154577	-5.04024	4.64943e-07	1.03606e-05	protein_coding	PLL1 [Source:UniProtKB/TrEMBL;Acc:A0A178VV40]
AT2G39020		861.861	-0.36836	0.0658882	-5.59068	2.26185e-08	6.87817e-07	protein_coding	Probable acetyltransferase NATA1-like [Source:UniProtKB/Swiss-Prot;Acc:Q9ZV06]
AT2G39700	EXPA4	7484.29	-1.54868	0.19234	-8.0518	8.15869e-16	1.03448e-13	protein_coding	Expansin-A4 [Source:UniProtKB/Swiss-Prot;Acc:O48818]
AT2G41800		741.836	-2.1524	0.230555	-9.33573	1.00296e-20	2.55837e-18	protein_coding	At2g41800/T11A7.10 [Source:UniProtKB/TrEMBL;Acc:O22940]
AT2G44830		945.249	-0.832218	0.128559	-6.47342	9.58094e-11	4.94605e-09	protein_coding	Protein kinase superfamily protein [Source:UniProtKB/TrEMBL;Acc:F4IV25]
AT3G09070	OPS	1204.81	-0.879837	0.124596	-7.06154	1.64669e-12	1.14802e-10	protein_coding	UPF0503 protein At3g09070, chloroplastic [Source:UniProtKB/Swiss-Prot;Acc:Q9SS80]
AT3G25130		334.941	-2.06018	0.246447	-8.35954	6.29636e-17	9.22417e-15	protein_coding	Acidic leucine-rich nuclear phosphoprotein 32 family B protein [Source:UniProtKB/TrEMBL;Acc:Q9LSG4]
AT3G49680	BCAT3	2071.96	-0.509863	0.0748927	-6.80791	9.90263e-12	6.11706e-10	protein_coding	Branched-chain-amino-acid aminotransferase 3, chloroplastic [Source:UniProtKB/Swiss-Prot;Acc:Q9M401]
AT3G63440	CKX6	178.63	-0.958831	0.242569	-3.95282	7.72351e-05	0.000837725	protein_coding	Cytokinin dehydrogenase 6 [Source:UniProtKB/Swiss-Prot;Acc:Q9LY71]
AT4G23740		820.26	-0.845899	0.130544	-6.47981	9.18376e-11	4.77512e-09	protein_coding	Probable inactive receptor kinase At4g23740 [Source:UniProtKB/Swiss-Prot;Acc:Q9SUQ3]
AT5G07800		546.709	-0.592907	0.176256	-3.3639	0.000768491	0.00559142	protein_coding	Flavin-containing monooxygenase [Source:UniProtKB/TrEMBL;Acc:A0A178UJX2]
AT5G26260		4106.34	-1.47911	0.233125	-6.3447	2.22858e-10	1.08341e-08	protein_coding	F9D12.8 protein [Source:UniProtKB/TrEMBL;Acc:O81493]
AT5G42720		620.103	-1.13531	0.167235	-6.78871	1.13143e-11	6.91032e-10	protein_coding	Glycosyl hydrolase family 17 protein [Source:UniProtKB/TrEMBL;Acc:Q8VY12]
AT5G48010	THAS1	7411.15	-1.60109	0.297439	-5.38291	7.32923e-08	1.97652e-06	protein_coding	Thalianol synthase [Source:UniProtKB/Swiss-Prot;Acc:Q9FI37]
AT5G50150		851.934	-0.796958	0.114464	-6.9625	3.34281e-12	2.21648e-10	protein_coding	AT5g50150/MPF21_17 [Source:UniProtKB/TrEMBL;Acc:Q9FG96]
AT5G64980		111.41	-0.759663	0.204494	-3.71484	0.000203336	0.0018873	protein_coding	At5g64980 [Source:UniProtKB/TrEMBL;Acc:Q9LV80]

## Sheet: clv_CLE2.vs.WT_CLE2(vwe)
Gene_id	Gene_name	baseMean	log2FoldChange	lfcSE	stat	pvalue	padj	Gene_type	Gene_description
AT1G14670	TMN2	3098.21	-0.297886	0.0584767	-5.0941	3.50405e-07	6.15167e-06	protein_coding	Transmembrane 9 superfamily member 2 [Source:UniProtKB/Swiss-Prot;Acc:Q940S0]
AT1G29900	CARB	4564.35	-0.357779	0.04381	-8.1666	3.17198e-16	3.22116e-14	protein_coding	Carbamoyl-phosphate synthase large chain, chloroplastic [Source:UniProtKB/Swiss-Prot;Acc:Q42601]
AT1G33440	NPF4.4	176.181	-1.48822	0.228688	-6.50763	7.63481e-11	3.00746e-09	protein_coding	Protein NRT1/ PTR FAMILY 4.4 [Source:UniProtKB/Swiss-Prot;Acc:Q56XQ6]
AT1G33470		3216.57	-0.336621	0.113134	-2.97543	0.0029258	0.0138545	protein_coding	RNA-binding (RRM/RBD/RNP motifs) family protein [Source:UniProtKB/TrEMBL;Acc:Q67YS0]
AT1G41830	SKS6	2867.56	-1.3153	0.197722	-6.65224	2.88661e-11	1.22421e-09	protein_coding	SKS6 [Source:UniProtKB/TrEMBL;Acc:A0A178W7S3]
AT1G52700		39.5009	-6.75271	1.48384	-4.55084	5.34314e-06	6.71869e-05	protein_coding	Alpha/beta-Hydrolases superfamily protein [Source:UniProtKB/TrEMBL;Acc:A0A1P8AQT5]
AT1G61580	ARP2	1016.45	-0.514851	0.147816	-3.48305	0.00049574	0.00324503	protein_coding	60S ribosomal protein L3-2 [Source:UniProtKB/Swiss-Prot;Acc:P22738]
AT1G64650		1507.15	-0.615295	0.0886397	-6.94153	3.87872e-12	1.94269e-10	protein_coding	At1g64650 [Source:UniProtKB/TrEMBL;Acc:Q6NLR2]
AT1G65010		2309.56	-0.761695	0.0943236	-8.07533	6.72921e-16	6.3663e-14	protein_coding	Putative WEB family protein At1g65010, chloroplastic [Source:UniProtKB/Swiss-Prot;Acc:F4I8B9]
AT1G74690	IQD31	2466.84	-0.654128	0.0756128	-8.65103	5.10387e-18	6.97466e-16	protein_coding	Protein IQ-DOMAIN 31 [Source:UniProtKB/Swiss-Prot;Acc:Q8L4D8]
AT1G77110	PIN6	92.9423	-3.49719	0.755291	-4.63026	3.65208e-06	4.84711e-05	protein_coding	Auxin efflux carrier component [Source:UniProtKB/TrEMBL;Acc:A0A178W8W8]
AT1G80280		764.512	-0.854856	0.139544	-6.12606	9.00807e-10	2.86524e-08	protein_coding	Alpha/beta-Hydrolases superfamily protein [Source:UniProtKB/TrEMBL;Acc:Q9C976]
AT2G19170	SBT2.5	374.231	-0.692389	0.133562	-5.18401	2.17162e-07	3.99961e-06	protein_coding	Subtilisin-like protease SBT2.5 [Source:UniProtKB/Swiss-Prot;Acc:O64481]
AT2G20140	RPT2B	1456.33	-0.275265	0.0571686	-4.81497	1.47224e-06	2.1656e-05	protein_coding	RPT2b [Source:UniProtKB/TrEMBL;Acc:A0A178VM16]
AT2G23350	PAB4	4154.85	-0.249787	0.0568858	-4.39103	1.12813e-05	0.000129536	protein_coding	Polyadenylate-binding protein 4 [Source:UniProtKB/Swiss-Prot;Acc:O22173]
AT2G32920	PDIL2-3	1569.51	-0.243448	0.071787	-3.39126	0.000695724	0.00429092	protein_coding	Protein disulfide-isomerase 2-3 [Source:UniProtKB/Swiss-Prot;Acc:O48773]
AT2G33850		484.845	-1.12762	0.246169	-4.58067	4.63478e-06	5.94121e-05	protein_coding	E6-like protein [Source:UniProtKB/TrEMBL;Acc:P93019]
AT2G34300		2279.13	-0.522164	0.0823748	-6.33888	2.31439e-10	8.23892e-09	protein_coding	Probable methyltransferase PMT25 [Source:UniProtKB/Swiss-Prot;Acc:Q0WT31]
AT2G34490	CYP710A2	152.842	-2.39962	0.326951	-7.33939	2.14566e-13	1.36105e-11	protein_coding	Cytochrome P450 710A2 [Source:UniProtKB/Swiss-Prot;Acc:O64698]
AT2G38970		604.514	-1.41194	0.180008	-7.84378	4.3718e-15	3.41989e-13	protein_coding	Zinc finger (C3HC4-type RING finger) family protein [Source:UniProtKB/TrEMBL;Acc:F4IU12]
AT2G42710		778.846	-0.427845	0.0931781	-4.59169	4.39678e-06	5.67887e-05	protein_coding	Ribosomal protein L1p/L10e family [Source:UniProtKB/TrEMBL;Acc:Q8RWT4]
AT2G46930	PAE3	1117.58	-0.51049	0.0909697	-5.61165	2.00405e-08	4.66515e-07	protein_coding	Pectin acetylesterase 3 [Source:UniProtKB/Swiss-Prot;Acc:O80731]
AT2G47010		108.294	-1.127	0.321312	-3.50748	0.000452365	0.00300463	protein_coding	At2g47010/F14M4.16 [Source:UniProtKB/TrEMBL;Acc:Q944A3]
AT3G06145		56.5049	-2.02785	0.317573	-6.38545	1.70891e-10	6.27394e-09	protein_coding	Putative RING zinc finger protein [Source:UniProtKB/TrEMBL;Acc:Q56XV3]
AT3G08680		1443.8	-0.669584	0.0961151	-6.96648	3.24967e-12	1.65763e-10	protein_coding	Probable inactive receptor kinase At3g08680 [Source:UniProtKB/Swiss-Prot;Acc:Q9C9Y8]
AT3G26780		1504.16	-0.238683	0.0603163	-3.95718	7.58383e-05	0.000661508	protein_coding	Phosphoglycerate mutase family protein [Source:UniProtKB/TrEMBL;Acc:Q9LW33]
AT3G46880		46.2251	-4.02157	0.564672	-7.12196	1.06404e-12	6.05544e-11	protein_coding	Uncharacterized protein T6H20.90 [Source:UniProtKB/TrEMBL;Acc:Q9STG0]
AT3G46940	DUT1	480.457	-1.22634	0.159569	-7.68533	1.52597e-14	1.12983e-12	protein_coding	dUTP-PYROPHOSPHATASE-LIKE 1 [Source:UniProtKB/TrEMBL;Acc:A0A1I9LM85]
AT3G49670	BAM2	1068.17	-1.1329	0.137907	-8.21501	2.12143e-16	2.26666e-14	protein_coding	Leucine-rich repeat receptor-like serine/threonine-protein kinase BAM2 [Source:UniProtKB/Swiss-Prot;Acc:Q9M2Z1]
AT3G50530	CRK	1527.83	-0.663093	0.126198	-5.2544	1.48507e-07	2.87382e-06	protein_coding	CDPK-related kinase [Source:TAIR;Acc:AT3G50530]
AT3G54470	PYRE-F	2271.71	-0.502084	0.0710664	-7.065	1.60616e-12	8.77953e-11	protein_coding	Uridine 5'-monophosphate synthase [Source:UniProtKB/Swiss-Prot;Acc:Q42586]
AT3G60380		942.479	-0.448423	0.070412	-6.36857	1.90802e-10	6.92457e-09	protein_coding	Cotton fiber protein [Source:UniProtKB/TrEMBL;Acc:Q9M221]
AT3G61650	TUBG1	711.302	-0.488996	0.0881388	-5.54802	2.88922e-08	6.58097e-07	protein_coding	Tubulin gamma-1 chain [Source:UniProtKB/Swiss-Prot;Acc:P38557]
AT4G08685	SAH7	972.824	-1.23635	0.137453	-8.9947	2.36871e-19	4.09675e-17	protein_coding	SAH7 [Source:UniProtKB/TrEMBL;Acc:A0A178UVW6]
AT4G13290	CYP71A19	167.902	-4.62274	0.579798	-7.97302	1.54848e-15	1.34962e-13	protein_coding	Cytochrome P450 71A19 [Source:UniProtKB/Swiss-Prot;Acc:Q9T0K0]
AT4G14360		1202.05	-0.544673	0.0933706	-5.83346	5.42907e-09	1.4498e-07	protein_coding	Probable methyltransferase PMT3 [Source:UniProtKB/Swiss-Prot;Acc:Q93YV7]
AT4G14960	TUBA6	12247.5	-0.422685	0.0814566	-5.18908	2.11338e-07	3.89883e-06	protein_coding	Tubulin alpha chain [Source:UniProtKB/TrEMBL;Acc:A0A178UXP7]
AT4G34160	CYCD3-1	1296.82	-2.10879	0.163674	-12.8841	5.52962e-38	9.41652e-35	protein_coding	Cyclin-D3-1 [Source:UniProtKB/Swiss-Prot;Acc:P42753]
AT5G01890	PXC2	1442.82	-0.987639	0.154445	-6.39475	1.60808e-10	5.92342e-09	protein_coding	Leucine-rich repeat receptor-like protein kinase PXC2 [Source:UniProtKB/Swiss-Prot;Acc:Q9LZV7]
AT5G08690		11387.2	-0.295835	0.0533533	-5.54482	2.9425e-08	6.68114e-07	protein_coding	ATP synthase subunit beta-2, mitochondrial [Source:UniProtKB/Swiss-Prot;Acc:P83484]
AT5G17630	XPT	1016.92	-0.438462	0.109961	-3.98744	6.67912e-05	0.000595019	protein_coding	Xylulose 5-phosphate/phosphate translocator, chloroplastic [Source:UniProtKB/Swiss-Prot;Acc:Q9LF61]
AT5G17700	DTX25	210.053	-1.85543	0.275532	-6.73399	1.65071e-11	7.35281e-10	protein_coding	Protein DETOXIFICATION [Source:UniProtKB/TrEMBL;Acc:A0A178UJQ3]
AT5G19780	TUBA3	5802.57	-0.331294	0.0693776	-4.77523	1.79504e-06	2.58837e-05	protein_coding	Tubulin alpha chain [Source:UniProtKB/TrEMBL;Acc:A0A178UTQ9]
AT5G23400		508.147	-1.15628	0.195501	-5.91447	3.32943e-09	9.31819e-08	protein_coding	Disease resistance protein-like [Source:UniProtKB/TrEMBL;Acc:Q9FHL8]
AT5G26667	PYR6	2236.65	-0.46781	0.100194	-4.66905	3.02591e-06	4.10212e-05	protein_coding	UMP-CMP kinase [Source:UniProtKB/TrEMBL;Acc:A0A178UDQ9]
AT5G55730	FLA1	830.692	-1.60403	0.213836	-7.50122	6.32253e-14	4.24146e-12	protein_coding	Fasciclin-like arabinogalactan protein 1 [Source:UniProtKB/Swiss-Prot;Acc:Q9FM65]
AT5G61130	PDCB1	870.133	-0.401836	0.0910635	-4.4127	1.0209e-05	0.000118951	protein_coding	PDCB1 [Source:UniProtKB/TrEMBL;Acc:A0A178URD1]
AT5G65810	CGR3	787.845	-0.650648	0.11317	-5.74931	8.96087e-09	2.29071e-07	protein_coding	Probable pectin methylesterase CGR3 [Source:UniProtKB/Swiss-Prot;Acc:Q0WPN7]
AT1G69870	NPF2.13	106.843	-2.19157	0.2757	-7.94909	1.87891e-15	1.58523e-13	protein_coding	Protein NRT1/ PTR FAMILY 2.13 [Source:UniProtKB/Swiss-Prot;Acc:Q8RX77]
AT1G76160	sks5	4486.65	-0.940954	0.128958	-7.29658	2.95181e-13	1.82534e-11	protein_coding	Sks5 [Source:UniProtKB/TrEMBL;Acc:A0A178WJJ9]
AT2G28140		132.08	-1.94059	0.297582	-6.5212	6.97474e-11	2.77211e-09	protein_coding	Enabled-like protein (DUF1635) [Source:UniProtKB/TrEMBL;Acc:Q9ZUV6]
AT2G35150	EXL7	248.552	-1.85853	0.193649	-9.59741	8.19754e-22	1.93061e-19	protein_coding	EXL7 [Source:UniProtKB/TrEMBL;Acc:A0A178VYH7]
AT2G36570	PXC1	1401.65	-2.70906	0.168139	-16.112	2.10118e-58	7.75266e-55	protein_coding	Leucine-rich repeat receptor-like protein kinase PXC1 [Source:UniProtKB/Swiss-Prot;Acc:Q9SJQ1]
AT2G40130	SMXL8	342.439	-2.01793	0.233286	-8.65003	5.14843e-18	6.99239e-16	protein_coding	Protein SMAX1-LIKE 8 [Source:UniProtKB/Swiss-Prot;Acc:F4IGZ2]
AT3G54780		324.481	-1.74247	0.168893	-10.317	5.90118e-25	2.07365e-22	protein_coding	Zinc finger (C3HC4-type RING finger) family protein [Source:UniProtKB/TrEMBL;Acc:A0A1I9LN98]
AT4G30020	SBT2.6	1408.82	-1.08775	0.111596	-9.74725	1.89534e-22	5.11696e-20	protein_coding	Subtilisin-like protease SBT2.6 [Source:UniProtKB/Swiss-Prot;Acc:Q9SZV5]
AT4G32880	ATHB-8	1895.18	-1.13101	0.1167	-9.69158	3.27436e-22	8.33194e-20	protein_coding	Homeobox-leucine zipper protein ATHB-8 [Source:UniProtKB/Swiss-Prot;Acc:Q39123]
AT4G37750	ANT	620.714	-3.06922	0.249614	-12.2959	9.52949e-35	1.00459e-31	protein_coding	AP2-like ethylene-responsive transcription factor ANT [Source:UniProtKB/Swiss-Prot;Acc:Q38914]
AT5G21482	CKX7	132.461	-1.86319	0.298209	-6.24793	4.15917e-10	1.41873e-08	protein_coding	Cytokinin dehydrogenase 7 [Source:UniProtKB/Swiss-Prot;Acc:Q9FUJ1]
AT1G04160	XI-B	502.168	-0.767773	0.156362	-4.91022	9.09738e-07	1.4173e-05	protein_coding	Myosin-8 [Source:UniProtKB/Swiss-Prot;Acc:F4I460]
AT1G04430		2711.05	-0.478587	0.111948	-4.27509	1.91064e-05	0.000204634	protein_coding	Probable methyltransferase PMT8 [Source:UniProtKB/Swiss-Prot;Acc:Q940J9]
AT1G08280	GALT29A	327.334	-0.859449	0.138114	-6.22273	4.88579e-10	1.6413e-08	protein_coding	Beta-1,6-galactosyltransferase GALT29A [Source:UniProtKB/Swiss-Prot;Acc:Q9SGD2]
AT1G11545	XTH8	268.604	-2.71212	0.393859	-6.88603	5.73689e-12	2.77636e-10	protein_coding	Xyloglucan endotransglucosylase/hydrolase [Source:UniProtKB/TrEMBL;Acc:A0A178W0W2]
AT1G17360		1028.78	-0.558869	0.110186	-5.07206	3.93524e-07	6.82211e-06	protein_coding	F28G4.18 protein [Source:UniProtKB/TrEMBL;Acc:Q9LQI8]
AT1G28390		381.406	-1.18009	0.210208	-5.61394	1.97774e-08	4.60877e-07	protein_coding	Protein kinase superfamily protein [Source:UniProtKB/TrEMBL;Acc:F4HWL9]
AT1G31850		3169.2	-0.542794	0.115879	-4.68416	2.81104e-06	3.83431e-05	protein_coding	Probable methyltransferase PMT20 [Source:UniProtKB/Swiss-Prot;Acc:Q9C6S7]
AT1G32860		231.287	-0.674558	0.178838	-3.77189	0.000162018	0.00126517	protein_coding	Glucan endo-1,3-beta-glucosidase 11 [Source:UniProtKB/Swiss-Prot;Acc:Q8L868]
AT1G46480	WOX4	417.187	-2.20357	0.35349	-6.23375	4.55398e-10	1.54389e-08	protein_coding	WOX4 [Source:UniProtKB/TrEMBL;Acc:A0A384KVK6]
AT1G49560	HHO6	314.884	-0.894352	0.178972	-4.99716	5.81814e-07	9.64086e-06	protein_coding	Transcription factor HHO6 [Source:UniProtKB/Swiss-Prot;Acc:Q9FX84]
AT1G53230	TCP3	111.347	-1.04725	0.214198	-4.88917	1.01263e-06	1.56328e-05	protein_coding	TCP3 [Source:UniProtKB/TrEMBL;Acc:A0A178WDV9]
AT1G53520	FAP3	103.632	-0.831574	0.269328	-3.08759	0.00201787	0.010312	protein_coding	Fatty-acid-binding protein 3, chloroplastic [Source:UniProtKB/Swiss-Prot;Acc:Q9C8L2]
AT1G55690	SFH13	1377.57	-0.244334	0.102441	-2.38512	0.0170734	0.0566419	protein_coding	Phosphatidylinositol/phosphatidylcholine transfer protein SFH13 [Source:UniProtKB/Swiss-Prot;Acc:Q501H5]
AT1G67930		985.546	-0.458883	0.0840555	-5.45929	4.78048e-08	1.04472e-06	protein_coding	Golgi transport complex protein-like protein [Source:UniProtKB/TrEMBL;Acc:Q9C9V9]
AT1G70940	PIN3	1754.01	-1.41855	0.171223	-8.28481	1.18301e-16	1.30948e-14	protein_coding	Auxin efflux carrier component 3 [Source:UniProtKB/Swiss-Prot;Acc:Q9S7Z8]
AT1G71830	SERK1	734.892	-0.438929	0.113572	-3.86478	0.000111189	0.000918812	protein_coding	SERK1 [Source:UniProtKB/TrEMBL;Acc:A0A178W829]
AT1G76790	IGMT5	5887.18	-1.29188	0.242214	-5.33364	9.62632e-08	1.94441e-06	protein_coding	Indole glucosinolate O-methyltransferase 5 [Source:UniProtKB/Swiss-Prot;Acc:Q9SRD4]
AT1G77550		1113.61	-0.247617	0.084877	-2.91737	0.00352999	0.0161394	protein_coding	At1g77550 [Source:UniProtKB/TrEMBL;Acc:Q6IDC7]
AT2G05810		267.23	-0.830298	0.198279	-4.18753	2.82011e-05	0.000284946	protein_coding	ARM repeat superfamily protein [Source:UniProtKB/TrEMBL;Acc:Q8S8G1]
AT2G26110		1052.02	-0.578126	0.144478	-4.00149	6.29459e-05	0.000567847	protein_coding	At2g26110 [Source:UniProtKB/TrEMBL;Acc:O80986]
AT2G31270	CDT1A	485.24	-0.883997	0.188974	-4.67787	2.8987e-06	3.94659e-05	protein_coding	CDT1-like protein a, chloroplastic [Source:UniProtKB/Swiss-Prot;Acc:Q9SJW9]
AT2G33570	GALS1	388.538	-0.930935	0.1683	-5.53139	3.177e-08	7.1476e-07	protein_coding	Galactan beta-1,4-galactosyltransferase GALS1 [Source:UniProtKB/Swiss-Prot;Acc:O22807]
AT2G43800	FH2	948.323	-0.761702	0.109837	-6.93485	4.06651e-12	2.03216e-10	protein_coding	Formin-like protein [Source:UniProtKB/TrEMBL;Acc:A0A178VS83]
AT3G03900	APK3	190.395	-0.488371	0.146851	-3.32562	0.000882221	0.00524312	protein_coding	Adenylyl-sulfate kinase 3 [Source:UniProtKB/Swiss-Prot;Acc:Q9SRW7]
AT3G03910	GSH3	41.8881	-4.87153	0.723791	-6.73058	1.68992e-11	7.51234e-10	protein_coding	Glutamate dehydrogenase [Source:UniProtKB/TrEMBL;Acc:A0A178VBI2]
AT3G06140	LUL4	216.555	-1.12272	0.2149	-5.22436	1.74756e-07	3.30662e-06	protein_coding	Probable E3 ubiquitin-protein ligase LUL4 [Source:UniProtKB/Swiss-Prot;Acc:Q8LA32]
AT3G06890		77.8278	-0.818901	0.227736	-3.59583	0.000323361	0.00227256	protein_coding	At3g06890 [Source:UniProtKB/TrEMBL;Acc:Q9M910]
AT3G09820	ADK1	9548.44	-0.733336	0.130013	-5.64047	1.69589e-08	4.02829e-07	protein_coding	Adenosine kinase 1 [Source:UniProtKB/Swiss-Prot;Acc:Q9SF85]
AT3G14890	ZDP	1012.37	-1.29168	0.133817	-9.65263	4.7911e-22	1.19175e-19	protein_coding	Polynucleotide 3'-phosphatase ZDP [Source:UniProtKB/Swiss-Prot;Acc:Q84JE8]
AT3G15980		2186.72	-0.360464	0.0751281	-4.79799	1.60263e-06	2.33876e-05	protein_coding	Coatomer subunit beta' [Source:UniProtKB/TrEMBL;Acc:F4J1E5]
AT3G16050	PDX12	452.135	-0.491159	0.213314	-2.30252	0.021306	0.0673626	protein_coding	Pyridoxal 5'-phosphate synthase-like subunit PDX1.2 [Source:UniProtKB/Swiss-Prot;Acc:Q9ZNR6]
AT3G17780		636.155	-0.381211	0.093229	-4.08898	4.33278e-05	0.000413801	protein_coding	B-cell receptor-associated-like protein [Source:UniProtKB/TrEMBL;Acc:Q9LSH0]
AT3G20330	PYRB	942.247	-0.416587	0.0885415	-4.70499	2.53881e-06	3.51276e-05	protein_coding	Aspartate carbamoyltransferase, chloroplastic [Source:UniProtKB/Swiss-Prot;Acc:P49077]
AT3G25500	FH1	1992.13	-0.636553	0.0945156	-6.7349	1.64044e-11	7.3218e-10	protein_coding	Formin-like protein [Source:UniProtKB/TrEMBL;Acc:A0A178VBY1]
AT3G29360	UGD2	3726.39	-0.603156	0.120603	-5.00117	5.69822e-07	9.48476e-06	protein_coding	UDP-glucose 6-dehydrogenase 2 [Source:UniProtKB/Swiss-Prot;Acc:Q9LIA8]
AT3G55010	PUR5	1170.64	-0.340048	0.0973075	-3.49457	0.000474832	0.00312759	protein_coding	Phosphoribosylformylglycinamidine cyclo-ligase, chloroplastic [Source:UniProtKB/Swiss-Prot;Acc:Q05728]
AT3G55620	EIF6-2	2315.88	-0.164398	0.0602851	-2.727	0.00639126	0.0261872	protein_coding	Eukaryotic translation initiation factor 6-2 [Source:UniProtKB/Swiss-Prot;Acc:Q9M060]
AT3G57610	PURA	2104.4	-0.203488	0.0532362	-3.82236	0.000132182	0.00106117	protein_coding	Adenylosuccinate synthetase, chloroplastic [Source:UniProtKB/Swiss-Prot;Acc:Q96529]
AT3G58610		13078.9	-0.303938	0.0736243	-4.12823	3.65562e-05	0.000357457	protein_coding	Ketol-acid reductoisomerase, chloroplastic [Source:UniProtKB/Swiss-Prot;Acc:Q05758]
AT4G02330	PME41	294.719	-1.75189	0.338969	-5.16828	2.36257e-07	4.32252e-06	protein_coding	Probable pectinesterase/pectinesterase inhibitor 41 [Source:UniProtKB/Swiss-Prot;Acc:Q8RXK7]
AT4G12650	TMN12	4313.04	-0.262741	0.0680956	-3.85842	0.000114124	0.000936776	protein_coding	Transmembrane 9 superfamily member [Source:UniProtKB/TrEMBL;Acc:A0A178UTX6]
AT4G22910	FZR2	289.818	-0.325059	0.142045	-2.28842	0.0221128	0.0692899	protein_coding	FZR2 [Source:UniProtKB/TrEMBL;Acc:A0A178V5I2]
AT4G22930	PYR4	973.94	-0.356588	0.0739517	-4.82191	1.42193e-06	2.09857e-05	protein_coding	PYR4 [Source:UniProtKB/TrEMBL;Acc:A0A178V399]
AT4G24340		262.49	-1.06677	0.232153	-4.59511	4.32514e-06	5.60597e-05	protein_coding	At4g24340 [Source:UniProtKB/TrEMBL;Acc:Q8GW53]
AT4G26510	UKL4	428.921	-0.362748	0.093166	-3.89357	9.87789e-05	0.00083242	protein_coding	Uridine kinase-like protein 4 [Source:UniProtKB/Swiss-Prot;Acc:O65583]
AT4G27180	KIN14M	2926.85	-0.522776	0.0876702	-5.96299	2.4767e-09	7.13989e-08	protein_coding	Kinesin-like protein KIN-14M [Source:UniProtKB/Swiss-Prot;Acc:P46864]
AT4G27595		841.602	-1.22846	0.154189	-7.96727	1.62222e-15	1.40284e-13	protein_coding	Plant protein of unknown function (DUF827) [Source:TAIR;Acc:AT4G27595]
AT4G30980	LRL2	499.82	-0.842982	0.21985	-3.83436	0.000125894	0.00101828	protein_coding	LJRHL1-like 2 [Source:TAIR;Acc:AT4G30980]
AT4G36470		219.494	-1.11735	0.14714	-7.59375	3.10779e-14	2.20514e-12	protein_coding	At4g36470 [Source:UniProtKB/TrEMBL;Acc:O23234]
AT4G39840		1292.34	-0.762548	0.149832	-5.08937	3.59262e-07	6.29719e-06	protein_coding	Cell wall integrity/stress response component-like protein [Source:UniProtKB/TrEMBL;Acc:Q9SMR9]
AT5G08300		2733.42	-0.324697	0.0662845	-4.89854	9.65508e-07	1.49996e-05	protein_coding	Succinate--CoA ligase [ADP-forming] subunit alpha, mitochondrial [Source:UniProtKB/TrEMBL;Acc:A0A178U834]
AT5G13000	CALS3	5079.97	-0.30729	0.0768594	-3.99808	6.38587e-05	0.000574677	protein_coding	Callose synthase 3 [Source:UniProtKB/Swiss-Prot;Acc:Q9LXT9]
AT5G13520	LKHA4	1417.07	-0.819582	0.126654	-6.47105	9.7324e-11	3.73407e-09	protein_coding	Leucine aminopeptidase [Source:UniProtKB/Swiss-Prot;Acc:Q9FY49]
AT5G15650	RGP2	5392.33	-0.467323	0.105447	-4.43182	9.34413e-06	0.000109682	protein_coding	UDP-arabinopyranose mutase 2 [Source:UniProtKB/Swiss-Prot;Acc:Q9LFW1]
AT5G19990	RPT6A	2929.22	-0.273177	0.0579055	-4.71763	2.38609e-06	3.33902e-05	protein_coding	26S proteasome regulatory subunit 8 homolog A [Source:UniProtKB/Swiss-Prot;Acc:Q9C5U3]
AT5G23820	ML3	2114.46	-0.879767	0.213165	-4.12716	3.67277e-05	0.000358817	protein_coding	MD-2-related lipid-recognition protein 3 [Source:UniProtKB/Swiss-Prot;Acc:Q9FF98]
AT5G40150	PER63	201.666	-1.3077	0.217937	-6.00036	1.96884e-09	5.80636e-08	protein_coding	Peroxidase 63 [Source:UniProtKB/Swiss-Prot;Acc:Q9FL16]
AT5G42030	ABIL4	839.9	-0.725363	0.117534	-6.17154	6.7628e-10	2.20818e-08	protein_coding	ABL interactor-like protein 4 [Source:TAIR;Acc:AT5G42030]
AT5G43010	RPT4A	1735.75	-0.236937	0.0585662	-4.04562	5.21846e-05	0.000484997	protein_coding	26S proteasome regulatory subunit 10B homolog A [Source:UniProtKB/Swiss-Prot;Acc:Q9SEI3]
AT5G48450	sks3	263.876	-0.666764	0.141461	-4.71342	2.4359e-06	3.3937e-05	protein_coding	SKU5 similar 3 [Source:UniProtKB/TrEMBL;Acc:F4K1P9]
AT5G51050		315.945	-0.476158	0.115976	-4.10566	4.03155e-05	0.000388552	protein_coding	Mitochondrial substrate carrier family protein [Source:TAIR;Acc:AT5G51050]
AT5G54670	KIN14N	1450.31	-0.729935	0.114542	-6.37263	1.85815e-10	6.76573e-09	protein_coding	Kinesin-like protein [Source:UniProtKB/TrEMBL;Acc:A0A178UTF4]
AT5G62500	EB1B	363.425	-0.633991	0.173392	-3.65641	0.000255775	0.00185408	protein_coding	Microtubule-associated protein RP/EB family member 1B [Source:UniProtKB/Swiss-Prot;Acc:Q9FJJ5]
AT5G65640	BHLH93	1654.71	-0.9143	0.194548	-4.6996	2.60665e-06	3.59438e-05	protein_coding	Transcription factor bHLH93 [Source:UniProtKB/Swiss-Prot;Acc:Q9LSL1]
AT1G01300	APF2	2556.06	-1.05332	0.125661	-8.38224	5.19288e-17	5.92578e-15	protein_coding	Aspartyl protease family protein 2 [Source:UniProtKB/Swiss-Prot;Acc:Q9LNJ3]
AT1G15760		159.288	-2.26944	0.227432	-9.97852	1.89266e-23	5.90138e-21	protein_coding	At1g15760 [Source:UniProtKB/TrEMBL;Acc:Q9LMQ8]
AT1G29750	RKF1	515.348	-0.872975	0.136501	-6.39536	1.60168e-10	5.90966e-09	protein_coding	Probable LRR receptor-like serine/threonine-protein kinase RFK1 [Source:UniProtKB/Swiss-Prot;Acc:Q9FXF2]
AT1G31320	LBD4	455.646	-2.16621	0.400018	-5.41527	6.11952e-08	1.30263e-06	protein_coding	LOB domain-containing protein 4 [Source:UniProtKB/Swiss-Prot;Acc:Q9SHE9]
AT1G64625	BHLH157	208.918	-2.25605	0.413449	-5.45666	4.85181e-08	1.05614e-06	protein_coding	Transcription factor bHLH157 [Source:UniProtKB/Swiss-Prot;Acc:Q7XJU0]
AT1G68470	GT17	492.039	-1.65123	0.189513	-8.713	2.95935e-18	4.17288e-16	protein_coding	Probable xyloglucan galactosyltransferase GT17 [Source:UniProtKB/Swiss-Prot;Acc:Q9CA34]
AT1G75290		89.5593	-1.00506	0.261327	-3.84598	0.00012007	0.000979766	protein_coding	NAD(P)-binding Rossmann-fold superfamily protein [Source:TAIR;Acc:AT1G75290]
AT2G29690	ASA2	825.248	-0.428389	0.0951502	-4.50224	6.72418e-06	8.22885e-05	protein_coding	Anthranilate synthase alpha subunit 2, chloroplastic [Source:UniProtKB/Swiss-Prot;Acc:P32069]
AT2G35350	PLL1	643.442	-1.12184	0.168239	-6.66813	2.59077e-11	1.11368e-09	protein_coding	PLL1 [Source:UniProtKB/TrEMBL;Acc:A0A178VV40]
AT2G39020		861.861	-0.554046	0.0725665	-7.63501	2.25794e-14	1.64429e-12	protein_coding	Probable acetyltransferase NATA1-like [Source:UniProtKB/Swiss-Prot;Acc:Q9ZV06]
AT2G39700	EXPA4	7484.29	-2.03723	0.214884	-9.48062	2.52766e-21	5.70994e-19	protein_coding	Expansin-A4 [Source:UniProtKB/Swiss-Prot;Acc:O48818]
AT2G41800		741.836	-2.90413	0.259941	-11.1723	5.57388e-29	2.93796e-26	protein_coding	At2g41800/T11A7.10 [Source:UniProtKB/TrEMBL;Acc:O22940]
AT2G44830		945.249	-1.18751	0.140623	-8.44466	3.04941e-17	3.6689e-15	protein_coding	Protein kinase superfamily protein [Source:UniProtKB/TrEMBL;Acc:F4IV25]
AT3G09070	OPS	1204.81	-0.963215	0.135492	-7.10903	1.16865e-12	6.58308e-11	protein_coding	UPF0503 protein At3g09070, chloroplastic [Source:UniProtKB/Swiss-Prot;Acc:Q9SS80]
AT3G25130		334.941	-2.44902	0.255347	-9.59097	8.7263e-22	2.0335e-19	protein_coding	Acidic leucine-rich nuclear phosphoprotein 32 family B protein [Source:UniProtKB/TrEMBL;Acc:Q9LSG4]
AT3G49680	BCAT3	2071.96	-0.663193	0.0829478	-7.99531	1.29253e-15	1.14e-13	protein_coding	Branched-chain-amino-acid aminotransferase 3, chloroplastic [Source:UniProtKB/Swiss-Prot;Acc:Q9M401]
AT3G63440	CKX6	178.63	-1.37283	0.253829	-5.4085	6.35536e-08	1.34894e-06	protein_coding	Cytokinin dehydrogenase 6 [Source:UniProtKB/Swiss-Prot;Acc:Q9LY71]
AT4G23740		820.26	-1.13897	0.143826	-7.91908	2.3928e-15	1.99142e-13	protein_coding	Probable inactive receptor kinase At4g23740 [Source:UniProtKB/Swiss-Prot;Acc:Q9SUQ3]
AT5G07800		546.709	-0.876031	0.190251	-4.6046	4.13256e-06	5.38474e-05	protein_coding	Flavin-containing monooxygenase [Source:UniProtKB/TrEMBL;Acc:A0A178UJX2]
AT5G26260		4106.34	-2.33083	0.260043	-8.96325	3.15257e-19	5.32761e-17	protein_coding	F9D12.8 protein [Source:UniProtKB/TrEMBL;Acc:O81493]
AT5G42720		620.103	-1.59398	0.186589	-8.54273	1.31083e-17	1.68717e-15	protein_coding	Glycosyl hydrolase family 17 protein [Source:UniProtKB/TrEMBL;Acc:Q8VY12]
AT5G48010	THAS1	7411.15	-2.3753	0.332143	-7.15144	8.58698e-13	4.95048e-11	protein_coding	Thalianol synthase [Source:UniProtKB/Swiss-Prot;Acc:Q9FI37]
AT5G50150		851.934	-1.14838	0.127516	-9.00574	2.14225e-19	3.73426e-17	protein_coding	AT5g50150/MPF21_17 [Source:UniProtKB/TrEMBL;Acc:Q9FG96]
AT5G64980		111.41	-1.46487	0.224284	-6.5313	6.51994e-11	2.59601e-09	protein_coding	At5g64980 [Source:UniProtKB/TrEMBL;Acc:Q9LV80]

## Sheet: clv_BCN.vs.WT_BCN(vwb)
Gene_id	Gene_name	baseMean	log2FoldChange	lfcSE	stat	pvalue	padj	Gene_type	Gene_description
AT1G14670	TMN2	3098.21	-0.162459	0.0508802	-3.19298	0.00140813	0.0197756	protein_coding	Transmembrane 9 superfamily member 2 [Source:UniProtKB/Swiss-Prot;Acc:Q940S0]
AT1G29900	CARB	4564.35	-0.110296	0.0379776	-2.90423	0.00368152	0.0375455	protein_coding	Carbamoyl-phosphate synthase large chain, chloroplastic [Source:UniProtKB/Swiss-Prot;Acc:Q42601]
AT1G33440	NPF4.4	176.181	-0.877237	0.184853	-4.7456	2.07887e-06	0.000160899	protein_coding	Protein NRT1/ PTR FAMILY 4.4 [Source:UniProtKB/Swiss-Prot;Acc:Q56XQ6]
AT1G33470		3216.57	-0.344973	0.100903	-3.41888	0.000628798	0.011229	protein_coding	RNA-binding (RRM/RBD/RNP motifs) family protein [Source:UniProtKB/TrEMBL;Acc:Q67YS0]
AT1G41830	SKS6	2867.56	-0.604778	0.176072	-3.43483	0.000592935	0.0107726	protein_coding	SKS6 [Source:UniProtKB/TrEMBL;Acc:A0A178W7S3]
AT1G52700		39.5009	-3.05846	0.41095	-7.4424	9.88714e-14	7.0121e-11	protein_coding	Alpha/beta-Hydrolases superfamily protein [Source:UniProtKB/TrEMBL;Acc:A0A1P8AQT5]
AT1G61580	ARP2	1016.45	-0.550788	0.130367	-4.22491	2.39035e-05	0.0010643	protein_coding	60S ribosomal protein L3-2 [Source:UniProtKB/Swiss-Prot;Acc:P22738]
AT1G64650		1507.15	-0.247676	0.0759804	-3.25973	0.00111519	0.0169049	protein_coding	At1g64650 [Source:UniProtKB/TrEMBL;Acc:Q6NLR2]
AT1G65010		2309.56	-0.34844	0.0829859	-4.19879	2.68344e-05	0.00116095	protein_coding	Putative WEB family protein At1g65010, chloroplastic [Source:UniProtKB/Swiss-Prot;Acc:F4I8B9]
AT1G74690	IQD31	2466.84	-0.217469	0.065698	-3.31013	0.000932523	0.0148595	protein_coding	Protein IQ-DOMAIN 31 [Source:UniProtKB/Swiss-Prot;Acc:Q8L4D8]
AT1G77110	PIN6	92.9423	-0.510495	0.141455	-3.60889	0.000307504	0.00679404	protein_coding	Auxin efflux carrier component [Source:UniProtKB/TrEMBL;Acc:A0A178W8W8]
AT1G80280		764.512	-0.34068	0.111587	-3.05306	0.00226524	0.0270657	protein_coding	Alpha/beta-Hydrolases superfamily protein [Source:UniProtKB/TrEMBL;Acc:Q9C976]
AT2G19170	SBT2.5	374.231	-0.346653	0.104576	-3.31484	0.000916966	0.0147442	protein_coding	Subtilisin-like protease SBT2.5 [Source:UniProtKB/Swiss-Prot;Acc:O64481]
AT2G20140	RPT2B	1456.33	-0.190971	0.0477391	-4.0003	6.32633e-05	0.00211852	protein_coding	RPT2b [Source:UniProtKB/TrEMBL;Acc:A0A178VM16]
AT2G23350	PAB4	4154.85	-0.282069	0.0499453	-5.64757	1.62733e-08	3.2642e-06	protein_coding	Polyadenylate-binding protein 4 [Source:UniProtKB/Swiss-Prot;Acc:O22173]
AT2G32920	PDIL2-3	1569.51	-0.243514	0.0617471	-3.94374	8.02205e-05	0.00251265	protein_coding	Protein disulfide-isomerase 2-3 [Source:UniProtKB/Swiss-Prot;Acc:O48773]
AT2G33850		484.845	-1.20943	0.153733	-7.86706	3.63074e-15	3.27724e-12	protein_coding	E6-like protein [Source:UniProtKB/TrEMBL;Acc:P93019]
AT2G34300		2279.13	-0.209861	0.0710588	-2.95334	0.0031435	0.0336471	protein_coding	Probable methyltransferase PMT25 [Source:UniProtKB/Swiss-Prot;Acc:Q0WT31]
AT2G34490	CYP710A2	152.842	-1.44279	0.258005	-5.59211	2.24323e-08	4.16319e-06	protein_coding	Cytochrome P450 710A2 [Source:UniProtKB/Swiss-Prot;Acc:O64698]
AT2G38970		604.514	-0.75393	0.152423	-4.94631	7.56331e-07	7.15345e-05	protein_coding	Zinc finger (C3HC4-type RING finger) family protein [Source:UniProtKB/TrEMBL;Acc:F4IU12]
AT2G42710		778.846	-0.326604	0.0789119	-4.13884	3.49068e-05	0.00140797	protein_coding	Ribosomal protein L1p/L10e family [Source:UniProtKB/TrEMBL;Acc:Q8RWT4]
AT2G46930	PAE3	1117.58	-0.251077	0.0797122	-3.14979	0.00163388	0.0219509	protein_coding	Pectin acetylesterase 3 [Source:UniProtKB/Swiss-Prot;Acc:O80731]
AT2G47010		108.294	-1.20495	0.174468	-6.90642	4.97027e-12	2.59736e-09	protein_coding	At2g47010/F14M4.16 [Source:UniProtKB/TrEMBL;Acc:Q944A3]
AT3G06145		56.5049	-0.881513	0.243542	-3.61955	0.000295112	0.0066058	protein_coding	Putative RING zinc finger protein [Source:UniProtKB/TrEMBL;Acc:Q56XV3]
AT3G08680		1443.8	-0.27276	0.0833633	-3.27195	0.00106809	0.0164096	protein_coding	Probable inactive receptor kinase At3g08680 [Source:UniProtKB/Swiss-Prot;Acc:Q9C9Y8]
AT3G26780		1504.16	-0.16996	0.0521432	-3.25949	0.00111614	0.0169064	protein_coding	Phosphoglycerate mutase family protein [Source:UniProtKB/TrEMBL;Acc:Q9LW33]
AT3G46880		46.2251	-1.21825	0.3884	-3.13658	0.0017093	0.0224741	protein_coding	Uncharacterized protein T6H20.90 [Source:UniProtKB/TrEMBL;Acc:Q9STG0]
AT3G46940	DUT1	480.457	-0.494266	0.134657	-3.67057	0.000242015	0.00568749	protein_coding	dUTP-PYROPHOSPHATASE-LIKE 1 [Source:UniProtKB/TrEMBL;Acc:A0A1I9LM85]
AT3G49670	BAM2	1068.17	-0.431872	0.115645	-3.73446	0.000188121	0.00470493	protein_coding	Leucine-rich repeat receptor-like serine/threonine-protein kinase BAM2 [Source:UniProtKB/Swiss-Prot;Acc:Q9M2Z1]
AT3G50530	CRK	1527.83	-0.308843	0.111535	-2.76902	0.00562251	0.0497114	protein_coding	CDPK-related kinase [Source:TAIR;Acc:AT3G50530]
AT3G54470	PYRE-F	2271.71	-0.252082	0.0616143	-4.09129	4.28976e-05	0.0016288	protein_coding	Uridine 5'-monophosphate synthase [Source:UniProtKB/Swiss-Prot;Acc:Q42586]
AT3G60380		942.479	-0.177005	0.058149	-3.04398	0.0023347	0.0275655	protein_coding	Cotton fiber protein [Source:UniProtKB/TrEMBL;Acc:Q9M221]
AT3G61650	TUBG1	711.302	-0.242814	0.074437	-3.262	0.00110628	0.0168341	protein_coding	Tubulin gamma-1 chain [Source:UniProtKB/Swiss-Prot;Acc:P38557]
AT4G08685	SAH7	972.824	-0.336657	0.115152	-2.92358	0.00346033	0.0360148	protein_coding	SAH7 [Source:UniProtKB/TrEMBL;Acc:A0A178UVW6]
AT4G13290	CYP71A19	167.902	-1.98185	0.287802	-6.88615	5.7321e-12	2.91867e-09	protein_coding	Cytochrome P450 71A19 [Source:UniProtKB/Swiss-Prot;Acc:Q9T0K0]
AT4G14360		1202.05	-0.290159	0.0810447	-3.58023	0.000343287	0.0072909	protein_coding	Probable methyltransferase PMT3 [Source:UniProtKB/Swiss-Prot;Acc:Q93YV7]
AT4G14960	TUBA6	12247.5	-0.271453	0.0726714	-3.73535	0.000187452	0.00470004	protein_coding	Tubulin alpha chain [Source:UniProtKB/TrEMBL;Acc:A0A178UXP7]
AT4G34160	CYCD3-1	1296.82	-0.476502	0.127865	-3.72661	0.000194074	0.00481543	protein_coding	Cyclin-D3-1 [Source:UniProtKB/Swiss-Prot;Acc:P42753]
AT5G01890	PXC2	1442.82	-0.404966	0.13503	-2.99908	0.00270798	0.0303918	protein_coding	Leucine-rich repeat receptor-like protein kinase PXC2 [Source:UniProtKB/Swiss-Prot;Acc:Q9LZV7]
AT5G08690		11387.2	-0.168749	0.047416	-3.5589	0.000372407	0.00767971	protein_coding	ATP synthase subunit beta-2, mitochondrial [Source:UniProtKB/Swiss-Prot;Acc:P83484]
AT5G17630	XPT	1016.92	-0.317101	0.0946749	-3.34936	0.000809976	0.0133779	protein_coding	Xylulose 5-phosphate/phosphate translocator, chloroplastic [Source:UniProtKB/Swiss-Prot;Acc:Q9LF61]
AT5G17700	DTX25	210.053	-1.09239	0.176685	-6.18273	6.30009e-10	1.92473e-07	protein_coding	Protein DETOXIFICATION [Source:UniProtKB/TrEMBL;Acc:A0A178UJQ3]
AT5G19780	TUBA3	5802.57	-0.221322	0.0615148	-3.59786	0.000320842	0.00697841	protein_coding	Tubulin alpha chain [Source:UniProtKB/TrEMBL;Acc:A0A178UTQ9]
AT5G23400		508.147	-0.432736	0.151768	-2.8513	0.00435408	0.0420337	protein_coding	Disease resistance protein-like [Source:UniProtKB/TrEMBL;Acc:Q9FHL8]
AT5G26667	PYR6	2236.65	-0.267967	0.0888458	-3.01609	0.00256056	0.0292228	protein_coding	UMP-CMP kinase [Source:UniProtKB/TrEMBL;Acc:A0A178UDQ9]
AT5G55730	FLA1	830.692	-0.646118	0.184351	-3.50482	0.000456909	0.00895686	protein_coding	Fasciclin-like arabinogalactan protein 1 [Source:UniProtKB/Swiss-Prot;Acc:Q9FM65]
AT5G61130	PDCB1	870.133	-0.385984	0.0729789	-5.28898	1.23e-07	1.76995e-05	protein_coding	PDCB1 [Source:UniProtKB/TrEMBL;Acc:A0A178URD1]
AT5G65810	CGR3	787.845	-0.407307	0.10031	-4.0605	4.89678e-05	0.0017941	protein_coding	Probable pectin methylesterase CGR3 [Source:UniProtKB/Swiss-Prot;Acc:Q0WPN7]
AT1G69870	NPF2.13	106.843	-0.892648	0.170401	-5.23853	1.61861e-07	2.21672e-05	protein_coding	Protein NRT1/ PTR FAMILY 2.13 [Source:UniProtKB/Swiss-Prot;Acc:Q8RX77]
AT1G76160	sks5	4486.65	-0.361211	0.114865	-3.14466	0.00166281	0.022176	protein_coding	Sks5 [Source:UniProtKB/TrEMBL;Acc:A0A178WJJ9]
AT2G28140		132.08	-0.820131	0.195136	-4.20286	2.63561e-05	0.00114887	protein_coding	Enabled-like protein (DUF1635) [Source:UniProtKB/TrEMBL;Acc:Q9ZUV6]
AT2G35150	EXL7	248.552	-0.501722	0.151746	-3.30633	0.000945262	0.0150168	protein_coding	EXL7 [Source:UniProtKB/TrEMBL;Acc:A0A178VYH7]
AT2G36570	PXC1	1401.65	-0.859173	0.140178	-6.12916	8.83467e-10	2.57998e-07	protein_coding	Leucine-rich repeat receptor-like protein kinase PXC1 [Source:UniProtKB/Swiss-Prot;Acc:Q9SJQ1]
AT2G40130	SMXL8	342.439	-0.566308	0.17983	-3.14913	0.00163757	0.0219574	protein_coding	Protein SMAX1-LIKE 8 [Source:UniProtKB/Swiss-Prot;Acc:F4IGZ2]
AT3G54780		324.481	-0.524024	0.109031	-4.80618	1.53844e-06	0.000127293	protein_coding	Zinc finger (C3HC4-type RING finger) family protein [Source:UniProtKB/TrEMBL;Acc:A0A1I9LN98]
AT4G30020	SBT2.6	1408.82	-0.430455	0.0911153	-4.72429	2.30924e-06	0.0001737	protein_coding	Subtilisin-like protease SBT2.6 [Source:UniProtKB/Swiss-Prot;Acc:Q9SZV5]
AT4G32880	ATHB-8	1895.18	-0.379781	0.098417	-3.8589	0.000113898	0.00326546	protein_coding	Homeobox-leucine zipper protein ATHB-8 [Source:UniProtKB/Swiss-Prot;Acc:Q39123]
AT4G37750	ANT	620.714	-0.830615	0.184788	-4.49497	6.95795e-06	0.000422541	protein_coding	AP2-like ethylene-responsive transcription factor ANT [Source:UniProtKB/Swiss-Prot;Acc:Q38914]
AT5G21482	CKX7	132.461	-0.646919	0.210109	-3.07897	0.0020772	0.0254623	protein_coding	Cytokinin dehydrogenase 7 [Source:UniProtKB/Swiss-Prot;Acc:Q9FUJ1]
AT1G04160	XI-B	502.168	-0.061602	0.1341	-0.459374	0.645966	0.831427	protein_coding	Myosin-8 [Source:UniProtKB/Swiss-Prot;Acc:F4I460]
AT1G04430		2711.05	-0.237987	0.0999899	-2.3801	0.0173077	0.104507	protein_coding	Probable methyltransferase PMT8 [Source:UniProtKB/Swiss-Prot;Acc:Q940J9]
AT1G08280	GALT29A	327.334	-0.212551	0.1188	-1.78916	0.0735893	0.251955	protein_coding	Beta-1,6-galactosyltransferase GALT29A [Source:UniProtKB/Swiss-Prot;Acc:Q9SGD2]
AT1G11545	XTH8	268.604	-0.88431	0.334365	-2.64474	0.00817525	0.0645427	protein_coding	Xyloglucan endotransglucosylase/hydrolase [Source:UniProtKB/TrEMBL;Acc:A0A178W0W2]
AT1G17360		1028.78	-0.163567	0.0953916	-1.71469	0.0864027	0.277097	protein_coding	F28G4.18 protein [Source:UniProtKB/TrEMBL;Acc:Q9LQI8]
AT1G28390		381.406	-0.349128	0.164804	-2.11845	0.0341372	0.158799	protein_coding	Protein kinase superfamily protein [Source:UniProtKB/TrEMBL;Acc:F4HWL9]
AT1G31850		3169.2	-0.153408	0.103127	-1.48756	0.136866	0.363645	protein_coding	Probable methyltransferase PMT20 [Source:UniProtKB/Swiss-Prot;Acc:Q9C6S7]
AT1G32860		231.287	0.0643346	0.139823	0.460115	0.645434	0.831148	protein_coding	Glucan endo-1,3-beta-glucosidase 11 [Source:UniProtKB/Swiss-Prot;Acc:Q8L868]
AT1G46480	WOX4	417.187	-0.777451	0.295126	-2.6343	0.00843102	0.0659047	protein_coding	WOX4 [Source:UniProtKB/TrEMBL;Acc:A0A384KVK6]
AT1G49560	HHO6	314.884	-0.429396	0.155792	-2.75621	0.00584759	0.0511819	protein_coding	Transcription factor HHO6 [Source:UniProtKB/Swiss-Prot;Acc:Q9FX84]
AT1G53230	TCP3	111.347	-0.193293	0.165411	-1.16857	0.242579	0.502678	protein_coding	TCP3 [Source:UniProtKB/TrEMBL;Acc:A0A178WDV9]
AT1G53520	FAP3	103.632	-0.268155	0.219091	-1.22394	0.220973	0.478892	protein_coding	Fatty-acid-binding protein 3, chloroplastic [Source:UniProtKB/Swiss-Prot;Acc:Q9C8L2]
AT1G55690	SFH13	1377.57	-0.105916	0.090839	-1.16597	0.243625	0.503634	protein_coding	Phosphatidylinositol/phosphatidylcholine transfer protein SFH13 [Source:UniProtKB/Swiss-Prot;Acc:Q501H5]
AT1G67930		985.546	-0.164048	0.0716961	-2.28811	0.0221313	0.122214	protein_coding	Golgi transport complex protein-like protein [Source:UniProtKB/TrEMBL;Acc:Q9C9V9]
AT1G70940	PIN3	1754.01	-0.408269	0.149956	-2.7226	0.00647701	0.054966	protein_coding	Auxin efflux carrier component 3 [Source:UniProtKB/Swiss-Prot;Acc:Q9S7Z8]
AT1G71830	SERK1	734.892	-0.112613	0.0938821	-1.19951	0.230329	0.489499	protein_coding	SERK1 [Source:UniProtKB/TrEMBL;Acc:A0A178W829]
AT1G76790	IGMT5	5887.18	-0.390901	0.216419	-1.80622	0.0708834	0.245655	protein_coding	Indole glucosinolate O-methyltransferase 5 [Source:UniProtKB/Swiss-Prot;Acc:Q9SRD4]
AT1G77550		1113.61	-0.167884	0.0727574	-2.30745	0.0210296	0.118135	protein_coding	At1g77550 [Source:UniProtKB/TrEMBL;Acc:Q6IDC7]
AT2G05810		267.23	-0.242162	0.169224	-1.43102	0.152426	0.388181	protein_coding	ARM repeat superfamily protein [Source:UniProtKB/TrEMBL;Acc:Q8S8G1]
AT2G26110		1052.02	-0.318901	0.128024	-2.49095	0.0127401	0.086434	protein_coding	At2g26110 [Source:UniProtKB/TrEMBL;Acc:O80986]
AT2G31270	CDT1A	485.24	-0.361225	0.161435	-2.23758	0.0252483	0.132047	protein_coding	CDT1-like protein a, chloroplastic [Source:UniProtKB/Swiss-Prot;Acc:Q9SJW9]
AT2G33570	GALS1	388.538	-0.325246	0.143794	-2.26189	0.0237042	0.12729	protein_coding	Galactan beta-1,4-galactosyltransferase GALS1 [Source:UniProtKB/Swiss-Prot;Acc:O22807]
AT2G43800	FH2	948.323	-0.239199	0.0934209	-2.56044	0.0104539	0.0758086	protein_coding	Formin-like protein [Source:UniProtKB/TrEMBL;Acc:A0A178VS83]
AT3G03900	APK3	190.395	-0.137594	0.126933	-1.08399	0.278371	0.540784	protein_coding	Adenylyl-sulfate kinase 3 [Source:UniProtKB/Swiss-Prot;Acc:Q9SRW7]
AT3G03910	GSH3	41.8881	-0.990584	0.398275	-2.48718	0.0128759	0.0870879	protein_coding	Glutamate dehydrogenase [Source:UniProtKB/TrEMBL;Acc:A0A178VBI2]
AT3G06140	LUL4	216.555	-0.383678	0.174839	-2.19446	0.0282024	0.140939	protein_coding	Probable E3 ubiquitin-protein ligase LUL4 [Source:UniProtKB/Swiss-Prot;Acc:Q8LA32]
AT3G06890		77.8278	-0.256708	0.184019	-1.39501	0.163014	0.40308	protein_coding	At3g06890 [Source:UniProtKB/TrEMBL;Acc:Q9M910]
AT3G09820	ADK1	9548.44	-0.154746	0.115863	-1.33559	0.181682	0.429204	protein_coding	Adenosine kinase 1 [Source:UniProtKB/Swiss-Prot;Acc:Q9SF85]
AT3G14890	ZDP	1012.37	-0.320754	0.116519	-2.75281	0.00590866	0.0514849	protein_coding	Polynucleotide 3'-phosphatase ZDP [Source:UniProtKB/Swiss-Prot;Acc:Q84JE8]
AT3G15980		2186.72	-0.120456	0.0652155	-1.84704	0.0647415	0.232933	protein_coding	Coatomer subunit beta' [Source:UniProtKB/TrEMBL;Acc:F4J1E5]
AT3G16050	PDX12	452.135	-0.373729	0.189171	-1.97561	0.0481985	0.19647	protein_coding	Pyridoxal 5'-phosphate synthase-like subunit PDX1.2 [Source:UniProtKB/Swiss-Prot;Acc:Q9ZNR6]
AT3G17780		636.155	-0.0962649	0.0798518	-1.20555	0.227993	0.486773	protein_coding	B-cell receptor-associated-like protein [Source:UniProtKB/TrEMBL;Acc:Q9LSH0]
AT3G20330	PYRB	942.247	-0.202811	0.0744811	-2.72299	0.00646949	0.0549257	protein_coding	Aspartate carbamoyltransferase, chloroplastic [Source:UniProtKB/Swiss-Prot;Acc:P49077]
AT3G25500	FH1	1992.13	-0.152464	0.0834968	-1.82599	0.0678524	0.239753	protein_coding	Formin-like protein [Source:UniProtKB/TrEMBL;Acc:A0A178VBY1]
AT3G29360	UGD2	3726.39	-0.191316	0.107209	-1.78451	0.0743401	0.253563	protein_coding	UDP-glucose 6-dehydrogenase 2 [Source:UniProtKB/Swiss-Prot;Acc:Q9LIA8]
AT3G55010	PUR5	1170.64	-0.199709	0.0840397	-2.37636	0.0174842	0.105054	protein_coding	Phosphoribosylformylglycinamidine cyclo-ligase, chloroplastic [Source:UniProtKB/Swiss-Prot;Acc:Q05728]
AT3G55620	EIF6-2	2315.88	-0.123489	0.0530801	-2.32646	0.0199938	0.114552	protein_coding	Eukaryotic translation initiation factor 6-2 [Source:UniProtKB/Swiss-Prot;Acc:Q9M060]
AT3G57610	PURA	2104.4	-0.108772	0.044776	-2.42925	0.01513	0.0970138	protein_coding	Adenylosuccinate synthetase, chloroplastic [Source:UniProtKB/Swiss-Prot;Acc:Q96529]
AT3G58610		13078.9	-0.00824195	0.0653068	-0.126204	0.899571	0.96067	protein_coding	Ketol-acid reductoisomerase, chloroplastic [Source:UniProtKB/Swiss-Prot;Acc:Q05758]
AT4G02330	PME41	294.719	-0.651742	0.287122	-2.26991	0.0232128	0.125659	protein_coding	Probable pectinesterase/pectinesterase inhibitor 41 [Source:UniProtKB/Swiss-Prot;Acc:Q8RXK7]
AT4G12650	TMN12	4313.04	-0.160228	0.0604958	-2.64857	0.00808322	0.064104	protein_coding	Transmembrane 9 superfamily member [Source:UniProtKB/TrEMBL;Acc:A0A178UTX6]
AT4G22910	FZR2	289.818	-0.262363	0.123445	-2.12535	0.0335575	0.157166	protein_coding	FZR2 [Source:UniProtKB/TrEMBL;Acc:A0A178V5I2]
AT4G22930	PYR4	973.94	-0.0868764	0.0606687	-1.43198	0.152149	0.387906	protein_coding	PYR4 [Source:UniProtKB/TrEMBL;Acc:A0A178V399]
AT4G24340		262.49	-0.174243	0.175839	-0.990925	0.321722	0.583981	protein_coding	At4g24340 [Source:UniProtKB/TrEMBL;Acc:Q8GW53]
AT4G26510	UKL4	428.921	-0.205254	0.077467	-2.64957	0.00805933	0.0640272	protein_coding	Uridine kinase-like protein 4 [Source:UniProtKB/Swiss-Prot;Acc:O65583]
AT4G27180	KIN14M	2926.85	-0.166853	0.077763	-2.14566	0.0319002	0.152131	protein_coding	Kinesin-like protein KIN-14M [Source:UniProtKB/Swiss-Prot;Acc:P46864]
AT4G27595		841.602	-0.353935	0.132012	-2.68107	0.00733863	0.0600951	protein_coding	Plant protein of unknown function (DUF827) [Source:TAIR;Acc:AT4G27595]
AT4G30980	LRL2	499.82	-0.109603	0.191257	-0.573066	0.5666	0.779841	protein_coding	LJRHL1-like 2 [Source:TAIR;Acc:AT4G30980]
AT4G36470		219.494	-0.221755	0.113268	-1.9578	0.0502541	0.200832	protein_coding	At4g36470 [Source:UniProtKB/TrEMBL;Acc:O23234]
AT4G39840		1292.34	-0.343554	0.132143	-2.59987	0.00932604	0.0706587	protein_coding	Cell wall integrity/stress response component-like protein [Source:UniProtKB/TrEMBL;Acc:Q9SMR9]
AT5G08300		2733.42	-0.152815	0.0581947	-2.62592	0.00864146	0.0669275	protein_coding	Succinate--CoA ligase [ADP-forming] subunit alpha, mitochondrial [Source:UniProtKB/TrEMBL;Acc:A0A178U834]
AT5G13000	CALS3	5079.97	-0.168627	0.0677838	-2.48771	0.0128568	0.0870176	protein_coding	Callose synthase 3 [Source:UniProtKB/Swiss-Prot;Acc:Q9LXT9]
AT5G13520	LKHA4	1417.07	-0.0717522	0.108201	-0.663138	0.507242	0.741524	protein_coding	Leucine aminopeptidase [Source:UniProtKB/Swiss-Prot;Acc:Q9FY49]
AT5G15650	RGP2	5392.33	-0.24664	0.0937598	-2.63055	0.0085247	0.0663337	protein_coding	UDP-arabinopyranose mutase 2 [Source:UniProtKB/Swiss-Prot;Acc:Q9LFW1]
AT5G19990	RPT6A	2929.22	-0.0996162	0.0512944	-1.94205	0.0521313	0.205239	protein_coding	26S proteasome regulatory subunit 8 homolog A [Source:UniProtKB/Swiss-Prot;Acc:Q9C5U3]
AT5G23820	ML3	2114.46	-0.220504	0.18717	-1.17809	0.238759	0.498399	protein_coding	MD-2-related lipid-recognition protein 3 [Source:UniProtKB/Swiss-Prot;Acc:Q9FF98]
AT5G40150	PER63	201.666	-0.249412	0.176973	-1.40932	0.158739	0.397108	protein_coding	Peroxidase 63 [Source:UniProtKB/Swiss-Prot;Acc:Q9FL16]
AT5G42030	ABIL4	839.9	-0.136247	0.102368	-1.33094	0.183207	0.431562	protein_coding	ABL interactor-like protein 4 [Source:TAIR;Acc:AT5G42030]
AT5G43010	RPT4A	1735.75	-0.103818	0.0499217	-2.07962	0.0375602	0.169055	protein_coding	26S proteasome regulatory subunit 10B homolog A [Source:UniProtKB/Swiss-Prot;Acc:Q9SEI3]
AT5G48450	sks3	263.876	-0.264076	0.107995	-2.44525	0.014475	0.0942131	protein_coding	SKU5 similar 3 [Source:UniProtKB/TrEMBL;Acc:F4K1P9]
AT5G51050		315.945	-0.128156	0.100801	-1.27138	0.203592	0.457654	protein_coding	Mitochondrial substrate carrier family protein [Source:TAIR;Acc:AT5G51050]
AT5G54670	KIN14N	1450.31	-0.171323	0.0991207	-1.72843	0.0839116	0.271918	protein_coding	Kinesin-like protein [Source:UniProtKB/TrEMBL;Acc:A0A178UTF4]
AT5G62500	EB1B	363.425	-0.358974	0.149544	-2.40046	0.0163743	0.101174	protein_coding	Microtubule-associated protein RP/EB family member 1B [Source:UniProtKB/Swiss-Prot;Acc:Q9FJJ5]
AT5G65640	BHLH93	1654.71	-0.396296	0.173752	-2.28081	0.0225596	0.123754	protein_coding	Transcription factor bHLH93 [Source:UniProtKB/Swiss-Prot;Acc:Q9LSL1]
AT1G01300	APF2	2556.06	-0.286099	0.110861	-2.58069	0.00986028	0.0729528	protein_coding	Aspartyl protease family protein 2 [Source:UniProtKB/Swiss-Prot;Acc:Q9LNJ3]
AT1G15760		159.288	-0.348828	0.166121	-2.09984	0.0357426	0.163468	protein_coding	At1g15760 [Source:UniProtKB/TrEMBL;Acc:Q9LMQ8]
AT1G29750	RKF1	515.348	-0.114302	0.113132	-1.01034	0.312331	0.574543	protein_coding	Probable LRR receptor-like serine/threonine-protein kinase RFK1 [Source:UniProtKB/Swiss-Prot;Acc:Q9FXF2]
AT1G31320	LBD4	455.646	-0.0928348	0.352196	-0.263588	0.792097	0.912201	protein_coding	LOB domain-containing protein 4 [Source:UniProtKB/Swiss-Prot;Acc:Q9SHE9]
AT1G64625	BHLH157	208.918	-0.171842	0.164751	-1.04304	0.296931	0.559064	protein_coding	Transcription factor bHLH157 [Source:UniProtKB/Swiss-Prot;Acc:Q7XJU0]
AT1G68470	GT17	492.039	-0.0364262	0.15604	-0.233441	0.815419	0.923076	protein_coding	Probable xyloglucan galactosyltransferase GT17 [Source:UniProtKB/Swiss-Prot;Acc:Q9CA34]
AT1G75290		89.5593	0.320141	0.198661	1.61149	0.107073	0.314302	protein_coding	NAD(P)-binding Rossmann-fold superfamily protein [Source:TAIR;Acc:AT1G75290]
AT2G29690	ASA2	825.248	0.0293609	0.0800662	0.366708	0.713837	0.872545	protein_coding	Anthranilate synthase alpha subunit 2, chloroplastic [Source:UniProtKB/Swiss-Prot;Acc:P32069]
AT2G35350	PLL1	643.442	-0.179399	0.141713	-1.26594	0.205535	0.459874	protein_coding	PLL1 [Source:UniProtKB/TrEMBL;Acc:A0A178VV40]
AT2G39020		861.861	-0.0891069	0.0591427	-1.50664	0.131902	0.355423	protein_coding	Probable acetyltransferase NATA1-like [Source:UniProtKB/Swiss-Prot;Acc:Q9ZV06]
AT2G39700	EXPA4	7484.29	-0.197425	0.190752	-1.03498	0.300677	0.563161	protein_coding	Expansin-A4 [Source:UniProtKB/Swiss-Prot;Acc:O48818]
AT2G41800		741.836	0.00317769	0.219622	0.0144689	0.988456	0.995623	protein_coding	At2g41800/T11A7.10 [Source:UniProtKB/TrEMBL;Acc:O22940]
AT2G44830		945.249	-0.103418	0.118602	-0.871976	0.383222	0.64176	protein_coding	Protein kinase superfamily protein [Source:UniProtKB/TrEMBL;Acc:F4IV25]
AT3G09070	OPS	1204.81	-0.0575879	0.11088	-0.519371	0.603502	0.804932	protein_coding	UPF0503 protein At3g09070, chloroplastic [Source:UniProtKB/Swiss-Prot;Acc:Q9SS80]
AT3G25130		334.941	-0.362209	0.142236	-2.54653	0.0108801	0.0778075	protein_coding	Acidic leucine-rich nuclear phosphoprotein 32 family B protein [Source:UniProtKB/TrEMBL;Acc:Q9LSG4]
AT3G49680	BCAT3	2071.96	-0.0444198	0.073117	-0.607517	0.543508	0.764429	protein_coding	Branched-chain-amino-acid aminotransferase 3, chloroplastic [Source:UniProtKB/Swiss-Prot;Acc:Q9M401]
AT3G63440	CKX6	178.63	-0.0618057	0.181324	-0.340858	0.73321	0.882096	protein_coding	Cytokinin dehydrogenase 6 [Source:UniProtKB/Swiss-Prot;Acc:Q9LY71]
AT4G23740		820.26	-0.280328	0.124191	-2.25724	0.0239933	0.127903	protein_coding	Probable inactive receptor kinase At4g23740 [Source:UniProtKB/Swiss-Prot;Acc:Q9SUQ3]
AT5G07800		546.709	0.226719	0.135252	1.67627	0.0936856	0.290553	protein_coding	Flavin-containing monooxygenase [Source:UniProtKB/TrEMBL;Acc:A0A178UJX2]
AT5G26260		4106.34	0.0681569	0.230977	0.295081	0.767932	0.900478	protein_coding	F9D12.8 protein [Source:UniProtKB/TrEMBL;Acc:O81493]
AT5G42720		620.103	-0.308994	0.161523	-1.913	0.0557478	0.212811	protein_coding	Glycosyl hydrolase family 17 protein [Source:UniProtKB/TrEMBL;Acc:Q8VY12]
AT5G48010	THAS1	7411.15	-0.225338	0.296818	-0.759178	0.447746	0.69777	protein_coding	Thalianol synthase [Source:UniProtKB/Swiss-Prot;Acc:Q9FI37]
AT5G50150		851.934	-0.162322	0.106451	-1.52485	0.127296	0.3479	protein_coding	AT5g50150/MPF21_17 [Source:UniProtKB/TrEMBL;Acc:Q9FG96]
AT5G64980		111.41	-0.0337935	0.148935	-0.226902	0.8205	0.925662	protein_coding	At5g64980 [Source:UniProtKB/TrEMBL;Acc:Q9LV80]

## Sheet: interaction_clvCLE2
Gene_id	Gene_name	baseMean	log2FoldChange	lfcSE	stat	pvalue	padj	Gene_type	Gene_description
AT1G14670	TMN2	3098.21	-0.0910462	0.0788772	-1.15428	0.248387	0.849163	protein_coding	Transmembrane 9 superfamily member 2 [Source:UniProtKB/Swiss-Prot;Acc:Q940S0]
AT1G29900	CARB	4564.35	-0.110391	0.0589435	-1.87282	0.0610926	0.632509	protein_coding	Carbamoyl-phosphate synthase large chain, chloroplastic [Source:UniProtKB/Swiss-Prot;Acc:Q42601]
AT1G33440	NPF4.4	176.181	-0.962876	0.306451	-3.14202	0.00167784	0.200543	protein_coding	Protein NRT1/ PTR FAMILY 4.4 [Source:UniProtKB/Swiss-Prot;Acc:Q56XQ6]
AT1G33470		3216.57	-0.027909	0.152129	-0.183456	0.85444	0.989426	protein_coding	RNA-binding (RRM/RBD/RNP motifs) family protein [Source:UniProtKB/TrEMBL;Acc:Q67YS0]
AT1G41830	SKS6	2867.56	-0.29881	0.265461	-1.12563	0.260322	0.859008	protein_coding	SKS6 [Source:UniProtKB/TrEMBL;Acc:A0A178W7S3]
AT1G52700		39.5009	-3.98513	1.67112	-2.38471	0.0170927	0.466694	protein_coding	Alpha/beta-Hydrolases superfamily protein [Source:UniProtKB/TrEMBL;Acc:A0A1P8AQT5]
AT1G61580	ARP2	1016.45	-0.156363	0.19969	-0.78303	0.43361	0.919354	protein_coding	60S ribosomal protein L3-2 [Source:UniProtKB/Swiss-Prot;Acc:P22738]
AT1G64650		1507.15	-0.31854	0.119294	-2.67021	0.00758029	0.357075	protein_coding	At1g64650 [Source:UniProtKB/TrEMBL;Acc:Q6NLR2]
AT1G65010		2309.56	-0.161141	0.126864	-1.27019	0.204017	0.823425	protein_coding	Putative WEB family protein At1g65010, chloroplastic [Source:UniProtKB/Swiss-Prot;Acc:F4I8B9]
AT1G74690	IQD31	2466.84	-0.22942	0.101693	-2.25602	0.0240696	0.5069	protein_coding	Protein IQ-DOMAIN 31 [Source:UniProtKB/Swiss-Prot;Acc:Q8L4D8]
AT1G77110	PIN6	92.9423	-1.79132	0.939899	-1.90586	0.0566677	0.618252	protein_coding	Auxin efflux carrier component [Source:UniProtKB/TrEMBL;Acc:A0A178W8W8]
AT1G80280		764.512	-0.387338	0.187528	-2.06549	0.0388769	0.584583	protein_coding	Alpha/beta-Hydrolases superfamily protein [Source:UniProtKB/TrEMBL;Acc:Q9C976]
AT2G19170	SBT2.5	374.231	-0.299328	0.181287	-1.65113	0.0987127	0.708345	protein_coding	Subtilisin-like protease SBT2.5 [Source:UniProtKB/Swiss-Prot;Acc:O64481]
AT2G20140	RPT2B	1456.33	-0.0484406	0.0774257	-0.625639	0.531552	0.941403	protein_coding	RPT2b [Source:UniProtKB/TrEMBL;Acc:A0A178VM16]
AT2G23350	PAB4	4154.85	-0.0977818	0.0767046	-1.27478	0.202386	0.82303	protein_coding	Polyadenylate-binding protein 4 [Source:UniProtKB/Swiss-Prot;Acc:O22173]
AT2G32920	PDIL2-3	1569.51	-0.0556645	0.0972118	-0.572611	0.566908	0.948762	protein_coding	Protein disulfide-isomerase 2-3 [Source:UniProtKB/Swiss-Prot;Acc:O48773]
AT2G33850		484.845	-0.195931	0.344109	-0.569386	0.569094	0.949403	protein_coding	E6-like protein [Source:UniProtKB/TrEMBL;Acc:P93019]
AT2G34300		2279.13	-0.125387	0.110905	-1.13058	0.258234	0.85729	protein_coding	Probable methyltransferase PMT25 [Source:UniProtKB/Swiss-Prot;Acc:Q0WT31]
AT2G34490	CYP710A2	152.842	-0.139667	0.453049	-0.308284	0.757866	0.976893	protein_coding	Cytochrome P450 710A2 [Source:UniProtKB/Swiss-Prot;Acc:O64698]
AT2G38970		604.514	-0.431596	0.243599	-1.77175	0.0764365	0.67034	protein_coding	Zinc finger (C3HC4-type RING finger) family protein [Source:UniProtKB/TrEMBL;Acc:F4IU12]
AT2G42710		778.846	-0.202024	0.126706	-1.59444	0.110838	0.731025	protein_coding	Ribosomal protein L1p/L10e family [Source:UniProtKB/TrEMBL;Acc:Q8RWT4]
AT2G46930	PAE3	1117.58	-0.144507	0.122921	-1.17561	0.239751	0.844314	protein_coding	Pectin acetylesterase 3 [Source:UniProtKB/Swiss-Prot;Acc:O80731]
AT2G47010		108.294	-0.119792	0.487572	-0.245692	0.805921	0.984573	protein_coding	At2g47010/F14M4.16 [Source:UniProtKB/TrEMBL;Acc:Q944A3]
AT3G06145		56.5049	-0.523774	0.433797	-1.20742	0.227272	0.837703	protein_coding	Putative RING zinc finger protein [Source:UniProtKB/TrEMBL;Acc:Q56XV3]
AT3G08680		1443.8	-0.172695	0.129841	-1.33005	0.183502	0.810529	protein_coding	Probable inactive receptor kinase At3g08680 [Source:UniProtKB/Swiss-Prot;Acc:Q9C9Y8]
AT3G26780		1504.16	-0.0627846	0.0814891	-0.770465	0.441024	0.920611	protein_coding	Phosphoglycerate mutase family protein [Source:UniProtKB/TrEMBL;Acc:Q9LW33]
AT3G46880		46.2251	-1.49334	0.754629	-1.97891	0.0478263	0.60744	protein_coding	Uncharacterized protein T6H20.90 [Source:UniProtKB/TrEMBL;Acc:Q9STG0]
AT3G46940	DUT1	480.457	-0.63185	0.214005	-2.95251	0.00315205	0.265688	protein_coding	dUTP-PYROPHOSPHATASE-LIKE 1 [Source:UniProtKB/TrEMBL;Acc:A0A1I9LM85]
AT3G49670	BAM2	1068.17	-0.276188	0.186653	-1.47968	0.138958	0.767325	protein_coding	Leucine-rich repeat receptor-like serine/threonine-protein kinase BAM2 [Source:UniProtKB/Swiss-Prot;Acc:Q9M2Z1]
AT3G50530	CRK	1527.83	-0.136301	0.170043	-0.801567	0.422804	0.917512	protein_coding	CDPK-related kinase [Source:TAIR;Acc:AT3G50530]
AT3G54470	PYRE-F	2271.71	-0.285252	0.0955368	-2.98578	0.00282857	0.25564	protein_coding	Uridine 5'-monophosphate synthase [Source:UniProtKB/Swiss-Prot;Acc:Q42586]
AT3G60380		942.479	-0.146518	0.0952323	-1.53854	0.123917	0.753978	protein_coding	Cotton fiber protein [Source:UniProtKB/TrEMBL;Acc:Q9M221]
AT3G61650	TUBG1	711.302	-0.198083	0.119084	-1.66339	0.0962351	0.705292	protein_coding	Tubulin gamma-1 chain [Source:UniProtKB/Swiss-Prot;Acc:P38557]
AT4G08685	SAH7	972.824	-0.482905	0.18552	-2.60298	0.00924162	0.379261	protein_coding	SAH7 [Source:UniProtKB/TrEMBL;Acc:A0A178UVW6]
AT4G13290	CYP71A19	167.902	-2.12088	0.73687	-2.87823	0.00399914	0.287291	protein_coding	Cytochrome P450 71A19 [Source:UniProtKB/Swiss-Prot;Acc:Q9T0K0]
AT4G14360		1202.05	-0.22447	0.126534	-1.77399	0.0760653	0.67034	protein_coding	Probable methyltransferase PMT3 [Source:UniProtKB/Swiss-Prot;Acc:Q93YV7]
AT4G14960	TUBA6	12247.5	-0.158923	0.109354	-1.45329	0.146144	0.774849	protein_coding	Tubulin alpha chain [Source:UniProtKB/TrEMBL;Acc:A0A178UXP7]
AT4G34160	CYCD3-1	1296.82	-1.10525	0.217319	-5.08584	3.66011e-07	0.00148703	protein_coding	Cyclin-D3-1 [Source:UniProtKB/Swiss-Prot;Acc:P42753]
AT5G01890	PXC2	1442.82	-0.178498	0.208452	-0.856303	0.39183	0.908495	protein_coding	Leucine-rich repeat receptor-like protein kinase PXC2 [Source:UniProtKB/Swiss-Prot;Acc:Q9LZV7]
AT5G08690		11387.2	-0.124316	0.0716337	-1.73543	0.0826642	0.688558	protein_coding	ATP synthase subunit beta-2, mitochondrial [Source:UniProtKB/Swiss-Prot;Acc:P83484]
AT5G17630	XPT	1016.92	-0.165957	0.148409	-1.11825	0.263462	0.859832	protein_coding	Xylulose 5-phosphate/phosphate translocator, chloroplastic [Source:UniProtKB/Swiss-Prot;Acc:Q9LF61]
AT5G17700	DTX25	210.053	-0.602491	0.389911	-1.5452	0.122297	0.752853	protein_coding	Protein DETOXIFICATION [Source:UniProtKB/TrEMBL;Acc:A0A178UJQ3]
AT5G19780	TUBA3	5802.57	-0.093895	0.0932296	-1.00714	0.313869	0.882564	protein_coding	Tubulin alpha chain [Source:UniProtKB/TrEMBL;Acc:A0A178UTQ9]
AT5G23400		508.147	-0.332316	0.265033	-1.25386	0.209892	0.826741	protein_coding	Disease resistance protein-like [Source:UniProtKB/TrEMBL;Acc:Q9FHL8]
AT5G26667	PYR6	2236.65	-0.0992328	0.134858	-0.735831	0.461834	0.926693	protein_coding	UMP-CMP kinase [Source:UniProtKB/TrEMBL;Acc:A0A178UDQ9]
AT5G55730	FLA1	830.692	-0.808947	0.287967	-2.80917	0.00496701	0.315312	protein_coding	Fasciclin-like arabinogalactan protein 1 [Source:UniProtKB/Swiss-Prot;Acc:Q9FM65]
AT5G61130	PDCB1	870.133	-0.188044	0.123323	-1.52481	0.127307	0.755796	protein_coding	PDCB1 [Source:UniProtKB/TrEMBL;Acc:A0A178URD1]
AT5G65810	CGR3	787.845	-0.196633	0.153265	-1.28296	0.199506	0.820741	protein_coding	Probable pectin methylesterase CGR3 [Source:UniProtKB/Swiss-Prot;Acc:Q0WPN7]
AT1G69870	NPF2.13	106.843	-0.00656329	0.390351	-0.0168138	0.986585	0.998928	protein_coding	Protein NRT1/ PTR FAMILY 2.13 [Source:UniProtKB/Swiss-Prot;Acc:Q8RX77]
AT1G76160	sks5	4486.65	-0.0323699	0.173289	-0.186797	0.85182	0.989088	protein_coding	Sks5 [Source:UniProtKB/TrEMBL;Acc:A0A178WJJ9]
AT2G28140		132.08	0.0628187	0.425842	0.147517	0.882724	0.991708	protein_coding	Enabled-like protein (DUF1635) [Source:UniProtKB/TrEMBL;Acc:Q9ZUV6]
AT2G35150	EXL7	248.552	-0.344816	0.262356	-1.3143	0.188744	0.81267	protein_coding	EXL7 [Source:UniProtKB/TrEMBL;Acc:A0A178VYH7]
AT2G36570	PXC1	1401.65	-0.883071	0.224438	-3.93459	8.33386e-05	0.0371556	protein_coding	Leucine-rich repeat receptor-like protein kinase PXC1 [Source:UniProtKB/Swiss-Prot;Acc:Q9SJQ1]
AT2G40130	SMXL8	342.439	-0.535514	0.31679	-1.69044	0.0909442	0.69873	protein_coding	Protein SMAX1-LIKE 8 [Source:UniProtKB/Swiss-Prot;Acc:F4IGZ2]
AT3G54780		324.481	-0.672666	0.228352	-2.94574	0.00322179	0.267132	protein_coding	Zinc finger (C3HC4-type RING finger) family protein [Source:UniProtKB/TrEMBL;Acc:A0A1I9LN98]
AT4G30020	SBT2.6	1408.82	-0.251982	0.149857	-1.68148	0.0926692	0.703051	protein_coding	Subtilisin-like protease SBT2.6 [Source:UniProtKB/Swiss-Prot;Acc:Q9SZV5]
AT4G32880	ATHB-8	1895.18	-0.277936	0.157151	-1.7686	0.076961	0.672647	protein_coding	Homeobox-leucine zipper protein ATHB-8 [Source:UniProtKB/Swiss-Prot;Acc:Q39123]
AT4G37750	ANT	620.714	-0.703159	0.336996	-2.08655	0.0369285	0.582874	protein_coding	AP2-like ethylene-responsive transcription factor ANT [Source:UniProtKB/Swiss-Prot;Acc:Q38914]
AT5G21482	CKX7	132.461	-0.0193657	0.416542	-0.0464916	0.962918	0.996319	protein_coding	Cytokinin dehydrogenase 7 [Source:UniProtKB/Swiss-Prot;Acc:Q9FUJ1]
AT1G04160	XI-B	502.168	-0.300841	0.212393	-1.41644	0.156648	0.786407	protein_coding	Myosin-8 [Source:UniProtKB/Swiss-Prot;Acc:F4I460]
AT1G04430		2711.05	-0.187633	0.150646	-1.24552	0.21294	0.826912	protein_coding	Probable methyltransferase PMT8 [Source:UniProtKB/Swiss-Prot;Acc:Q940J9]
AT1G08280	GALT29A	327.334	-0.360934	0.187995	-1.91991	0.0548688	0.615482	protein_coding	Beta-1,6-galactosyltransferase GALT29A [Source:UniProtKB/Swiss-Prot;Acc:Q9SGD2]
AT1G11545	XTH8	268.604	-1.73153	0.523889	-3.30515	0.000949251	0.149481	protein_coding	Xyloglucan endotransglucosylase/hydrolase [Source:UniProtKB/TrEMBL;Acc:A0A178W0W2]
AT1G17360		1028.78	-0.225521	0.148898	-1.5146	0.129874	0.755796	protein_coding	F28G4.18 protein [Source:UniProtKB/TrEMBL;Acc:Q9LQI8]
AT1G28390		381.406	-0.319065	0.285366	-1.11809	0.263528	0.859832	protein_coding	Protein kinase superfamily protein [Source:UniProtKB/TrEMBL;Acc:F4HWL9]
AT1G31850		3169.2	-0.221034	0.155692	-1.41969	0.155698	0.785265	protein_coding	Probable methyltransferase PMT20 [Source:UniProtKB/Swiss-Prot;Acc:Q9C6S7]
AT1G32860		231.287	-0.228657	0.245945	-0.929707	0.352523	0.895407	protein_coding	Glucan endo-1,3-beta-glucosidase 11 [Source:UniProtKB/Swiss-Prot;Acc:Q8L868]
AT1G46480	WOX4	417.187	-1.19336	0.482676	-2.47238	0.0134215	0.425518	protein_coding	WOX4 [Source:UniProtKB/TrEMBL;Acc:A0A384KVK6]
AT1G49560	HHO6	314.884	-0.314843	0.24418	-1.28939	0.197263	0.819034	protein_coding	Transcription factor HHO6 [Source:UniProtKB/Swiss-Prot;Acc:Q9FX84]
AT1G53230	TCP3	111.347	-0.387447	0.292845	-1.32305	0.18582	0.810529	protein_coding	TCP3 [Source:UniProtKB/TrEMBL;Acc:A0A178WDV9]
AT1G53520	FAP3	103.632	-0.186985	0.372042	-0.50259	0.615252	0.955289	protein_coding	Fatty-acid-binding protein 3, chloroplastic [Source:UniProtKB/Swiss-Prot;Acc:Q9C8L2]
AT1G55690	SFH13	1377.57	0.0192005	0.138172	0.138961	0.889481	0.991708	protein_coding	Phosphatidylinositol/phosphatidylcholine transfer protein SFH13 [Source:UniProtKB/Swiss-Prot;Acc:Q501H5]
AT1G67930		985.546	-0.244448	0.113329	-2.15698	0.0310072	0.552042	protein_coding	Golgi transport complex protein-like protein [Source:UniProtKB/TrEMBL;Acc:Q9C9V9]
AT1G70940	PIN3	1754.01	-0.491254	0.230454	-2.13168	0.0330331	0.565796	protein_coding	Auxin efflux carrier component 3 [Source:UniProtKB/Swiss-Prot;Acc:Q9S7Z8]
AT1G71830	SERK1	734.892	-0.10012	0.153775	-0.651085	0.514991	0.939852	protein_coding	SERK1 [Source:UniProtKB/TrEMBL;Acc:A0A178W829]
AT1G76790	IGMT5	5887.18	-0.446405	0.325079	-1.37322	0.169685	0.80021	protein_coding	Indole glucosinolate O-methyltransferase 5 [Source:UniProtKB/Swiss-Prot;Acc:Q9SRD4]
AT1G77550		1113.61	-0.0460847	0.114765	-0.401556	0.688011	0.966781	protein_coding	At1g77550 [Source:UniProtKB/TrEMBL;Acc:Q6IDC7]
AT2G05810		267.23	-0.308297	0.268566	-1.14794	0.250994	0.852003	protein_coding	ARM repeat superfamily protein [Source:UniProtKB/TrEMBL;Acc:Q8S8G1]
AT2G26110		1052.02	-0.244021	0.194471	-1.25479	0.209554	0.826611	protein_coding	At2g26110 [Source:UniProtKB/TrEMBL;Acc:O80986]
AT2G31270	CDT1A	485.24	-0.430266	0.25429	-1.69203	0.0906404	0.698182	protein_coding	CDT1-like protein a, chloroplastic [Source:UniProtKB/Swiss-Prot;Acc:Q9SJW9]
AT2G33570	GALS1	388.538	-0.383777	0.226964	-1.69091	0.0908538	0.698299	protein_coding	Galactan beta-1,4-galactosyltransferase GALS1 [Source:UniProtKB/Swiss-Prot;Acc:O22807]
AT2G43800	FH2	948.323	-0.389255	0.147657	-2.6362	0.00838397	0.367357	protein_coding	Formin-like protein [Source:UniProtKB/TrEMBL;Acc:A0A178VS83]
AT3G03900	APK3	190.395	-0.00212853	0.202131	-0.0105305	0.991598	0.99941	protein_coding	Adenylyl-sulfate kinase 3 [Source:UniProtKB/Swiss-Prot;Acc:Q9SRW7]
AT3G03910	GSH3	41.8881	-2.23987	1.0654	-2.10238	0.0355202	0.576052	protein_coding	Glutamate dehydrogenase [Source:UniProtKB/TrEMBL;Acc:A0A178VBI2]
AT3G06140	LUL4	216.555	-0.147377	0.293082	-0.502852	0.615068	0.955237	protein_coding	Probable E3 ubiquitin-protein ligase LUL4 [Source:UniProtKB/Swiss-Prot;Acc:Q8LA32]
AT3G06890		77.8278	-0.245815	0.314421	-0.781802	0.434331	0.919354	protein_coding	At3g06890 [Source:UniProtKB/TrEMBL;Acc:Q9M910]
AT3G09820	ADK1	9548.44	-0.321204	0.174493	-1.84078	0.0656535	0.650896	protein_coding	Adenosine kinase 1 [Source:UniProtKB/Swiss-Prot;Acc:Q9SF85]
AT3G14890	ZDP	1012.37	-0.567366	0.180158	-3.14928	0.00163676	0.200296	protein_coding	Polynucleotide 3'-phosphatase ZDP [Source:UniProtKB/Swiss-Prot;Acc:Q84JE8]
AT3G15980		2186.72	-0.137465	0.101518	-1.3541	0.175706	0.803207	protein_coding	Coatomer subunit beta' [Source:UniProtKB/TrEMBL;Acc:F4J1E5]
AT3G16050	PDX12	452.135	0.0535847	0.288732	0.185586	0.852769	0.989088	protein_coding	Pyridoxal 5'-phosphate synthase-like subunit PDX1.2 [Source:UniProtKB/Swiss-Prot;Acc:Q9ZNR6]
AT3G17780		636.155	-0.118226	0.126169	-0.937041	0.348738	0.891438	protein_coding	B-cell receptor-associated-like protein [Source:UniProtKB/TrEMBL;Acc:Q9LSH0]
AT3G20330	PYRB	942.247	-0.0550774	0.119752	-0.459929	0.645568	0.958815	protein_coding	Aspartate carbamoyltransferase, chloroplastic [Source:UniProtKB/Swiss-Prot;Acc:P49077]
AT3G25500	FH1	1992.13	-0.246738	0.127087	-1.94149	0.0521986	0.609198	protein_coding	Formin-like protein [Source:UniProtKB/TrEMBL;Acc:A0A178VBY1]
AT3G29360	UGD2	3726.39	-0.193207	0.162065	-1.19216	0.2332	0.839901	protein_coding	UDP-glucose 6-dehydrogenase 2 [Source:UniProtKB/Swiss-Prot;Acc:Q9LIA8]
AT3G55010	PUR5	1170.64	-0.0412934	0.131662	-0.313631	0.753801	0.976179	protein_coding	Phosphoribosylformylglycinamidine cyclo-ligase, chloroplastic [Source:UniProtKB/Swiss-Prot;Acc:Q05728]
AT3G55620	EIF6-2	2315.88	-0.0225756	0.0813902	-0.277374	0.781493	0.980813	protein_coding	Eukaryotic translation initiation factor 6-2 [Source:UniProtKB/Swiss-Prot;Acc:Q9M060]
AT3G57610	PURA	2104.4	-0.0632023	0.0719343	-0.878611	0.379612	0.905382	protein_coding	Adenylosuccinate synthetase, chloroplastic [Source:UniProtKB/Swiss-Prot;Acc:Q96529]
AT3G58610		13078.9	-0.0978187	0.0989086	-0.988981	0.322673	0.883826	protein_coding	Ketol-acid reductoisomerase, chloroplastic [Source:UniProtKB/Swiss-Prot;Acc:Q05758]
AT4G02330	PME41	294.719	-0.508907	0.458074	-1.11097	0.266581	0.861947	protein_coding	Probable pectinesterase/pectinesterase inhibitor 41 [Source:UniProtKB/Swiss-Prot;Acc:Q8RXK7]
AT4G12650	TMN12	4313.04	-0.0650922	0.0915801	-0.710768	0.477228	0.932454	protein_coding	Transmembrane 9 superfamily member [Source:UniProtKB/TrEMBL;Acc:A0A178UTX6]
AT4G22910	FZR2	289.818	0.0614339	0.194398	0.316021	0.751987	0.976179	protein_coding	FZR2 [Source:UniProtKB/TrEMBL;Acc:A0A178V5I2]
AT4G22930	PYR4	973.94	-0.179731	0.0999117	-1.7989	0.0720353	0.660636	protein_coding	PYR4 [Source:UniProtKB/TrEMBL;Acc:A0A178V399]
AT4G24340		262.49	-0.32112	0.322796	-0.994809	0.319829	0.883826	protein_coding	At4g24340 [Source:UniProtKB/TrEMBL;Acc:Q8GW53]
AT4G26510	UKL4	428.921	-0.0853338	0.127281	-0.670434	0.502581	0.937923	protein_coding	Uridine kinase-like protein 4 [Source:UniProtKB/Swiss-Prot;Acc:O65583]
AT4G27180	KIN14M	2926.85	-0.282022	0.117916	-2.39173	0.0167692	0.463544	protein_coding	Kinesin-like protein KIN-14M [Source:UniProtKB/Swiss-Prot;Acc:P46864]
AT4G27595		841.602	-0.484268	0.207149	-2.33777	0.019399	0.48234	protein_coding	Plant protein of unknown function (DUF827) [Source:TAIR;Acc:AT4G27595]
AT4G30980	LRL2	499.82	-0.246493	0.296626	-0.83099	0.40598	0.911538	protein_coding	LJRHL1-like 2 [Source:TAIR;Acc:AT4G30980]
AT4G36470		219.494	-0.664567	0.19728	-3.36865	0.000755377	0.138031	protein_coding	At4g36470 [Source:UniProtKB/TrEMBL;Acc:O23234]
AT4G39840		1292.34	-0.317775	0.202321	-1.57065	0.116265	0.741251	protein_coding	Cell wall integrity/stress response component-like protein [Source:UniProtKB/TrEMBL;Acc:Q9SMR9]
AT5G08300		2733.42	-0.0844674	0.0892536	-0.946375	0.343957	0.889683	protein_coding	Succinate--CoA ligase [ADP-forming] subunit alpha, mitochondrial [Source:UniProtKB/TrEMBL;Acc:A0A178U834]
AT5G13000	CALS3	5079.97	-0.131218	0.103434	-1.26861	0.20458	0.823497	protein_coding	Callose synthase 3 [Source:UniProtKB/Swiss-Prot;Acc:Q9LXT9]
AT5G13520	LKHA4	1417.07	-0.390541	0.170238	-2.29409	0.0217856	0.496055	protein_coding	Leucine aminopeptidase [Source:UniProtKB/Swiss-Prot;Acc:Q9FY49]
AT5G15650	RGP2	5392.33	-0.186811	0.141762	-1.31778	0.187579	0.811036	protein_coding	UDP-arabinopyranose mutase 2 [Source:UniProtKB/Swiss-Prot;Acc:Q9LFW1]
AT5G19990	RPT6A	2929.22	-0.11732	0.0779874	-1.50435	0.132491	0.758574	protein_coding	26S proteasome regulatory subunit 8 homolog A [Source:UniProtKB/Swiss-Prot;Acc:Q9C5U3]
AT5G23820	ML3	2114.46	-0.177226	0.287336	-0.61679	0.537374	0.943326	protein_coding	MD-2-related lipid-recognition protein 3 [Source:UniProtKB/Swiss-Prot;Acc:Q9FF98]
AT5G40150	PER63	201.666	-0.465263	0.294784	-1.57832	0.114492	0.737016	protein_coding	Peroxidase 63 [Source:UniProtKB/Swiss-Prot;Acc:Q9FL16]
AT5G42030	ABIL4	839.9	-0.424219	0.157917	-2.68635	0.00722369	0.353595	protein_coding	ABL interactor-like protein 4 [Source:TAIR;Acc:AT5G42030]
AT5G43010	RPT4A	1735.75	-0.0873249	0.0790444	-1.10476	0.269264	0.862513	protein_coding	26S proteasome regulatory subunit 10B homolog A [Source:UniProtKB/Swiss-Prot;Acc:Q9SEI3]
AT5G48450	sks3	263.876	-0.172547	0.192719	-0.895325	0.370613	0.905102	protein_coding	SKU5 similar 3 [Source:UniProtKB/TrEMBL;Acc:F4K1P9]
AT5G51050		315.945	-0.104566	0.158626	-0.659201	0.509767	0.9382	protein_coding	Mitochondrial substrate carrier family protein [Source:TAIR;Acc:AT5G51050]
AT5G54670	KIN14N	1450.31	-0.312529	0.154306	-2.02539	0.0428278	0.596679	protein_coding	Kinesin-like protein [Source:UniProtKB/TrEMBL;Acc:A0A178UTF4]
AT5G62500	EB1B	363.425	-0.00265378	0.236035	-0.0112432	0.991029	0.99941	protein_coding	Microtubule-associated protein RP/EB family member 1B [Source:UniProtKB/Swiss-Prot;Acc:Q9FJJ5]
AT5G65640	BHLH93	1654.71	-0.327399	0.261873	-1.25022	0.211218	0.826741	protein_coding	Transcription factor bHLH93 [Source:UniProtKB/Swiss-Prot;Acc:Q9LSL1]
AT1G01300	APF2	2556.06	-0.0778525	0.169145	-0.46027	0.645323	0.958697	protein_coding	Aspartyl protease family protein 2 [Source:UniProtKB/Swiss-Prot;Acc:Q9LNJ3]
AT1G15760		159.288	-0.754991	0.306858	-2.4604	0.0138784	0.429764	protein_coding	At1g15760 [Source:UniProtKB/TrEMBL;Acc:Q9LMQ8]
AT1G29750	RKF1	515.348	-0.21565	0.184477	-1.16898	0.24241	0.846694	protein_coding	Probable LRR receptor-like serine/threonine-protein kinase RFK1 [Source:UniProtKB/Swiss-Prot;Acc:Q9FXF2]
AT1G31320	LBD4	455.646	-0.557493	0.539362	-1.03362	0.301315	0.879631	protein_coding	LOB domain-containing protein 4 [Source:UniProtKB/Swiss-Prot;Acc:Q9SHE9]
AT1G64625	BHLH157	208.918	-0.696644	0.56611	-1.23058	0.21848	0.828466	protein_coding	Transcription factor bHLH157 [Source:UniProtKB/Swiss-Prot;Acc:Q7XJU0]
AT1G68470	GT17	492.039	-0.362595	0.256312	-1.41466	0.157168	0.786614	protein_coding	Probable xyloglucan galactosyltransferase GT17 [Source:UniProtKB/Swiss-Prot;Acc:Q9CA34]
AT1G75290		89.5593	-0.240325	0.364086	-0.660079	0.509203	0.9382	protein_coding	NAD(P)-binding Rossmann-fold superfamily protein [Source:TAIR;Acc:AT1G75290]
AT2G29690	ASA2	825.248	-0.114436	0.128557	-0.890155	0.373383	0.905382	protein_coding	Anthranilate synthase alpha subunit 2, chloroplastic [Source:UniProtKB/Swiss-Prot;Acc:P32069]
AT2G35350	PLL1	643.442	-0.342734	0.22847	-1.50013	0.13358	0.759298	protein_coding	PLL1 [Source:UniProtKB/TrEMBL;Acc:A0A178VV40]
AT2G39020		861.861	-0.185686	0.0980161	-1.89445	0.0581656	0.621882	protein_coding	Probable acetyltransferase NATA1-like [Source:UniProtKB/Swiss-Prot;Acc:Q9ZV06]
AT2G39700	EXPA4	7484.29	-0.488552	0.288391	-1.69406	0.0902543	0.698088	protein_coding	Expansin-A4 [Source:UniProtKB/Swiss-Prot;Acc:O48818]
AT2G41800		741.836	-0.75173	0.347455	-2.16354	0.0305	0.547814	protein_coding	At2g41800/T11A7.10 [Source:UniProtKB/TrEMBL;Acc:O22940]
AT2G44830		945.249	-0.355295	0.190532	-1.86475	0.062216	0.638311	protein_coding	Protein kinase superfamily protein [Source:UniProtKB/TrEMBL;Acc:F4IV25]
AT3G09070	OPS	1204.81	-0.083378	0.184071	-0.452966	0.650573	0.959523	protein_coding	UPF0503 protein At3g09070, chloroplastic [Source:UniProtKB/Swiss-Prot;Acc:Q9SS80]
AT3G25130		334.941	-0.388841	0.354877	-1.09571	0.273207	0.864844	protein_coding	Acidic leucine-rich nuclear phosphoprotein 32 family B protein [Source:UniProtKB/TrEMBL;Acc:Q9LSG4]
AT3G49680	BCAT3	2071.96	-0.15333	0.111755	-1.37201	0.170059	0.800625	protein_coding	Branched-chain-amino-acid aminotransferase 3, chloroplastic [Source:UniProtKB/Swiss-Prot;Acc:Q9M401]
AT3G63440	CKX6	178.63	-0.414004	0.351096	-1.17918	0.238328	0.843625	protein_coding	Cytokinin dehydrogenase 6 [Source:UniProtKB/Swiss-Prot;Acc:Q9LY71]
AT4G23740		820.26	-0.293066	0.194236	-1.50882	0.131345	0.75704	protein_coding	Probable inactive receptor kinase At4g23740 [Source:UniProtKB/Swiss-Prot;Acc:Q9SUQ3]
AT5G07800		546.709	-0.283125	0.259348	-1.09168	0.274975	0.865349	protein_coding	Flavin-containing monooxygenase [Source:UniProtKB/TrEMBL;Acc:A0A178UJX2]
AT5G26260		4106.34	-0.851718	0.349241	-2.43877	0.0147375	0.436857	protein_coding	F9D12.8 protein [Source:UniProtKB/TrEMBL;Acc:O81493]
AT5G42720		620.103	-0.458667	0.250565	-1.83053	0.0671709	0.652339	protein_coding	Glycosyl hydrolase family 17 protein [Source:UniProtKB/TrEMBL;Acc:Q8VY12]
AT5G48010	THAS1	7411.15	-0.774212	0.445858	-1.73646	0.0824832	0.688399	protein_coding	Thalianol synthase [Source:UniProtKB/Swiss-Prot;Acc:Q9FI37]
AT5G50150		851.934	-0.351418	0.171355	-2.05082	0.0402845	0.590285	protein_coding	AT5g50150/MPF21_17 [Source:UniProtKB/TrEMBL;Acc:Q9FG96]
AT5G64980		111.41	-0.705206	0.303515	-2.32346	0.0201543	0.488554	protein_coding	At5g64980 [Source:UniProtKB/TrEMBL;Acc:Q9LV80]

## Sheet: interaction_clvBCN
Gene_id	Gene_name	baseMean	log2FoldChange	lfcSE	stat	pvalue	padj	Gene_type	Gene_description
AT1G14670	TMN2	3098.21	0.0443806	0.0734226	0.604454	0.545542	0.786695	protein_coding	Transmembrane 9 superfamily member 2 [Source:UniProtKB/Swiss-Prot;Acc:Q940S0]
AT1G29900	CARB	4564.35	0.137092	0.0547477	2.50407	0.0122773	0.0964419	protein_coding	Carbamoyl-phosphate synthase large chain, chloroplastic [Source:UniProtKB/Swiss-Prot;Acc:Q42601]
AT1G33440	NPF4.4	176.181	-0.351897	0.27529	-1.27828	0.201151	0.492916	protein_coding	Protein NRT1/ PTR FAMILY 4.4 [Source:UniProtKB/Swiss-Prot;Acc:Q56XQ6]
AT1G33470		3216.57	-0.0362611	0.143267	-0.253102	0.800189	0.921771	protein_coding	RNA-binding (RRM/RBD/RNP motifs) family protein [Source:UniProtKB/TrEMBL;Acc:Q67YS0]
AT1G41830	SKS6	2867.56	0.411708	0.249753	1.64846	0.0992585	0.338402	protein_coding	SKS6 [Source:UniProtKB/TrEMBL;Acc:A0A178W7S3]
AT1G52700		39.5009	-0.290876	0.871635	-0.333713	0.738596	0.894831	protein_coding	Alpha/beta-Hydrolases superfamily protein [Source:UniProtKB/TrEMBL;Acc:A0A1P8AQT5]
AT1G61580	ARP2	1016.45	-0.1923	0.187141	-1.02757	0.304153	0.603756	protein_coding	60S ribosomal protein L3-2 [Source:UniProtKB/Swiss-Prot;Acc:P22738]
AT1G64650		1507.15	0.04908	0.110213	0.445317	0.65609	0.851928	protein_coding	At1g64650 [Source:UniProtKB/TrEMBL;Acc:Q6NLR2]
AT1G65010		2309.56	0.252114	0.118676	2.12438	0.0336381	0.182638	protein_coding	Putative WEB family protein At1g65010, chloroplastic [Source:UniProtKB/Swiss-Prot;Acc:F4I8B9]
AT1G74690	IQD31	2466.84	0.207239	0.0945532	2.19177	0.0283959	0.165205	protein_coding	Protein IQ-DOMAIN 31 [Source:UniProtKB/Swiss-Prot;Acc:Q8L4D8]
AT1G77110	PIN6	92.9423	1.19538	0.577022	2.07163	0.0382997	0.19727	protein_coding	Auxin efflux carrier component [Source:UniProtKB/TrEMBL;Acc:A0A178W8W8]
AT1G80280		764.512	0.126839	0.167767	0.756039	0.449626	0.720521	protein_coding	Alpha/beta-Hydrolases superfamily protein [Source:UniProtKB/TrEMBL;Acc:Q9C976]
AT2G19170	SBT2.5	374.231	0.046408	0.161128	0.288019	0.773332	0.910918	protein_coding	Subtilisin-like protease SBT2.5 [Source:UniProtKB/Swiss-Prot;Acc:O64481]
AT2G20140	RPT2B	1456.33	0.0358538	0.0707497	0.50677	0.612316	0.828176	protein_coding	RPT2b [Source:UniProtKB/TrEMBL;Acc:A0A178VM16]
AT2G23350	PAB4	4154.85	-0.130064	0.0717087	-1.81378	0.0697115	0.279663	protein_coding	Polyadenylate-binding protein 4 [Source:UniProtKB/Swiss-Prot;Acc:O22173]
AT2G32920	PDIL2-3	1569.51	-0.0557305	0.0900525	-0.618867	0.536004	0.781081	protein_coding	Protein disulfide-isomerase 2-3 [Source:UniProtKB/Swiss-Prot;Acc:O48773]
AT2G33850		484.845	-0.277737	0.285387	-0.973195	0.330456	0.626386	protein_coding	E6-like protein [Source:UniProtKB/TrEMBL;Acc:P93019]
AT2G34300		2279.13	0.186916	0.10278	1.8186	0.0689717	0.277587	protein_coding	Probable methyltransferase PMT25 [Source:UniProtKB/Swiss-Prot;Acc:Q0WT31]
AT2G34490	CYP710A2	152.842	0.817161	0.406107	2.01218	0.0442008	0.214812	protein_coding	Cytochrome P450 710A2 [Source:UniProtKB/Swiss-Prot;Acc:O64698]
AT2G38970		604.514	0.226416	0.223987	1.01084	0.312092	0.610525	protein_coding	Zinc finger (C3HC4-type RING finger) family protein [Source:UniProtKB/TrEMBL;Acc:F4IU12]
AT2G42710		778.846	-0.100783	0.116616	-0.864234	0.387459	0.673288	protein_coding	Ribosomal protein L1p/L10e family [Source:UniProtKB/TrEMBL;Acc:Q8RWT4]
AT2G46930	PAE3	1117.58	0.114906	0.11484	1.00058	0.31703	0.61449	protein_coding	Pectin acetylesterase 3 [Source:UniProtKB/Swiss-Prot;Acc:O80731]
AT2G47010		108.294	-0.197742	0.406108	-0.48692	0.626315	0.836426	protein_coding	At2g47010/F14M4.16 [Source:UniProtKB/TrEMBL;Acc:Q944A3]
AT3G06145		56.5049	0.622559	0.382937	1.62575	0.104003	0.347375	protein_coding	Putative RING zinc finger protein [Source:UniProtKB/TrEMBL;Acc:Q56XV3]
AT3G08680		1443.8	0.224129	0.120706	1.85681	0.0633376	0.26423	protein_coding	Probable inactive receptor kinase At3g08680 [Source:UniProtKB/Swiss-Prot;Acc:Q9C9Y8]
AT3G26780		1504.16	0.00593812	0.0756395	0.0785055	0.937426	0.976707	protein_coding	Phosphoglycerate mutase family protein [Source:UniProtKB/TrEMBL;Acc:Q9LW33]
AT3G46880		46.2251	1.30998	0.633613	2.06748	0.0386889	0.198247	protein_coding	Uncharacterized protein T6H20.90 [Source:UniProtKB/TrEMBL;Acc:Q9STG0]
AT3G46940	DUT1	480.457	0.100225	0.196133	0.511003	0.609349	0.826568	protein_coding	dUTP-PYROPHOSPHATASE-LIKE 1 [Source:UniProtKB/TrEMBL;Acc:A0A1I9LM85]
AT3G49670	BAM2	1068.17	0.424844	0.170866	2.48642	0.0129035	0.0996526	protein_coding	Leucine-rich repeat receptor-like serine/threonine-protein kinase BAM2 [Source:UniProtKB/Swiss-Prot;Acc:Q9M2Z1]
AT3G50530	CRK	1527.83	0.217949	0.159464	1.36676	0.171701	0.453789	protein_coding	CDPK-related kinase [Source:TAIR;Acc:AT3G50530]
AT3G54470	PYRE-F	2271.71	-0.0352495	0.0887308	-0.397263	0.691173	0.870775	protein_coding	Uridine 5'-monophosphate synthase [Source:UniProtKB/Swiss-Prot;Acc:Q42586]
AT3G60380		942.479	0.1249	0.0865601	1.44293	0.149039	0.420649	protein_coding	Cotton fiber protein [Source:UniProtKB/TrEMBL;Acc:Q9M221]
AT3G61650	TUBG1	711.302	0.0480989	0.109332	0.439933	0.659985	0.853644	protein_coding	Tubulin gamma-1 chain [Source:UniProtKB/Swiss-Prot;Acc:P38557]
AT4G08685	SAH7	972.824	0.416783	0.16966	2.45658	0.0140266	0.105316	protein_coding	SAH7 [Source:UniProtKB/TrEMBL;Acc:A0A178UVW6]
AT4G13290	CYP71A19	167.902	0.52001	0.538184	0.96623	0.333929	0.630646	protein_coding	Cytochrome P450 71A19 [Source:UniProtKB/Swiss-Prot;Acc:Q9T0K0]
AT4G14360		1202.05	0.0300443	0.117733	0.25519	0.798577	0.921228	protein_coding	Probable methyltransferase PMT3 [Source:UniProtKB/Swiss-Prot;Acc:Q93YV7]
AT4G14960	TUBA6	12247.5	-0.0076911	0.102977	-0.0746877	0.940463	0.977714	protein_coding	Tubulin alpha chain [Source:UniProtKB/TrEMBL;Acc:A0A178UXP7]
AT4G34160	CYCD3-1	1296.82	0.527044	0.191801	2.74786	0.00599852	0.0598849	protein_coding	Cyclin-D3-1 [Source:UniProtKB/Swiss-Prot;Acc:P42753]
AT5G01890	PXC2	1442.82	0.404174	0.194505	2.07797	0.0377125	0.19561	protein_coding	Leucine-rich repeat receptor-like protein kinase PXC2 [Source:UniProtKB/Swiss-Prot;Acc:Q9LZV7]
AT5G08690		11387.2	0.00277036	0.0673282	0.0411471	0.967179	0.987669	protein_coding	ATP synthase subunit beta-2, mitochondrial [Source:UniProtKB/Swiss-Prot;Acc:P83484]
AT5G17630	XPT	1016.92	-0.0445955	0.137467	-0.32441	0.745628	0.89839	protein_coding	Xylulose 5-phosphate/phosphate translocator, chloroplastic [Source:UniProtKB/Swiss-Prot;Acc:Q9LF61]
AT5G17700	DTX25	210.053	0.160543	0.327613	0.490039	0.624107	0.835157	protein_coding	Protein DETOXIFICATION [Source:UniProtKB/TrEMBL;Acc:A0A178UJQ3]
AT5G19780	TUBA3	5802.57	0.0160769	0.0875362	0.183659	0.854281	0.945016	protein_coding	Tubulin alpha chain [Source:UniProtKB/TrEMBL;Acc:A0A178UTQ9]
AT5G23400		508.147	0.391232	0.234639	1.66738	0.0954397	0.331718	protein_coding	Disease resistance protein-like [Source:UniProtKB/TrEMBL;Acc:Q9FHL8]
AT5G26667	PYR6	2236.65	0.10061	0.126655	0.794362	0.426985	0.703499	protein_coding	UMP-CMP kinase [Source:UniProtKB/TrEMBL;Acc:A0A178UDQ9]
AT5G55730	FLA1	830.692	0.148965	0.266805	0.55833	0.576619	0.807242	protein_coding	Fasciclin-like arabinogalactan protein 1 [Source:UniProtKB/Swiss-Prot;Acc:Q9FM65]
AT5G61130	PDCB1	870.133	-0.172192	0.110643	-1.55628	0.119641	0.373675	protein_coding	PDCB1 [Source:UniProtKB/TrEMBL;Acc:A0A178URD1]
AT5G65810	CGR3	787.845	0.0467077	0.14403	0.32429	0.745718	0.89839	protein_coding	Probable pectin methylesterase CGR3 [Source:UniProtKB/Swiss-Prot;Acc:Q0WPN7]
AT1G69870	NPF2.13	106.843	1.29235	0.324653	3.98072	6.87067e-05	0.00232595	protein_coding	Protein NRT1/ PTR FAMILY 2.13 [Source:UniProtKB/Swiss-Prot;Acc:Q8RX77]
AT1G76160	sks5	4486.65	0.547372	0.163073	3.35661	0.000789036	0.0145635	protein_coding	Sks5 [Source:UniProtKB/TrEMBL;Acc:A0A178WJJ9]
AT2G28140		132.08	1.18328	0.361751	3.27098	0.00107177	0.0181415	protein_coding	Enabled-like protein (DUF1635) [Source:UniProtKB/TrEMBL;Acc:Q9ZUV6]
AT2G35150	EXL7	248.552	1.01199	0.233147	4.34056	1.42121e-05	0.0006825	protein_coding	EXL7 [Source:UniProtKB/TrEMBL;Acc:A0A178VYH7]
AT2G36570	PXC1	1401.65	0.966813	0.204332	4.73158	2.22777e-06	0.000156579	protein_coding	Leucine-rich repeat receptor-like protein kinase PXC1 [Source:UniProtKB/Swiss-Prot;Acc:Q9SJQ1]
AT2G40130	SMXL8	342.439	0.916112	0.279772	3.2745	0.0010585	0.0179742	protein_coding	Protein SMAX1-LIKE 8 [Source:UniProtKB/Swiss-Prot;Acc:F4IGZ2]
AT3G54780		324.481	0.545784	0.188435	2.89641	0.00377459	0.0432377	protein_coding	Zinc finger (C3HC4-type RING finger) family protein [Source:UniProtKB/TrEMBL;Acc:A0A1I9LN98]
AT4G30020	SBT2.6	1408.82	0.405313	0.135298	2.99571	0.0027381	0.0350748	protein_coding	Subtilisin-like protease SBT2.6 [Source:UniProtKB/Swiss-Prot;Acc:Q9SZV5]
AT4G32880	ATHB-8	1895.18	0.473288	0.144095	3.28455	0.00102145	0.0174905	protein_coding	Homeobox-leucine zipper protein ATHB-8 [Source:UniProtKB/Swiss-Prot;Acc:Q39123]
AT4G37750	ANT	620.714	1.53545	0.292242	5.25402	1.48813e-07	1.65377e-05	protein_coding	AP2-like ethylene-responsive transcription factor ANT [Source:UniProtKB/Swiss-Prot;Acc:Q38914]
AT5G21482	CKX7	132.461	1.19691	0.358782	3.33602	0.000849869	0.0154314	protein_coding	Cytokinin dehydrogenase 7 [Source:UniProtKB/Swiss-Prot;Acc:Q9FUJ1]
AT1G04160	XI-B	502.168	0.40533	0.196582	2.06189	0.0392179	0.200069	protein_coding	Myosin-8 [Source:UniProtKB/Swiss-Prot;Acc:F4I460]
AT1G04430		2711.05	0.0529673	0.141986	0.373046	0.709114	0.880316	protein_coding	Probable methyltransferase PMT8 [Source:UniProtKB/Swiss-Prot;Acc:Q940J9]
AT1G08280	GALT29A	327.334	0.285964	0.174298	1.64066	0.100869	0.341909	protein_coding	Beta-1,6-galactosyltransferase GALT29A [Source:UniProtKB/Swiss-Prot;Acc:Q9SGD2]
AT1G11545	XTH8	268.604	0.0962807	0.480765	0.200266	0.841273	0.939143	protein_coding	Xyloglucan endotransglucosylase/hydrolase [Source:UniProtKB/TrEMBL;Acc:A0A178W0W2]
AT1G17360		1028.78	0.169781	0.138309	1.22755	0.219615	0.515312	protein_coding	F28G4.18 protein [Source:UniProtKB/TrEMBL;Acc:Q9LQI8]
AT1G28390		381.406	0.5119	0.253785	2.01706	0.0436891	0.213229	protein_coding	Protein kinase superfamily protein [Source:UniProtKB/TrEMBL;Acc:F4HWL9]
AT1G31850		3169.2	0.168352	0.146449	1.14957	0.250322	0.550865	protein_coding	Probable methyltransferase PMT20 [Source:UniProtKB/Swiss-Prot;Acc:Q9C6S7]
AT1G32860		231.287	0.510236	0.219217	2.32754	0.0199366	0.132118	protein_coding	Glucan endo-1,3-beta-glucosidase 11 [Source:UniProtKB/Swiss-Prot;Acc:Q8L868]
AT1G46480	WOX4	417.187	0.232754	0.441725	0.526921	0.598248	0.820237	protein_coding	WOX4 [Source:UniProtKB/TrEMBL;Acc:A0A384KVK6]
AT1G49560	HHO6	314.884	0.150113	0.227737	0.659148	0.509801	0.762528	protein_coding	Transcription factor HHO6 [Source:UniProtKB/Swiss-Prot;Acc:Q9FX84]
AT1G53230	TCP3	111.347	0.466512	0.259302	1.7991	0.0720023	0.284022	protein_coding	TCP3 [Source:UniProtKB/TrEMBL;Acc:A0A178WDV9]
AT1G53520	FAP3	103.632	0.376434	0.33746	1.11549	0.26464	0.565706	protein_coding	Fatty-acid-binding protein 3, chloroplastic [Source:UniProtKB/Swiss-Prot;Acc:Q9C8L2]
AT1G55690	SFH13	1377.57	0.157619	0.129804	1.21428	0.224641	0.522145	protein_coding	Phosphatidylinositol/phosphatidylcholine transfer protein SFH13 [Source:UniProtKB/Swiss-Prot;Acc:Q501H5]
AT1G67930		985.546	0.0503873	0.104491	0.482216	0.629652	0.838404	protein_coding	Golgi transport complex protein-like protein [Source:UniProtKB/TrEMBL;Acc:Q9C9V9]
AT1G70940	PIN3	1754.01	0.519023	0.215124	2.41267	0.0158362	0.114023	protein_coding	Auxin efflux carrier component 3 [Source:UniProtKB/Swiss-Prot;Acc:Q9S7Z8]
AT1G71830	SERK1	734.892	0.226196	0.139864	1.61726	0.105823	0.351049	protein_coding	SERK1 [Source:UniProtKB/TrEMBL;Acc:A0A178W829]
AT1G76790	IGMT5	5887.18	0.454579	0.306343	1.48389	0.137839	0.40322	protein_coding	Indole glucosinolate O-methyltransferase 5 [Source:UniProtKB/Swiss-Prot;Acc:Q9SRD4]
AT1G77550		1113.61	0.0336486	0.106116	0.317092	0.751174	0.900662	protein_coding	At1g77550 [Source:UniProtKB/TrEMBL;Acc:Q6IDC7]
AT2G05810		267.23	0.279839	0.247891	1.12888	0.25895	0.559533	protein_coding	ARM repeat superfamily protein [Source:UniProtKB/TrEMBL;Acc:Q8S8G1]
AT2G26110		1052.02	0.0152029	0.18258	0.0832674	0.933639	0.97526	protein_coding	At2g26110 [Source:UniProtKB/TrEMBL;Acc:O80986]
AT2G31270	CDT1A	485.24	0.0925062	0.23455	0.394399	0.693286	0.872093	protein_coding	CDT1-like protein a, chloroplastic [Source:UniProtKB/Swiss-Prot;Acc:Q9SJW9]
AT2G33570	GALS1	388.538	0.221913	0.209439	1.05956	0.289345	0.589466	protein_coding	Galactan beta-1,4-galactosyltransferase GALS1 [Source:UniProtKB/Swiss-Prot;Acc:O22807]
AT2G43800	FH2	948.323	0.133248	0.13589	0.980561	0.326809	0.622898	protein_coding	Formin-like protein [Source:UniProtKB/TrEMBL;Acc:A0A178VS83]
AT3G03900	APK3	190.395	0.348648	0.188159	1.85295	0.06389	0.265566	protein_coding	Adenylyl-sulfate kinase 3 [Source:UniProtKB/Swiss-Prot;Acc:Q9SRW7]
AT3G03910	GSH3	41.8881	1.64108	0.877398	1.87039	0.0614299	0.260002	protein_coding	Glutamate dehydrogenase [Source:UniProtKB/TrEMBL;Acc:A0A178VBI2]
AT3G06140	LUL4	216.555	0.591663	0.265111	2.23176	0.0256311	0.155353	protein_coding	Probable E3 ubiquitin-protein ligase LUL4 [Source:UniProtKB/Swiss-Prot;Acc:Q8LA32]
AT3G06890		77.8278	0.316378	0.284359	1.1126	0.26588	0.567068	protein_coding	At3g06890 [Source:UniProtKB/TrEMBL;Acc:Q9M910]
AT3G09820	ADK1	9548.44	0.257387	0.164221	1.56732	0.11704	0.370294	protein_coding	Adenosine kinase 1 [Source:UniProtKB/Swiss-Prot;Acc:Q9SF85]
AT3G14890	ZDP	1012.37	0.403562	0.16771	2.40631	0.0161146	0.114935	protein_coding	Polynucleotide 3'-phosphatase ZDP [Source:UniProtKB/Swiss-Prot;Acc:Q84JE8]
AT3G15980		2186.72	0.102543	0.0944179	1.08606	0.277453	0.57768	protein_coding	Coatomer subunit beta' [Source:UniProtKB/TrEMBL;Acc:F4J1E5]
AT3G16050	PDX12	452.135	0.171015	0.271383	0.63016	0.52859	0.77595	protein_coding	Pyridoxal 5'-phosphate synthase-like subunit PDX1.2 [Source:UniProtKB/Swiss-Prot;Acc:Q9ZNR6]
AT3G17780		636.155	0.166721	0.116633	1.42945	0.152876	0.426181	protein_coding	B-cell receptor-associated-like protein [Source:UniProtKB/TrEMBL;Acc:Q9LSH0]
AT3G20330	PYRB	942.247	0.158698	0.109765	1.4458	0.148234	0.420364	protein_coding	Aspartate carbamoyltransferase, chloroplastic [Source:UniProtKB/Swiss-Prot;Acc:P49077]
AT3G25500	FH1	1992.13	0.237351	0.11912	1.99253	0.0463129	0.220353	protein_coding	Formin-like protein [Source:UniProtKB/TrEMBL;Acc:A0A178VBY1]
AT3G29360	UGD2	3726.39	0.218634	0.15236	1.43498	0.151294	0.424274	protein_coding	UDP-glucose 6-dehydrogenase 2 [Source:UniProtKB/Swiss-Prot;Acc:Q9LIA8]
AT3G55010	PUR5	1170.64	0.0990453	0.122184	0.810624	0.417581	0.696789	protein_coding	Phosphoribosylformylglycinamidine cyclo-ligase, chloroplastic [Source:UniProtKB/Swiss-Prot;Acc:Q05728]
AT3G55620	EIF6-2	2315.88	0.0183329	0.0762075	0.240566	0.809891	0.926126	protein_coding	Eukaryotic translation initiation factor 6-2 [Source:UniProtKB/Swiss-Prot;Acc:Q9M060]
AT3G57610	PURA	2104.4	0.0315131	0.0659192	0.478056	0.63261	0.840024	protein_coding	Adenylosuccinate synthetase, chloroplastic [Source:UniProtKB/Swiss-Prot;Acc:Q96529]
AT3G58610		13078.9	0.197877	0.0928836	2.13038	0.0331401	0.18125	protein_coding	Ketol-acid reductoisomerase, chloroplastic [Source:UniProtKB/Swiss-Prot;Acc:Q05758]
AT4G02330	PME41	294.719	0.59124	0.421154	1.40385	0.160362	0.438003	protein_coding	Probable pectinesterase/pectinesterase inhibitor 41 [Source:UniProtKB/Swiss-Prot;Acc:Q8RXK7]
AT4G12650	TMN12	4313.04	0.0374212	0.0860794	0.434729	0.663759	0.855453	protein_coding	Transmembrane 9 superfamily member [Source:UniProtKB/TrEMBL;Acc:A0A178UTX6]
AT4G22910	FZR2	289.818	0.124129	0.181253	0.684841	0.493445	0.751641	protein_coding	FZR2 [Source:UniProtKB/TrEMBL;Acc:A0A178V5I2]
AT4G22930	PYR4	973.94	0.089981	0.0905218	0.994026	0.32021	0.616894	protein_coding	PYR4 [Source:UniProtKB/TrEMBL;Acc:A0A178V399]
AT4G24340		262.49	0.571406	0.284994	2.00498	0.0449652	0.216631	protein_coding	At4g24340 [Source:UniProtKB/TrEMBL;Acc:Q8GW53]
AT4G26510	UKL4	428.921	0.0721603	0.116283	0.620556	0.534892	0.780693	protein_coding	Uridine kinase-like protein 4 [Source:UniProtKB/Swiss-Prot;Acc:O65583]
AT4G27180	KIN14M	2926.85	0.0739008	0.110748	0.667288	0.504588	0.759133	protein_coding	Kinesin-like protein KIN-14M [Source:UniProtKB/Swiss-Prot;Acc:P46864]
AT4G27595		841.602	0.390259	0.191217	2.04092	0.0412588	0.205715	protein_coding	Plant protein of unknown function (DUF827) [Source:TAIR;Acc:AT4G27595]
AT4G30980	LRL2	499.82	0.486887	0.276102	1.76343	0.0778276	0.296453	protein_coding	LJRHL1-like 2 [Source:TAIR;Acc:AT4G30980]
AT4G36470		219.494	0.231025	0.17349	1.33163	0.182981	0.470041	protein_coding	At4g36470 [Source:UniProtKB/TrEMBL;Acc:O23234]
AT4G39840		1292.34	0.101219	0.189595	0.533867	0.593433	0.817246	protein_coding	Cell wall integrity/stress response component-like protein [Source:UniProtKB/TrEMBL;Acc:Q9SMR9]
AT5G08300		2733.42	0.087415	0.0834218	1.04787	0.2947	0.594667	protein_coding	Succinate--CoA ligase [ADP-forming] subunit alpha, mitochondrial [Source:UniProtKB/TrEMBL;Acc:A0A178U834]
AT5G13000	CALS3	5079.97	0.0074456	0.0968808	0.0768532	0.93874	0.976937	protein_coding	Callose synthase 3 [Source:UniProtKB/Swiss-Prot;Acc:Q9LXT9]
AT5G13520	LKHA4	1417.07	0.357289	0.156995	2.2758	0.0228579	0.144056	protein_coding	Leucine aminopeptidase [Source:UniProtKB/Swiss-Prot;Acc:Q9FY49]
AT5G15650	RGP2	5392.33	0.0338723	0.133298	0.25411	0.799411	0.92138	protein_coding	UDP-arabinopyranose mutase 2 [Source:UniProtKB/Swiss-Prot;Acc:Q9LFW1]
AT5G19990	RPT6A	2929.22	0.0562402	0.0732127	0.768176	0.442383	0.716141	protein_coding	26S proteasome regulatory subunit 8 homolog A [Source:UniProtKB/Swiss-Prot;Acc:Q9C5U3]
AT5G23820	ML3	2114.46	0.482037	0.268617	1.79451	0.0727314	0.285412	protein_coding	MD-2-related lipid-recognition protein 3 [Source:UniProtKB/Swiss-Prot;Acc:Q9FF98]
AT5G40150	PER63	201.666	0.593027	0.265932	2.23	0.0257478	0.155605	protein_coding	Peroxidase 63 [Source:UniProtKB/Swiss-Prot;Acc:Q9FL16]
AT5G42030	ABIL4	839.9	0.164897	0.146979	1.12191	0.2619	0.563361	protein_coding	ABL interactor-like protein 4 [Source:TAIR;Acc:AT5G42030]
AT5G43010	RPT4A	1735.75	0.0457934	0.072871	0.628417	0.529731	0.776809	protein_coding	26S proteasome regulatory subunit 10B homolog A [Source:UniProtKB/Swiss-Prot;Acc:Q9SEI3]
AT5G48450	sks3	263.876	0.230141	0.169684	1.35629	0.175005	0.458459	protein_coding	SKU5 similar 3 [Source:UniProtKB/TrEMBL;Acc:F4K1P9]
AT5G51050		315.945	0.243436	0.147894	1.64602	0.0997602	0.339508	protein_coding	Mitochondrial substrate carrier family protein [Source:TAIR;Acc:AT5G51050]
AT5G54670	KIN14N	1450.31	0.246082	0.143232	1.71807	0.0857845	0.312863	protein_coding	Kinesin-like protein [Source:UniProtKB/TrEMBL;Acc:A0A178UTF4]
AT5G62500	EB1B	363.425	0.272363	0.219114	1.24302	0.213861	0.508333	protein_coding	Microtubule-associated protein RP/EB family member 1B [Source:UniProtKB/Swiss-Prot;Acc:Q9FJJ5]
AT5G65640	BHLH93	1654.71	0.190604	0.246816	0.772252	0.439965	0.714789	protein_coding	Transcription factor bHLH93 [Source:UniProtKB/Swiss-Prot;Acc:Q9LSL1]
AT1G01300	APF2	2556.06	0.689368	0.158461	4.3504	1.35888e-05	0.000658531	protein_coding	Aspartyl protease family protein 2 [Source:UniProtKB/Swiss-Prot;Acc:Q9LNJ3]
AT1G15760		159.288	1.16562	0.264636	4.40461	1.05972e-05	0.000545964	protein_coding	At1g15760 [Source:UniProtKB/TrEMBL;Acc:Q9LMQ8]
AT1G29750	RKF1	515.348	0.543023	0.167922	3.23378	0.00122166	0.0198704	protein_coding	Probable LRR receptor-like serine/threonine-protein kinase RFK1 [Source:UniProtKB/Swiss-Prot;Acc:Q9FXF2]
AT1G31320	LBD4	455.646	1.51588	0.504914	3.00226	0.00267986	0.0344952	protein_coding	LOB domain-containing protein 4 [Source:UniProtKB/Swiss-Prot;Acc:Q9SHE9]
AT1G64625	BHLH157	208.918	1.38756	0.420337	3.30107	0.000963164	0.0168542	protein_coding	Transcription factor bHLH157 [Source:UniProtKB/Swiss-Prot;Acc:Q7XJU0]
AT1G68470	GT17	492.039	1.25221	0.232657	5.3822	7.35789e-08	9.52308e-06	protein_coding	Probable xyloglucan galactosyltransferase GT17 [Source:UniProtKB/Swiss-Prot;Acc:Q9CA34]
AT1G75290		89.5593	1.08487	0.322076	3.36837	0.00075613	0.0142021	protein_coding	NAD(P)-binding Rossmann-fold superfamily protein [Source:TAIR;Acc:AT1G75290]
AT2G29690	ASA2	825.248	0.343314	0.11783	2.91362	0.00357261	0.0416431	protein_coding	Anthranilate synthase alpha subunit 2, chloroplastic [Source:UniProtKB/Swiss-Prot;Acc:P32069]
AT2G35350	PLL1	643.442	0.599705	0.209706	2.85975	0.00423978	0.0466741	protein_coding	PLL1 [Source:UniProtKB/TrEMBL;Acc:A0A178VV40]
AT2G39020		861.861	0.279253	0.0885388	3.15402	0.00161039	0.0241205	protein_coding	Probable acetyltransferase NATA1-like [Source:UniProtKB/Swiss-Prot;Acc:Q9ZV06]
AT2G39700	EXPA4	7484.29	1.35126	0.270889	4.98822	6.09382e-07	5.36711e-05	protein_coding	Expansin-A4 [Source:UniProtKB/Swiss-Prot;Acc:O48818]
AT2G41800		741.836	2.15558	0.318417	6.76966	1.29089e-11	5.59191e-09	protein_coding	At2g41800/T11A7.10 [Source:UniProtKB/TrEMBL;Acc:O22940]
AT2G44830		945.249	0.7288	0.174911	4.16669	3.09059e-05	0.00125914	protein_coding	Protein kinase superfamily protein [Source:UniProtKB/TrEMBL;Acc:F4IV25]
AT3G09070	OPS	1204.81	0.822249	0.166789	4.92989	8.22773e-07	7.01373e-05	protein_coding	UPF0503 protein At3g09070, chloroplastic [Source:UniProtKB/Swiss-Prot;Acc:Q9SS80]
AT3G25130		334.941	1.69797	0.284547	5.96728	2.41248e-09	5.02033e-07	protein_coding	Acidic leucine-rich nuclear phosphoprotein 32 family B protein [Source:UniProtKB/TrEMBL;Acc:Q9LSG4]
AT3G49680	BCAT3	2071.96	0.465443	0.104666	4.44693	8.7107e-06	0.000463027	protein_coding	Branched-chain-amino-acid aminotransferase 3, chloroplastic [Source:UniProtKB/Swiss-Prot;Acc:Q9M401]
AT3G63440	CKX6	178.63	0.897025	0.30285	2.96195	0.00305698	0.0376596	protein_coding	Cytokinin dehydrogenase 6 [Source:UniProtKB/Swiss-Prot;Acc:Q9LY71]
AT4G23740		820.26	0.565571	0.180181	3.13891	0.00169576	0.0250307	protein_coding	Probable inactive receptor kinase At4g23740 [Source:UniProtKB/Swiss-Prot;Acc:Q9SUQ3]
AT5G07800		546.709	0.819626	0.222169	3.68919	0.000224967	0.00595404	protein_coding	Flavin-containing monooxygenase [Source:UniProtKB/TrEMBL;Acc:A0A178UJX2]
AT5G26260		4106.34	1.54727	0.328173	4.71478	2.41971e-06	0.000166755	protein_coding	F9D12.8 protein [Source:UniProtKB/TrEMBL;Acc:O81493]
AT5G42720		620.103	0.826317	0.232502	3.55402	0.000379396	0.00885925	protein_coding	Glycosyl hydrolase family 17 protein [Source:UniProtKB/TrEMBL;Acc:Q8VY12]
AT5G48010	THAS1	7411.15	1.37575	0.420204	3.27401	0.00106034	0.017991	protein_coding	Thalianol synthase [Source:UniProtKB/Swiss-Prot;Acc:Q9FI37]
AT5G50150		851.934	0.634637	0.156313	4.06003	4.90671e-05	0.00178933	protein_coding	AT5g50150/MPF21_17 [Source:UniProtKB/TrEMBL;Acc:Q9FG96]
AT5G64980		111.41	0.72587	0.252981	2.86926	0.0041143	0.0458056	protein_coding	At5g64980 [Source:UniProtKB/TrEMBL;Acc:Q9LV80]
