# Supplementary material for: A major role of class III HD-ZIPs in promoting sugar beet cyst nematode parasitism in Arabidopsis
Source: PLoS Pathog. 2024 Nov 7;20(11):e1012610. doi: 10.1371/journal.ppat.1012610 (PMC11542791; doi:10.1371/journal.ppat.1012610)
Supplement: S5 Dataset — (XLSX) [file ppat.1012610.s031.xlsx]

## Sheet: merged
Gene_id	Gene_name	Gene_description	baseMean	log2FC(wec)	padj(wec)	log2FC(wbc)	padj(wbc)	log2FC(vec)	padj(vec)	log2FC(vbc)	padj(vbc)	log2FC(vwc)	padj(vwc)	log2FC(vwe)	padj(vwe)	log2FC(vwb)	padj(vwb)	log2FC(clvCLE)	padj(clvCLE)	log2FC(clvBCN)	padj(clvBCN)
AT1G17147	VQ1	VQ motif-containing protein 1	466.246	-1.05387	0.00948085	-3.57823	1.20454e-23	-0.812597	0.12328	-3.16668	2.31669e-20	1.16319	0.00328098	1.40446	0.00114876	1.57474	0.000511261	0.241277	0.956237	0.411551	0.679196
AT1G08900	SUGTL3	Sugar transporter ERD6-like 2	106.19	-0.919495	0.0013427	-1.48947	9.18975e-09	-0.28818	0.471903	-1.07825	3.05834e-06	0.934853	0.000277127	1.56617	4.34424e-08	1.34608	1.32671e-05	0.631316	0.641958	0.411223	0.513826
AT5G10625	FLP2	Flowering-promoting factor 1-like protein 2	1010.82	-0.861407	0.000928895	-3.14007	2.76744e-42	-0.213607	0.620893	-2.73841	3.94063e-34	0.775347	0.00295898	1.42315	1.3461e-07	1.17701	3.43809e-05	0.647801	0.607267	0.401659	0.495794
AT3G61390	PUB36	U-box domain-containing protein 36	211.749	-0.891828	0.00492184	-2.90016	7.52387e-23	-0.365982	0.428767	-2.60257	2.17918e-21	0.831177	0.00745344	1.35702	3.73535e-05	1.12877	0.00425741	0.525846	0.802222	0.29759	0.720148
AT4G37030		Membrane protein	658.221	-0.638923	0.0120156	-2.37613	2.38283e-27	-0.332157	0.356932	-2.09977	4.13863e-23	0.983696	2.83529e-05	1.29046	4.59418e-07	1.26005	1.51162e-06	0.306766	0.883826	0.276357	0.647305
AT5G41410	BEL1	Homeobox protein BEL1 homolog	473.779	-0.357833	0.0330793	-1.53545	1.16079e-26	0.0444124	0.887811	-1.32938	5.71166e-22	0.481525	0.00216144	0.88377	5.62103e-08	0.687596	0.000145663	0.402245	0.592062	0.20607	0.589982
AT3G50260	ERF011	Ethylene-responsive transcription factor ERF011	815.437	-0.483296	0.00152657	-1.46459	4.48319e-28	-0.284795	0.166224	-1.35859	3.17916e-25	0.407481	0.00793355	0.605982	0.00020778	0.513486	0.00319158	0.198501	0.875272	0.106005	0.797854
AT1G21680		DPP6 N-terminal domain-like protein	1883.09	-0.907792	0.001294	-1.77901	3.14202e-13	-0.369875	0.378853	-1.73048	1.08605e-12	1.01985	0.000200867	1.55777	9.58252e-08	1.06838	0.000421998	0.537917	0.755796	0.0485293	0.956774
AT3G20770	EIN3	Protein ETHYLENE INSENSITIVE 3	4793.37	-0.168872	0.0364231	-0.505507	2.23338e-14	0.0168314	0.918264	-0.465597	2.07302e-12	0.160211	0.0494533	0.345915	1.99001e-05	0.200121	0.0244861	0.185704	0.610043	0.0399096	0.854056
AT4G01120	GBF2	G-box-binding factor 2	1805.87	-0.48635	1.36956e-05	-1.39118	1.93631e-44	-0.250502	0.0982961	-1.37297	6.5208e-44	0.254673	0.0339303	0.490522	6.17777e-05	0.272879	0.0525512	0.235848	0.710403	0.0182053	0.959999
AT1G60160	POT12	Putative potassium transporter 12	289.02	-0.901194	8.00957e-06	-1.75281	2.60833e-21	-0.202802	0.523939	-1.798	1.22683e-23	0.483532	0.0200985	1.18192	2.35729e-08	0.438343	0.113411	0.698392	0.339107	-0.0451892	0.946136
AT3G51890		Clathrin light chain 3	766.234	-0.394096	0.000556575	-1.71104	3.10529e-60	-0.0535439	0.795969	-1.30388	7.12668e-39	0.295013	0.0109944	0.635565	7.21919e-08	0.702176	1.65943e-08	0.340552	0.464223	0.407163	0.046309
AT3G06390		CASP-like protein 1D2	1942.57	-0.896886	0.000963272	-2.58386	4.07855e-28	-0.418181	0.286221	-2.29075	1.34684e-22	0.616046	0.0312874	1.09475	0.000188369	0.909163	0.00266431	0.478705	0.791181	0.293118	0.656878
AT1G07620	ATOBGM	GTP-binding protein Obg/CgtA	612.061	-0.602605	3.60193e-06	-1.65018	6.60222e-43	-0.184659	0.334829	-1.36892	2.5233e-32	0.356777	0.0074477	0.774723	1.62135e-08	0.638037	2.21894e-05	0.417946	0.408635	0.281259	0.312863
AT1G69790	PBL18	Probable serine/threonine-protein kinase PBL18	237.853	-0.590846	0.000553196	-0.937747	6.5818e-10	-0.331585	0.131544	-0.661783	4.44839e-06	0.467354	0.00485072	0.726615	6.21432e-05	0.743317	5.13715e-05	0.259262	0.827877	0.275964	0.452451
AT1G23710		At1g23710	869.253	-0.702309	1.61906e-07	-1.66816	4.45507e-42	-0.231201	0.227094	-1.39537	1.26055e-31	0.436594	0.0013466	0.907702	1.39584e-10	0.709385	1.66616e-06	0.471108	0.342854	0.272791	0.347979
AT1G51270		Vesicle-associated protein 1-4	813.803	-0.328965	0.0298167	-1.12469	5.13778e-19	-0.13776	0.550243	-0.966699	8.96445e-15	0.30181	0.0472336	0.493016	0.00179112	0.459802	0.00544196	0.191206	0.871946	0.157992	0.651865
AT2G42330	STIPL2	Septin and tuftelin-interacting protein 1 homolog 2	742.352	-0.280168	0.00109968	-0.437256	5.33659e-09	-0.0920269	0.47729	-0.325434	9.67576e-06	0.211908	0.0139055	0.400049	7.938e-06	0.32373	0.000498736	0.188141	0.668582	0.111822	0.568145
AT3G13430		RING/U-box superfamily protein	530.223	-0.299299	0.00313017	-0.756073	1.65114e-17	0.032013	0.864309	-0.647924	6.32684e-14	0.208028	0.0448337	0.53934	1.19401e-07	0.316176	0.00763583	0.331312	0.34974	0.108149	0.658411
AT3G48000	ALDH2B4	Aldehyde dehydrogenase family 2 member B4, mitochondrial	5882.89	-0.257862	0.0344803	-0.295381	0.00424748	-0.147849	0.395811	-0.193401	0.0690259	0.295797	0.0131542	0.40581	0.00138963	0.397777	0.00157149	0.110013	0.922232	0.10198	0.725917
AT3G48020		At3g48020	292.351	-0.481413	0.00243861	-1.71982	4.40695e-32	-0.266754	0.210069	-1.62072	4.20041e-31	0.327609	0.0437546	0.542269	0.00160246	0.426715	0.0444547	0.21466	0.862908	0.0991056	0.830714
AT5G04760		Duplicated homeodomain-like superfamily protein	439.31	-0.645795	0.000824952	-0.635538	0.000183957	-0.0719819	0.839242	-0.540828	0.00123794	0.533506	0.00539306	1.10732	1.98718e-08	0.628216	0.00296165	0.573813	0.453475	0.0947102	0.86176
AT2G17290	CPK6	Calcium-dependent protein kinase 6	2894.97	-0.294237	5.34118e-06	-0.787514	8.82549e-43	-0.0918599	0.344459	-0.698058	2.30425e-34	0.153546	0.0260015	0.355923	2.47513e-07	0.243002	0.000994119	0.202377	0.436857	0.0894558	0.561373
AT3G12570	FYD	FYD	1587.87	-0.235678	0.00139632	-0.537438	3.97829e-17	-0.0960807	0.375083	-0.486112	1.53195e-14	0.171997	0.0234587	0.311594	6.88374e-05	0.223324	0.00778665	0.139597	0.755796	0.0513261	0.794678
AT5G46410	SSP4	SCP1-like small phosphatase 4	1686.05	-0.35897	0.00037454	-1.2306	1.02729e-43	-0.0593713	0.740072	-1.17998	3.42037e-41	0.276259	0.00731281	0.575858	3.97054e-08	0.326882	0.00558844	0.299599	0.474716	0.0506232	0.864118
AT3G12740	ALIS1	ALA-interacting subunit 1	2611.53	-0.316172	0.000270449	-0.886782	1.31509e-31	-0.19569	0.09049	-0.839781	7.8804e-29	0.225356	0.0120972	0.345838	0.000261231	0.272357	0.00647104	0.120482	0.864844	0.0470008	0.850184
AT5G22850		Eukaryotic aspartyl protease family protein	1361.7	-0.332297	2.45617e-06	-0.852334	5.92463e-41	-0.147809	0.121177	-0.818882	2.23321e-39	0.226462	0.00140561	0.41095	3.79084e-08	0.259914	0.00180752	0.184488	0.591309	0.0334522	0.876143
AT2G25590		Plant Tudor-like protein	759.902	-0.42369	0.000456594	-1.1249	7.5363e-26	-0.294508	0.0588131	-1.09391	2.80996e-25	0.276331	0.0279317	0.405512	0.00253866	0.307319	0.0410396	0.129181	0.909518	0.0309877	0.935618
AT1G03290		ELKS/Rab6-interacting/CAST family protein	1464.83	-0.20665	0.00513979	-0.574871	9.73611e-20	-0.0976782	0.355221	-0.552838	8.71725e-19	0.182229	0.0135684	0.291201	0.000177068	0.204261	0.0169305	0.108972	0.837703	0.0220328	0.92138
AT2G24100		ATP-dependent DNA helicase	1012.83	-0.61388	7.20296e-05	-1.21415	6.63023e-19	-0.340565	0.100745	-1.1942	1.13067e-18	0.409418	0.0104888	0.682733	4.71095e-05	0.429371	0.0203317	0.273315	0.795869	0.019953	0.968754
AT1G30400	ABCC1	ABC transporter C family member 1	17039.7	-0.258674	0.0174778	-1.23082	8.07222e-43	-0.155602	0.309434	-1.21413	1.04301e-41	0.386452	0.000158435	0.489524	1.05069e-05	0.403143	0.000327295	0.103072	0.919354	0.0166915	0.959141
AT4G27800	PPH1	Protein phosphatase 2C 57	594.064	-0.478593	0.00727924	-0.778785	3.33716e-07	-0.418433	0.0606943	-0.762959	3.70166e-07	0.506322	0.00342221	0.566481	0.0032407	0.522148	0.00802589	0.0601599	0.980813	0.0158265	0.976937
AT4G18140	SSP4b	SCP1-like small phosphatase 4b	663.071	-0.459377	4.16778e-06	-0.849729	3.16509e-21	-0.16049	0.254324	-0.838492	1.56246e-21	0.274331	0.00683908	0.573218	5.16186e-08	0.285568	0.021238	0.298887	0.474528	0.0112368	0.972158
AT1G20880		RNA-binding (RRM/RBD/RNP motifs) family protein	824.1	-0.296414	0.0001128	-1.14802	2.0659e-59	-0.084414	0.469706	-1.14083	4.23433e-62	0.229423	0.00260409	0.441423	2.63856e-08	0.236608	0.0182297	0.212	0.526442	0.00718499	0.977714
AT4G21860	MSRB2	Peptide methionine sulfoxide reductase B2, chloroplastic	1260.72	-0.272859	0.00300904	-0.166643	0.0428201	-0.223783	0.0538414	-0.161757	0.0472051	0.251941	0.00568217	0.301017	0.00267958	0.256827	0.0113809	0.049076	0.963608	0.00488539	0.986328
AT2G46750	GULLO2	L-gulonolactone oxidase 2	4405.25	-0.442764	0.0377482	-0.590663	0.000968293	-0.201787	0.533734	-0.587228	0.00104028	0.822197	2.24141e-05	1.06317	4.34427e-07	0.825632	9.36414e-05	0.240977	0.889665	0.00343487	0.996157
AT1G02610		RING/FYVE/PHD zinc finger superfamily protein	102.748	-0.915264	1.22724e-05	-1.63417	1.5209e-16	-0.413471	0.104793	-1.63945	3.77954e-19	0.519247	0.00828364	1.02104	3.52644e-06	0.513973	0.0897097	0.501793	0.60744	-0.00527358	0.994101
AT5G27860		unknown protein; FUNCTIONS IN: molecular_function unknown; INVOLVED IN: biological_process unknown; LOCATED IN: chloroplast; EXPRESSED IN: pollen tube; Has 35333 Blast hits to 34131 proteins in 2444 species: Archae - 798; Bacteria - 22429; Metazoa - /.../Fungi - 991; Plants - 531; Viruses - 0; Other Eukaryotes - 9610 (source: NCBI BLink).	1459.2	-0.348113	0.00037265	-0.647189	3.9359e-14	-0.124719	0.39582	-0.655354	1.27036e-14	0.207667	0.0458657	0.43106	3.95861e-05	0.199501	0.105434	0.223393	0.657315	-0.00816568	0.979074
AT3G55880	SUE4	Alpha/beta hydrolase related protein	1158.45	-0.458144	0.0148728	-1.24709	3.13748e-15	-0.377413	0.119471	-1.25653	9.99786e-16	0.599375	0.000811046	0.680105	0.000570607	0.589938	0.00381796	0.0807303	0.970231	-0.00943717	0.986805
AT1G78870	UBC35	UBC35	1881.55	-0.1233	0.0485606	-0.413059	6.60741e-16	-0.134057	0.0809996	-0.427277	3.78564e-17	0.131423	0.0323694	0.120666	0.0837038	0.117205	0.114703	-0.010757	0.991708	-0.0142179	0.938045
AT3G54230	SUA	suppressor of abi3-5	1824.6	-0.140191	0.0410908	-0.342924	1.30522e-09	-0.0583464	0.577145	-0.364679	7.51513e-11	0.149887	0.0258637	0.231731	0.00100686	0.128132	0.114228	0.0818442	0.882315	-0.0217548	0.912294
AT1G08770	PRA1E	PRA1 family protein	584.614	-0.307824	0.00167753	-1.30604	1.42664e-48	-0.21967	0.0803943	-1.3294	1.52886e-52	0.21547	0.0317458	0.303624	0.0051342	0.192119	0.173417	0.0881539	0.927679	-0.0233507	0.942838
AT2G45920	PUB37	U-box domain-containing protein 37	1809	-0.575953	9.98763e-05	-0.746848	1.13327e-08	-0.188201	0.402499	-0.771121	2.74916e-09	0.596347	3.4019e-05	0.984099	1.26052e-10	0.572073	0.000380748	0.387752	0.584802	-0.0242735	0.958522
AT5G04090		Plant protein 1589 of unknown function	920.069	-0.199174	0.0487202	-0.507425	1.10055e-09	-0.229393	0.0608533	-0.533939	8.35425e-11	0.206063	0.0381453	0.175844	0.12533	0.17955	0.139056	-0.0302189	0.983316	-0.0265135	0.927806
AT2G45910	PUB33	U-box domain-containing protein 33	1476.07	-0.277595	0.000335962	-0.875228	1.21718e-37	-0.151693	0.148163	-0.903853	8.39556e-41	0.180169	0.0255865	0.306071	0.000276288	0.151544	0.138911	0.125902	0.817984	-0.0286249	0.905206
AT1G19397		unknown protein; Has 30201 Blast hits to 17322 proteins in 780 species: Archae - 12; Bacteria - 1396; Metazoa - 17338; Fungi - 3422; Plants - 5037; Viruses - 0; Other Eukaryotes - 2996 (source: NCBI BLink).	158.379	-0.345921	0.0296063	-0.725119	1.05765e-07	-0.143317	0.515079	-0.760328	2.2821e-09	0.396733	0.00590286	0.599337	0.000135864	0.361524	0.0611225	0.202604	0.859803	-0.035209	0.940783
AT1G67810	SUFE2	SufE-like protein 2, chloroplastic	480.138	-0.614943	0.0271581	-1.31845	1.55455e-08	-0.267245	0.521945	-1.36075	2.58733e-09	0.857707	0.000974815	1.2054	1.62217e-05	0.815405	0.00681301	0.347698	0.874424	-0.0423016	0.958988
AT3G25585	AAPT2	Choline/ethanolaminephosphotransferase 2	2883.06	-0.229185	0.0186865	-0.860101	2.70107e-26	-0.195379	0.120106	-0.90611	3.14912e-29	0.240268	0.0126837	0.274074	0.0094646	0.194259	0.0977872	0.0338058	0.979127	-0.046009	0.864919
AT1G17780		unknown protein; BEST Arabidopsis thaliana protein match is: unknown protein (TAIR:AT2G16575.1); Has 35333 Blast hits to 34131 proteins in 2444 species: Archae - 798; Bacteria - 22429; Metazoa - 974; Fungi - 991; Plants - 531; Viruses - 0; Other Euk /.../s - 9610 (source: NCBI BLink).	382.769	-0.450631	0.000950813	-0.415597	0.000529682	-0.0937627	0.677031	-0.464782	7.20231e-05	0.290137	0.0375917	0.647005	4.99669e-06	0.240952	0.162802	0.356868	0.566521	-0.049185	0.903436
AT4G17840		At4g17840	768.238	-0.298193	0.0142514	-0.922447	4.51413e-19	-0.197955	0.219996	-0.984433	2.39939e-22	0.380325	0.00092354	0.480562	0.000130997	0.318338	0.0244222	0.100237	0.936589	-0.0619862	0.854057
AT3G62150	ABCB21	ABC transporter B family member 21	1114.37	-0.400682	0.0120547	-0.454177	0.000928662	-0.0333056	0.918123	-0.51857	0.000100843	0.924099	3.13097e-11	1.29148	3.18035e-17	0.859706	1.17853e-08	0.367377	0.616827	-0.0643936	0.886729
AT4G39100	SHL	SHL1	1761.63	-0.236632	0.00470158	-1.1182	2.90747e-54	-0.200054	0.0591481	-1.19026	1.85693e-62	0.231111	0.00528412	0.267689	0.00327953	0.159045	0.143713	0.0365783	0.969969	-0.0720657	0.736352
AT1G05840		Eukaryotic aspartyl protease family protein	791.866	-0.317037	0.00124257	-0.472917	3.27962e-08	-0.142055	0.304788	-0.548732	5.52762e-11	0.294071	0.00219812	0.469053	4.54958e-06	0.218257	0.0679622	0.174982	0.779074	-0.0758146	0.764046
AT3G10985	SAG20	Senescence associated gene 20	4136.84	-0.475874	0.0129348	-1.44656	1.54399e-19	-0.332878	0.196166	-1.52435	1.34474e-21	0.56279	0.00256627	0.705786	0.000464761	0.484997	0.0244996	0.142996	0.943326	-0.0777931	0.887646
AT3G24740		AT3g24740/K7P8_3	1036.86	-0.267814	0.000722646	-0.744257	1.15162e-26	-0.152786	0.150206	-0.82596	4.42486e-33	0.182845	0.0251687	0.297873	0.000532451	0.101142	0.385444	0.115028	0.846789	-0.0817037	0.67942
AT3G03870		F20H23.8 protein	582.567	-0.620883	0.00315506	-0.950789	1.7276e-07	-0.461576	0.0886766	-1.03259	7.97128e-09	0.583291	0.00505625	0.742598	0.00104677	0.501494	0.0422948	0.159307	0.943326	-0.0817971	0.895139
AT5G63640	TOL5	TOM1-like protein 5	1014.35	-0.206894	0.00871458	-0.324715	1.35507e-06	-0.0479421	0.71498	-0.413199	3.52662e-10	0.216505	0.00457801	0.375457	2.47726e-06	0.12802	0.199043	0.158952	0.704272	-0.0884846	0.624853
AT3G24310	MYB305	MYB305	772.05	-0.801623	0.0461378	-2.60042	6.37551e-15	-0.386845	0.518201	-2.69205	1.37268e-16	1.67041	2.95262e-06	2.08519	1.00125e-07	1.57878	0.000110767	0.414778	0.905382	-0.0916331	0.93833
AT2G18170	MPK7	Mitogen-activated protein kinase 7	1118.16	-0.210067	0.0439834	-0.937244	2.19277e-27	-0.00919168	0.969638	-1.03116	5.3313e-34	0.370934	8.00899e-05	0.571809	1.16683e-08	0.277017	0.0193375	0.200875	0.709962	-0.0939172	0.705009
AT4G11360	RHA1B	E3 ubiquitin-protein ligase RHA1B	1090.68	-0.872254	0.000126697	-0.849424	2.70426e-05	-0.501176	0.100784	-0.947137	2.40235e-06	0.600694	0.0108164	0.971772	8.4477e-05	0.502981	0.0710563	0.371078	0.820741	-0.0977131	0.886048
AT4G24400	CIPK8	CBL-interacting serine/threonine-protein kinase 8	3475.32	-0.210346	0.000397879	-1.14118	4.92036e-105	-0.0681424	0.454515	-1.23906	4.22164e-127	0.325309	3.02166e-09	0.467513	5.3761e-15	0.227435	0.00089068	0.142204	0.618252	-0.0978743	0.463636
AT3G13950		AT3G13950 protein	54.5924	-0.949755	0.0211175	-2.46941	3.90042e-10	-0.672295	0.178093	-2.56976	1.59351e-13	1.00961	0.00680899	1.28707	0.00258289	0.909261	0.133901	0.27746	0.946613	-0.100347	0.940472
AT4G11830	PLDGAMMA2	Phospholipase D gamma 2	3649.97	-0.219086	0.00277948	-0.438068	3.11454e-12	-0.171731	0.0680189	-0.540292	3.59155e-18	0.30242	1.16993e-05	0.349775	4.44545e-06	0.200196	0.0164436	0.0473551	0.953402	-0.102224	0.532471
AT1G73980	TTM1	Inorganic pyrophosphatase TTM1	1571.62	-0.240707	0.00729162	-0.616893	5.33602e-16	-0.213948	0.0579005	-0.720252	1.44691e-21	0.219274	0.0144829	0.246032	0.0129627	0.115915	0.340921	0.0267584	0.984746	-0.103359	0.619327
AT5G05100		Single-stranded nucleic acid binding R3H protein	1325.07	-0.196675	0.0071195	-0.267435	1.85152e-05	-0.0809755	0.45261	-0.372824	1.17905e-09	0.192142	0.00735379	0.307841	4.58685e-05	0.0867527	0.383603	0.115699	0.814504	-0.105389	0.503939
AT1G21000		At1g21000/F9H16_1	1820.41	-0.281811	0.0323208	-0.89041	2.46039e-16	-0.122573	0.537349	-0.995955	1.2502e-20	0.639624	3.1563e-08	0.798862	3.26288e-10	0.53408	5.1411e-05	0.159237	0.881928	-0.105545	0.74138
AT2G22540	SVP	SVP	656.792	-0.536079	0.0118059	-0.789133	1.38411e-05	-0.451279	0.094028	-0.895259	4.67751e-07	0.818751	2.96017e-05	0.903551	3.64032e-05	0.712625	0.00157706	0.0848002	0.974563	-0.106126	0.855079
AT3G19580	AZF2	ZF2	974.293	-0.571854	0.00435161	-1.12808	5.06871e-11	-0.0972521	0.787299	-1.23665	4.13136e-13	0.414503	0.0472638	0.889105	2.0866e-05	0.305939	0.240122	0.474602	0.615482	-0.108564	0.845233
AT3G23560	DTX19	Protein DETOXIFICATION 19	1692.95	-0.254115	0.0072852	-1.14894	1.36254e-45	0.00830057	0.970773	-1.25782	1.15942e-56	0.49664	4.25382e-09	0.759055	1.20378e-16	0.387762	0.000145663	0.262416	0.496055	-0.108878	0.624931
AT4G37330	CYP81D4	At4g37330	1093.47	-0.251814	0.0129749	-0.459124	8.89732e-08	-0.144716	0.303356	-0.568831	1.78746e-11	0.252563	0.0114204	0.35966	0.000737337	0.142855	0.277572	0.107097	0.905382	-0.109708	0.640407
AT1G03550	SCAMP2	Secretory carrier-associated membrane protein 2	506.104	-0.259191	0.0322596	-0.605014	2.274e-09	-0.1712	0.287588	-0.714922	4.32745e-13	0.311839	0.00639363	0.39983	0.00134931	0.20193	0.181706	0.0879915	0.943277	-0.109908	0.699794
AT2G36320	SAP4	Zinc finger A20 and AN1 domain-containing stress-associated protein 4	2800.03	-0.818264	0.000327638	-1.34727	1.28099e-11	-0.431775	0.1712	-1.45807	2.08183e-13	0.526741	0.0289299	0.91323	0.000233327	0.415938	0.151352	0.386489	0.807515	-0.110803	0.866596
AT4G16110	ARR2	response regulator 2	1110.75	-0.289013	0.0110488	-0.765038	1.8215e-15	-0.0184765	0.93919	-0.876078	3.99853e-20	0.246758	0.0322481	0.517294	8.1515e-06	0.135718	0.389714	0.270536	0.60744	-0.111041	0.683074
AT3G07560	PEX13	Peroxisomal membrane protein 13	2548.71	-0.232765	0.0289405	-0.571528	8.93434e-11	-0.096231	0.558071	-0.69149	2.96734e-15	0.228269	0.0322481	0.364802	0.000985089	0.108307	0.461941	0.136534	0.870954	-0.119961	0.616894
AT1G04300	TRAF1B	TNF receptor-associated factor homolog 1b	2955.24	-0.156044	0.0158586	-0.610558	1.43959e-29	-0.0437822	0.681104	-0.732211	1.85894e-42	0.221607	0.000257659	0.333868	2.43536e-07	0.0999533	0.228809	0.112262	0.78061	-0.121653	0.346288
AT1G77180	SKIP	SNW/SKI-interacting protein	4097.56	-0.169813	0.0170637	-0.284496	2.13913e-06	-0.140229	0.128699	-0.408552	5.83764e-12	0.166257	0.019436	0.19584	0.0115088	0.0422003	0.711321	0.0295837	0.971982	-0.124056	0.387414
AT1G80570	FBL14	F-box/LRR-repeat protein 14	334.247	-0.365891	0.0231907	-1.07876	5.28817e-15	-0.0484025	0.867617	-1.20302	1.88548e-19	0.447219	0.00306647	0.764708	1.4397e-06	0.322958	0.113603	0.317489	0.704017	-0.124261	0.760535
AT1G03200		At1g03200	227.557	-0.522981	0.00327843	-0.542582	0.000436412	-0.308792	0.184205	-0.669714	7.65145e-06	0.356731	0.0471151	0.57092	0.00307677	0.229599	0.338031	0.214189	0.883826	-0.127131	0.780534
AT5G25630		Tetratricopeptide repeat (TPR)-like superfamily protein	442.888	-0.646701	4.4913e-05	-0.316268	0.0282851	-0.310741	0.145812	-0.447529	0.00136621	0.331127	0.0476634	0.667087	0.000111246	0.199866	0.359619	0.335959	0.703051	-0.131261	0.74534
AT3G61010		Ferritin	1157.51	-0.220867	0.00302282	-0.560543	2.77622e-18	-0.177791	0.059603	-0.694623	1.10381e-27	0.171061	0.0238637	0.214137	0.00968252	0.0369804	0.779356	0.0430767	0.957558	-0.13408	0.39072
AT3G56140	RER6	Protein RETICULATA-RELATED 6, chloroplastic	674.912	-0.411836	0.000154896	-0.355009	0.000236592	-0.14643	0.354099	-0.489269	1.89992e-07	0.320396	0.00304731	0.585802	2.55845e-07	0.186136	0.184148	0.265406	0.608017	-0.13426	0.596272
AT2G29340		Tropinone reductase homolog At2g29340	295.245	-0.956917	0.00198907	-1.41877	1.56596e-07	-0.630517	0.117121	-1.55319	3.60497e-09	0.950125	0.00154993	1.27653	9.76441e-05	0.815707	0.0240269	0.3264	0.908495	-0.134418	0.881701
AT1G68010	HPR	hydroxypyruvate reductase	201.593	-0.668132	0.00867239	-0.815237	0.000198203	-0.514602	0.105807	-0.95114	6.32537e-06	0.699809	0.00378599	0.853339	0.00157395	0.563906	0.0587505	0.153531	0.955237	-0.135902	0.843858
AT3G46500		2-oxoglutarate (2OG) and Fe(II)-dependent oxygenase superfamily protein	164.221	-0.935869	0.000200299	-1.38932	8.47212e-10	-0.611433	0.0510005	-1.52523	1.82709e-12	0.714039	0.00362561	1.03847	0.000125596	0.578125	0.0744582	0.324436	0.877566	-0.135913	0.850592
AT4G04640	ATPC1	ATP synthase gamma chain 1, chloroplastic	993.262	-0.400456	0.0256572	-1.37561	3.67069e-20	-0.308131	0.191043	-1.51224	1.65261e-24	0.482823	0.00523661	0.575148	0.00233351	0.346194	0.112004	0.0923249	0.963877	-0.136629	0.760535
AT4G36690	U2AF65A	U2 snRNP auxiliary factor large subunit	3866.91	-0.136541	0.00901841	-0.178011	6.7535e-05	-0.0876981	0.212765	-0.317858	3.64973e-13	0.180575	0.000260684	0.229419	2.02565e-05	0.0407283	0.601845	0.0488433	0.920611	-0.139847	0.132531
AT1G19396		unknown protein.	206.664	-0.505445	0.00180961	-1.09581	6.5967e-14	-0.12625	0.611337	-1.23611	5.13171e-19	0.442357	0.00408567	0.821552	5.09659e-07	0.302064	0.182453	0.379195	0.608017	-0.140292	0.739036
AT1G20160	CRSP	CO(2)-response secreted protease	1818.73	-0.93627	0.0110971	-1.98557	1.82426e-10	-0.870539	0.0610069	-2.1265	5.8677e-12	1.71452	3.27958e-07	1.78025	2.15162e-06	1.57359	2.37905e-05	0.065731	0.991708	-0.140929	0.895467
AT5G11330		At5g11330	568.475	-0.327994	0.00377916	-0.417123	2.07388e-05	-0.248114	0.0859991	-0.559135	6.10826e-09	0.23562	0.0419891	0.315499	0.0123025	0.0936078	0.587073	0.0798794	0.947505	-0.142012	0.581624
AT1G46554		other RNA	159.131	-0.810696	0.000158832	-1.26292	7.4965e-11	-0.41299	0.123004	-1.40547	5.36811e-15	0.796244	4.3952e-05	1.19395	5.55849e-08	0.653698	0.0122369	0.397706	0.755796	-0.142546	0.808461
AT5G03900		Uncharacterized protein At5g03900, chloroplastic	758.435	-0.21247	0.0364723	-0.291941	0.000611202	-0.136117	0.324434	-0.43493	1.69818e-07	0.22473	0.0228339	0.301083	0.00471609	0.0817414	0.57715	0.0763528	0.940891	-0.142989	0.50182
AT2G11225			2347.65	-0.220896	0.0136785	-0.464158	7.76046e-10	-0.109676	0.398251	-0.607272	4.61307e-16	0.232909	0.00831768	0.344129	0.000230927	0.0897948	0.480126	0.11122	0.881381	-0.143114	0.444373
AT1G10320		Zinc finger CCCH domain-containing protein 5 [Source:UniProtKB/Swiss-Prot;Acc:Q9SY74]	732.349	-0.23032	0.00323336	-0.285469	2.45149e-05	-0.151353	0.136649	-0.428626	9.42401e-11	0.172131	0.0294789	0.251098	0.00315352	0.0289741	0.840822	0.0789669	0.911654	-0.143157	0.368298
AT5G13010	CUV	Pre-mRNA-splicing factor ATP-dependent RNA helicase DEAH7 [Source:UniProtKB/Swiss-Prot;Acc:F4K2E9]	3205.68	-0.135983	0.040535	-0.159091	0.00447053	-0.0820326	0.379721	-0.311496	1.03858e-08	0.15066	0.0204821	0.204611	0.00318261	-0.00174488	0.990723	0.0539503	0.936589	-0.152405	0.2023
AT4G23450	AIRP1	RING/U-box superfamily protein [Source:UniProtKB/TrEMBL;Acc:F4JNK0]	1104.59	-0.454256	0.0195235	-2.02747	2.85333e-35	-0.426092	0.0831603	-2.18286	3.44281e-41	0.415405	0.0347265	0.443569	0.0411365	0.260018	0.322971	0.0281643	0.991815	-0.155387	0.750786
AT5G41370	XPB1	General transcription and DNA repair factor IIH helicase subunit XPB1 [Source:UniProtKB/Swiss-Prot;Acc:Q38861]	1777.94	-0.186969	0.0173014	-0.483062	2.2721e-13	-0.173199	0.0781776	-0.640412	6.37983e-23	0.265469	0.000294508	0.279239	0.000671463	0.108119	0.29315	0.0137699	0.991708	-0.15735	0.302869
AT1G13360		T6J4.11 protein [Source:UniProtKB/TrEMBL;Acc:Q9FX61]	3961.95	-0.368777	1.41057e-05	-1.5482	4.61049e-94	-0.20889	0.0637065	-1.72017	9.19368e-118	0.404813	6.96839e-07	0.5647	1.942e-10	0.232843	0.0252545	0.159887	0.770824	-0.17197	0.340836
AT3G27820	MDAR4	MDAR4 [Source:UniProtKB/TrEMBL;Acc:A0A178VES2]	3441.05	-0.21631	0.0396779	-0.895513	1.67081e-25	-0.214368	0.105893	-1.06778	9.06433e-36	0.24146	0.0192799	0.243403	0.0342424	0.0691913	0.668787	0.00194224	0.999049	-0.172269	0.417818
AT3G13340		AT3g13340/MDC11_13 [Source:UniProtKB/TrEMBL;Acc:Q94AB4]	1975.33	-0.225377	0.00940043	-0.154687	0.043733	-0.170003	0.131732	-0.328958	7.36509e-06	0.261842	0.00175722	0.317217	0.000526266	0.0875715	0.47043	0.0553745	0.953128	-0.174271	0.30078
AT1G68140		Zinc finger/BTB domain protein, putative (DUF1644) [Source:UniProtKB/TrEMBL;Acc:Q9C9X8]	1483.26	-0.167247	0.0469649	-0.283963	4.62296e-05	-0.163326	0.121286	-0.458293	2.08804e-11	0.200411	0.0133329	0.204332	0.0242147	0.0260815	0.864306	0.00392098	0.996654	-0.17433	0.264015
AT4G32760		ENTH/VHS/GAT family protein [Source:UniProtKB/TrEMBL;Acc:F4JV51]	2907.57	-0.212889	0.0021636	-0.589248	4.51133e-23	-0.146347	0.10862	-0.764352	2.47279e-38	0.260443	8.51018e-05	0.326985	6.51063e-06	0.0853394	0.381415	0.0665419	0.920611	-0.175104	0.181095
AT3G21430	ALY3	Protein ALWAYS EARLY 3 [Source:UniProtKB/Swiss-Prot;Acc:Q6A332]	1179.92	-0.148992	0.0420952	-0.369114	1.08524e-09	-0.0289986	0.819065	-0.54796	6.97025e-20	0.148173	0.0410613	0.268166	0.000299097	-0.0306726	0.807854	0.119993	0.793638	-0.178846	0.173669
AT4G16280	FCA	Flowering time control protein FCA [Source:UniProtKB/Swiss-Prot;Acc:O04425]	916.485	-0.214061	0.0444848	-0.348667	8.03861e-05	-0.196336	0.143741	-0.53231	7.84513e-10	0.236519	0.0220323	0.254244	0.0268718	0.0528758	0.758689	0.0177249	0.991708	-0.183643	0.3779
AT3G10250		AT3G10250 protein [Source:UniProtKB/TrEMBL;Acc:Q940M5]	1250.87	-0.289035	0.0149536	-1.01276	5.14861e-24	-0.250616	0.0968337	-1.2007	7.00108e-34	0.392916	0.000443295	0.431334	0.000523113	0.204978	0.175815	0.0384182	0.981477	-0.187938	0.455757
AT2G31960	CALS2	Callose synthase 2 [Source:UniProtKB/Swiss-Prot;Acc:Q9SL03]	6531.33	-0.236393	0.000263414	-0.628734	5.72147e-29	-0.0823467	0.401524	-0.817301	2.08522e-48	0.32286	1.23736e-07	0.476906	4.94734e-13	0.134293	0.0986286	0.154046	0.628943	-0.188567	0.112241
AT5G58720	PIPC	SMR domain-containing protein At5g58720 [Source:UniProtKB/Swiss-Prot;Acc:O65573]	1758.69	-0.169364	0.0395519	-0.197714	0.00436075	-0.120511	0.272734	-0.386531	7.93304e-09	0.263117	0.000521391	0.31197	0.000180892	0.0743001	0.515811	0.048853	0.955237	-0.188817	0.201019
AT3G19860	BHLH121	Transcription factor bHLH121 [Source:UniProtKB/Swiss-Prot;Acc:Q9LT23]	693.035	-0.335052	0.0228233	-0.351246	0.00522743	-0.25234	0.187886	-0.54331	8.52737e-06	0.381101	0.00716317	0.463813	0.00280775	0.189037	0.318312	0.082712	0.957558	-0.192064	0.547372
AT1G10890		unknown protein; FUNCTIONS IN: molecular_function unknown; INVOLVED IN: biological_process unknown; LOCATED IN: chloroplast; EXPRESSED IN: petal, flower, leaf; EXPRESSED DURING: LP.04 four leaves visible, 4 anthesis, petal differentiation and expans /.../age; BEST Arabidopsis thaliana protein match is: unknown protein (TAIR:AT5G13340.1); Has 11769 Blast hits to 8435 proteins in 698 species: Archa…	1972.88	-0.216665	0.00331234	-0.685552	2.3605e-27	-0.154881	0.10721	-0.886034	2.94113e-45	0.23091	0.00130138	0.292694	0.000182467	0.0304284	0.822991	0.0617835	0.937675	-0.200482	0.140282
AT5G61670	OR	Protein ORANGE, chloroplastic [Source:UniProtKB/Swiss-Prot;Acc:Q9FKF4]	991.661	-0.420303	0.0019845	-0.762271	9.06561e-11	-0.238054	0.196323	-0.964406	7.69705e-17	0.466698	0.00035841	0.648947	4.54591e-06	0.264562	0.119499	0.182249	0.867484	-0.202135	0.500062
AT1G73920		Alpha/beta-Hydrolases superfamily protein [Source:UniProtKB/TrEMBL;Acc:Q949N8]	4464.8	-0.35271	0.00736449	-0.998944	1.94638e-19	-0.0714996	0.757156	-1.20304	9.85406e-28	0.489814	8.18344e-05	0.771025	5.3486e-09	0.285719	0.066202	0.281211	0.685769	-0.204095	0.467884
AT5G63190		MA3 domain-containing protein [Source:UniProtKB/TrEMBL;Acc:Q94BR1]	3630.71	-0.468366	0.00809478	-0.462227	0.00263559	-0.322178	0.174766	-0.669483	9.62589e-06	0.444182	0.0124336	0.59037	0.00188913	0.236926	0.305279	0.146188	0.937923	-0.207256	0.609827
AT3G11410	PP2CA	Protein phosphatase 2C 37 [Source:UniProtKB/Swiss-Prot;Acc:P49598]	1665.32	-0.287971	0.0401046	-0.823348	9.03195e-13	-0.198773	0.299648	-1.03419	1.42346e-19	0.372917	0.00543468	0.462115	0.00148093	0.162075	0.386391	0.0891976	0.952953	-0.210842	0.468367
AT1G08570	ACHT4	Thioredoxin-like 1-1, chloroplastic [Source:UniProtKB/Swiss-Prot;Acc:O64654]	2549.4	-0.398672	0.047937	-0.904714	4.42102e-08	-0.0950746	0.784943	-1.11671	1.06475e-11	0.452152	0.022078	0.75575	0.000219685	0.240152	0.356592	0.303598	0.823007	-0.212	0.640642
AT2G45980	ATI1	ATG8-interacting protein 1 [Source:UniProtKB/Swiss-Prot;Acc:O82775]	1320.86	-0.183399	0.0346293	-0.588738	2.53586e-16	-0.17557	0.104854	-0.803368	1.0099e-29	0.270422	0.000782849	0.27825	0.00207191	0.0557917	0.686765	0.00782847	0.996142	-0.21463	0.16971
AT2G43500		Plant regulator RWP-RK family protein [Source:TAIR;Acc:AT2G43500]	623.637	-0.471986	0.00737951	-0.888671	4.08734e-09	-0.127308	0.645446	-1.10343	1.00103e-14	1.29297	4.00504e-18	1.63764	7.16208e-23	1.0782	8.05312e-11	0.344678	0.710432	-0.214762	0.586532
AT2G41900		Zinc finger CCCH domain-containing protein 30 [Source:UniProtKB/Swiss-Prot;Acc:P93755]	2655.6	-0.264636	0.0116973	-0.200445	0.0297085	-0.183104	0.191971	-0.416414	2.69242e-06	0.287357	0.00523661	0.368889	0.000893135	0.0713871	0.658083	0.0815324	0.940619	-0.21597	0.285197
AT3G57300	INO80	DNA helicase INO80-like protein [Source:UniProtKB/TrEMBL;Acc:F4J277]	2869.69	-0.375097	0.00188882	-0.282595	0.0085994	-0.257833	0.10658	-0.498795	1.8934e-06	0.331417	0.00655529	0.448681	0.000587165	0.115217	0.513172	0.117264	0.919354	-0.2162	0.387991
AT5G09880		Splicing factor, CC1-like protein [Source:UniProtKB/TrEMBL;Acc:Q93Y25]	2094.76	-0.1369	0.0322788	-0.232834	1.22293e-05	-0.109084	0.18689	-0.449237	5.9077e-18	0.210249	0.000361037	0.238065	0.000262978	-0.00615472	0.962221	0.027816	0.968889	-0.216404	0.0336668
AT1G77080	MAF1	K-box region and MADS-box transcription factor family protein [Source:TAIR;Acc:AT1G77080]	1101.7	-0.158143	0.0484823	-0.195701	0.00346601	-0.166815	0.0911743	-0.413127	2.18653e-10	0.160725	0.0421402	0.152053	0.0898451	-0.0567012	0.63097	-0.00867253	0.994387	-0.217427	0.108086
AT3G05250		At3g05250 [Source:UniProtKB/TrEMBL;Acc:Q8GYA2]	299.661	-0.322957	0.0123136	-0.439763	6.73257e-05	-0.0485307	0.826005	-0.657255	6.57447e-10	0.30515	0.01365	0.579577	6.88001e-06	0.0876581	0.66963	0.274427	0.660423	-0.217492	0.405736
AT5G39530		Uncharacterized protein At5g39530/MUL8_210 [Source:UniProtKB/TrEMBL;Acc:Q8GWM5]	101.217	-1.21133	0.00171332	-1.04277	0.00202285	-0.802711	0.0962211	-1.26142	9.04933e-05	0.919095	0.0141875	1.32771	0.00148441	0.70045	0.143494	0.408619	0.905609	-0.218645	0.833395
AT5G53300	UBC10	Ubiquitin-conjugating enzyme E2 10 [Source:UniProtKB/Swiss-Prot;Acc:P35133]	14220.1	-0.266554	0.00933743	-0.292645	0.000942547	-0.212822	0.111589	-0.511405	3.6609e-09	0.383683	7.28145e-05	0.437414	3.97982e-05	0.164922	0.198105	0.0537315	0.964777	-0.218761	0.266987
AT5G21020		At5g21020 [Source:UniProtKB/TrEMBL;Acc:Q3E985]	6632.75	-0.518601	0.00126906	-1.63494	1.81871e-32	-0.166924	0.515076	-1.854	2.15009e-41	0.436789	0.00781355	0.788466	3.12226e-06	0.217725	0.316375	0.351677	0.685769	-0.219064	0.55194
AT2G23390		Acyl-CoA [Source:UniProtKB/TrEMBL;Acc:O80456]	598.288	-0.188294	0.0492198	-0.338764	1.93442e-05	-0.147368	0.216165	-0.564313	8.3312e-14	0.393594	1.63971e-06	0.434519	2.59761e-06	0.168045	0.140735	0.0409251	0.968123	-0.225549	0.179752
AT4G28880	CKL3	Ckl3 [Source:UniProtKB/TrEMBL;Acc:A0A178UXY3]	3231.52	-0.162992	0.023888	-0.838076	1.56105e-44	-0.170802	0.0542271	-1.06776	2.58105e-72	0.300048	4.32373e-06	0.292238	7.25106e-05	0.0703607	0.499952	-0.00780943	0.99446	-0.229687	0.0576371
AT1G70530	CRK3	Cysteine-rich receptor-like protein kinase 3 [Source:UniProtKB/Swiss-Prot;Acc:Q9CAL2]	1623.48	-0.320393	0.00814892	-0.297436	0.0047682	-0.259345	0.096438	-0.534509	1.84971e-07	0.314709	0.00877872	0.375756	0.00418764	0.0776358	0.686328	0.0610475	0.966781	-0.237073	0.320289
AT1G12780	UGE1	Bifunctional UDP-glucose 4-epimerase and UDP-xylose 4-epimerase 1 [Source:UniProtKB/Swiss-Prot;Acc:Q42605]	936.349	-0.558785	0.00414366	-0.452202	0.00843469	-0.422576	0.0906955	-0.692334	2.98746e-05	0.934007	1.37292e-07	1.07022	6.07536e-08	0.693874	0.000724689	0.13621	0.949403	-0.240132	0.586794
AT3G01540	RH14	DEAD-box ATP-dependent RNA helicase 14 [Source:UniProtKB/Swiss-Prot;Acc:Q8H136]	7454.45	-0.244209	0.000188685	-0.635264	5.99875e-29	-0.156187	0.0713717	-0.885165	5.19856e-55	0.220432	0.000755862	0.308453	1.08526e-05	-0.0294684	0.802755	0.0880213	0.873084	-0.2499	0.0233705
AT3G57170		N-acetylglucosaminyl transferase component family protein / Gpi1 family protein [Source:UniProtKB/TrEMBL;Acc:F4J262]	751.548	-0.339046	0.0122527	-0.321923	0.0059817	-0.276302	0.107002	-0.577188	2.90219e-07	0.479382	0.00012955	0.542126	0.000105518	0.224117	0.179346	0.062744	0.967495	-0.255265	0.335033
AT2G30570	PSBW	PSBW [Source:UniProtKB/TrEMBL;Acc:A0A178VQ32]	471.067	-0.728966	0.00260951	-1.12285	9.09593e-08	-0.491314	0.121964	-1.38408	2.03971e-11	0.656142	0.0064464	0.893794	0.000589245	0.394912	0.207701	0.237652	0.917778	-0.26123	0.650272
AT4G13030		P-loop containing nucleoside triphosphate hydrolases superfamily protein [Source:TAIR;Acc:AT4G13030]	794.245	-0.50369	0.000899399	-0.605563	5.27781e-06	-0.168243	0.46172	-0.868777	1.47063e-11	0.759378	4.26956e-08	1.09483	4.94734e-13	0.496164	0.00300786	0.335447	0.663921	-0.263213	0.406491
AT1G56612		other RNA [Source:TAIR;Acc:AT1G56612]	272.498	-0.377832	0.00386898	-0.59843	1.40919e-07	-0.261971	0.105509	-0.863451	2.4177e-15	0.422402	0.000462378	0.538263	6.93943e-05	0.15738	0.402087	0.115862	0.926475	-0.265021	0.305059
AT1G55152		Putative uncharacterized protein [Source:UniProtKB/TrEMBL;Acc:Q570Y5]	298.221	-0.481639	0.0316184	-1.55418	3.73516e-16	-0.200049	0.550243	-1.82039	1.11239e-22	0.608835	0.00385541	0.890425	7.83652e-05	0.342622	0.254767	0.28159	0.871946	-0.266214	0.604556
AT1G43700	VIP1	Transcription factor VIP1 [Source:UniProtKB/Swiss-Prot;Acc:Q9MA75]	1408.47	-0.221573	0.032862	-0.514663	2.25943e-09	-0.170892	0.206467	-0.788857	1.12404e-20	0.368507	9.95098e-05	0.419188	6.40829e-05	0.0943125	0.523395	0.0506812	0.966781	-0.274195	0.129455
AT5G24890		At5g24890 [Source:UniProtKB/TrEMBL;Acc:Q8L9W8]	938.217	-0.413747	0.01381	-0.579865	5.10505e-05	-0.254727	0.269659	-0.863644	8.49989e-10	0.391601	0.0196007	0.550621	0.00208188	0.107822	0.685352	0.15902	0.919354	-0.283779	0.408205
AT5G37500	GORK	gated outwardly-rectifying K+ channel [Source:TAIR;Acc:AT5G37500]	573.206	-0.462835	0.0125744	-0.510927	0.00137347	-0.339742	0.161449	-0.799228	2.89205e-07	0.416777	0.0247148	0.53987	0.00722975	0.128475	0.65371	0.123093	0.952154	-0.288302	0.458051
AT1G69360		Plant protein of unknown function (DUF863) [Source:TAIR;Acc:AT1G69360]	1380.48	-0.342565	0.00399722	-1.06776	1.38805e-25	-0.231239	0.140562	-1.35769	2.17379e-41	0.490533	9.93463e-06	0.601859	8.15667e-07	0.20061	0.197439	0.111326	0.921159	-0.289923	0.200176
AT2G30600		BTB/POZ domain-containing protein [Source:UniProtKB/TrEMBL;Acc:F4INV5]	2909	-0.571801	0.0430806	-0.979855	2.90019e-05	-0.0493879	0.93289	-1.27248	4.29886e-08	0.749532	0.00571248	1.27195	6.23296e-06	0.456903	0.179524	0.522413	0.745129	-0.292629	0.647714
AT5G24735		other RNA [Source:TAIR;Acc:AT5G24735]	915.87	-0.470354	4.16371e-05	-1.47326	1.077e-45	-0.272317	0.0675438	-1.76688	4.72744e-68	0.556357	2.21165e-07	0.754394	1.93595e-10	0.262733	0.0881136	0.198037	0.800889	-0.293624	0.201855
AT2G41210	PIP5K5	Phosphatidylinositol 4-phosphate 5-kinase 5 [Source:UniProtKB/Swiss-Prot;Acc:Q9SLG9]	171.161	-0.531315	0.000936621	-1.00552	4.21074e-12	-0.269305	0.176031	-1.30368	6.55307e-22	0.584777	4.23061e-05	0.846787	1.52937e-07	0.28662	0.207655	0.262009	0.800625	-0.298157	0.379283
AT5G18610	PBL27	Serine/threonine-protein kinase PBL27 [Source:UniProtKB/Swiss-Prot;Acc:Q1PDV6]	897.473	-0.198018	0.0333447	-0.292736	0.00016922	-0.0947896	0.486227	-0.598167	4.73463e-15	0.186899	0.0435964	0.290128	0.00279367	-0.118532	0.328079	0.103229	0.891153	-0.305432	0.0416431
AT5G62570		Calmodulin binding protein-like [Source:TAIR;Acc:AT5G62570]	1232.24	-0.413245	0.00467532	-0.622861	7.12918e-07	-0.279543	0.147135	-0.931619	3.79134e-14	0.596939	1.13992e-05	0.730641	1.05498e-06	0.288182	0.105273	0.133702	0.924971	-0.308757	0.278228
AT1G19400		Erythronate-4-phosphate dehydrogenase family protein [Source:UniProtKB/TrEMBL;Acc:Q8VYC6]	950.216	-0.606173	0.000455363	-1.19835	2.56904e-15	-0.384385	0.0905914	-1.51321	2.80541e-24	0.747593	4.9332e-06	0.969381	6.74436e-08	0.432734	0.0375455	0.221788	0.881414	-0.314859	0.389311
AT4G08920	CRY1	Cryptochrome-1 [Source:UniProtKB/Swiss-Prot;Acc:Q43125]	1170.91	-0.396917	0.00361786	-0.253968	0.0372453	-0.316587	0.0686008	-0.569163	9.99059e-07	0.438201	0.000891194	0.518531	0.000360252	0.123005	0.535813	0.0803297	0.956739	-0.315196	0.220658
AT5G19540		Thermosome subunit gamma [Source:UniProtKB/TrEMBL;Acc:Q949W7]	932.183	-0.376181	0.0300696	-0.371646	0.0121526	-0.339444	0.121989	-0.692479	1.30017e-06	0.50997	0.00181106	0.546707	0.00265854	0.189137	0.416028	0.0367372	0.989491	-0.320833	0.338402
AT4G34350	ISPH	4-hydroxy-3-methylbut-2-enyl diphosphate reductase, chloroplastic [Source:UniProtKB/Swiss-Prot;Acc:Q94B35]	2419.11	-0.285118	0.0175237	-0.559906	2.81952e-08	-0.123036	0.497742	-0.882358	6.50766e-19	0.459217	3.50703e-05	0.621299	2.25515e-07	0.136765	0.400763	0.162082	0.859382	-0.322452	0.127208
AT1G55000		F-box protein At1g55000 [Source:UniProtKB/Swiss-Prot;Acc:Q9FZ32]	408.214	-0.372132	0.0399796	-0.745051	8.09799e-07	-0.382513	0.0839796	-1.06908	4.05829e-13	0.491702	0.00378599	0.481321	0.0125721	0.167671	0.51622	-0.010381	0.996251	-0.324031	0.362164
AT5G20380	PHT4;5	phosphate transporter 4;5 [Source:TAIR;Acc:AT5G20380]	477.557	-0.436152	0.0124302	-0.340618	0.025299	-0.356896	0.105198	-0.677967	3.01826e-06	0.521888	0.00158801	0.601143	0.00107453	0.184539	0.442403	0.0792554	0.96794	-0.337349	0.317852
AT2G30520	RPT2	Root phototropism protein 2 [Source:UniProtKB/Swiss-Prot;Acc:Q682S0]	4860.02	-1.0193	3.49075e-05	-2.00527	1.86641e-20	-0.510848	0.13301	-2.34471	1.74916e-27	0.623113	0.016784	1.13157	2.31462e-05	0.283678	0.428135	0.508457	0.726617	-0.339435	0.556132
AT5G48590		Gb [Source:UniProtKB/TrEMBL;Acc:Q9FJL1]	305.101	-0.537077	0.0204259	-0.6446	0.00109003	-0.445491	0.128369	-0.99449	1.98367e-07	0.57803	0.00952809	0.669617	0.00690571	0.22814	0.483456	0.0915864	0.974339	-0.34989	0.467812
AT5G48412			2406.66	-0.793901	5.40234e-07	-1.57688	7.25667e-29	-0.362799	0.095026	-1.9305	8.73582e-43	0.532065	0.0010533	0.963167	1.28407e-08	0.178448	0.456234	0.431102	0.580153	-0.353617	0.281846
AT1G32060	PRK	Phosphoribulokinase [Source:UniProtKB/TrEMBL;Acc:A0A178WLP9]	94.4046	-1.24991	0.0065228	-1.71423	1.88269e-05	-1.03947	0.0607311	-2.07041	4.21856e-08	1.28612	0.00272984	1.49657	0.00226549	0.929937	0.103023	0.210443	0.967495	-0.356188	0.756057
AT2G34500	CYP710A1	CYP710A1 [Source:UniProtKB/TrEMBL;Acc:A0A178VRK5]	381.531	-0.676044	0.000284325	-1.1653	1.56596e-12	-0.367528	0.133432	-1.52165	2.02284e-21	0.685138	0.000108952	0.993654	2.91833e-07	0.328796	0.186089	0.308516	0.809417	-0.356342	0.361189
AT4G28750	PSAE1	Photosystem I reaction center subunit IV A, chloroplastic [Source:UniProtKB/Swiss-Prot;Acc:Q9S831]	142.417	-0.690442	0.0125476	-0.766626	0.00126519	-0.63369	0.0569487	-1.12958	6.21081e-07	0.714197	0.00619351	0.770949	0.0101937	0.351244	0.34018	0.0567523	0.989491	-0.362953	0.545865
AT2G14878			3098.74	-0.58444	1.15375e-05	-1.97516	1.27148e-62	-0.240391	0.201701	-2.34749	3.77708e-90	0.933268	2.96736e-14	1.27732	4.04555e-21	0.560937	0.00015405	0.344049	0.596679	-0.372332	0.144467
AT4G31510		Major centromere autoantigen B-like protein [Source:UniProtKB/TrEMBL;Acc:Q9SV19]	281.267	-0.810495	2.1493e-06	-0.34367	0.0254638	-0.237864	0.30332	-0.718001	3.54657e-07	0.82766	5.19292e-08	1.40029	2.34812e-16	0.453328	0.0191623	0.572632	0.342854	-0.374332	0.248389
AT1G59700	GSTU16	Glutathione S-transferase U16 [Source:UniProtKB/Swiss-Prot;Acc:Q9XIF8]	207.457	-0.810866	0.012978	-1.75546	5.97326e-10	-0.177021	0.744846	-2.12993	4.50459e-15	1.05821	0.00046635	1.69206	1.76924e-07	0.683749	0.0960893	0.633846	0.718451	-0.374462	0.622129
AT5G24530	DMR6	Protein DOWNY MILDEW RESISTANCE 6 [Source:UniProtKB/Swiss-Prot;Acc:Q9FLV0]	2190.5	-0.695706	0.000947904	-1.40135	1.46119e-14	-0.510514	0.0625655	-1.79208	4.82956e-23	0.544039	0.0119802	0.729231	0.00165023	0.153309	0.648071	0.185192	0.933701	-0.390729	0.372669
AT1G28765			94.4359	-0.555102	0.0453346	-0.940065	6.37687e-05	-0.513167	0.124471	-1.33323	2.81397e-09	0.667574	0.00884638	0.709508	0.0155284	0.274404	0.495767	0.0419347	0.991708	-0.393169	0.500388
AT1G55675		Transmembrane protein [Source:UniProtKB/TrEMBL;Acc:Q94CA5]	117.683	-0.619217	0.0149542	-0.559506	0.0103979	-0.493862	0.11092	-0.953242	3.98276e-06	0.587549	0.0141215	0.712904	0.00909486	0.193814	0.611473	0.125355	0.96645	-0.393736	0.445262
AT2G26355		other RNA [Source:TAIR;Acc:AT2G26355]	922.038	-0.731326	7.13172e-05	-0.998096	8.93107e-10	-0.449827	0.0617961	-1.39387	3.75764e-18	0.657791	0.000283441	0.93929	1.64351e-06	0.262013	0.301187	0.2815	0.837703	-0.395778	0.288876
AT4G34881		Transmembrane protein [Source:UniProtKB/TrEMBL;Acc:Q0WQ74]	5226.49	-0.494268	6.58361e-05	-2.36859	4.43738e-105	-0.181976	0.323467	-2.76752	3.62012e-144	0.618982	1.54236e-07	0.931274	2.47078e-13	0.220047	0.184768	0.312292	0.60744	-0.398934	0.0753326
AT3G27770		AT3g27760/MGF10_16 [Source:UniProtKB/TrEMBL;Acc:Q8W4R6]	1690.12	-0.375558	0.000739215	-0.291722	0.00328395	-0.266463	0.0626099	-0.724718	2.83247e-14	0.564095	4.09526e-08	0.673189	3.68144e-09	0.131099	0.400227	0.109095	0.919354	-0.432996	0.0171285
AT5G66052		Transmembrane protein [Source:UniProtKB/TrEMBL;Acc:Q8GW83]	757.322	-0.634288	0.00349299	-1.72971	3.11109e-20	-0.215238	0.52414	-2.16726	9.05399e-32	0.823067	6.02103e-05	1.24212	1.66207e-08	0.385513	0.172938	0.41905	0.741251	-0.437553	0.320324
AT2G39570	ACR9	ACT domain-containing protein ACR9 [Source:UniProtKB/Swiss-Prot;Acc:O80644]	3795.37	-0.777249	0.0002251	-1.8552	5.14333e-24	-0.0924757	0.815773	-2.29759	2.83444e-36	0.835943	4.83724e-05	1.52072	1.85313e-12	0.39355	0.14412	0.684773	0.39519	-0.442393	0.30359
AT5G13770		Pentatricopeptide repeat-containing protein At5g13770, chloroplastic [Source:UniProtKB/Swiss-Prot;Acc:Q66GP4]	196.468	-0.58077	0.00867837	-1.88067	6.29929e-21	-0.417976	0.137517	-2.33656	7.29835e-33	0.57475	0.00684184	0.737544	0.00169808	0.118866	0.784748	0.162794	0.943326	-0.455884	0.333126
AT4G14100		Uncharacterized protein At4g14100 [Source:UniProtKB/Swiss-Prot;Acc:Q67YC9]	259.921	-0.295339	0.0476501	-0.674945	6.26267e-08	-0.181431	0.354154	-1.18361	1.67715e-22	0.44229	0.000909049	0.556197	0.000161142	-0.066379	0.801582	0.113907	0.937923	-0.508669	0.0334438
AT2G45830	DTA2	Downstream target of AGL15 2 [Source:UniProtKB/TrEMBL;Acc:F4IH50]	977.422	-0.39922	0.000337583	-0.460976	2.59587e-06	-0.162674	0.29769	-1.0363	3.86211e-28	0.72011	3.68846e-13	0.956656	4.1706e-18	0.144788	0.347131	0.236546	0.692334	-0.575322	0.000619569
AT2G13360	AGT1	Serine--glyoxylate aminotransferase [Source:UniProtKB/Swiss-Prot;Acc:Q56YA5]	482.311	-1.05384	0.000134669	-1.42735	5.47209e-09	-0.526998	0.152996	-2.01168	1.3813e-17	1.54475	7.93321e-10	2.07159	1.14e-13	0.960411	0.0018915	0.52684	0.755796	-0.584335	0.292736
AT1G18460		Alpha/beta-Hydrolases superfamily protein [Source:UniProtKB/TrEMBL;Acc:Q8LPF5]	1422.24	-0.7525	1.96934e-09	-1.13899	1.30568e-23	-0.176507	0.351448	-1.78077	1.56298e-57	0.90846	5.77336e-15	1.48445	4.43989e-31	0.266676	0.107761	0.575992	0.0925369	-0.641784	0.00154231
AT1G72830	HAP2C	Nuclear factor Y, subunit A3 [Source:UniProtKB/TrEMBL;Acc:F4IEZ6]	1747.06	-0.214448	0.0275933	-0.297934	0.000274119	-0.193891	0.0753135	-0.963101	5.51e-41	1.96198	9.2741e-154	1.98254	1.20974e-124	1.29681	7.57339e-63	0.0205573	0.989088	-0.665167	7.3037e-08
AT1G75030	ATLP-3	At1g75030 [Source:UniProtKB/TrEMBL;Acc:Q9C9P9]	149.148	-0.575048	0.0280861	-1.44997	2.51673e-10	0.21375	0.555218	-2.11637	1.64932e-23	1.14474	1.70816e-07	1.93354	3.87268e-16	0.478338	0.173417	0.788798	0.357731	-0.666406	0.163925
AT1G11175		other RNA [Source:TAIR;Acc:AT1G11175]	191.92	-0.717073	0.00893054	-0.919947	9.86723e-05	-0.420438	0.232419	-1.74193	5.92441e-15	1.18518	7.83356e-07	1.48181	3.95914e-08	0.363194	0.322083	0.296636	0.900174	-0.821981	0.0752347
AT3G28740	CYP81D11	Cytochrome P450 81D11 [Source:UniProtKB/Swiss-Prot;Acc:Q9LHA1]	854.221	-0.697694	0.021527	-0.853062	0.000958854	-0.546549	0.165802	-1.81218	3.79025e-13	1.47763	3.96764e-08	1.62878	5.78067e-08	0.518517	0.158799	0.151144	0.966756	-0.959117	0.054987
AT2G15880	PEX3	Pollen-specific leucine-rich repeat extensin-like protein 3 [Source:UniProtKB/Swiss-Prot;Acc:Q9XIL9]	212.326	-1.80182	0.00240158	-2.17721	2.76253e-05	-1.10978	0.156258	-3.14617	4.14055e-10	1.82052	0.00149519	2.51256	5.77634e-05	0.851554	0.283309	0.69204	0.889665	-0.968962	0.441723
AT2G31940		Oxidoreductase/transition metal ion-binding protein [Source:UniProtKB/TrEMBL;Acc:Q9SKA6]	165.33	-1.301	0.000297103	-0.898458	0.00472605	-0.331013	0.544411	-1.9718	5.49294e-11	1.36677	3.57048e-05	2.33676	1.05772e-10	0.293429	0.593436	0.96999	0.527691	-1.07334	0.0833313

## Sheet: WT_CLE2.vs.WT_Ctrl(wec)
Gene_id	Gene_name	baseMean	log2FoldChange	lfcSE	stat	pvalue	padj	Gene_type	Gene_description
AT1G18460		1422.24	-0.7525	0.11046	-6.81241	9.59755e-12	1.96934e-09	protein_coding	Alpha/beta-Hydrolases superfamily protein [Source:UniProtKB/TrEMBL;Acc:Q8LPF5]
AT2G45830	DTA2	977.422	-0.39922	0.0942329	-4.23653	2.27005e-05	0.000337583	protein_coding	Downstream target of AGL15 2 [Source:UniProtKB/TrEMBL;Acc:F4IH50]
AT3G01540	RH14	7454.45	-0.244209	0.0555867	-4.39329	1.11647e-05	0.000188685	protein_coding	DEAD-box ATP-dependent RNA helicase 14 [Source:UniProtKB/Swiss-Prot;Acc:Q8H136]
AT3G27770		1690.12	-0.375558	0.0936666	-4.00952	6.08432e-05	0.000739215	protein_coding	AT3g27760/MGF10_16 [Source:UniProtKB/TrEMBL;Acc:Q8W4R6]
AT4G14100		259.921	-0.295339	0.11771	-2.50904	0.012106	0.0476501	protein_coding	Uncharacterized protein At4g14100 [Source:UniProtKB/Swiss-Prot;Acc:Q67YC9]
AT5G09880		2094.76	-0.1369	0.0509567	-2.6866	0.00721829	0.0322788	protein_coding	Splicing factor, CC1-like protein [Source:UniProtKB/TrEMBL;Acc:Q93Y25]
AT5G18610	PBL27	897.473	-0.198018	0.0741357	-2.67103	0.00756196	0.0333447	protein_coding	Serine/threonine-protein kinase PBL27 [Source:UniProtKB/Swiss-Prot;Acc:Q1PDV6]
AT1G02610		102.748	-0.915264	0.179898	-5.08767	3.62481e-07	1.22724e-05	protein_coding	RING/FYVE/PHD zinc finger superfamily protein [Source:UniProtKB/TrEMBL;Acc:F4HXK4]
AT1G03200		227.557	-0.522981	0.147369	-3.54879	0.000387008	0.00327843	protein_coding	At1g03200 [Source:UniProtKB/TrEMBL;Acc:B6IDH7]
AT1G03550	SCAMP2	506.104	-0.259191	0.0964559	-2.68715	0.00720655	0.0322596	protein_coding	Secretory carrier-associated membrane protein 2 [Source:UniProtKB/Swiss-Prot;Acc:Q9LR68]
AT1G04300	TRAF1B	2955.24	-0.156044	0.052388	-2.97862	0.00289551	0.0158586	protein_coding	TNF receptor-associated factor homolog 1b [Source:UniProtKB/Swiss-Prot;Acc:A8MQL1]
AT1G05840		791.866	-0.317037	0.0822488	-3.85461	0.000115913	0.00124257	protein_coding	Eukaryotic aspartyl protease family protein [Source:UniProtKB/TrEMBL;Acc:F4IAD5]
AT1G08570	ACHT4	2549.4	-0.398672	0.159077	-2.50616	0.0122049	0.047937	protein_coding	Thioredoxin-like 1-1, chloroplastic [Source:UniProtKB/Swiss-Prot;Acc:O64654]
AT1G08770	PRA1E	584.614	-0.307824	0.0818215	-3.76214	0.000168463	0.00167753	protein_coding	PRA1 family protein [Source:UniProtKB/TrEMBL;Acc:A0A178W4Z3]
AT1G10320		732.349	-0.23032	0.0648201	-3.55323	0.000380536	0.00323336	protein_coding	Zinc finger CCCH domain-containing protein 5 [Source:UniProtKB/Swiss-Prot;Acc:Q9SY74]
AT1G10890		1972.88	-0.216665	0.0611131	-3.54531	0.000392152	0.00331234	protein_coding	unknown protein; FUNCTIONS IN: molecular_function unknown; INVOLVED IN: biological_process unknown; LOCATED IN: chloroplast; EXPRESSED IN: petal, flower, leaf; EXPRESSED DURING: LP.04 four leaves visible, 4 anthesis, petal differentiation and expans /.../age; BEST Arabidopsis thaliana protein match is: unknown protein (TAIR:AT5G13340.1); Has 11769 Blast hits to 8435 proteins in 698 species: Archa…
AT1G11175		191.92	-0.717073	0.224147	-3.19912	0.00137849	0.00893054	ncRNA	other RNA [Source:TAIR;Acc:AT1G11175]
AT1G17780		382.769	-0.450631	0.114497	-3.93574	8.29399e-05	0.000950813	protein_coding	unknown protein; BEST Arabidopsis thaliana protein match is: unknown protein (TAIR:AT2G16575.1); Has 35333 Blast hits to 34131 proteins in 2444 species: Archae - 798; Bacteria - 22429; Metazoa - 974; Fungi - 991; Plants - 531; Viruses - 0; Other Euk /.../s - 9610 (source: NCBI BLink). [Source:TAIR;Acc:AT1G17780]
AT1G19396		206.664	-0.505445	0.135191	-3.73876	0.000184934	0.00180961	protein_coding	unknown protein. [Source:TAIR;Acc:AT1G19396]
AT1G19397		158.379	-0.345921	0.126961	-2.72462	0.00643748	0.0296063	protein_coding	unknown protein; Has 30201 Blast hits to 17322 proteins in 780 species: Archae - 12; Bacteria - 1396; Metazoa - 17338; Fungi - 3422; Plants - 5037; Viruses - 0; Other Eukaryotes - 2996 (source: NCBI BLink). [Source:TAIR;Acc:AT1G19397]
AT1G28765		94.4359	-0.555102	0.219237	-2.53197	0.0113424	0.0453346	protein_coding
AT1G32060	PRK	94.4046	-1.24991	0.376901	-3.31628	0.000912241	0.0065228	protein_coding	Phosphoribulokinase [Source:UniProtKB/TrEMBL;Acc:A0A178WLP9]
AT1G43700	VIP1	1408.47	-0.221573	0.082742	-2.67788	0.00740908	0.032862	protein_coding	Transcription factor VIP1 [Source:UniProtKB/Swiss-Prot;Acc:Q9MA75]
AT1G55000		408.214	-0.372132	0.143705	-2.58955	0.00961015	0.0399796	protein_coding	F-box protein At1g55000 [Source:UniProtKB/Swiss-Prot;Acc:Q9FZ32]
AT1G55152		298.221	-0.481639	0.178621	-2.69642	0.00700884	0.0316184	protein_coding	Putative uncharacterized protein [Source:UniProtKB/TrEMBL;Acc:Q570Y5]
AT1G55675		117.683	-0.619217	0.206361	-3.00065	0.00269408	0.0149542	protein_coding	Transmembrane protein [Source:UniProtKB/TrEMBL;Acc:Q94CA5]
AT1G56612		272.498	-0.377832	0.108183	-3.49252	0.000478494	0.00386898	lncRNA	other RNA [Source:TAIR;Acc:AT1G56612]
AT1G59700	GSTU16	207.457	-0.810866	0.265476	-3.05439	0.00225521	0.012978	protein_coding	Glutathione S-transferase U16 [Source:UniProtKB/Swiss-Prot;Acc:Q9XIF8]
AT1G60160	POT12	289.02	-0.901194	0.173775	-5.18598	2.14887e-07	8.00957e-06	protein_coding	Putative potassium transporter 12 [Source:UniProtKB/Swiss-Prot;Acc:O80739]
AT1G68010	HPR	201.593	-0.668132	0.208104	-3.21057	0.00132472	0.00867239	protein_coding	hydroxypyruvate reductase [Source:TAIR;Acc:AT1G68010]
AT1G68140		1483.26	-0.167247	0.0664932	-2.51525	0.0118948	0.0469649	protein_coding	Zinc finger/BTB domain protein, putative (DUF1644) [Source:UniProtKB/TrEMBL;Acc:Q9C9X8]
AT1G69360		1380.48	-0.342565	0.09839	-3.48171	0.000498226	0.00399722	protein_coding	Plant protein of unknown function (DUF863) [Source:TAIR;Acc:AT1G69360]
AT1G70530	CRK3	1623.48	-0.320393	0.0990989	-3.23306	0.00122472	0.00814892	protein_coding	Cysteine-rich receptor-like protein kinase 3 [Source:UniProtKB/Swiss-Prot;Acc:Q9CAL2]
AT1G73920		4464.8	-0.35271	0.107798	-3.27197	0.00106802	0.00736449	protein_coding	Alpha/beta-Hydrolases superfamily protein [Source:UniProtKB/TrEMBL;Acc:Q949N8]
AT1G73980	TTM1	1571.62	-0.240707	0.0734795	-3.27583	0.00105351	0.00729162	protein_coding	Inorganic pyrophosphatase TTM1 [Source:UniProtKB/Swiss-Prot;Acc:Q9C9B9]
AT1G75030	ATLP-3	149.148	-0.575048	0.209371	-2.74655	0.0060226	0.0280861	protein_coding	At1g75030 [Source:UniProtKB/TrEMBL;Acc:Q9C9P9]
AT1G77080	MAF1	1101.7	-0.158143	0.0632318	-2.501	0.0123843	0.0484823	protein_coding	K-box region and MADS-box transcription factor family protein [Source:TAIR;Acc:AT1G77080]
AT1G77180	SKIP	4097.56	-0.169813	0.0575907	-2.94862	0.00319199	0.0170637	protein_coding	SNW/SKI-interacting protein [Source:UniProtKB/Swiss-Prot;Acc:O80653]
AT1G78870	UBC35	1881.55	-0.1233	0.0493155	-2.50022	0.0124115	0.0485606	protein_coding	UBC35 [Source:UniProtKB/TrEMBL;Acc:A0A178WFI9]
AT1G80570	FBL14	334.247	-0.365891	0.129435	-2.82683	0.00470116	0.0231907	protein_coding	F-box/LRR-repeat protein 14 [Source:UniProtKB/Swiss-Prot;Acc:Q3EC97]
AT2G11225		2347.65	-0.220896	0.0727986	-3.03434	0.00241061	0.0136785	protein_coding
AT2G15880	PEX3	212.326	-1.80182	0.493721	-3.64946	0.000262788	0.00240158	protein_coding	Pollen-specific leucine-rich repeat extensin-like protein 3 [Source:UniProtKB/Swiss-Prot;Acc:Q9XIL9]
AT2G23390		598.288	-0.188294	0.0754901	-2.49428	0.0126212	0.0492198	protein_coding	Acyl-CoA [Source:UniProtKB/TrEMBL;Acc:O80456]
AT2G26355		922.038	-0.731326	0.157189	-4.65252	3.27903e-06	7.13172e-05	lncRNA	other RNA [Source:TAIR;Acc:AT2G26355]
AT2G30520	RPT2	4860.02	-1.0193	0.21092	-4.83266	1.34722e-06	3.49075e-05	protein_coding	Root phototropism protein 2 [Source:UniProtKB/Swiss-Prot;Acc:Q682S0]
AT2G30570	PSBW	471.067	-0.728966	0.20127	-3.62183	0.000292529	0.00260951	protein_coding	PSBW [Source:UniProtKB/TrEMBL;Acc:A0A178VQ32]
AT2G30600		2909	-0.571801	0.223753	-2.5555	0.0106037	0.0430806	protein_coding	BTB/POZ domain-containing protein [Source:UniProtKB/TrEMBL;Acc:F4INV5]
AT2G31940		165.33	-1.301	0.304573	-4.27156	1.94112e-05	0.000297103	protein_coding	Oxidoreductase/transition metal ion-binding protein [Source:UniProtKB/TrEMBL;Acc:Q9SKA6]
AT2G31960	CALS2	6531.33	-0.236393	0.0549243	-4.30398	1.6776e-05	0.000263414	protein_coding	Callose synthase 2 [Source:UniProtKB/Swiss-Prot;Acc:Q9SL03]
AT2G34500	CYP710A1	381.531	-0.676044	0.157835	-4.28324	1.84194e-05	0.000284325	protein_coding	CYP710A1 [Source:UniProtKB/TrEMBL;Acc:A0A178VRK5]
AT2G36320	SAP4	2800.03	-0.818264	0.192757	-4.24505	2.18544e-05	0.000327638	protein_coding	Zinc finger A20 and AN1 domain-containing stress-associated protein 4 [Source:UniProtKB/Swiss-Prot;Acc:Q9SJM6]
AT2G39570	ACR9	3795.37	-0.777249	0.178863	-4.3455	1.38956e-05	0.0002251	protein_coding	ACT domain-containing protein ACR9 [Source:UniProtKB/Swiss-Prot;Acc:O80644]
AT2G41210	PIP5K5	171.161	-0.531315	0.13486	-3.93976	8.15636e-05	0.000936621	protein_coding	Phosphatidylinositol 4-phosphate 5-kinase 5 [Source:UniProtKB/Swiss-Prot;Acc:Q9SLG9]
AT2G41900		2655.6	-0.264636	0.0854035	-3.09866	0.00194399	0.0116973	protein_coding	Zinc finger CCCH domain-containing protein 30 [Source:UniProtKB/Swiss-Prot;Acc:P93755]
AT2G45910	PUB33	1476.07	-0.277595	0.0655027	-4.23791	2.25606e-05	0.000335962	protein_coding	U-box domain-containing protein 33 [Source:UniProtKB/Swiss-Prot;Acc:Q8GUH1]
AT2G45980	ATI1	1320.86	-0.183399	0.069076	-2.65502	0.00793027	0.0346293	protein_coding	ATG8-interacting protein 1 [Source:UniProtKB/Swiss-Prot;Acc:O82775]
AT3G05250		299.661	-0.322957	0.10496	-3.07696	0.00209126	0.0123136	protein_coding	At3g05250 [Source:UniProtKB/TrEMBL;Acc:Q8GYA2]
AT3G07560	PEX13	2548.71	-0.232765	0.0851337	-2.73411	0.00625494	0.0289405	protein_coding	Peroxisomal membrane protein 13 [Source:UniProtKB/Swiss-Prot;Acc:Q9SRR0]
AT3G10250		1250.87	-0.289035	0.0963166	-3.00088	0.002692	0.0149536	protein_coding	AT3G10250 protein [Source:UniProtKB/TrEMBL;Acc:Q940M5]
AT3G11410	PP2CA	1665.32	-0.287971	0.111266	-2.58812	0.00965005	0.0401046	protein_coding	Protein phosphatase 2C 37 [Source:UniProtKB/Swiss-Prot;Acc:P49598]
AT3G13340		1975.33	-0.225377	0.070856	-3.18078	0.00146879	0.00940043	protein_coding	AT3g13340/MDC11_13 [Source:UniProtKB/TrEMBL;Acc:Q94AB4]
AT3G13950		54.5924	-0.949755	0.331499	-2.86503	0.00416964	0.0211175	protein_coding	AT3G13950 protein [Source:UniProtKB/TrEMBL;Acc:B9DG91]
AT3G19580	AZF2	974.293	-0.571854	0.165536	-3.45457	0.000551181	0.00435161	protein_coding	ZF2 [Source:UniProtKB/TrEMBL;Acc:A0A178VJ97]
AT3G19860	BHLH121	693.035	-0.335052	0.118242	-2.83362	0.00460233	0.0228233	protein_coding	Transcription factor bHLH121 [Source:UniProtKB/Swiss-Prot;Acc:Q9LT23]
AT3G21430	ALY3	1179.92	-0.148992	0.0580644	-2.56598	0.0102886	0.0420952	protein_coding	Protein ALWAYS EARLY 3 [Source:UniProtKB/Swiss-Prot;Acc:Q6A332]
AT3G24740		1036.86	-0.267814	0.0666891	-4.01586	5.92304e-05	0.000722646	protein_coding	AT3g24740/K7P8_3 [Source:UniProtKB/TrEMBL;Acc:Q9LRY5]
AT3G25585	AAPT2	2883.06	-0.229185	0.0786906	-2.91248	0.0035857	0.0186865	protein_coding	Choline/ethanolaminephosphotransferase 2 [Source:UniProtKB/Swiss-Prot;Acc:O82568]
AT3G27820	MDAR4	3441.05	-0.21631	0.0834206	-2.593	0.00951418	0.0396779	protein_coding	MDAR4 [Source:UniProtKB/TrEMBL;Acc:A0A178VES2]
AT3G28740	CYP81D11	854.221	-0.697694	0.24421	-2.85694	0.00427749	0.021527	protein_coding	Cytochrome P450 81D11 [Source:UniProtKB/Swiss-Prot;Acc:Q9LHA1]
AT3G46500		164.221	-0.935869	0.213777	-4.37777	1.199e-05	0.000200299	protein_coding	2-oxoglutarate (2OG) and Fe(II)-dependent oxygenase superfamily protein [Source:UniProtKB/TrEMBL;Acc:A0A1I9LPT9]
AT3G54230	SUA	1824.6	-0.140191	0.054397	-2.57717	0.00996122	0.0410908	protein_coding	suppressor of abi3-5 [Source:TAIR;Acc:AT3G54230]
AT3G56140	RER6	674.912	-0.411836	0.0926295	-4.44606	8.74598e-06	0.000154896	protein_coding	Protein RETICULATA-RELATED 6, chloroplastic [Source:UniProtKB/Swiss-Prot;Acc:Q8RWG3]
AT3G57170		751.548	-0.339046	0.11012	-3.07886	0.00207791	0.0122527	protein_coding	N-acetylglucosaminyl transferase component family protein / Gpi1 family protein [Source:UniProtKB/TrEMBL;Acc:F4J262]
AT3G57300	INO80	2869.69	-0.375097	0.100698	-3.72495	0.000195353	0.00188882	protein_coding	DNA helicase INO80-like protein [Source:UniProtKB/TrEMBL;Acc:F4J277]
AT3G61010		1157.51	-0.220867	0.061773	-3.57547	0.000349605	0.00302282	protein_coding	Ferritin [Source:UniProtKB/TrEMBL;Acc:F4JD24]
AT4G01120	GBF2	1805.87	-0.48635	0.096135	-5.05904	4.2138e-07	1.36956e-05	protein_coding	G-box-binding factor 2 [Source:UniProtKB/Swiss-Prot;Acc:P42775]
AT4G04640	ATPC1	993.262	-0.400456	0.143806	-2.7847	0.00535778	0.0256572	protein_coding	ATP synthase gamma chain 1, chloroplastic [Source:UniProtKB/Swiss-Prot;Acc:Q01908]
AT4G08920	CRY1	1170.91	-0.396917	0.112882	-3.51621	0.000437762	0.00361786	protein_coding	Cryptochrome-1 [Source:UniProtKB/Swiss-Prot;Acc:Q43125]
AT4G11360	RHA1B	1090.68	-0.872254	0.193762	-4.50167	6.7421e-06	0.000126697	protein_coding	E3 ubiquitin-protein ligase RHA1B [Source:UniProtKB/Swiss-Prot;Acc:Q9SUS5]
AT4G16110	ARR2	1110.75	-0.289013	0.0926346	-3.11992	0.00180901	0.0110488	nontranslating_CDS	response regulator 2 [Source:TAIR;Acc:AT4G16110]
AT4G16280	FCA	916.485	-0.214061	0.0842598	-2.54049	0.0110697	0.0444848	protein_coding	Flowering time control protein FCA [Source:UniProtKB/Swiss-Prot;Acc:O04425]
AT4G23450	AIRP1	1104.59	-0.454256	0.156883	-2.89552	0.00378535	0.0195235	protein_coding	RING/U-box superfamily protein [Source:UniProtKB/TrEMBL;Acc:F4JNK0]
AT4G28750	PSAE1	142.417	-0.690442	0.224996	-3.06868	0.00215004	0.0125476	protein_coding	Photosystem I reaction center subunit IV A, chloroplastic [Source:UniProtKB/Swiss-Prot;Acc:Q9S831]
AT4G28880	CKL3	3231.52	-0.162992	0.0579157	-2.8143	0.00488837	0.023888	protein_coding	Ckl3 [Source:UniProtKB/TrEMBL;Acc:A0A178UXY3]
AT4G32760		2907.57	-0.212889	0.0578156	-3.6822	0.000231228	0.0021636	protein_coding	ENTH/VHS/GAT family protein [Source:UniProtKB/TrEMBL;Acc:F4JV51]
AT4G34350	ISPH	2419.11	-0.285118	0.0970491	-2.93788	0.00330466	0.0175237	protein_coding	4-hydroxy-3-methylbut-2-enyl diphosphate reductase, chloroplastic [Source:UniProtKB/Swiss-Prot;Acc:Q94B35]
AT4G34881		5226.49	-0.494268	0.105792	-4.67208	2.98165e-06	6.58361e-05	protein_coding	Transmembrane protein [Source:UniProtKB/TrEMBL;Acc:Q0WQ74]
AT4G36690	U2AF65A	3866.91	-0.136541	0.0427277	-3.19561	0.00139534	0.00901841	protein_coding	U2 snRNP auxiliary factor large subunit [Source:UniProtKB/TrEMBL;Acc:A0A178UYD2]
AT4G37330	CYP81D4	1093.47	-0.251814	0.0824391	-3.05454	0.00225404	0.0129749	protein_coding	At4g37330 [Source:UniProtKB/TrEMBL;Acc:O23155]
AT4G39100	SHL	1761.63	-0.236632	0.069031	-3.42791	0.000608238	0.00470158	protein_coding	SHL1 [Source:UniProtKB/TrEMBL;Acc:A0A178UWF3]
AT5G03900		758.435	-0.21247	0.0807678	-2.63062	0.00852288	0.0364723	protein_coding	Uncharacterized protein At5g03900, chloroplastic [Source:UniProtKB/Swiss-Prot;Acc:Q8GW20]
AT5G04090		920.069	-0.199174	0.0797082	-2.49879	0.0124619	0.0487202	protein_coding	Plant protein 1589 of unknown function [Source:TAIR;Acc:AT5G04090]
AT5G05100		1325.07	-0.196675	0.0598584	-3.28566	0.00101742	0.0071195	protein_coding	Single-stranded nucleic acid binding R3H protein [Source:UniProtKB/TrEMBL;Acc:Q93YN3]
AT5G11330		568.475	-0.327994	0.0936764	-3.50135	0.000462913	0.00377916	protein_coding	At5g11330 [Source:UniProtKB/TrEMBL;Acc:Q9LFM4]
AT5G13010	CUV	3205.68	-0.135983	0.0526438	-2.58308	0.00979235	0.040535	protein_coding	Pre-mRNA-splicing factor ATP-dependent RNA helicase DEAH7 [Source:UniProtKB/Swiss-Prot;Acc:F4K2E9]
AT5G13770		196.468	-0.58077	0.18091	-3.21028	0.00132606	0.00867837	protein_coding	Pentatricopeptide repeat-containing protein At5g13770, chloroplastic [Source:UniProtKB/Swiss-Prot;Acc:Q66GP4]
AT5G19540		932.183	-0.376181	0.138381	-2.71845	0.00655895	0.0300696	protein_coding	Thermosome subunit gamma [Source:UniProtKB/TrEMBL;Acc:Q949W7]
AT5G20380	PHT4;5	477.557	-0.436152	0.141934	-3.07292	0.00211976	0.0124302	protein_coding	phosphate transporter 4;5 [Source:TAIR;Acc:AT5G20380]
AT5G21020		6632.75	-0.518601	0.134757	-3.84842	0.000118884	0.00126906	protein_coding	At5g21020 [Source:UniProtKB/TrEMBL;Acc:Q3E985]
AT5G24530	DMR6	2190.5	-0.695706	0.176723	-3.9367	8.26096e-05	0.000947904	protein_coding	Protein DOWNY MILDEW RESISTANCE 6 [Source:UniProtKB/Swiss-Prot;Acc:Q9FLV0]
AT5G24735		915.87	-0.470354	0.0981712	-4.79116	1.65819e-06	4.16371e-05	ncRNA	other RNA [Source:TAIR;Acc:AT5G24735]
AT5G24890		938.217	-0.413747	0.136515	-3.03078	0.00243921	0.01381	protein_coding	At5g24890 [Source:UniProtKB/TrEMBL;Acc:Q8L9W8]
AT5G25630		442.888	-0.646701	0.135527	-4.77176	1.82624e-06	4.4913e-05	protein_coding	Tetratricopeptide repeat (TPR)-like superfamily protein [Source:UniProtKB/TrEMBL;Acc:F4JY71]
AT5G27860		1459.2	-0.348113	0.0827502	-4.20679	2.59024e-05	0.00037265	protein_coding	unknown protein; FUNCTIONS IN: molecular_function unknown; INVOLVED IN: biological_process unknown; LOCATED IN: chloroplast; EXPRESSED IN: pollen tube; Has 35333 Blast hits to 34131 proteins in 2444 species: Archae - 798; Bacteria - 22429; Metazoa - /.../Fungi - 991; Plants - 531; Viruses - 0; Other Eukaryotes - 9610 (source: NCBI BLink). [Source:TAIR;Acc:AT5G27860]
AT5G37500	GORK	573.206	-0.462835	0.150878	-3.0676	0.00215784	0.0125744	protein_coding	gated outwardly-rectifying K+ channel [Source:TAIR;Acc:AT5G37500]
AT5G39530		101.217	-1.21133	0.322638	-3.75446	0.000173718	0.00171332	protein_coding	Uncharacterized protein At5g39530/MUL8_210 [Source:UniProtKB/TrEMBL;Acc:Q8GWM5]
AT5G41370	XPB1	1777.94	-0.186969	0.063524	-2.94328	0.00324753	0.0173014	protein_coding	General transcription and DNA repair factor IIH helicase subunit XPB1 [Source:UniProtKB/Swiss-Prot;Acc:Q38861]
AT5G48412		2406.66	-0.793901	0.137749	-5.76339	8.2442e-09	5.40234e-07	ncRNA
AT5G48590		305.101	-0.537077	0.186609	-2.87809	0.00400091	0.0204259	protein_coding	Gb [Source:UniProtKB/TrEMBL;Acc:Q9FJL1]
AT5G53300	UBC10	14220.1	-0.266554	0.0837285	-3.18355	0.00145481	0.00933743	protein_coding	Ubiquitin-conjugating enzyme E2 10 [Source:UniProtKB/Swiss-Prot;Acc:P35133]
AT5G58720	PIPC	1758.69	-0.169364	0.0652697	-2.59484	0.00946361	0.0395519	protein_coding	SMR domain-containing protein At5g58720 [Source:UniProtKB/Swiss-Prot;Acc:O65573]
AT5G61670	OR	991.661	-0.420303	0.113302	-3.70959	0.000207594	0.0019845	protein_coding	Protein ORANGE, chloroplastic [Source:UniProtKB/Swiss-Prot;Acc:Q9FKF4]
AT5G62570		1232.24	-0.413245	0.120471	-3.43026	0.000603	0.00467532	protein_coding	Calmodulin binding protein-like [Source:TAIR;Acc:AT5G62570]
AT5G63190		3630.71	-0.468366	0.14477	-3.23525	0.00121537	0.00809478	protein_coding	MA3 domain-containing protein [Source:UniProtKB/TrEMBL;Acc:Q94BR1]
AT5G63640	TOL5	1014.35	-0.206894	0.0644826	-3.20853	0.00133417	0.00871458	protein_coding	TOM1-like protein 5 [Source:UniProtKB/Swiss-Prot;Acc:Q9FFQ0]
AT5G66052		757.322	-0.634288	0.179831	-3.52714	0.000420074	0.00349299	protein_coding	Transmembrane protein [Source:UniProtKB/TrEMBL;Acc:Q8GW83]
AT1G72830	HAP2C	1747.06	-0.214448	0.077874	-2.75378	0.00589112	0.0275933	protein_coding	Nuclear factor Y, subunit A3 [Source:UniProtKB/TrEMBL;Acc:F4IEZ6]
AT1G03290		1464.83	-0.20665	0.0608284	-3.39727	0.000680616	0.00513979	protein_coding	ELKS/Rab6-interacting/CAST family protein [Source:UniProtKB/TrEMBL;Acc:Q9ZVT0]
AT1G07620	ATOBGM	612.061	-0.602605	0.112299	-5.36609	8.04624e-08	3.60193e-06	protein_coding	GTP-binding protein Obg/CgtA [Source:TAIR;Acc:AT1G07620]
AT1G08900	SUGTL3	106.19	-0.919495	0.240087	-3.82984	0.000128229	0.0013427	protein_coding	Sugar transporter ERD6-like 2 [Source:UniProtKB/Swiss-Prot;Acc:Q4F7G0]
AT1G12780	UGE1	936.349	-0.558785	0.160996	-3.47079	0.000518926	0.00414366	protein_coding	Bifunctional UDP-glucose 4-epimerase and UDP-xylose 4-epimerase 1 [Source:UniProtKB/Swiss-Prot;Acc:Q42605]
AT1G13360		3961.95	-0.368777	0.0730022	-5.05159	4.38155e-07	1.41057e-05	protein_coding	T6J4.11 protein [Source:UniProtKB/TrEMBL;Acc:Q9FX61]
AT1G17147	VQ1	466.246	-1.05387	0.33164	-3.17776	0.00148415	0.00948085	protein_coding	VQ motif-containing protein 1 [Source:UniProtKB/Swiss-Prot;Acc:Q1G3U8]
AT1G19400		950.216	-0.606173	0.14607	-4.14988	3.32657e-05	0.000455363	protein_coding	Erythronate-4-phosphate dehydrogenase family protein [Source:UniProtKB/TrEMBL;Acc:Q8VYC6]
AT1G20160	CRSP	1818.73	-0.93627	0.300252	-3.11828	0.0018191	0.0110971	protein_coding	CO(2)-response secreted protease [Source:UniProtKB/Swiss-Prot;Acc:Q9LNU1]
AT1G20880		824.1	-0.296414	0.0654127	-4.53144	5.85825e-06	0.0001128	protein_coding	RNA-binding (RRM/RBD/RNP motifs) family protein [Source:UniProtKB/TrEMBL;Acc:F4HUQ5]
AT1G21000		1820.41	-0.281811	0.104924	-2.68585	0.00723455	0.0323208	protein_coding	At1g21000/F9H16_1 [Source:UniProtKB/TrEMBL;Acc:Q93V70]
AT1G21680		1883.09	-0.907792	0.236283	-3.84197	0.000122049	0.001294	protein_coding	DPP6 N-terminal domain-like protein [Source:UniProtKB/TrEMBL;Acc:Q9XI10]
AT1G23710		869.253	-0.702309	0.116927	-6.0064	1.8969e-09	1.61906e-07	protein_coding	At1g23710 [Source:UniProtKB/TrEMBL;Acc:Q9ZUC4]
AT1G30400	ABCC1	17039.7	-0.258674	0.0880131	-2.93904	0.00329228	0.0174778	protein_coding	ABC transporter C family member 1 [Source:UniProtKB/Swiss-Prot;Acc:Q9C8G9]
AT1G46554		159.131	-0.810696	0.182616	-4.43935	9.02292e-06	0.000158832	ncRNA	other RNA [Source:TAIR;Acc:AT1G46554]
AT1G51270		813.803	-0.328965	0.120868	-2.72169	0.00649497	0.0298167	protein_coding	Vesicle-associated protein 1-4 [Source:UniProtKB/TrEMBL;Acc:F4I818]
AT1G67810	SUFE2	480.138	-0.614943	0.222672	-2.76165	0.00575102	0.0271581	protein_coding	SufE-like protein 2, chloroplastic [Source:UniProtKB/Swiss-Prot;Acc:Q9FXE3]
AT1G69790	PBL18	237.853	-0.590846	0.144357	-4.09295	4.25912e-05	0.000553196	protein_coding	Probable serine/threonine-protein kinase PBL18 [Source:UniProtKB/Swiss-Prot;Acc:Q5XF79]
AT2G13360	AGT1	482.311	-1.05384	0.234899	-4.48633	7.24589e-06	0.000134669	protein_coding	Serine--glyoxylate aminotransferase [Source:UniProtKB/Swiss-Prot;Acc:Q56YA5]
AT2G14878		3098.74	-0.58444	0.114567	-5.10128	3.37367e-07	1.15375e-05	ncRNA
AT2G17290	CPK6	2894.97	-0.294237	0.0557294	-5.27975	1.29362e-07	5.34118e-06	protein_coding	Calcium-dependent protein kinase 6 [Source:UniProtKB/Swiss-Prot;Acc:Q38872]
AT2G18170	MPK7	1118.16	-0.210067	0.0825139	-2.54584	0.0109017	0.0439834	protein_coding	Mitogen-activated protein kinase 7 [Source:UniProtKB/Swiss-Prot;Acc:Q39027]
AT2G22540	SVP	656.792	-0.536079	0.173264	-3.09399	0.00197481	0.0118059	protein_coding	SVP [Source:UniProtKB/TrEMBL;Acc:A0A384KDB8]
AT2G24100		1012.83	-0.61388	0.132035	-4.64937	3.32952e-06	7.20296e-05	protein_coding	ATP-dependent DNA helicase [Source:UniProtKB/TrEMBL;Acc:Q9ZUI1]
AT2G25590		759.902	-0.42369	0.102122	-4.14886	3.34134e-05	0.000456594	protein_coding	Plant Tudor-like protein [Source:UniProtKB/TrEMBL;Acc:Q9SLA4]
AT2G29340		295.245	-0.956917	0.258007	-3.70888	0.00020818	0.00198907	protein_coding	Tropinone reductase homolog At2g29340 [Source:UniProtKB/Swiss-Prot;Acc:F4IKM1]
AT2G42330	STIPL2	742.352	-0.280168	0.0719817	-3.89221	9.93365e-05	0.00109968	protein_coding	Septin and tuftelin-interacting protein 1 homolog 2 [Source:UniProtKB/Swiss-Prot;Acc:Q9SLC6]
AT2G43500		623.637	-0.471986	0.144294	-3.27101	0.00107165	0.00737951	protein_coding	Plant regulator RWP-RK family protein [Source:TAIR;Acc:AT2G43500]
AT2G45920	PUB37	1809	-0.575953	0.126185	-4.56437	5.01004e-06	9.98763e-05	protein_coding	U-box domain-containing protein 37 [Source:UniProtKB/Swiss-Prot;Acc:Q683D5]
AT2G46750	GULLO2	4405.25	-0.442764	0.1693	-2.61527	0.00891581	0.0377482	protein_coding	L-gulonolactone oxidase 2 [Source:UniProtKB/Swiss-Prot;Acc:Q6NQ66]
AT3G03870		582.567	-0.620883	0.174347	-3.56119	0.000369183	0.00315506	protein_coding	F20H23.8 protein [Source:UniProtKB/TrEMBL;Acc:Q9SRW4]
AT3G06390		1942.57	-0.896886	0.228103	-3.93194	8.42637e-05	0.000963272	protein_coding	CASP-like protein 1D2 [Source:UniProtKB/Swiss-Prot;Acc:Q9SQU2]
AT3G10985	SAG20	4136.84	-0.475874	0.155723	-3.0559	0.00224389	0.0129348	protein_coding	Senescence associated gene 20 [Source:UniProtKB/Swiss-Prot;Acc:Q94AK6]
AT3G12570	FYD	1587.87	-0.235678	0.0617417	-3.81716	0.000134999	0.00139632	protein_coding	FYD [Source:UniProtKB/TrEMBL;Acc:Q9LHA9]
AT3G12740	ALIS1	2611.53	-0.316172	0.0735811	-4.29692	1.73186e-05	0.000270449	protein_coding	ALA-interacting subunit 1 [Source:UniProtKB/Swiss-Prot;Acc:Q9LTW0]
AT3G13430		530.223	-0.299299	0.0839723	-3.56426	0.000364883	0.00313017	protein_coding	RING/U-box superfamily protein [Source:UniProtKB/TrEMBL;Acc:Q9LJE9]
AT3G20770	EIN3	4793.37	-0.168872	0.0641801	-2.63122	0.0085078	0.0364231	protein_coding	Protein ETHYLENE INSENSITIVE 3 [Source:UniProtKB/Swiss-Prot;Acc:O24606]
AT3G23560	DTX19	1692.95	-0.254115	0.0775604	-3.27635	0.00105157	0.0072852	protein_coding	Protein DETOXIFICATION 19 [Source:UniProtKB/Swiss-Prot;Acc:Q9LUH2]
AT3G24310	MYB305	772.05	-0.801623	0.317612	-2.5239	0.011606	0.0461378	protein_coding	MYB305 [Source:UniProtKB/TrEMBL;Acc:A0A384L796]
AT3G48000	ALDH2B4	5882.89	-0.257862	0.0970507	-2.65699	0.00788428	0.0344803	protein_coding	Aldehyde dehydrogenase family 2 member B4, mitochondrial [Source:UniProtKB/Swiss-Prot;Acc:Q9SU63]
AT3G48020		292.351	-0.481413	0.132119	-3.64378	0.000268663	0.00243861	protein_coding	At3g48020 [Source:UniProtKB/TrEMBL;Acc:Q9SU65]
AT3G50260	ERF011	815.437	-0.483296	0.127508	-3.79033	0.000150447	0.00152657	protein_coding	Ethylene-responsive transcription factor ERF011 [Source:UniProtKB/Swiss-Prot;Acc:Q9SNE1]
AT3G55880	SUE4	1158.45	-0.458144	0.152561	-3.00303	0.00267307	0.0148728	protein_coding	Alpha/beta hydrolase related protein [Source:UniProtKB/TrEMBL;Acc:Q8L7D8]
AT3G61390	PUB36	211.749	-0.891828	0.261367	-3.41217	0.000644486	0.00492184	protein_coding	U-box domain-containing protein 36 [Source:UniProtKB/Swiss-Prot;Acc:Q8GZ84]
AT3G62150	ABCB21	1114.37	-0.400682	0.129843	-3.0859	0.00202939	0.0120547	protein_coding	ABC transporter B family member 21 [Source:UniProtKB/Swiss-Prot;Acc:Q9M1Q9]
AT4G11830	PLDGAMMA2	3649.97	-0.219086	0.0608293	-3.60165	0.000316204	0.00277948	protein_coding	Phospholipase D gamma 2 [Source:UniProtKB/Swiss-Prot;Acc:Q9T051]
AT4G13030		794.245	-0.50369	0.127454	-3.95192	7.75252e-05	0.000899399	protein_coding	P-loop containing nucleoside triphosphate hydrolases superfamily protein [Source:TAIR;Acc:AT4G13030]
AT4G17840		768.238	-0.298193	0.0987803	-3.01875	0.00253823	0.0142514	protein_coding	At4g17840 [Source:UniProtKB/TrEMBL;Acc:Q0WMZ7]
AT4G18140	SSP4b	663.071	-0.459377	0.0860957	-5.33566	9.5198e-08	4.16778e-06	protein_coding	SCP1-like small phosphatase 4b [Source:UniProtKB/TrEMBL;Acc:F4JQR6]
AT4G21860	MSRB2	1260.72	-0.272859	0.0762807	-3.57704	0.000347504	0.00300904	protein_coding	Peptide methionine sulfoxide reductase B2, chloroplastic [Source:UniProtKB/Swiss-Prot;Acc:Q9C5C8]
AT4G24400	CIPK8	3475.32	-0.210346	0.0502243	-4.18813	2.81261e-05	0.000397879	protein_coding	CBL-interacting serine/threonine-protein kinase 8 [Source:UniProtKB/Swiss-Prot;Acc:Q9STV4]
AT4G27800	PPH1	594.064	-0.478593	0.146059	-3.2767	0.00105028	0.00727924	protein_coding	Protein phosphatase 2C 57 [Source:UniProtKB/Swiss-Prot;Acc:P49599]
AT4G31510		281.267	-0.810495	0.147901	-5.48	4.25332e-08	2.1493e-06	protein_coding	Major centromere autoantigen B-like protein [Source:UniProtKB/TrEMBL;Acc:Q9SV19]
AT4G37030		658.221	-0.638923	0.206924	-3.08772	0.002017	0.0120156	protein_coding	Membrane protein [Source:UniProtKB/TrEMBL;Acc:Q58FU6]
AT5G04760		439.31	-0.645795	0.162334	-3.97819	6.94432e-05	0.000824952	protein_coding	Duplicated homeodomain-like superfamily protein [Source:UniProtKB/TrEMBL;Acc:Q9LZ21]
AT5G10625	FLP2	1010.82	-0.861407	0.218482	-3.9427	8.05707e-05	0.000928895	protein_coding	Flowering-promoting factor 1-like protein 2 [Source:UniProtKB/Swiss-Prot;Acc:Q9LXB5]
AT5G22850		1361.7	-0.332297	0.0609532	-5.45167	4.98987e-08	2.45617e-06	protein_coding	Eukaryotic aspartyl protease family protein [Source:UniProtKB/TrEMBL;Acc:Q0WRU5]
AT5G41410	BEL1	473.779	-0.357833	0.133783	-2.67473	0.00747894	0.0330793	protein_coding	Homeobox protein BEL1 homolog [Source:UniProtKB/Swiss-Prot;Acc:Q38897]
AT5G46410	SSP4	1686.05	-0.35897	0.0853576	-4.20549	2.60522e-05	0.00037454	protein_coding	SCP1-like small phosphatase 4 [Source:UniProtKB/TrEMBL;Acc:F4KHG9]
AT3G51890		766.234	-0.394096	0.0963301	-4.0911	4.29336e-05	0.000556575	protein_coding	Clathrin light chain 3 [Source:UniProtKB/Swiss-Prot;Acc:F4J5M9]

## Sheet: WT_BCN.vs.WT_Ctrl(wbc)
Gene_id	Gene_name	baseMean	log2FoldChange	lfcSE	stat	pvalue	padj	Gene_type	Gene_description
AT1G18460		1422.24	-1.13899	0.11129	-10.2344	1.39033e-24	1.30568e-23	protein_coding	Alpha/beta-Hydrolases superfamily protein [Source:UniProtKB/TrEMBL;Acc:Q8LPF5]
AT2G45830	DTA2	977.422	-0.460976	0.0941104	-4.89824	9.66965e-07	2.59587e-06	protein_coding	Downstream target of AGL15 2 [Source:UniProtKB/TrEMBL;Acc:F4IH50]
AT3G01540	RH14	7454.45	-0.635264	0.0557732	-11.3901	4.68294e-30	5.99875e-29	protein_coding	DEAD-box ATP-dependent RNA helicase 14 [Source:UniProtKB/Swiss-Prot;Acc:Q8H136]
AT3G27770		1690.12	-0.291722	0.0933269	-3.12581	0.00177316	0.00328395	protein_coding	AT3g27760/MGF10_16 [Source:UniProtKB/TrEMBL;Acc:Q8W4R6]
AT4G14100		259.921	-0.674945	0.120251	-5.61283	1.99049e-08	6.26267e-08	protein_coding	Uncharacterized protein At4g14100 [Source:UniProtKB/Swiss-Prot;Acc:Q67YC9]
AT5G09880		2094.76	-0.232834	0.0509561	-4.5693	4.89361e-06	1.22293e-05	protein_coding	Splicing factor, CC1-like protein [Source:UniProtKB/TrEMBL;Acc:Q93Y25]
AT5G18610	PBL27	897.473	-0.292736	0.0740702	-3.95214	7.74541e-05	0.00016922	protein_coding	Serine/threonine-protein kinase PBL27 [Source:UniProtKB/Swiss-Prot;Acc:Q1PDV6]
AT1G02610		102.748	-1.63417	0.192989	-8.46771	2.50269e-17	1.5209e-16	protein_coding	RING/FYVE/PHD zinc finger superfamily protein [Source:UniProtKB/TrEMBL;Acc:F4HXK4]
AT1G03200		227.557	-0.542582	0.146366	-3.70703	0.000209703	0.000436412	protein_coding	At1g03200 [Source:UniProtKB/TrEMBL;Acc:B6IDH7]
AT1G03550	SCAMP2	506.104	-0.605014	0.0978903	-6.18053	6.38878e-10	2.274e-09	protein_coding	Secretory carrier-associated membrane protein 2 [Source:UniProtKB/Swiss-Prot;Acc:Q9LR68]
AT1G04300	TRAF1B	2955.24	-0.610558	0.0530122	-11.5173	1.07911e-30	1.43959e-29	protein_coding	TNF receptor-associated factor homolog 1b [Source:UniProtKB/Swiss-Prot;Acc:A8MQL1]
AT1G05840		791.866	-0.472917	0.0825565	-5.72841	1.01377e-08	3.27962e-08	protein_coding	Eukaryotic aspartyl protease family protein [Source:UniProtKB/TrEMBL;Acc:F4IAD5]
AT1G08570	ACHT4	2549.4	-0.904714	0.159415	-5.67523	1.38503e-08	4.42102e-08	protein_coding	Thioredoxin-like 1-1, chloroplastic [Source:UniProtKB/Swiss-Prot;Acc:O64654]
AT1G08770	PRA1E	584.614	-1.30604	0.0877343	-14.8864	4.04213e-50	1.42664e-48	protein_coding	PRA1 family protein [Source:UniProtKB/TrEMBL;Acc:A0A178W4Z3]
AT1G10320		732.349	-0.285469	0.064681	-4.41349	1.01716e-05	2.45149e-05	protein_coding	Zinc finger CCCH domain-containing protein 5 [Source:UniProtKB/Swiss-Prot;Acc:Q9SY74]
AT1G10890		1972.88	-0.685552	0.0620036	-11.0567	2.03554e-28	2.3605e-27	protein_coding	unknown protein; FUNCTIONS IN: molecular_function unknown; INVOLVED IN: biological_process unknown; LOCATED IN: chloroplast; EXPRESSED IN: petal, flower, leaf; EXPRESSED DURING: LP.04 four leaves visible, 4 anthesis, petal differentiation and expans /.../age; BEST Arabidopsis thaliana protein match is: unknown protein (TAIR:AT5G13340.1); Has 11769 Blast hits to 8435 proteins in 698 species: Archa…
AT1G11175		191.92	-0.919947	0.22516	-4.08575	4.39339e-05	9.86723e-05	ncRNA	other RNA [Source:TAIR;Acc:AT1G11175]
AT1G17780		382.769	-0.415597	0.113702	-3.65514	0.000257044	0.000529682	protein_coding	unknown protein; BEST Arabidopsis thaliana protein match is: unknown protein (TAIR:AT2G16575.1); Has 35333 Blast hits to 34131 proteins in 2444 species: Archae - 798; Bacteria - 22429; Metazoa - 974; Fungi - 991; Plants - 531; Viruses - 0; Other Euk /.../s - 9610 (source: NCBI BLink). [Source:TAIR;Acc:AT1G17780]
AT1G19396		206.664	-1.09581	0.142191	-7.70661	1.29206e-14	6.5967e-14	protein_coding	unknown protein. [Source:TAIR;Acc:AT1G19396]
AT1G19397		158.379	-0.725119	0.131416	-5.51776	3.43355e-08	1.05765e-07	protein_coding	unknown protein; Has 30201 Blast hits to 17322 proteins in 780 species: Archae - 12; Bacteria - 1396; Metazoa - 17338; Fungi - 3422; Plants - 5037; Viruses - 0; Other Eukaryotes - 2996 (source: NCBI BLink). [Source:TAIR;Acc:AT1G19397]
AT1G28765		94.4359	-0.940065	0.224319	-4.19074	2.78042e-05	6.37687e-05	protein_coding
AT1G32060	PRK	94.4046	-1.71423	0.383201	-4.47344	7.69703e-06	1.88269e-05	protein_coding	Phosphoribulokinase [Source:UniProtKB/TrEMBL;Acc:A0A178WLP9]
AT1G43700	VIP1	1408.47	-0.514663	0.0832567	-6.18164	6.34401e-10	2.25943e-09	protein_coding	Transcription factor VIP1 [Source:UniProtKB/Swiss-Prot;Acc:Q9MA75]
AT1G55000		408.214	-0.745051	0.145178	-5.13196	2.86733e-07	8.09799e-07	protein_coding	F-box protein At1g55000 [Source:UniProtKB/Swiss-Prot;Acc:Q9FZ32]
AT1G55152		298.221	-1.55418	0.185923	-8.35928	6.31001e-17	3.73516e-16	protein_coding	Putative uncharacterized protein [Source:UniProtKB/TrEMBL;Acc:Q570Y5]
AT1G55675		117.683	-0.559506	0.2038	-2.74537	0.00604426	0.0103979	protein_coding	Transmembrane protein [Source:UniProtKB/TrEMBL;Acc:Q94CA5]
AT1G56612		272.498	-0.59843	0.109501	-5.46506	4.62755e-08	1.40919e-07	lncRNA	other RNA [Source:TAIR;Acc:AT1G56612]
AT1G59700	GSTU16	207.457	-1.75546	0.274465	-6.39594	1.5956e-10	5.97326e-10	protein_coding	Glutathione S-transferase U16 [Source:UniProtKB/Swiss-Prot;Acc:Q9XIF8]
AT1G60160	POT12	289.02	-1.75281	0.180787	-9.69541	3.1536e-22	2.60833e-21	protein_coding	Putative potassium transporter 12 [Source:UniProtKB/Swiss-Prot;Acc:O80739]
AT1G68010	HPR	201.593	-0.815237	0.208376	-3.91235	9.14033e-05	0.000198203	protein_coding	hydroxypyruvate reductase [Source:TAIR;Acc:AT1G68010]
AT1G68140		1483.26	-0.283963	0.0665398	-4.26757	1.97616e-05	4.62296e-05	protein_coding	Zinc finger/BTB domain protein, putative (DUF1644) [Source:UniProtKB/TrEMBL;Acc:Q9C9X8]
AT1G69360		1380.48	-1.06776	0.100023	-10.6752	1.32968e-26	1.38805e-25	protein_coding	Plant protein of unknown function (DUF863) [Source:TAIR;Acc:AT1G69360]
AT1G70530	CRK3	1623.48	-0.297436	0.0989004	-3.00744	0.00263462	0.0047682	protein_coding	Cysteine-rich receptor-like protein kinase 3 [Source:UniProtKB/Swiss-Prot;Acc:Q9CAL2]
AT1G73920		4464.8	-0.998944	0.108196	-9.2327	2.63895e-20	1.94638e-19	protein_coding	Alpha/beta-Hydrolases superfamily protein [Source:UniProtKB/TrEMBL;Acc:Q949N8]
AT1G73980	TTM1	1571.62	-0.616893	0.0741826	-8.31588	9.10751e-17	5.33602e-16	protein_coding	Inorganic pyrophosphatase TTM1 [Source:UniProtKB/Swiss-Prot;Acc:Q9C9B9]
AT1G75030	ATLP-3	149.148	-1.44997	0.222006	-6.53122	6.52362e-11	2.51673e-10	protein_coding	At1g75030 [Source:UniProtKB/TrEMBL;Acc:Q9C9P9]
AT1G77080	MAF1	1101.7	-0.195701	0.0629451	-3.10907	0.00187677	0.00346601	protein_coding	K-box region and MADS-box transcription factor family protein [Source:TAIR;Acc:AT1G77080]
AT1G77180	SKIP	4097.56	-0.284496	0.0576175	-4.93766	7.9064e-07	2.13913e-06	protein_coding	SNW/SKI-interacting protein [Source:UniProtKB/Swiss-Prot;Acc:O80653]
AT1G78870	UBC35	1881.55	-0.413059	0.0498285	-8.28961	1.13618e-16	6.60741e-16	protein_coding	UBC35 [Source:UniProtKB/TrEMBL;Acc:A0A178WFI9]
AT1G80570	FBL14	334.247	-1.07876	0.134321	-8.03119	9.6535e-16	5.28817e-15	protein_coding	F-box/LRR-repeat protein 14 [Source:UniProtKB/Swiss-Prot;Acc:Q3EC97]
AT2G11225		2347.65	-0.464158	0.0730468	-6.35425	2.09446e-10	7.76046e-10	protein_coding
AT2G15880	PEX3	212.326	-2.17721	0.496365	-4.38631	1.15291e-05	2.76253e-05	protein_coding	Pollen-specific leucine-rich repeat extensin-like protein 3 [Source:UniProtKB/Swiss-Prot;Acc:Q9XIL9]
AT2G23390		598.288	-0.338764	0.0758303	-4.4674	7.91756e-06	1.93442e-05	protein_coding	Acyl-CoA [Source:UniProtKB/TrEMBL;Acc:O80456]
AT2G26355		922.038	-0.998096	0.157629	-6.33194	2.42103e-10	8.93107e-10	lncRNA	other RNA [Source:TAIR;Acc:AT2G26355]
AT2G30520	RPT2	4860.02	-2.00527	0.211375	-9.48681	2.38204e-21	1.86641e-20	protein_coding	Root phototropism protein 2 [Source:UniProtKB/Swiss-Prot;Acc:Q682S0]
AT2G30570	PSBW	471.067	-1.12285	0.202483	-5.5454	2.93279e-08	9.09593e-08	protein_coding	PSBW [Source:UniProtKB/TrEMBL;Acc:A0A178VQ32]
AT2G30600		2909	-0.979855	0.223954	-4.37525	1.21296e-05	2.90019e-05	protein_coding	BTB/POZ domain-containing protein [Source:UniProtKB/TrEMBL;Acc:F4INV5]
AT2G31940		165.33	-0.898458	0.298462	-3.0103	0.00260992	0.00472605	protein_coding	Oxidoreductase/transition metal ion-binding protein [Source:UniProtKB/TrEMBL;Acc:Q9SKA6]
AT2G31960	CALS2	6531.33	-0.628734	0.0551795	-11.3943	4.46161e-30	5.72147e-29	protein_coding	Callose synthase 2 [Source:UniProtKB/Swiss-Prot;Acc:Q9SL03]
AT2G34500	CYP710A1	381.531	-1.1653	0.160117	-7.27781	3.39293e-13	1.56596e-12	protein_coding	CYP710A1 [Source:UniProtKB/TrEMBL;Acc:A0A178VRK5]
AT2G36320	SAP4	2800.03	-1.34727	0.193051	-6.9788	2.97714e-12	1.28099e-11	protein_coding	Zinc finger A20 and AN1 domain-containing stress-associated protein 4 [Source:UniProtKB/Swiss-Prot;Acc:Q9SJM6]
AT2G39570	ACR9	3795.37	-1.8552	0.179659	-10.3262	5.36302e-25	5.14333e-24	protein_coding	ACT domain-containing protein ACR9 [Source:UniProtKB/Swiss-Prot;Acc:O80644]
AT2G41210	PIP5K5	171.161	-1.00552	0.140856	-7.13866	9.42428e-13	4.21074e-12	protein_coding	Phosphatidylinositol 4-phosphate 5-kinase 5 [Source:UniProtKB/Swiss-Prot;Acc:Q9SLG9]
AT2G41900		2655.6	-0.200445	0.0851862	-2.35302	0.0186219	0.0297085	protein_coding	Zinc finger CCCH domain-containing protein 30 [Source:UniProtKB/Swiss-Prot;Acc:P93755]
AT2G45910	PUB33	1476.07	-0.875228	0.0670398	-13.0553	5.92383e-39	1.21718e-37	protein_coding	U-box domain-containing protein 33 [Source:UniProtKB/Swiss-Prot;Acc:Q8GUH1]
AT2G45980	ATI1	1320.86	-0.588738	0.070036	-8.40622	4.23434e-17	2.53586e-16	protein_coding	ATG8-interacting protein 1 [Source:UniProtKB/Swiss-Prot;Acc:O82775]
AT3G05250		299.661	-0.439763	0.105258	-4.17795	2.94152e-05	6.73257e-05	protein_coding	At3g05250 [Source:UniProtKB/TrEMBL;Acc:Q8GYA2]
AT3G07560	PEX13	2548.71	-0.571528	0.0854275	-6.69021	2.22845e-11	8.93434e-11	protein_coding	Peroxisomal membrane protein 13 [Source:UniProtKB/Swiss-Prot;Acc:Q9SRR0]
AT3G10250		1250.87	-1.01276	0.098078	-10.3261	5.37071e-25	5.14861e-24	protein_coding	AT3G10250 protein [Source:UniProtKB/TrEMBL;Acc:Q940M5]
AT3G11410	PP2CA	1665.32	-0.823348	0.111961	-7.3539	1.92504e-13	9.03195e-13	protein_coding	Protein phosphatase 2C 37 [Source:UniProtKB/Swiss-Prot;Acc:P49598]
AT3G13340		1975.33	-0.154687	0.0705284	-2.19326	0.028289	0.043733	protein_coding	AT3g13340/MDC11_13 [Source:UniProtKB/TrEMBL;Acc:Q94AB4]
AT3G13950		54.5924	-2.46941	0.382075	-6.46316	1.02536e-10	3.90042e-10	protein_coding	AT3G13950 protein [Source:UniProtKB/TrEMBL;Acc:B9DG91]
AT3G19580	AZF2	974.293	-1.12808	0.166481	-6.77606	1.23494e-11	5.06871e-11	protein_coding	ZF2 [Source:UniProtKB/TrEMBL;Acc:A0A178VJ97]
AT3G19860	BHLH121	693.035	-0.351246	0.117959	-2.9777	0.00290415	0.00522743	protein_coding	Transcription factor bHLH121 [Source:UniProtKB/Swiss-Prot;Acc:Q9LT23]
AT3G21430	ALY3	1179.92	-0.369114	0.0585848	-6.3005	2.96679e-10	1.08524e-09	protein_coding	Protein ALWAYS EARLY 3 [Source:UniProtKB/Swiss-Prot;Acc:Q6A332]
AT3G24740		1036.86	-0.744257	0.0682182	-10.9099	1.03325e-27	1.15162e-26	protein_coding	AT3g24740/K7P8_3 [Source:UniProtKB/TrEMBL;Acc:Q9LRY5]
AT3G25585	AAPT2	2883.06	-0.860101	0.0794194	-10.8299	2.4855e-27	2.70107e-26	protein_coding	Choline/ethanolaminephosphotransferase 2 [Source:UniProtKB/Swiss-Prot;Acc:O82568]
AT3G27820	MDAR4	3441.05	-0.895513	0.0840256	-10.6576	1.60641e-26	1.67081e-25	protein_coding	MDAR4 [Source:UniProtKB/TrEMBL;Acc:A0A178VES2]
AT3G28740	CYP81D11	854.221	-0.853062	0.244342	-3.49127	0.000480733	0.000958854	protein_coding	Cytochrome P450 81D11 [Source:UniProtKB/Swiss-Prot;Acc:Q9LHA1]
AT3G46500		164.221	-1.38932	0.219123	-6.34036	2.29229e-10	8.47212e-10	protein_coding	2-oxoglutarate (2OG) and Fe(II)-dependent oxygenase superfamily protein [Source:UniProtKB/TrEMBL;Acc:A0A1I9LPT9]
AT3G54230	SUA	1824.6	-0.342924	0.0546857	-6.27082	3.59148e-10	1.30522e-09	protein_coding	suppressor of abi3-5 [Source:TAIR;Acc:AT3G54230]
AT3G56140	RER6	674.912	-0.355009	0.0918059	-3.86695	0.000110204	0.000236592	protein_coding	Protein RETICULATA-RELATED 6, chloroplastic [Source:UniProtKB/Swiss-Prot;Acc:Q8RWG3]
AT3G57170		751.548	-0.321923	0.109734	-2.93366	0.00334992	0.0059817	protein_coding	N-acetylglucosaminyl transferase component family protein / Gpi1 family protein [Source:UniProtKB/TrEMBL;Acc:F4J262]
AT3G57300	INO80	2869.69	-0.282595	0.100523	-2.81126	0.00493479	0.0085994	protein_coding	DNA helicase INO80-like protein [Source:UniProtKB/TrEMBL;Acc:F4J277]
AT3G61010		1157.51	-0.560543	0.0627391	-8.93451	4.09004e-19	2.77622e-18	protein_coding	Ferritin [Source:UniProtKB/TrEMBL;Acc:F4JD24]
AT4G01120	GBF2	1805.87	-1.39118	0.0978273	-14.2207	6.81241e-46	1.93631e-44	protein_coding	G-box-binding factor 2 [Source:UniProtKB/Swiss-Prot;Acc:P42775]
AT4G04640	ATPC1	993.262	-1.37561	0.146121	-9.41415	4.76912e-21	3.67069e-20	protein_coding	ATP synthase gamma chain 1, chloroplastic [Source:UniProtKB/Swiss-Prot;Acc:Q01908]
AT4G08920	CRY1	1170.91	-0.253968	0.112333	-2.26084	0.0237691	0.0372453	protein_coding	Cryptochrome-1 [Source:UniProtKB/Swiss-Prot;Acc:Q43125]
AT4G11360	RHA1B	1090.68	-0.849424	0.193443	-4.39108	1.1279e-05	2.70426e-05	protein_coding	E3 ubiquitin-protein ligase RHA1B [Source:UniProtKB/Swiss-Prot;Acc:Q9SUS5]
AT4G16110	ARR2	1110.75	-0.765038	0.0937052	-8.1643	3.23292e-16	1.8215e-15	nontranslating_CDS	response regulator 2 [Source:TAIR;Acc:AT4G16110]
AT4G16280	FCA	916.485	-0.348667	0.0843136	-4.13536	3.54395e-05	8.03861e-05	protein_coding	Flowering time control protein FCA [Source:UniProtKB/Swiss-Prot;Acc:O04425]
AT4G23450	AIRP1	1104.59	-2.02747	0.160622	-12.6226	1.5841e-36	2.85333e-35	protein_coding	RING/U-box superfamily protein [Source:UniProtKB/TrEMBL;Acc:F4JNK0]
AT4G28750	PSAE1	142.417	-0.766626	0.224656	-3.41244	0.000643846	0.00126519	protein_coding	Photosystem I reaction center subunit IV A, chloroplastic [Source:UniProtKB/Swiss-Prot;Acc:Q9S831]
AT4G28880	CKL3	3231.52	-0.838076	0.0588699	-14.2361	5.47225e-46	1.56105e-44	protein_coding	Ckl3 [Source:UniProtKB/TrEMBL;Acc:A0A178UXY3]
AT4G32760		2907.57	-0.589248	0.0582806	-10.1105	4.9612e-24	4.51133e-23	protein_coding	ENTH/VHS/GAT family protein [Source:UniProtKB/TrEMBL;Acc:F4JV51]
AT4G34350	ISPH	2419.11	-0.559906	0.0972923	-5.75489	8.66991e-09	2.81952e-08	protein_coding	4-hydroxy-3-methylbut-2-enyl diphosphate reductase, chloroplastic [Source:UniProtKB/Swiss-Prot;Acc:Q94B35]
AT4G34881		5226.49	-2.36859	0.107523	-22.0287	1.52909e-107	4.43738e-105	protein_coding	Transmembrane protein [Source:UniProtKB/TrEMBL;Acc:Q0WQ74]
AT4G36690	U2AF65A	3866.91	-0.178011	0.0426147	-4.17722	2.95096e-05	6.7535e-05	protein_coding	U2 snRNP auxiliary factor large subunit [Source:UniProtKB/TrEMBL;Acc:A0A178UYD2]
AT4G37330	CYP81D4	1093.47	-0.459124	0.0827339	-5.5494	2.86648e-08	8.89732e-08	protein_coding	At4g37330 [Source:UniProtKB/TrEMBL;Acc:O23155]
AT4G39100	SHL	1761.63	-1.1182	0.0709816	-15.7533	6.51849e-56	2.90747e-54	protein_coding	SHL1 [Source:UniProtKB/TrEMBL;Acc:A0A178UWF3]
AT5G03900		758.435	-0.291941	0.0807316	-3.61619	0.00029897	0.000611202	protein_coding	Uncharacterized protein At5g03900, chloroplastic [Source:UniProtKB/Swiss-Prot;Acc:Q8GW20]
AT5G04090		920.069	-0.507425	0.0805659	-6.29826	3.01005e-10	1.10055e-09	protein_coding	Plant protein 1589 of unknown function [Source:TAIR;Acc:AT5G04090]
AT5G05100		1325.07	-0.267435	0.0597319	-4.47725	7.56095e-06	1.85152e-05	protein_coding	Single-stranded nucleic acid binding R3H protein [Source:UniProtKB/TrEMBL;Acc:Q93YN3]
AT5G11330		568.475	-0.417123	0.0937025	-4.45157	8.52457e-06	2.07388e-05	protein_coding	At5g11330 [Source:UniProtKB/TrEMBL;Acc:Q9LFM4]
AT5G13010	CUV	3205.68	-0.159091	0.0525375	-3.02814	0.00246064	0.00447053	protein_coding	Pre-mRNA-splicing factor ATP-dependent RNA helicase DEAH7 [Source:UniProtKB/Swiss-Prot;Acc:F4K2E9]
AT5G13770		196.468	-1.88067	0.195846	-9.60281	7.77965e-22	6.29929e-21	protein_coding	Pentatricopeptide repeat-containing protein At5g13770, chloroplastic [Source:UniProtKB/Swiss-Prot;Acc:Q66GP4]
AT5G19540		932.183	-0.371646	0.13816	-2.68997	0.00714594	0.0121526	protein_coding	Thermosome subunit gamma [Source:UniProtKB/TrEMBL;Acc:Q949W7]
AT5G20380	PHT4;5	477.557	-0.340618	0.140939	-2.41677	0.0156588	0.025299	protein_coding	phosphate transporter 4;5 [Source:TAIR;Acc:AT5G20380]
AT5G21020		6632.75	-1.63494	0.13521	-12.0919	1.166e-33	1.81871e-32	protein_coding	At5g21020 [Source:UniProtKB/TrEMBL;Acc:Q3E985]
AT5G24530	DMR6	2190.5	-1.40135	0.177343	-7.90192	2.74633e-15	1.46119e-14	protein_coding	Protein DOWNY MILDEW RESISTANCE 6 [Source:UniProtKB/Swiss-Prot;Acc:Q9FLV0]
AT5G24735		915.87	-1.47326	0.10213	-14.4253	3.58756e-47	1.077e-45	ncRNA	other RNA [Source:TAIR;Acc:AT5G24735]
AT5G24890		938.217	-0.579865	0.136637	-4.24385	2.19722e-05	5.10505e-05	protein_coding	At5g24890 [Source:UniProtKB/TrEMBL;Acc:Q8L9W8]
AT5G25630		442.888	-0.316268	0.13329	-2.37278	0.017655	0.0282851	protein_coding	Tetratricopeptide repeat (TPR)-like superfamily protein [Source:UniProtKB/TrEMBL;Acc:F4JY71]
AT5G27860		1459.2	-0.647189	0.0832469	-7.77432	7.58514e-15	3.9359e-14	protein_coding	unknown protein; FUNCTIONS IN: molecular_function unknown; INVOLVED IN: biological_process unknown; LOCATED IN: chloroplast; EXPRESSED IN: pollen tube; Has 35333 Blast hits to 34131 proteins in 2444 species: Archae - 798; Bacteria - 22429; Metazoa - /.../Fungi - 991; Plants - 531; Viruses - 0; Other Eukaryotes - 9610 (source: NCBI BLink). [Source:TAIR;Acc:AT5G27860]
AT5G37500	GORK	573.206	-0.510927	0.150782	-3.38851	0.000702746	0.00137347	protein_coding	gated outwardly-rectifying K+ channel [Source:TAIR;Acc:AT5G37500]
AT5G39530		101.217	-1.04277	0.318477	-3.27425	0.00105945	0.00202285	protein_coding	Uncharacterized protein At5g39530/MUL8_210 [Source:UniProtKB/TrEMBL;Acc:Q8GWM5]
AT5G41370	XPB1	1777.94	-0.483062	0.0640472	-7.54227	4.61843e-14	2.2721e-13	protein_coding	General transcription and DNA repair factor IIH helicase subunit XPB1 [Source:UniProtKB/Swiss-Prot;Acc:Q38861]
AT5G48412		2406.66	-1.57688	0.138651	-11.3731	5.6958e-30	7.25667e-29	ncRNA
AT5G48590		305.101	-0.6446	0.186578	-3.45486	0.00055058	0.00109003	protein_coding	Gb [Source:UniProtKB/TrEMBL;Acc:Q9FJL1]
AT5G53300	UBC10	14220.1	-0.292645	0.0837061	-3.4961	0.000472116	0.000942547	protein_coding	Ubiquitin-conjugating enzyme E2 10 [Source:UniProtKB/Swiss-Prot;Acc:P35133]
AT5G58720	PIPC	1758.69	-0.197714	0.0651229	-3.03602	0.00239725	0.00436075	protein_coding	SMR domain-containing protein At5g58720 [Source:UniProtKB/Swiss-Prot;Acc:O65573]
AT5G61670	OR	991.661	-0.762271	0.113977	-6.68795	2.26312e-11	9.06561e-11	protein_coding	Protein ORANGE, chloroplastic [Source:UniProtKB/Swiss-Prot;Acc:Q9FKF4]
AT5G62570		1232.24	-0.622861	0.120786	-5.15672	2.51308e-07	7.12918e-07	protein_coding	Calmodulin binding protein-like [Source:TAIR;Acc:AT5G62570]
AT5G63190		3630.71	-0.462227	0.144712	-3.19412	0.00140256	0.00263559	protein_coding	MA3 domain-containing protein [Source:UniProtKB/TrEMBL;Acc:Q94BR1]
AT5G63640	TOL5	1014.35	-0.324715	0.0645564	-5.02994	4.9064e-07	1.35507e-06	protein_coding	TOM1-like protein 5 [Source:UniProtKB/Swiss-Prot;Acc:Q9FFQ0]
AT5G66052		757.322	-1.72971	0.183387	-9.43203	4.02221e-21	3.11109e-20	protein_coding	Transmembrane protein [Source:UniProtKB/TrEMBL;Acc:Q8GW83]
AT1G72830	HAP2C	1747.06	-0.297934	0.0778129	-3.82885	0.000128745	0.000274119	protein_coding	Nuclear factor Y, subunit A3 [Source:UniProtKB/TrEMBL;Acc:F4IEZ6]
AT1G03290		1464.83	-0.574871	0.0617574	-9.30854	1.29602e-20	9.73611e-20	protein_coding	ELKS/Rab6-interacting/CAST family protein [Source:UniProtKB/TrEMBL;Acc:Q9ZVT0]
AT1G07620	ATOBGM	612.061	-1.65018	0.118155	-13.9662	2.5054e-44	6.60222e-43	protein_coding	GTP-binding protein Obg/CgtA [Source:TAIR;Acc:AT1G07620]
AT1G08900	SUGTL3	106.19	-1.48947	0.250441	-5.94739	2.72455e-09	9.18975e-09	protein_coding	Sugar transporter ERD6-like 2 [Source:UniProtKB/Swiss-Prot;Acc:Q4F7G0]
AT1G12780	UGE1	936.349	-0.452202	0.160472	-2.81795	0.0048331	0.00843469	protein_coding	Bifunctional UDP-glucose 4-epimerase and UDP-xylose 4-epimerase 1 [Source:UniProtKB/Swiss-Prot;Acc:Q42605]
AT1G13360		3961.95	-1.5482	0.0743256	-20.83	2.31446e-96	4.61049e-94	protein_coding	T6J4.11 protein [Source:UniProtKB/TrEMBL;Acc:Q9FX61]
AT1G17147	VQ1	466.246	-3.57823	0.349353	-10.2424	1.27956e-24	1.20454e-23	protein_coding	VQ motif-containing protein 1 [Source:UniProtKB/Swiss-Prot;Acc:Q1G3U8]
AT1G19400		950.216	-1.19835	0.147546	-8.12188	4.5903e-16	2.56904e-15	protein_coding	Erythronate-4-phosphate dehydrogenase family protein [Source:UniProtKB/TrEMBL;Acc:Q8VYC6]
AT1G20160	CRSP	1818.73	-1.98557	0.301706	-6.58115	4.66814e-11	1.82426e-10	protein_coding	CO(2)-response secreted protease [Source:UniProtKB/Swiss-Prot;Acc:Q9LNU1]
AT1G20880		824.1	-1.14802	0.069577	-16.4999	3.67373e-61	2.0659e-59	protein_coding	RNA-binding (RRM/RBD/RNP motifs) family protein [Source:UniProtKB/TrEMBL;Acc:F4HUQ5]
AT1G21000		1820.41	-0.89041	0.105876	-8.40994	4.10204e-17	2.46039e-16	protein_coding	At1g21000/F9H16_1 [Source:UniProtKB/TrEMBL;Acc:Q93V70]
AT1G21680		1883.09	-1.77901	0.23724	-7.49875	6.44285e-14	3.14202e-13	protein_coding	DPP6 N-terminal domain-like protein [Source:UniProtKB/TrEMBL;Acc:Q9XI10]
AT1G23710		869.253	-1.66816	0.120655	-13.8259	1.77968e-43	4.45507e-42	protein_coding	At1g23710 [Source:UniProtKB/TrEMBL;Acc:Q9ZUC4]
AT1G30400	ABCC1	17039.7	-1.23082	0.0882207	-13.9516	3.07696e-44	8.07222e-43	protein_coding	ABC transporter C family member 1 [Source:UniProtKB/Swiss-Prot;Acc:Q9C8G9]
AT1G46554		159.131	-1.26292	0.18802	-6.71697	1.85547e-11	7.4965e-11	ncRNA	other RNA [Source:TAIR;Acc:AT1G46554]
AT1G51270		813.803	-1.12469	0.123256	-9.12487	7.18231e-20	5.13778e-19	protein_coding	Vesicle-associated protein 1-4 [Source:UniProtKB/TrEMBL;Acc:F4I818]
AT1G67810	SUFE2	480.138	-1.31845	0.225074	-5.85785	4.68892e-09	1.55455e-08	protein_coding	SufE-like protein 2, chloroplastic [Source:UniProtKB/Swiss-Prot;Acc:Q9FXE3]
AT1G69790	PBL18	237.853	-0.937747	0.146967	-6.38064	1.76347e-10	6.5818e-10	protein_coding	Probable serine/threonine-protein kinase PBL18 [Source:UniProtKB/Swiss-Prot;Acc:Q5XF79]
AT2G13360	AGT1	482.311	-1.42735	0.236505	-6.03518	1.5879e-09	5.47209e-09	protein_coding	Serine--glyoxylate aminotransferase [Source:UniProtKB/Swiss-Prot;Acc:Q56YA5]
AT2G14878		3098.74	-1.97516	0.116542	-16.948	1.99058e-64	1.27148e-62	ncRNA
AT2G17290	CPK6	2894.97	-0.787514	0.0564723	-13.9451	3.36785e-44	8.82549e-43	protein_coding	Calcium-dependent protein kinase 6 [Source:UniProtKB/Swiss-Prot;Acc:Q38872]
AT2G18170	MPK7	1118.16	-0.937244	0.0847154	-11.0634	1.88717e-28	2.19277e-27	protein_coding	Mitogen-activated protein kinase 7 [Source:UniProtKB/Swiss-Prot;Acc:Q39027]
AT2G22540	SVP	656.792	-0.789133	0.173738	-4.54207	5.57034e-06	1.38411e-05	protein_coding	SVP [Source:UniProtKB/TrEMBL;Acc:A0A384KDB8]
AT2G24100		1012.83	-1.21415	0.133477	-9.09632	9.34482e-20	6.63023e-19	protein_coding	ATP-dependent DNA helicase [Source:UniProtKB/TrEMBL;Acc:Q9ZUI1]
AT2G25590		759.902	-1.1249	0.104807	-10.733	7.12399e-27	7.5363e-26	protein_coding	Plant Tudor-like protein [Source:UniProtKB/TrEMBL;Acc:Q9SLA4]
AT2G29340		295.245	-1.41877	0.26053	-5.44572	5.15968e-08	1.56596e-07	protein_coding	Tropinone reductase homolog At2g29340 [Source:UniProtKB/Swiss-Prot;Acc:F4IKM1]
AT2G42330	STIPL2	742.352	-0.437256	0.0724018	-6.03929	1.5479e-09	5.33659e-09	protein_coding	Septin and tuftelin-interacting protein 1 homolog 2 [Source:UniProtKB/Swiss-Prot;Acc:Q9SLC6]
AT2G43500		623.637	-0.888671	0.146067	-6.08398	1.17233e-09	4.08734e-09	protein_coding	Plant regulator RWP-RK family protein [Source:TAIR;Acc:AT2G43500]
AT2G45920	PUB37	1809	-0.746848	0.126329	-5.91194	3.3811e-09	1.13327e-08	protein_coding	U-box domain-containing protein 37 [Source:UniProtKB/Swiss-Prot;Acc:Q683D5]
AT2G46750	GULLO2	4405.25	-0.590663	0.169319	-3.48847	0.000485794	0.000968293	protein_coding	L-gulonolactone oxidase 2 [Source:UniProtKB/Swiss-Prot;Acc:Q6NQ66]
AT3G03870		582.567	-0.950789	0.175181	-5.42747	5.7158e-08	1.7276e-07	protein_coding	F20H23.8 protein [Source:UniProtKB/TrEMBL;Acc:Q9SRW4]
AT3G06390		1942.57	-2.58386	0.230344	-11.2174	3.34876e-29	4.07855e-28	protein_coding	CASP-like protein 1D2 [Source:UniProtKB/Swiss-Prot;Acc:Q9SQU2]
AT3G10985	SAG20	4136.84	-1.44656	0.156243	-9.25838	2.07564e-20	1.54399e-19	protein_coding	Senescence associated gene 20 [Source:UniProtKB/Swiss-Prot;Acc:Q94AK6]
AT3G12570	FYD	1587.87	-0.537438	0.0622976	-8.62695	6.30102e-18	3.97829e-17	protein_coding	FYD [Source:UniProtKB/TrEMBL;Acc:Q9LHA9]
AT3G12740	ALIS1	2611.53	-0.886782	0.0743685	-11.9242	8.85642e-33	1.31509e-31	protein_coding	ALA-interacting subunit 1 [Source:UniProtKB/Swiss-Prot;Acc:Q9LTW0]
AT3G13430		530.223	-0.756073	0.0866083	-8.7298	2.55129e-18	1.65114e-17	protein_coding	RING/U-box superfamily protein [Source:UniProtKB/TrEMBL;Acc:Q9LJE9]
AT3G20770	EIN3	4793.37	-0.505507	0.0644149	-7.84767	4.23854e-15	2.23338e-14	protein_coding	Protein ETHYLENE INSENSITIVE 3 [Source:UniProtKB/Swiss-Prot;Acc:O24606]
AT3G23560	DTX19	1692.95	-1.14894	0.0797385	-14.4089	4.55031e-47	1.36254e-45	protein_coding	Protein DETOXIFICATION 19 [Source:UniProtKB/Swiss-Prot;Acc:Q9LUH2]
AT3G24310	MYB305	772.05	-2.60042	0.324749	-8.00747	1.17089e-15	6.37551e-15	protein_coding	MYB305 [Source:UniProtKB/TrEMBL;Acc:A0A384L796]
AT3G48000	ALDH2B4	5882.89	-0.295381	0.0970203	-3.04453	0.00233046	0.00424748	protein_coding	Aldehyde dehydrogenase family 2 member B4, mitochondrial [Source:UniProtKB/Swiss-Prot;Acc:Q9SU63]
AT3G48020		292.351	-1.71982	0.143117	-12.0169	2.89659e-33	4.40695e-32	protein_coding	At3g48020 [Source:UniProtKB/TrEMBL;Acc:Q9SU65]
AT3G50260	ERF011	815.437	-1.46459	0.130666	-11.2087	3.69626e-29	4.48319e-28	protein_coding	Ethylene-responsive transcription factor ERF011 [Source:UniProtKB/Swiss-Prot;Acc:Q9SNE1]
AT3G55880	SUE4	1158.45	-1.24709	0.15402	-8.09695	5.63535e-16	3.13748e-15	protein_coding	Alpha/beta hydrolase related protein [Source:UniProtKB/TrEMBL;Acc:Q8L7D8]
AT3G61390	PUB36	211.749	-2.90016	0.288316	-10.059	8.38618e-24	7.52387e-23	protein_coding	U-box domain-containing protein 36 [Source:UniProtKB/Swiss-Prot;Acc:Q8GZ84]
AT3G62150	ABCB21	1114.37	-0.454177	0.129752	-3.50035	0.000464647	0.000928662	protein_coding	ABC transporter B family member 21 [Source:UniProtKB/Swiss-Prot;Acc:Q9M1Q9]
AT4G11830	PLDGAMMA2	3649.97	-0.438068	0.0610018	-7.18123	6.90855e-13	3.11454e-12	protein_coding	Phospholipase D gamma 2 [Source:UniProtKB/Swiss-Prot;Acc:Q9T051]
AT4G13030		794.245	-0.605563	0.127475	-4.75044	2.02975e-06	5.27781e-06	protein_coding	P-loop containing nucleoside triphosphate hydrolases superfamily protein [Source:TAIR;Acc:AT4G13030]
AT4G17840		768.238	-0.922447	0.100931	-9.13937	6.28168e-20	4.51413e-19	protein_coding	At4g17840 [Source:UniProtKB/TrEMBL;Acc:Q0WMZ7]
AT4G18140	SSP4b	663.071	-0.849729	0.0878257	-9.67518	3.84427e-22	3.16509e-21	protein_coding	SCP1-like small phosphatase 4b [Source:UniProtKB/TrEMBL;Acc:F4JQR6]
AT4G21860	MSRB2	1260.72	-0.166643	0.0756655	-2.20236	0.0276401	0.0428201	protein_coding	Peptide methionine sulfoxide reductase B2, chloroplastic [Source:UniProtKB/Swiss-Prot;Acc:Q9C5C8]
AT4G24400	CIPK8	3475.32	-1.14118	0.0518167	-22.0235	1.71645e-107	4.92036e-105	protein_coding	CBL-interacting serine/threonine-protein kinase 8 [Source:UniProtKB/Swiss-Prot;Acc:Q9STV4]
AT4G27800	PPH1	594.064	-0.778785	0.146849	-5.30332	1.13718e-07	3.33716e-07	protein_coding	Protein phosphatase 2C 57 [Source:UniProtKB/Swiss-Prot;Acc:P49599]
AT4G31510		281.267	-0.34367	0.142349	-2.41428	0.0157662	0.0254638	protein_coding	Major centromere autoantigen B-like protein [Source:UniProtKB/TrEMBL;Acc:Q9SV19]
AT4G37030		658.221	-2.37613	0.214922	-11.0558	2.0558e-28	2.38283e-27	protein_coding	Membrane protein [Source:UniProtKB/TrEMBL;Acc:Q58FU6]
AT5G04760		439.31	-0.635538	0.161667	-3.93116	8.4536e-05	0.000183957	protein_coding	Duplicated homeodomain-like superfamily protein [Source:UniProtKB/TrEMBL;Acc:Q9LZ21]
AT5G10625	FLP2	1010.82	-3.14007	0.226538	-13.8611	1.09021e-43	2.76744e-42	protein_coding	Flowering-promoting factor 1-like protein 2 [Source:UniProtKB/Swiss-Prot;Acc:Q9LXB5]
AT5G22850		1361.7	-0.852334	0.0625118	-13.6348	2.48771e-42	5.92463e-41	protein_coding	Eukaryotic aspartyl protease family protein [Source:UniProtKB/TrEMBL;Acc:Q0WRU5]
AT5G41410	BEL1	473.779	-1.53545	0.140749	-10.9092	1.04197e-27	1.16079e-26	protein_coding	Homeobox protein BEL1 homolog [Source:UniProtKB/Swiss-Prot;Acc:Q38897]
AT5G46410	SSP4	1686.05	-1.2306	0.08727	-14.1011	3.741e-45	1.02729e-43	protein_coding	SCP1-like small phosphatase 4 [Source:UniProtKB/TrEMBL;Acc:F4KHG9]
AT3G51890		766.234	-1.71104	0.102975	-16.616	5.3371e-62	3.10529e-60	protein_coding	Clathrin light chain 3 [Source:UniProtKB/Swiss-Prot;Acc:F4J5M9]

## Sheet: clv_CLE2.vs.clv_Ctrl(vec)
Gene_id	Gene_name	baseMean	log2FoldChange	lfcSE	stat	pvalue	padj	Gene_type	Gene_description
AT1G18460		1422.24	-0.176507	0.119648	-1.47523	0.140152	0.351448	protein_coding	Alpha/beta-Hydrolases superfamily protein [Source:UniProtKB/TrEMBL;Acc:Q8LPF5]
AT2G45830	DTA2	977.422	-0.162674	0.100678	-1.61578	0.106141	0.29769	protein_coding	Downstream target of AGL15 2 [Source:UniProtKB/TrEMBL;Acc:F4IH50]
AT3G01540	RH14	7454.45	-0.156187	0.0618533	-2.52512	0.0115658	0.0713717	protein_coding	DEAD-box ATP-dependent RNA helicase 14 [Source:UniProtKB/Swiss-Prot;Acc:Q8H136]
AT3G27770		1690.12	-0.266463	0.102753	-2.59324	0.00950756	0.0626099	protein_coding	AT3g27760/MGF10_16 [Source:UniProtKB/TrEMBL;Acc:Q8W4R6]
AT4G14100		259.921	-0.181431	0.123596	-1.46794	0.142121	0.354154	protein_coding	Uncharacterized protein At4g14100 [Source:UniProtKB/Swiss-Prot;Acc:Q67YC9]
AT5G09880		2094.76	-0.109084	0.0559308	-1.95034	0.0511354	0.18689	protein_coding	Splicing factor, CC1-like protein [Source:UniProtKB/TrEMBL;Acc:Q93Y25]
AT5G18610	PBL27	897.473	-0.0947896	0.0810734	-1.16918	0.24233	0.486227	protein_coding	Serine/threonine-protein kinase PBL27 [Source:UniProtKB/Swiss-Prot;Acc:Q1PDV6]
AT1G02610		102.748	-0.413471	0.178709	-2.31366	0.0206863	0.104793	protein_coding	RING/FYVE/PHD zinc finger superfamily protein [Source:UniProtKB/TrEMBL;Acc:F4HXK4]
AT1G03200		227.557	-0.308792	0.157574	-1.95966	0.0500353	0.184205	protein_coding	At1g03200 [Source:UniProtKB/TrEMBL;Acc:B6IDH7]
AT1G03550	SCAMP2	506.104	-0.1712	0.1043	-1.64141	0.100712	0.287588	protein_coding	Secretory carrier-associated membrane protein 2 [Source:UniProtKB/Swiss-Prot;Acc:Q9LR68]
AT1G04300	TRAF1B	2955.24	-0.0437822	0.0577465	-0.758179	0.448344	0.681104	protein_coding	TNF receptor-associated factor homolog 1b [Source:UniProtKB/Swiss-Prot;Acc:A8MQL1]
AT1G05840		791.866	-0.142055	0.0890539	-1.59516	0.110677	0.304788	protein_coding	Eukaryotic aspartyl protease family protein [Source:UniProtKB/TrEMBL;Acc:F4IAD5]
AT1G08570	ACHT4	2549.4	-0.0950746	0.177159	-0.536662	0.591501	0.784943	protein_coding	Thioredoxin-like 1-1, chloroplastic [Source:UniProtKB/Swiss-Prot;Acc:O64654]
AT1G08770	PRA1E	584.614	-0.21967	0.0892291	-2.46187	0.0138214	0.0803943	protein_coding	PRA1 family protein [Source:UniProtKB/TrEMBL;Acc:A0A178W4Z3]
AT1G10320		732.349	-0.151353	0.0702494	-2.15452	0.0311998	0.136649	protein_coding	Zinc finger CCCH domain-containing protein 5 [Source:UniProtKB/Swiss-Prot;Acc:Q9SY74]
AT1G10890		1972.88	-0.154881	0.0673153	-2.30083	0.021401	0.10721	protein_coding	unknown protein; FUNCTIONS IN: molecular_function unknown; INVOLVED IN: biological_process unknown; LOCATED IN: chloroplast; EXPRESSED IN: petal, flower, leaf; EXPRESSED DURING: LP.04 four leaves visible, 4 anthesis, petal differentiation and expans /.../age; BEST Arabidopsis thaliana protein match is: unknown protein (TAIR:AT5G13340.1); Has 11769 Blast hits to 8435 proteins in 698 species: Archa…
AT1G11175		191.92	-0.420438	0.233982	-1.79688	0.0723543	0.232419	ncRNA	other RNA [Source:TAIR;Acc:AT1G11175]
AT1G17780		382.769	-0.0937627	0.122227	-0.767116	0.443012	0.677031	protein_coding	unknown protein; BEST Arabidopsis thaliana protein match is: unknown protein (TAIR:AT2G16575.1); Has 35333 Blast hits to 34131 proteins in 2444 species: Archae - 798; Bacteria - 22429; Metazoa - 974; Fungi - 991; Plants - 531; Viruses - 0; Other Euk /.../s - 9610 (source: NCBI BLink). [Source:TAIR;Acc:AT1G17780]
AT1G19396		206.664	-0.12625	0.139741	-0.903461	0.366281	0.611337	protein_coding	unknown protein. [Source:TAIR;Acc:AT1G19396]
AT1G19397		158.379	-0.143317	0.129102	-1.1101	0.266955	0.515079	protein_coding	unknown protein; Has 30201 Blast hits to 17322 proteins in 780 species: Archae - 12; Bacteria - 1396; Metazoa - 17338; Fungi - 3422; Plants - 5037; Viruses - 0; Other Eukaryotes - 2996 (source: NCBI BLink). [Source:TAIR;Acc:AT1G19397]
AT1G28765		94.4359	-0.513167	0.232256	-2.20949	0.0271407	0.124471	protein_coding
AT1G32060	PRK	94.4046	-1.03947	0.398288	-2.60983	0.00905859	0.0607311	protein_coding	Phosphoribulokinase [Source:UniProtKB/TrEMBL;Acc:A0A178WLP9]
AT1G43700	VIP1	1408.47	-0.170892	0.0909212	-1.87956	0.0601685	0.206467	protein_coding	Transcription factor VIP1 [Source:UniProtKB/Swiss-Prot;Acc:Q9MA75]
AT1G55000		408.214	-0.382513	0.156921	-2.43761	0.0147846	0.0839796	protein_coding	F-box protein At1g55000 [Source:UniProtKB/Swiss-Prot;Acc:Q9FZ32]
AT1G55152		298.221	-0.200049	0.193428	-1.03423	0.30103	0.550243	protein_coding	Putative uncharacterized protein [Source:UniProtKB/TrEMBL;Acc:Q570Y5]
AT1G55675		117.683	-0.493862	0.216539	-2.2807	0.022566	0.11092	protein_coding	Transmembrane protein [Source:UniProtKB/TrEMBL;Acc:Q94CA5]
AT1G56612		272.498	-0.261971	0.113433	-2.30948	0.0209168	0.105509	lncRNA	other RNA [Source:TAIR;Acc:AT1G56612]
AT1G59700	GSTU16	207.457	-0.177021	0.284308	-0.622638	0.533522	0.744846	protein_coding	Glutathione S-transferase U16 [Source:UniProtKB/Swiss-Prot;Acc:Q9XIF8]
AT1G60160	POT12	289.02	-0.202802	0.18612	-1.08964	0.275874	0.523939	protein_coding	Putative potassium transporter 12 [Source:UniProtKB/Swiss-Prot;Acc:O80739]
AT1G68010	HPR	201.593	-0.514602	0.222954	-2.30811	0.0209931	0.105807	protein_coding	hydroxypyruvate reductase [Source:TAIR;Acc:AT1G68010]
AT1G68140		1483.26	-0.163326	0.0733491	-2.22669	0.0259677	0.121286	protein_coding	Zinc finger/BTB domain protein, putative (DUF1644) [Source:UniProtKB/TrEMBL;Acc:Q9C9X8]
AT1G69360		1380.48	-0.231239	0.108201	-2.13713	0.0325877	0.140562	protein_coding	Plant protein of unknown function (DUF863) [Source:TAIR;Acc:AT1G69360]
AT1G70530	CRK3	1623.48	-0.259345	0.109748	-2.36309	0.0181234	0.096438	protein_coding	Cysteine-rich receptor-like protein kinase 3 [Source:UniProtKB/Swiss-Prot;Acc:Q9CAL2]
AT1G73920		4464.8	-0.0714996	0.119919	-0.596231	0.551021	0.757156	protein_coding	Alpha/beta-Hydrolases superfamily protein [Source:UniProtKB/TrEMBL;Acc:Q949N8]
AT1G73980	TTM1	1571.62	-0.213948	0.0812545	-2.63306	0.00846182	0.0579005	protein_coding	Inorganic pyrophosphatase TTM1 [Source:UniProtKB/Swiss-Prot;Acc:Q9C9B9]
AT1G75030	ATLP-3	149.148	0.21375	0.208706	1.02417	0.305756	0.555218	protein_coding	At1g75030 [Source:UniProtKB/TrEMBL;Acc:Q9C9P9]
AT1G77080	MAF1	1101.7	-0.166815	0.0696751	-2.39419	0.0166573	0.0911743	protein_coding	K-box region and MADS-box transcription factor family protein [Source:TAIR;Acc:AT1G77080]
AT1G77180	SKIP	4097.56	-0.140229	0.0640105	-2.19072	0.028472	0.128699	protein_coding	SNW/SKI-interacting protein [Source:UniProtKB/Swiss-Prot;Acc:O80653]
AT1G78870	UBC35	1881.55	-0.134057	0.0545477	-2.45761	0.0139867	0.0809996	protein_coding	UBC35 [Source:UniProtKB/TrEMBL;Acc:A0A178WFI9]
AT1G80570	FBL14	334.247	-0.0484025	0.138094	-0.350505	0.72596	0.867617	protein_coding	F-box/LRR-repeat protein 14 [Source:UniProtKB/Swiss-Prot;Acc:Q3EC97]
AT2G11225		2347.65	-0.109676	0.0806059	-1.36064	0.173627	0.398251	protein_coding
AT2G15880	PEX3	212.326	-1.10978	0.536264	-2.06946	0.0385032	0.156258	protein_coding	Pollen-specific leucine-rich repeat extensin-like protein 3 [Source:UniProtKB/Swiss-Prot;Acc:Q9XIL9]
AT2G23390		598.288	-0.147368	0.0797535	-1.8478	0.0646313	0.216165	protein_coding	Acyl-CoA [Source:UniProtKB/TrEMBL;Acc:O80456]
AT2G26355		922.038	-0.449827	0.173005	-2.60008	0.00932014	0.0617961	lncRNA	other RNA [Source:TAIR;Acc:AT2G26355]
AT2G30520	RPT2	4860.02	-0.510848	0.235405	-2.17008	0.0300007	0.13301	protein_coding	Root phototropism protein 2 [Source:UniProtKB/Swiss-Prot;Acc:Q682S0]
AT2G30570	PSBW	471.067	-0.491314	0.22099	-2.22325	0.0261991	0.121964	protein_coding	PSBW [Source:UniProtKB/TrEMBL;Acc:A0A178VQ32]
AT2G30600		2909	-0.0493879	0.249395	-0.198031	0.843021	0.93289	protein_coding	BTB/POZ domain-containing protein [Source:UniProtKB/TrEMBL;Acc:F4INV5]
AT2G31940		165.33	-0.331013	0.316153	-1.047	0.295097	0.544411	protein_coding	Oxidoreductase/transition metal ion-binding protein [Source:UniProtKB/TrEMBL;Acc:Q9SKA6]
AT2G31960	CALS2	6531.33	-0.0823467	0.0608791	-1.35263	0.176175	0.401524	protein_coding	Callose synthase 2 [Source:UniProtKB/Swiss-Prot;Acc:Q9SL03]
AT2G34500	CYP710A1	381.531	-0.367528	0.169549	-2.16768	0.0301832	0.133432	protein_coding	CYP710A1 [Source:UniProtKB/TrEMBL;Acc:A0A178VRK5]
AT2G36320	SAP4	2800.03	-0.431775	0.21483	-2.00985	0.0444472	0.1712	protein_coding	Zinc finger A20 and AN1 domain-containing stress-associated protein 4 [Source:UniProtKB/Swiss-Prot;Acc:Q9SJM6]
AT2G39570	ACR9	3795.37	-0.0924757	0.199161	-0.464325	0.642415	0.815773	protein_coding	ACT domain-containing protein ACR9 [Source:UniProtKB/Swiss-Prot;Acc:O80644]
AT2G41210	PIP5K5	171.161	-0.269305	0.135237	-1.99136	0.0464409	0.176031	protein_coding	Phosphatidylinositol 4-phosphate 5-kinase 5 [Source:UniProtKB/Swiss-Prot;Acc:Q9SLG9]
AT2G41900		2655.6	-0.183104	0.0947552	-1.93239	0.0533116	0.191971	protein_coding	Zinc finger CCCH domain-containing protein 30 [Source:UniProtKB/Swiss-Prot;Acc:P93755]
AT2G45910	PUB33	1476.07	-0.151693	0.0720952	-2.10406	0.0353732	0.148163	protein_coding	U-box domain-containing protein 33 [Source:UniProtKB/Swiss-Prot;Acc:Q8GUH1]
AT2G45980	ATI1	1320.86	-0.17557	0.075895	-2.31333	0.0207046	0.104854	protein_coding	ATG8-interacting protein 1 [Source:UniProtKB/Swiss-Prot;Acc:O82775]
AT3G05250		299.661	-0.0485307	0.110118	-0.440716	0.659418	0.826005	protein_coding	At3g05250 [Source:UniProtKB/TrEMBL;Acc:Q8GYA2]
AT3G07560	PEX13	2548.71	-0.096231	0.0944974	-1.01835	0.308514	0.558071	protein_coding	Peroxisomal membrane protein 13 [Source:UniProtKB/Swiss-Prot;Acc:Q9SRR0]
AT3G10250		1250.87	-0.250616	0.106172	-2.36047	0.018252	0.0968337	protein_coding	AT3G10250 protein [Source:UniProtKB/TrEMBL;Acc:Q940M5]
AT3G11410	PP2CA	1665.32	-0.198773	0.123364	-1.61127	0.107121	0.299648	protein_coding	Protein phosphatase 2C 37 [Source:UniProtKB/Swiss-Prot;Acc:P49598]
AT3G13340		1975.33	-0.170003	0.078154	-2.17523	0.0296128	0.131732	protein_coding	AT3g13340/MDC11_13 [Source:UniProtKB/TrEMBL;Acc:Q94AB4]
AT3G13950		54.5924	-0.672295	0.338999	-1.98317	0.047348	0.178093	protein_coding	AT3G13950 protein [Source:UniProtKB/TrEMBL;Acc:B9DG91]
AT3G19580	AZF2	974.293	-0.0972521	0.183105	-0.531126	0.595331	0.787299	protein_coding	ZF2 [Source:UniProtKB/TrEMBL;Acc:A0A178VJ97]
AT3G19860	BHLH121	693.035	-0.25234	0.129637	-1.94651	0.0515934	0.187886	protein_coding	Transcription factor bHLH121 [Source:UniProtKB/Swiss-Prot;Acc:Q9LT23]
AT3G21430	ALY3	1179.92	-0.0289986	0.063453	-0.45701	0.647664	0.819065	protein_coding	Protein ALWAYS EARLY 3 [Source:UniProtKB/Swiss-Prot;Acc:Q6A332]
AT3G24740		1036.86	-0.152786	0.0729288	-2.095	0.0361711	0.150206	protein_coding	AT3g24740/K7P8_3 [Source:UniProtKB/TrEMBL;Acc:Q9LRY5]
AT3G25585	AAPT2	2883.06	-0.195379	0.0875458	-2.23173	0.0256325	0.120106	protein_coding	Choline/ethanolaminephosphotransferase 2 [Source:UniProtKB/Swiss-Prot;Acc:O82568]
AT3G27820	MDAR4	3441.05	-0.214368	0.0929112	-2.30723	0.021042	0.105893	protein_coding	MDAR4 [Source:UniProtKB/TrEMBL;Acc:A0A178VES2]
AT3G28740	CYP81D11	854.221	-0.546549	0.268996	-2.03181	0.0421727	0.165802	protein_coding	Cytochrome P450 81D11 [Source:UniProtKB/Swiss-Prot;Acc:Q9LHA1]
AT3G46500		164.221	-0.611433	0.226695	-2.69716	0.00699337	0.0510005	protein_coding	2-oxoglutarate (2OG) and Fe(II)-dependent oxygenase superfamily protein [Source:UniProtKB/TrEMBL;Acc:A0A1I9LPT9]
AT3G54230	SUA	1824.6	-0.0583464	0.059855	-0.974796	0.329662	0.577145	protein_coding	suppressor of abi3-5 [Source:TAIR;Acc:AT3G54230]
AT3G56140	RER6	674.912	-0.14643	0.0997198	-1.46841	0.141993	0.354099	protein_coding	Protein RETICULATA-RELATED 6, chloroplastic [Source:UniProtKB/Swiss-Prot;Acc:Q8RWG3]
AT3G57170		751.548	-0.276302	0.120025	-2.30205	0.0213326	0.107002	protein_coding	N-acetylglucosaminyl transferase component family protein / Gpi1 family protein [Source:UniProtKB/TrEMBL;Acc:F4J262]
AT3G57300	INO80	2869.69	-0.257833	0.111906	-2.30402	0.0212216	0.10658	protein_coding	DNA helicase INO80-like protein [Source:UniProtKB/TrEMBL;Acc:F4J277]
AT3G61010		1157.51	-0.177791	0.0678935	-2.61867	0.0088273	0.059603	protein_coding	Ferritin [Source:UniProtKB/TrEMBL;Acc:F4JD24]
AT4G01120	GBF2	1805.87	-0.250502	0.106531	-2.35144	0.0187009	0.0982961	protein_coding	G-box-binding factor 2 [Source:UniProtKB/Swiss-Prot;Acc:P42775]
AT4G04640	ATPC1	993.262	-0.308131	0.159202	-1.93548	0.0529318	0.191043	protein_coding	ATP synthase gamma chain 1, chloroplastic [Source:UniProtKB/Swiss-Prot;Acc:Q01908]
AT4G08920	CRY1	1170.91	-0.316587	0.12434	-2.54614	0.0108923	0.0686008	protein_coding	Cryptochrome-1 [Source:UniProtKB/Swiss-Prot;Acc:Q43125]
AT4G11360	RHA1B	1090.68	-0.501176	0.214541	-2.33604	0.0194889	0.100784	protein_coding	E3 ubiquitin-protein ligase RHA1B [Source:UniProtKB/Swiss-Prot;Acc:Q9SUS5]
AT4G16110	ARR2	1110.75	-0.0184765	0.101789	-0.181517	0.855962	0.93919	nontranslating_CDS	response regulator 2 [Source:TAIR;Acc:AT4G16110]
AT4G16280	FCA	916.485	-0.196336	0.0924349	-2.12405	0.033666	0.143741	protein_coding	Flowering time control protein FCA [Source:UniProtKB/Swiss-Prot;Acc:O04425]
AT4G23450	AIRP1	1104.59	-0.426092	0.174427	-2.44281	0.0145734	0.0831603	protein_coding	RING/U-box superfamily protein [Source:UniProtKB/TrEMBL;Acc:F4JNK0]
AT4G28750	PSAE1	142.417	-0.63369	0.239939	-2.64105	0.00826498	0.0569487	protein_coding	Photosystem I reaction center subunit IV A, chloroplastic [Source:UniProtKB/Swiss-Prot;Acc:Q9S831]
AT4G28880	CKL3	3231.52	-0.170802	0.0640582	-2.66635	0.00766798	0.0542271	protein_coding	Ckl3 [Source:UniProtKB/TrEMBL;Acc:A0A178UXY3]
AT4G32760		2907.57	-0.146347	0.0638198	-2.29312	0.021841	0.10862	protein_coding	ENTH/VHS/GAT family protein [Source:UniProtKB/TrEMBL;Acc:F4JV51]
AT4G34350	ISPH	2419.11	-0.123036	0.107386	-1.14574	0.251904	0.497742	protein_coding	4-hydroxy-3-methylbut-2-enyl diphosphate reductase, chloroplastic [Source:UniProtKB/Swiss-Prot;Acc:Q94B35]
AT4G34881		5226.49	-0.181976	0.117702	-1.54608	0.122086	0.323467	protein_coding	Transmembrane protein [Source:UniProtKB/TrEMBL;Acc:Q0WQ74]
AT4G36690	U2AF65A	3866.91	-0.0876981	0.0471336	-1.86063	0.062797	0.212765	protein_coding	U2 snRNP auxiliary factor large subunit [Source:UniProtKB/TrEMBL;Acc:A0A178UYD2]
AT4G37330	CYP81D4	1093.47	-0.144716	0.0905027	-1.59903	0.109814	0.303356	protein_coding	At4g37330 [Source:UniProtKB/TrEMBL;Acc:O23155]
AT4G39100	SHL	1761.63	-0.200054	0.0762797	-2.62264	0.00872516	0.0591481	protein_coding	SHL1 [Source:UniProtKB/TrEMBL;Acc:A0A178UWF3]
AT5G03900		758.435	-0.136117	0.0881993	-1.54329	0.122761	0.324434	protein_coding	Uncharacterized protein At5g03900, chloroplastic [Source:UniProtKB/Swiss-Prot;Acc:Q8GW20]
AT5G04090		920.069	-0.229393	0.0879303	-2.6088	0.00908602	0.0608533	protein_coding	Plant protein 1589 of unknown function [Source:TAIR;Acc:AT5G04090]
AT5G05100		1325.07	-0.0809755	0.0653193	-1.23969	0.215091	0.45261	protein_coding	Single-stranded nucleic acid binding R3H protein [Source:UniProtKB/TrEMBL;Acc:Q93YN3]
AT5G11330		568.475	-0.248114	0.102303	-2.42529	0.015296	0.0859991	protein_coding	At5g11330 [Source:UniProtKB/TrEMBL;Acc:Q9LFM4]
AT5G13010	CUV	3205.68	-0.0820326	0.0583287	-1.40638	0.15961	0.379721	protein_coding	Pre-mRNA-splicing factor ATP-dependent RNA helicase DEAH7 [Source:UniProtKB/Swiss-Prot;Acc:F4K2E9]
AT5G13770		196.468	-0.417976	0.194348	-2.15066	0.0315034	0.137517	protein_coding	Pentatricopeptide repeat-containing protein At5g13770, chloroplastic [Source:UniProtKB/Swiss-Prot;Acc:Q66GP4]
AT5G19540		932.183	-0.339444	0.152719	-2.22266	0.0262385	0.121989	protein_coding	Thermosome subunit gamma [Source:UniProtKB/TrEMBL;Acc:Q949W7]
AT5G20380	PHT4;5	477.557	-0.356896	0.154411	-2.31134	0.0208139	0.105198	protein_coding	phosphate transporter 4;5 [Source:TAIR;Acc:AT5G20380]
AT5G21020		6632.75	-0.166924	0.150357	-1.11019	0.266919	0.515076	protein_coding	At5g21020 [Source:UniProtKB/TrEMBL;Acc:Q3E985]
AT5G24530	DMR6	2190.5	-0.510514	0.196831	-2.59366	0.00949604	0.0625655	protein_coding	Protein DOWNY MILDEW RESISTANCE 6 [Source:UniProtKB/Swiss-Prot;Acc:Q9FLV0]
AT5G24735		915.87	-0.272317	0.10655	-2.55577	0.0105952	0.0675438	ncRNA	other RNA [Source:TAIR;Acc:AT5G24735]
AT5G24890		938.217	-0.254727	0.150749	-1.68974	0.091077	0.269659	protein_coding	At5g24890 [Source:UniProtKB/TrEMBL;Acc:Q8L9W8]
AT5G25630		442.888	-0.310741	0.146871	-2.11574	0.0343672	0.145812	protein_coding	Tetratricopeptide repeat (TPR)-like superfamily protein [Source:UniProtKB/TrEMBL;Acc:F4JY71]
AT5G27860		1459.2	-0.124719	0.0912832	-1.36629	0.171848	0.39582	protein_coding	unknown protein; FUNCTIONS IN: molecular_function unknown; INVOLVED IN: biological_process unknown; LOCATED IN: chloroplast; EXPRESSED IN: pollen tube; Has 35333 Blast hits to 34131 proteins in 2444 species: Archae - 798; Bacteria - 22429; Metazoa - /.../Fungi - 991; Plants - 531; Viruses - 0; Other Eukaryotes - 9610 (source: NCBI BLink). [Source:TAIR;Acc:AT5G27860]
AT5G37500	GORK	573.206	-0.339742	0.165938	-2.04741	0.0406183	0.161449	protein_coding	gated outwardly-rectifying K+ channel [Source:TAIR;Acc:AT5G37500]
AT5G39530		101.217	-0.802711	0.339498	-2.36441	0.018059	0.0962211	protein_coding	Uncharacterized protein At5g39530/MUL8_210 [Source:UniProtKB/TrEMBL;Acc:Q8GWM5]
AT5G41370	XPB1	1777.94	-0.173199	0.0698947	-2.478	0.013212	0.0781776	protein_coding	General transcription and DNA repair factor IIH helicase subunit XPB1 [Source:UniProtKB/Swiss-Prot;Acc:Q38861]
AT5G48412		2406.66	-0.362799	0.152975	-2.37162	0.0177103	0.095026	ncRNA
AT5G48590		305.101	-0.445491	0.203221	-2.19214	0.0283691	0.128369	protein_coding	Gb [Source:UniProtKB/TrEMBL;Acc:Q9FJL1]
AT5G53300	UBC10	14220.1	-0.212822	0.0934393	-2.27766	0.0227471	0.111589	protein_coding	Ubiquitin-conjugating enzyme E2 10 [Source:UniProtKB/Swiss-Prot;Acc:P35133]
AT5G58720	PIPC	1758.69	-0.120511	0.0716867	-1.68108	0.0927471	0.272734	protein_coding	SMR domain-containing protein At5g58720 [Source:UniProtKB/Swiss-Prot;Acc:O65573]
AT5G61670	OR	991.661	-0.238054	0.124245	-1.916	0.0553647	0.196323	protein_coding	Protein ORANGE, chloroplastic [Source:UniProtKB/Swiss-Prot;Acc:Q9FKF4]
AT5G62570		1232.24	-0.279543	0.132519	-2.10945	0.0349054	0.147135	protein_coding	Calmodulin binding protein-like [Source:TAIR;Acc:AT5G62570]
AT5G63190		3630.71	-0.322178	0.161364	-1.99659	0.0458703	0.174766	protein_coding	MA3 domain-containing protein [Source:UniProtKB/TrEMBL;Acc:Q94BR1]
AT5G63640	TOL5	1014.35	-0.0479421	0.0697753	-0.687092	0.492025	0.71498	protein_coding	TOM1-like protein 5 [Source:UniProtKB/Swiss-Prot;Acc:Q9FFQ0]
AT5G66052		757.322	-0.215238	0.197609	-1.08921	0.276059	0.52414	protein_coding	Transmembrane protein [Source:UniProtKB/TrEMBL;Acc:Q8GW83]
AT1G72830	HAP2C	1747.06	-0.193891	0.0776613	-2.49662	0.0125384	0.0753135	protein_coding	Nuclear factor Y, subunit A3 [Source:UniProtKB/TrEMBL;Acc:F4IEZ6]
AT1G03290		1464.83	-0.0976782	0.066684	-1.46479	0.142977	0.355221	protein_coding	ELKS/Rab6-interacting/CAST family protein [Source:UniProtKB/TrEMBL;Acc:Q9ZVT0]
AT1G07620	ATOBGM	612.061	-0.184659	0.12175	-1.5167	0.129342	0.334829	protein_coding	GTP-binding protein Obg/CgtA [Source:TAIR;Acc:AT1G07620]
AT1G08900	SUGTL3	106.19	-0.28818	0.240209	-1.19971	0.230254	0.471903	protein_coding	Sugar transporter ERD6-like 2 [Source:UniProtKB/Swiss-Prot;Acc:Q4F7G0]
AT1G12780	UGE1	936.349	-0.422576	0.176314	-2.39672	0.0165424	0.0906955	protein_coding	Bifunctional UDP-glucose 4-epimerase and UDP-xylose 4-epimerase 1 [Source:UniProtKB/Swiss-Prot;Acc:Q42605]
AT1G13360		3961.95	-0.20889	0.0808461	-2.5838	0.00977188	0.0637065	protein_coding	T6J4.11 protein [Source:UniProtKB/TrEMBL;Acc:Q9FX61]
AT1G17147	VQ1	466.246	-0.812597	0.36678	-2.21549	0.0267264	0.12328	protein_coding	VQ motif-containing protein 1 [Source:UniProtKB/Swiss-Prot;Acc:Q1G3U8]
AT1G19400		950.216	-0.384385	0.16032	-2.39762	0.0165022	0.0905914	protein_coding	Erythronate-4-phosphate dehydrogenase family protein [Source:UniProtKB/TrEMBL;Acc:Q8VYC6]
AT1G20160	CRSP	1818.73	-0.870539	0.333893	-2.60724	0.00912765	0.0610069	protein_coding	CO(2)-response secreted protease [Source:UniProtKB/Swiss-Prot;Acc:Q9LNU1]
AT1G20880		824.1	-0.084414	0.0700791	-1.20455	0.228375	0.469706	protein_coding	RNA-binding (RRM/RBD/RNP motifs) family protein [Source:UniProtKB/TrEMBL;Acc:F4HUQ5]
AT1G21000		1820.41	-0.122573	0.115515	-1.0611	0.288644	0.537349	protein_coding	At1g21000/F9H16_1 [Source:UniProtKB/TrEMBL;Acc:Q93V70]
AT1G21680		1883.09	-0.369875	0.262659	-1.4082	0.159073	0.378853	protein_coding	DPP6 N-terminal domain-like protein [Source:UniProtKB/TrEMBL;Acc:Q9XI10]
AT1G23710		869.253	-0.231201	0.127527	-1.81295	0.0698391	0.227094	protein_coding	At1g23710 [Source:UniProtKB/TrEMBL;Acc:Q9ZUC4]
AT1G30400	ABCC1	17039.7	-0.155602	0.0982753	-1.58333	0.113346	0.309434	protein_coding	ABC transporter C family member 1 [Source:UniProtKB/Swiss-Prot;Acc:Q9C8G9]
AT1G46554		159.131	-0.41299	0.186209	-2.21788	0.0265627	0.123004	ncRNA	other RNA [Source:TAIR;Acc:AT1G46554]
AT1G51270		813.803	-0.13776	0.13321	-1.03416	0.301063	0.550243	protein_coding	Vesicle-associated protein 1-4 [Source:UniProtKB/TrEMBL;Acc:F4I818]
AT1G67810	SUFE2	480.138	-0.267245	0.244056	-1.09502	0.27351	0.521945	protein_coding	SufE-like protein 2, chloroplastic [Source:UniProtKB/Swiss-Prot;Acc:Q9FXE3]
AT1G69790	PBL18	237.853	-0.331585	0.152322	-2.17687	0.0294903	0.131544	protein_coding	Probable serine/threonine-protein kinase PBL18 [Source:UniProtKB/Swiss-Prot;Acc:Q5XF79]
AT2G13360	AGT1	482.311	-0.526998	0.253076	-2.08237	0.0373088	0.152996	protein_coding	Serine--glyoxylate aminotransferase [Source:UniProtKB/Swiss-Prot;Acc:Q56YA5]
AT2G14878		3098.74	-0.240391	0.126694	-1.89741	0.0577739	0.201701	ncRNA
AT2G17290	CPK6	2894.97	-0.0918599	0.061551	-1.49242	0.135589	0.344459	protein_coding	Calcium-dependent protein kinase 6 [Source:UniProtKB/Swiss-Prot;Acc:Q38872]
AT2G18170	MPK7	1118.16	-0.00919168	0.0898999	-0.102244	0.918563	0.969638	protein_coding	Mitogen-activated protein kinase 7 [Source:UniProtKB/Swiss-Prot;Acc:Q39027]
AT2G22540	SVP	656.792	-0.451279	0.189843	-2.37712	0.0174485	0.094028	protein_coding	SVP [Source:UniProtKB/TrEMBL;Acc:A0A384KDB8]
AT2G24100		1012.83	-0.340565	0.145739	-2.33682	0.0194488	0.100745	protein_coding	ATP-dependent DNA helicase [Source:UniProtKB/TrEMBL;Acc:Q9ZUI1]
AT2G25590		759.902	-0.294508	0.112192	-2.62503	0.00866407	0.0588131	protein_coding	Plant Tudor-like protein [Source:UniProtKB/TrEMBL;Acc:Q9SLA4]
AT2G29340		295.245	-0.630517	0.280676	-2.24642	0.024677	0.117121	protein_coding	Tropinone reductase homolog At2g29340 [Source:UniProtKB/Swiss-Prot;Acc:F4IKM1]
AT2G42330	STIPL2	742.352	-0.0920269	0.0774776	-1.18779	0.234917	0.47729	protein_coding	Septin and tuftelin-interacting protein 1 homolog 2 [Source:UniProtKB/Swiss-Prot;Acc:Q9SLC6]
AT2G43500		623.637	-0.127308	0.152455	-0.835053	0.403688	0.645446	protein_coding	Plant regulator RWP-RK family protein [Source:TAIR;Acc:AT2G43500]
AT2G45920	PUB37	1809	-0.188201	0.139294	-1.3511	0.176663	0.402499	protein_coding	U-box domain-containing protein 37 [Source:UniProtKB/Swiss-Prot;Acc:Q683D5]
AT2G46750	GULLO2	4405.25	-0.201787	0.188609	-1.06987	0.284678	0.533734	protein_coding	L-gulonolactone oxidase 2 [Source:UniProtKB/Swiss-Prot;Acc:Q6NQ66]
AT3G03870		582.567	-0.461576	0.191644	-2.40851	0.0160179	0.0886766	protein_coding	F20H23.8 protein [Source:UniProtKB/TrEMBL;Acc:Q9SRW4]
AT3G06390		1942.57	-0.418181	0.254139	-1.64548	0.0998705	0.286221	protein_coding	CASP-like protein 1D2 [Source:UniProtKB/Swiss-Prot;Acc:Q9SQU2]
AT3G10985	SAG20	4136.84	-0.332878	0.173663	-1.91681	0.055262	0.196166	protein_coding	Senescence associated gene 20 [Source:UniProtKB/Swiss-Prot;Acc:Q94AK6]
AT3G12570	FYD	1587.87	-0.0960807	0.0677882	-1.41737	0.156376	0.375083	protein_coding	FYD [Source:UniProtKB/TrEMBL;Acc:Q9LHA9]
AT3G12740	ALIS1	2611.53	-0.19569	0.0815933	-2.39836	0.0164685	0.09049	protein_coding	ALA-interacting subunit 1 [Source:UniProtKB/Swiss-Prot;Acc:Q9LTW0]
AT3G13430		530.223	0.032013	0.0896942	0.356913	0.721157	0.864309	protein_coding	RING/U-box superfamily protein [Source:UniProtKB/TrEMBL;Acc:Q9LJE9]
AT3G20770	EIN3	4793.37	0.0168314	0.0713564	0.235878	0.813527	0.918264	protein_coding	Protein ETHYLENE INSENSITIVE 3 [Source:UniProtKB/Swiss-Prot;Acc:O24606]
AT3G23560	DTX19	1692.95	0.00830057	0.0845733	0.0981465	0.921816	0.970773	protein_coding	Protein DETOXIFICATION 19 [Source:UniProtKB/Swiss-Prot;Acc:Q9LUH2]
AT3G24310	MYB305	772.05	-0.386845	0.351089	-1.10184	0.27053	0.518201	protein_coding	MYB305 [Source:UniProtKB/TrEMBL;Acc:A0A384L796]
AT3G48000	ALDH2B4	5882.89	-0.147849	0.108188	-1.36659	0.171755	0.395811	protein_coding	Aldehyde dehydrogenase family 2 member B4, mitochondrial [Source:UniProtKB/Swiss-Prot;Acc:Q9SU63]
AT3G48020		292.351	-0.266754	0.142689	-1.86947	0.0615568	0.210069	protein_coding	At3g48020 [Source:UniProtKB/TrEMBL;Acc:Q9SU65]
AT3G50260	ERF011	815.437	-0.284795	0.140304	-2.02985	0.0423722	0.166224	protein_coding	Ethylene-responsive transcription factor ERF011 [Source:UniProtKB/Swiss-Prot;Acc:Q9SNE1]
AT3G55880	SUE4	1158.45	-0.377413	0.168881	-2.23478	0.0254316	0.119471	protein_coding	Alpha/beta hydrolase related protein [Source:UniProtKB/TrEMBL;Acc:Q8L7D8]
AT3G61390	PUB36	211.749	-0.365982	0.283295	-1.29188	0.1964	0.428767	protein_coding	U-box domain-containing protein 36 [Source:UniProtKB/Swiss-Prot;Acc:Q8GZ84]
AT3G62150	ABCB21	1114.37	-0.0333056	0.140959	-0.236278	0.813217	0.918123	protein_coding	ABC transporter B family member 21 [Source:UniProtKB/Swiss-Prot;Acc:Q9M1Q9]
AT4G11830	PLDGAMMA2	3649.97	-0.171731	0.0673075	-2.55144	0.0107279	0.0680189	protein_coding	Phospholipase D gamma 2 [Source:UniProtKB/Swiss-Prot;Acc:Q9T051]
AT4G13030		794.245	-0.168243	0.137689	-1.2219	0.221746	0.46172	protein_coding	P-loop containing nucleoside triphosphate hydrolases superfamily protein [Source:TAIR;Acc:AT4G13030]
AT4G17840		768.238	-0.197955	0.107842	-1.83561	0.0664154	0.219996	protein_coding	At4g17840 [Source:UniProtKB/TrEMBL;Acc:Q0WMZ7]
AT4G18140	SSP4b	663.071	-0.16049	0.0926266	-1.73266	0.0831566	0.254324	protein_coding	SCP1-like small phosphatase 4b [Source:UniProtKB/TrEMBL;Acc:F4JQR6]
AT4G21860	MSRB2	1260.72	-0.223783	0.0837891	-2.67079	0.00756729	0.0538414	protein_coding	Peptide methionine sulfoxide reductase B2, chloroplastic [Source:UniProtKB/Swiss-Prot;Acc:Q9C5C8]
AT4G24400	CIPK8	3475.32	-0.0681424	0.0551446	-1.2357	0.216569	0.454515	protein_coding	CBL-interacting serine/threonine-protein kinase 8 [Source:UniProtKB/Swiss-Prot;Acc:Q9STV4]
AT4G27800	PPH1	594.064	-0.418433	0.160309	-2.61016	0.00905005	0.0606943	protein_coding	Protein phosphatase 2C 57 [Source:UniProtKB/Swiss-Prot;Acc:P49599]
AT4G31510		281.267	-0.237864	0.148716	-1.59945	0.109721	0.30332	protein_coding	Major centromere autoantigen B-like protein [Source:UniProtKB/TrEMBL;Acc:Q9SV19]
AT4G37030		658.221	-0.332157	0.227539	-1.45978	0.144351	0.356932	protein_coding	Membrane protein [Source:UniProtKB/TrEMBL;Acc:Q58FU6]
AT5G04760		439.31	-0.0719819	0.174961	-0.411417	0.680766	0.839242	protein_coding	Duplicated homeodomain-like superfamily protein [Source:UniProtKB/TrEMBL;Acc:Q9LZ21]
AT5G10625	FLP2	1010.82	-0.213607	0.24197	-0.882781	0.377355	0.620893	protein_coding	Flowering-promoting factor 1-like protein 2 [Source:UniProtKB/Swiss-Prot;Acc:Q9LXB5]
AT5G22850		1361.7	-0.147809	0.0663628	-2.22729	0.0259281	0.121177	protein_coding	Eukaryotic aspartyl protease family protein [Source:UniProtKB/TrEMBL;Acc:Q0WRU5]
AT5G41410	BEL1	473.779	0.0444124	0.144639	0.307057	0.7588	0.887811	protein_coding	Homeobox protein BEL1 homolog [Source:UniProtKB/Swiss-Prot;Acc:Q38897]
AT5G46410	SSP4	1686.05	-0.0593713	0.0940937	-0.630981	0.528053	0.740072	protein_coding	SCP1-like small phosphatase 4 [Source:UniProtKB/TrEMBL;Acc:F4KHG9]
AT3G51890		766.234	-0.0535439	0.104944	-0.510213	0.609902	0.795969	protein_coding	Clathrin light chain 3 [Source:UniProtKB/Swiss-Prot;Acc:F4J5M9]

## Sheet: clv_BCN.vs.clv_Ctrl(vbc)
Gene_id	Gene_name	baseMean	log2FoldChange	lfcSE	stat	pvalue	padj	Gene_type	Gene_description
AT1G18460		1422.24	-1.78077	0.109592	-16.2491	2.2674e-59	1.56298e-57	protein_coding	Alpha/beta-Hydrolases superfamily protein [Source:UniProtKB/TrEMBL;Acc:Q8LPF5]
AT2G45830	DTA2	977.422	-1.0363	0.0921589	-11.2447	2.45962e-29	3.86211e-28	protein_coding	Downstream target of AGL15 2 [Source:UniProtKB/TrEMBL;Acc:F4IH50]
AT3G01540	RH14	7454.45	-0.885165	0.0557316	-15.8826	8.35981e-57	5.19856e-55	protein_coding	DEAD-box ATP-dependent RNA helicase 14 [Source:UniProtKB/Swiss-Prot;Acc:Q8H136]
AT3G27770		1690.12	-0.724718	0.0925044	-7.83441	4.71034e-15	2.83247e-14	protein_coding	AT3g27760/MGF10_16 [Source:UniProtKB/TrEMBL;Acc:Q8W4R6]
AT4G14100		259.921	-1.18361	0.118367	-9.99949	1.53188e-23	1.67715e-22	protein_coding	Uncharacterized protein At4g14100 [Source:UniProtKB/Swiss-Prot;Acc:Q67YC9]
AT5G09880		2094.76	-0.449237	0.0506614	-8.86744	7.48453e-19	5.9077e-18	protein_coding	Splicing factor, CC1-like protein [Source:UniProtKB/TrEMBL;Acc:Q93Y25]
AT5G18610	PBL27	897.473	-0.598167	0.0741782	-8.06393	7.38817e-16	4.73463e-15	protein_coding	Serine/threonine-protein kinase PBL27 [Source:UniProtKB/Swiss-Prot;Acc:Q1PDV6]
AT1G02610		102.748	-1.63945	0.178617	-9.17857	4.36868e-20	3.77954e-19	protein_coding	RING/FYVE/PHD zinc finger superfamily protein [Source:UniProtKB/TrEMBL;Acc:F4HXK4]
AT1G03200		227.557	-0.669714	0.142959	-4.68466	2.80427e-06	7.65145e-06	protein_coding	At1g03200 [Source:UniProtKB/TrEMBL;Acc:B6IDH7]
AT1G03550	SCAMP2	506.104	-0.714922	0.095689	-7.47131	7.94022e-14	4.32745e-13	protein_coding	Secretory carrier-associated membrane protein 2 [Source:UniProtKB/Swiss-Prot;Acc:Q9LR68]
AT1G04300	TRAF1B	2955.24	-0.732211	0.0526249	-13.9138	5.22334e-44	1.85894e-42	protein_coding	TNF receptor-associated factor homolog 1b [Source:UniProtKB/Swiss-Prot;Acc:A8MQL1]
AT1G05840		791.866	-0.548732	0.0809552	-6.77821	1.21671e-11	5.52762e-11	protein_coding	Eukaryotic aspartyl protease family protein [Source:UniProtKB/TrEMBL;Acc:F4IAD5]
AT1G08570	ACHT4	2549.4	-1.11671	0.159041	-7.02155	2.19419e-12	1.06475e-11	protein_coding	Thioredoxin-like 1-1, chloroplastic [Source:UniProtKB/Swiss-Prot;Acc:O64654]
AT1G08770	PRA1E	584.614	-1.3294	0.085675	-15.5167	2.6732e-54	1.52886e-52	protein_coding	PRA1 family protein [Source:UniProtKB/TrEMBL;Acc:A0A178W4Z3]
AT1G10320		732.349	-0.428626	0.0639972	-6.69758	2.119e-11	9.42401e-11	protein_coding	Zinc finger CCCH domain-containing protein 5 [Source:UniProtKB/Swiss-Prot;Acc:Q9SY74]
AT1G10890		1972.88	-0.886034	0.0616262	-14.3776	7.157e-47	2.94113e-45	protein_coding	unknown protein; FUNCTIONS IN: molecular_function unknown; INVOLVED IN: biological_process unknown; LOCATED IN: chloroplast; EXPRESSED IN: petal, flower, leaf; EXPRESSED DURING: LP.04 four leaves visible, 4 anthesis, petal differentiation and expans /.../age; BEST Arabidopsis thaliana protein match is: unknown protein (TAIR:AT5G13340.1); Has 11769 Blast hits to 8435 proteins in 698 species: Archa…
AT1G11175		191.92	-1.74193	0.216785	-8.03529	9.33549e-16	5.92441e-15	ncRNA	other RNA [Source:TAIR;Acc:AT1G11175]
AT1G17780		382.769	-0.464782	0.111314	-4.17543	2.97425e-05	7.20231e-05	protein_coding	unknown protein; BEST Arabidopsis thaliana protein match is: unknown protein (TAIR:AT2G16575.1); Has 35333 Blast hits to 34131 proteins in 2444 species: Archae - 798; Bacteria - 22429; Metazoa - 974; Fungi - 991; Plants - 531; Viruses - 0; Other Euk /.../s - 9610 (source: NCBI BLink). [Source:TAIR;Acc:AT1G17780]
AT1G19396		206.664	-1.23611	0.135178	-9.1443	6.00147e-20	5.13171e-19	protein_coding	unknown protein. [Source:TAIR;Acc:AT1G19396]
AT1G19397		158.379	-0.760328	0.122741	-6.19457	5.84457e-10	2.2821e-09	protein_coding	unknown protein; Has 30201 Blast hits to 17322 proteins in 780 species: Archae - 12; Bacteria - 1396; Metazoa - 17338; Fungi - 3422; Plants - 5037; Viruses - 0; Other Eukaryotes - 2996 (source: NCBI BLink). [Source:TAIR;Acc:AT1G19397]
AT1G28765		94.4359	-1.33323	0.216439	-6.15986	7.28093e-10	2.81397e-09	protein_coding
AT1G32060	PRK	94.4046	-2.07041	0.363417	-5.69708	1.21876e-08	4.21856e-08	protein_coding	Phosphoribulokinase [Source:UniProtKB/TrEMBL;Acc:A0A178WLP9]
AT1G43700	VIP1	1408.47	-0.788857	0.0825064	-9.56116	1.1644e-21	1.12404e-20	protein_coding	Transcription factor VIP1 [Source:UniProtKB/Swiss-Prot;Acc:Q9MA75]
AT1G55000		408.214	-1.06908	0.142922	-7.48018	7.42218e-14	4.05829e-13	protein_coding	F-box protein At1g55000 [Source:UniProtKB/Swiss-Prot;Acc:Q9FZ32]
AT1G55152		298.221	-1.82039	0.181297	-10.0409	1.00705e-23	1.11239e-22	protein_coding	Putative uncharacterized protein [Source:UniProtKB/TrEMBL;Acc:Q570Y5]
AT1G55675		117.683	-0.953242	0.197648	-4.82293	1.41462e-06	3.98276e-06	protein_coding	Transmembrane protein [Source:UniProtKB/TrEMBL;Acc:Q94CA5]
AT1G56612		272.498	-0.863451	0.105974	-8.14774	3.70791e-16	2.4177e-15	lncRNA	other RNA [Source:TAIR;Acc:AT1G56612]
AT1G59700	GSTU16	207.457	-2.12993	0.263926	-8.07018	7.01962e-16	4.50459e-15	protein_coding	Glutathione S-transferase U16 [Source:UniProtKB/Swiss-Prot;Acc:Q9XIF8]
AT1G60160	POT12	289.02	-1.798	0.175176	-10.2639	1.02453e-24	1.22683e-23	protein_coding	Putative potassium transporter 12 [Source:UniProtKB/Swiss-Prot;Acc:O80739]
AT1G68010	HPR	201.593	-0.95114	0.201271	-4.72568	2.29351e-06	6.32537e-06	protein_coding	hydroxypyruvate reductase [Source:TAIR;Acc:AT1G68010]
AT1G68140		1483.26	-0.458293	0.066197	-6.92317	4.41663e-12	2.08804e-11	protein_coding	Zinc finger/BTB domain protein, putative (DUF1644) [Source:UniProtKB/TrEMBL;Acc:Q9C9X8]
AT1G69360		1380.48	-1.35769	0.098879	-13.7308	6.63994e-43	2.17379e-41	protein_coding	Plant protein of unknown function (DUF863) [Source:TAIR;Acc:AT1G69360]
AT1G70530	CRK3	1623.48	-0.534509	0.0984775	-5.42773	5.70747e-08	1.84971e-07	protein_coding	Cysteine-rich receptor-like protein kinase 3 [Source:UniProtKB/Swiss-Prot;Acc:Q9CAL2]
AT1G73920		4464.8	-1.20304	0.107812	-11.1586	6.49783e-29	9.85406e-28	protein_coding	Alpha/beta-Hydrolases superfamily protein [Source:UniProtKB/TrEMBL;Acc:Q949N8]
AT1G73980	TTM1	1571.62	-0.720252	0.0736653	-9.77736	1.40837e-22	1.44691e-21	protein_coding	Inorganic pyrophosphatase TTM1 [Source:UniProtKB/Swiss-Prot;Acc:Q9C9B9]
AT1G75030	ATLP-3	149.148	-2.11637	0.206791	-10.2343	1.39139e-24	1.64932e-23	protein_coding	At1g75030 [Source:UniProtKB/TrEMBL;Acc:Q9C9P9]
AT1G77080	MAF1	1101.7	-0.413127	0.0628974	-6.56828	5.09006e-11	2.18653e-10	protein_coding	K-box region and MADS-box transcription factor family protein [Source:TAIR;Acc:AT1G77080]
AT1G77180	SKIP	4097.56	-0.408552	0.0574738	-7.10849	1.17319e-12	5.83764e-12	protein_coding	SNW/SKI-interacting protein [Source:UniProtKB/Swiss-Prot;Acc:O80653]
AT1G78870	UBC35	1881.55	-0.427277	0.0493899	-8.6511	5.10046e-18	3.78564e-17	protein_coding	UBC35 [Source:UniProtKB/TrEMBL;Acc:A0A178WFI9]
AT1G80570	FBL14	334.247	-1.20302	0.12998	-9.25543	2.13366e-20	1.88548e-19	protein_coding	F-box/LRR-repeat protein 14 [Source:UniProtKB/Swiss-Prot;Acc:Q3EC97]
AT2G11225		2347.65	-0.607272	0.0727073	-8.35227	6.69608e-17	4.61307e-16	protein_coding
AT2G15880	PEX3	212.326	-3.14617	0.486361	-6.4688	9.87841e-11	4.14055e-10	protein_coding	Pollen-specific leucine-rich repeat extensin-like protein 3 [Source:UniProtKB/Swiss-Prot;Acc:Q9XIL9]
AT2G23390		598.288	-0.564313	0.0733507	-7.69335	1.43331e-14	8.3312e-14	protein_coding	Acyl-CoA [Source:UniProtKB/TrEMBL;Acc:O80456]
AT2G26355		922.038	-1.39387	0.156279	-8.91913	4.69984e-19	3.75764e-18	lncRNA	other RNA [Source:TAIR;Acc:AT2G26355]
AT2G30520	RPT2	4860.02	-2.34471	0.211116	-11.1062	1.16978e-28	1.74916e-27	protein_coding	Root phototropism protein 2 [Source:UniProtKB/Swiss-Prot;Acc:Q682S0]
AT2G30570	PSBW	471.067	-1.38408	0.199819	-6.92668	4.30834e-12	2.03971e-11	protein_coding	PSBW [Source:UniProtKB/TrEMBL;Acc:A0A178VQ32]
AT2G30600		2909	-1.27248	0.223487	-5.69376	1.24269e-08	4.29886e-08	protein_coding	BTB/POZ domain-containing protein [Source:UniProtKB/TrEMBL;Acc:F4INV5]
AT2G31940		165.33	-1.9718	0.290856	-6.77929	1.20767e-11	5.49294e-11	protein_coding	Oxidoreductase/transition metal ion-binding protein [Source:UniProtKB/TrEMBL;Acc:Q9SKA6]
AT2G31960	CALS2	6531.33	-0.817301	0.0549251	-14.8803	4.42663e-50	2.08522e-48	protein_coding	Callose synthase 2 [Source:UniProtKB/Swiss-Prot;Acc:Q9SL03]
AT2G34500	CYP710A1	381.531	-1.52165	0.156184	-9.74267	1.98274e-22	2.02284e-21	protein_coding	CYP710A1 [Source:UniProtKB/TrEMBL;Acc:A0A178VRK5]
AT2G36320	SAP4	2800.03	-1.45807	0.192602	-7.57037	3.72151e-14	2.08183e-13	protein_coding	Zinc finger A20 and AN1 domain-containing stress-associated protein 4 [Source:UniProtKB/Swiss-Prot;Acc:Q9SJM6]
AT2G39570	ACR9	3795.37	-2.29759	0.179089	-12.8293	1.12384e-37	2.83444e-36	protein_coding	ACT domain-containing protein ACR9 [Source:UniProtKB/Swiss-Prot;Acc:O80644]
AT2G41210	PIP5K5	171.161	-1.30368	0.132227	-9.85945	6.23916e-23	6.55307e-22	protein_coding	Phosphatidylinositol 4-phosphate 5-kinase 5 [Source:UniProtKB/Swiss-Prot;Acc:Q9SLG9]
AT2G41900		2655.6	-0.416414	0.0849176	-4.90374	9.40275e-07	2.69242e-06	protein_coding	Zinc finger CCCH domain-containing protein 30 [Source:UniProtKB/Swiss-Prot;Acc:P93755]
AT2G45910	PUB33	1476.07	-0.903853	0.0663123	-13.6303	2.6466e-42	8.39556e-41	protein_coding	U-box domain-containing protein 33 [Source:UniProtKB/Swiss-Prot;Acc:Q8GUH1]
AT2G45980	ATI1	1320.86	-0.803368	0.0694365	-11.5698	5.86024e-31	1.0099e-29	protein_coding	ATG8-interacting protein 1 [Source:UniProtKB/Swiss-Prot;Acc:O82775]
AT3G05250		299.661	-0.657255	0.102771	-6.39532	1.60208e-10	6.57447e-10	protein_coding	At3g05250 [Source:UniProtKB/TrEMBL;Acc:Q8GYA2]
AT3G07560	PEX13	2548.71	-0.69149	0.0851338	-8.12239	4.57106e-16	2.96734e-15	protein_coding	Peroxisomal membrane protein 13 [Source:UniProtKB/Swiss-Prot;Acc:Q9SRR0]
AT3G10250		1250.87	-1.2007	0.0969509	-12.3846	3.16606e-35	7.00108e-34	protein_coding	AT3G10250 protein [Source:UniProtKB/TrEMBL;Acc:Q940M5]
AT3G11410	PP2CA	1665.32	-1.03419	0.111365	-9.2865	1.59447e-20	1.42346e-19	protein_coding	Protein phosphatase 2C 37 [Source:UniProtKB/Swiss-Prot;Acc:P49598]
AT3G13340		1975.33	-0.328958	0.0700984	-4.6928	2.69494e-06	7.36509e-06	protein_coding	AT3g13340/MDC11_13 [Source:UniProtKB/TrEMBL;Acc:Q94AB4]
AT3G13950		54.5924	-2.56976	0.337828	-7.60672	2.81133e-14	1.59351e-13	protein_coding	AT3G13950 protein [Source:UniProtKB/TrEMBL;Acc:B9DG91]
AT3G19580	AZF2	974.293	-1.23665	0.165379	-7.47768	7.56461e-14	4.13136e-13	protein_coding	ZF2 [Source:UniProtKB/TrEMBL;Acc:A0A178VJ97]
AT3G19860	BHLH121	693.035	-0.54331	0.116558	-4.66129	3.14235e-06	8.52737e-06	protein_coding	Transcription factor bHLH121 [Source:UniProtKB/Swiss-Prot;Acc:Q9LT23]
AT3G21430	ALY3	1179.92	-0.54796	0.0585127	-9.3648	7.6194e-21	6.97025e-20	protein_coding	Protein ALWAYS EARLY 3 [Source:UniProtKB/Swiss-Prot;Acc:Q6A332]
AT3G24740		1036.86	-0.82596	0.0675257	-12.2318	2.10268e-34	4.42486e-33	protein_coding	AT3g24740/K7P8_3 [Source:UniProtKB/TrEMBL;Acc:Q9LRY5]
AT3G25585	AAPT2	2883.06	-0.90611	0.0790036	-11.4692	1.88363e-30	3.14912e-29	protein_coding	Choline/ethanolaminephosphotransferase 2 [Source:UniProtKB/Swiss-Prot;Acc:O82568]
AT3G27820	MDAR4	3441.05	-1.06778	0.0838374	-12.7364	3.7135e-37	9.06433e-36	protein_coding	MDAR4 [Source:UniProtKB/TrEMBL;Acc:A0A178VES2]
AT3G28740	CYP81D11	854.221	-1.81218	0.241965	-7.48943	6.91745e-14	3.79025e-13	protein_coding	Cytochrome P450 81D11 [Source:UniProtKB/Swiss-Prot;Acc:Q9LHA1]
AT3G46500		164.221	-1.52523	0.209709	-7.27307	3.51412e-13	1.82709e-12	protein_coding	2-oxoglutarate (2OG) and Fe(II)-dependent oxygenase superfamily protein [Source:UniProtKB/TrEMBL;Acc:A0A1I9LPT9]
AT3G54230	SUA	1824.6	-0.364679	0.054172	-6.73187	1.67497e-11	7.51513e-11	protein_coding	suppressor of abi3-5 [Source:TAIR;Acc:AT3G54230]
AT3G56140	RER6	674.912	-0.489269	0.090226	-5.4227	5.87048e-08	1.89992e-07	protein_coding	Protein RETICULATA-RELATED 6, chloroplastic [Source:UniProtKB/Swiss-Prot;Acc:Q8RWG3]
AT3G57170		751.548	-0.577188	0.108027	-5.34302	9.14096e-08	2.90219e-07	protein_coding	N-acetylglucosaminyl transferase component family protein / Gpi1 family protein [Source:UniProtKB/TrEMBL;Acc:F4J262]
AT3G57300	INO80	2869.69	-0.498795	0.100236	-4.97618	6.48504e-07	1.8934e-06	protein_coding	DNA helicase INO80-like protein [Source:UniProtKB/TrEMBL;Acc:F4J277]
AT3G61010		1157.51	-0.694623	0.0623078	-11.1483	7.30208e-29	1.10381e-27	protein_coding	Ferritin [Source:UniProtKB/TrEMBL;Acc:F4JD24]
AT4G01120	GBF2	1805.87	-1.37297	0.0969799	-14.1573	1.68388e-45	6.5208e-44	protein_coding	G-box-binding factor 2 [Source:UniProtKB/Swiss-Prot;Acc:P42775]
AT4G04640	ATPC1	993.262	-1.51224	0.144569	-10.4603	1.31401e-25	1.65261e-24	protein_coding	ATP synthase gamma chain 1, chloroplastic [Source:UniProtKB/Swiss-Prot;Acc:Q01908]
AT4G08920	CRY1	1170.91	-0.569163	0.111518	-5.10379	3.32921e-07	9.99059e-07	protein_coding	Cryptochrome-1 [Source:UniProtKB/Swiss-Prot;Acc:Q43125]
AT4G11360	RHA1B	1090.68	-0.947137	0.19223	-4.9271	8.34578e-07	2.40235e-06	protein_coding	E3 ubiquitin-protein ligase RHA1B [Source:UniProtKB/Swiss-Prot;Acc:Q9SUS5]
AT4G16110	ARR2	1110.75	-0.876078	0.0929528	-9.42498	4.302e-21	3.99853e-20	nontranslating_CDS	response regulator 2 [Source:TAIR;Acc:AT4G16110]
AT4G16280	FCA	916.485	-0.53231	0.0836001	-6.36734	1.9234e-10	7.84513e-10	protein_coding	Flowering time control protein FCA [Source:UniProtKB/Swiss-Prot;Acc:O04425]
AT4G23450	AIRP1	1104.59	-2.18286	0.159375	-13.6963	1.06773e-42	3.44281e-41	protein_coding	RING/U-box superfamily protein [Source:UniProtKB/TrEMBL;Acc:F4JNK0]
AT4G28750	PSAE1	142.417	-1.12958	0.217339	-5.19732	2.02184e-07	6.21081e-07	protein_coding	Photosystem I reaction center subunit IV A, chloroplastic [Source:UniProtKB/Swiss-Prot;Acc:Q9S831]
AT4G28880	CKL3	3231.52	-1.06776	0.0585127	-18.2484	2.1302e-74	2.58105e-72	protein_coding	Ckl3 [Source:UniProtKB/TrEMBL;Acc:A0A178UXY3]
AT4G32760		2907.57	-0.764352	0.0579082	-13.1994	8.84716e-40	2.47279e-38	protein_coding	ENTH/VHS/GAT family protein [Source:UniProtKB/TrEMBL;Acc:F4JV51]
AT4G34350	ISPH	2419.11	-0.882358	0.0967705	-9.11804	7.64939e-20	6.50766e-19	protein_coding	4-hydroxy-3-methylbut-2-enyl diphosphate reductase, chloroplastic [Source:UniProtKB/Swiss-Prot;Acc:Q94B35]
AT4G34881		5226.49	-2.76752	0.107053	-25.852	2.31013e-147	3.62012e-144	protein_coding	Transmembrane protein [Source:UniProtKB/TrEMBL;Acc:Q0WQ74]
AT4G36690	U2AF65A	3866.91	-0.317858	0.0424118	-7.49457	6.65168e-14	3.64973e-13	protein_coding	U2 snRNP auxiliary factor large subunit [Source:UniProtKB/TrEMBL;Acc:A0A178UYD2]
AT4G37330	CYP81D4	1093.47	-0.568831	0.0818928	-6.94605	3.7565e-12	1.78746e-11	protein_coding	At4g37330 [Source:UniProtKB/TrEMBL;Acc:O23155]
AT4G39100	SHL	1761.63	-1.19026	0.0702558	-16.9418	2.21195e-64	1.85693e-62	protein_coding	SHL1 [Source:UniProtKB/TrEMBL;Acc:A0A178UWF3]
AT5G03900		758.435	-0.43493	0.0798947	-5.44378	5.21605e-08	1.69818e-07	protein_coding	Uncharacterized protein At5g03900, chloroplastic [Source:UniProtKB/Swiss-Prot;Acc:Q8GW20]
AT5G04090		920.069	-0.533939	0.079505	-6.71579	1.87052e-11	8.35425e-11	protein_coding	Plant protein 1589 of unknown function [Source:TAIR;Acc:AT5G04090]
AT5G05100		1325.07	-0.372824	0.0591602	-6.30194	2.93935e-10	1.17905e-09	protein_coding	Single-stranded nucleic acid binding R3H protein [Source:UniProtKB/TrEMBL;Acc:Q93YN3]
AT5G11330		568.475	-0.559135	0.0927092	-6.03107	1.6288e-09	6.10826e-09	protein_coding	At5g11330 [Source:UniProtKB/TrEMBL;Acc:Q9LFM4]
AT5G13010	CUV	3205.68	-0.311496	0.0524344	-5.94068	2.83836e-09	1.03858e-08	protein_coding	Pre-mRNA-splicing factor ATP-dependent RNA helicase DEAH7 [Source:UniProtKB/Swiss-Prot;Acc:F4K2E9]
AT5G13770		196.468	-2.33656	0.19168	-12.1899	3.51784e-34	7.29835e-33	protein_coding	Pentatricopeptide repeat-containing protein At5g13770, chloroplastic [Source:UniProtKB/Swiss-Prot;Acc:Q66GP4]
AT5G19540		932.183	-0.692479	0.137082	-5.05157	4.38185e-07	1.30017e-06	protein_coding	Thermosome subunit gamma [Source:UniProtKB/TrEMBL;Acc:Q949W7]
AT5G20380	PHT4;5	477.557	-0.677967	0.138913	-4.88052	1.05805e-06	3.01826e-06	protein_coding	phosphate transporter 4;5 [Source:TAIR;Acc:AT5G20380]
AT5G21020		6632.75	-1.854	0.135016	-13.7317	6.55838e-43	2.15009e-41	protein_coding	At5g21020 [Source:UniProtKB/TrEMBL;Acc:Q3E985]
AT5G24530	DMR6	2190.5	-1.79208	0.176976	-10.1261	4.23044e-24	4.82956e-23	protein_coding	Protein DOWNY MILDEW RESISTANCE 6 [Source:UniProtKB/Swiss-Prot;Acc:Q9FLV0]
AT5G24735		915.87	-1.76688	0.0998321	-17.6985	4.30389e-70	4.72744e-68	ncRNA	other RNA [Source:TAIR;Acc:AT5G24735]
AT5G24890		938.217	-0.863644	0.13591	-6.35452	2.0908e-10	8.49989e-10	protein_coding	At5g24890 [Source:UniProtKB/TrEMBL;Acc:Q8L9W8]
AT5G25630		442.888	-0.447529	0.131605	-3.40054	0.000672529	0.00136621	protein_coding	Tetratricopeptide repeat (TPR)-like superfamily protein [Source:UniProtKB/TrEMBL;Acc:F4JY71]
AT5G27860		1459.2	-0.655354	0.0825626	-7.93767	2.06017e-15	1.27036e-14	protein_coding	unknown protein; FUNCTIONS IN: molecular_function unknown; INVOLVED IN: biological_process unknown; LOCATED IN: chloroplast; EXPRESSED IN: pollen tube; Has 35333 Blast hits to 34131 proteins in 2444 species: Archae - 798; Bacteria - 22429; Metazoa - /.../Fungi - 991; Plants - 531; Viruses - 0; Other Eukaryotes - 9610 (source: NCBI BLink). [Source:TAIR;Acc:AT5G27860]
AT5G37500	GORK	573.206	-0.799228	0.149565	-5.3437	9.10701e-08	2.89205e-07	protein_coding	gated outwardly-rectifying K+ channel [Source:TAIR;Acc:AT5G37500]
AT5G39530		101.217	-1.26142	0.306179	-4.11987	3.79089e-05	9.04933e-05	protein_coding	Uncharacterized protein At5g39530/MUL8_210 [Source:UniProtKB/TrEMBL;Acc:Q8GWM5]
AT5G41370	XPB1	1777.94	-0.640412	0.0634216	-10.0977	5.65624e-24	6.37983e-23	protein_coding	General transcription and DNA repair factor IIH helicase subunit XPB1 [Source:UniProtKB/Swiss-Prot;Acc:Q38861]
AT5G48412		2406.66	-1.9305	0.138203	-13.9686	2.42311e-44	8.73582e-43	ncRNA
AT5G48590		305.101	-0.99449	0.183664	-5.41472	6.13843e-08	1.98367e-07	protein_coding	Gb [Source:UniProtKB/TrEMBL;Acc:Q9FJL1]
AT5G53300	UBC10	14220.1	-0.511405	0.0836144	-6.11623	9.58132e-10	3.6609e-09	protein_coding	Ubiquitin-conjugating enzyme E2 10 [Source:UniProtKB/Swiss-Prot;Acc:P35133]
AT5G58720	PIPC	1758.69	-0.386531	0.064565	-5.9867	2.14137e-09	7.93304e-09	protein_coding	SMR domain-containing protein At5g58720 [Source:UniProtKB/Swiss-Prot;Acc:O65573]
AT5G61670	OR	991.661	-0.964406	0.112566	-8.56745	1.05799e-17	7.69705e-17	protein_coding	Protein ORANGE, chloroplastic [Source:UniProtKB/Swiss-Prot;Acc:Q9FKF4]
AT5G62570		1232.24	-0.931619	0.119494	-7.79634	6.37266e-15	3.79134e-14	protein_coding	Calmodulin binding protein-like [Source:TAIR;Acc:AT5G62570]
AT5G63190		3630.71	-0.669483	0.144444	-4.63489	3.57132e-06	9.62589e-06	protein_coding	MA3 domain-containing protein [Source:UniProtKB/TrEMBL;Acc:Q94BR1]
AT5G63640	TOL5	1014.35	-0.413199	0.0636267	-6.49412	8.3522e-11	3.52662e-10	protein_coding	TOM1-like protein 5 [Source:UniProtKB/Swiss-Prot;Acc:Q9FFQ0]
AT5G66052		757.322	-2.16726	0.180942	-11.9777	4.65295e-33	9.05399e-32	protein_coding	Transmembrane protein [Source:UniProtKB/TrEMBL;Acc:Q8GW83]
AT1G72830	HAP2C	1747.06	-0.963101	0.0704987	-13.6612	1.72993e-42	5.51e-41	protein_coding	Nuclear factor Y, subunit A3 [Source:UniProtKB/TrEMBL;Acc:F4IEZ6]
AT1G03290		1464.83	-0.552838	0.0608528	-9.08485	1.03839e-19	8.71725e-19	protein_coding	ELKS/Rab6-interacting/CAST family protein [Source:UniProtKB/TrEMBL;Acc:Q9ZVT0]
AT1G07620	ATOBGM	612.061	-1.36892	0.113267	-12.0858	1.25489e-33	2.5233e-32	protein_coding	GTP-binding protein Obg/CgtA [Source:TAIR;Acc:AT1G07620]
AT1G08900	SUGTL3	106.19	-1.07825	0.22105	-4.87785	1.07249e-06	3.05834e-06	protein_coding	Sugar transporter ERD6-like 2 [Source:UniProtKB/Swiss-Prot;Acc:Q4F7G0]
AT1G12780	UGE1	936.349	-0.692334	0.157986	-4.38225	1.1746e-05	2.98746e-05	protein_coding	Bifunctional UDP-glucose 4-epimerase and UDP-xylose 4-epimerase 1 [Source:UniProtKB/Swiss-Prot;Acc:Q42605]
AT1G13360		3961.95	-1.72017	0.0736861	-23.3446	1.56448e-120	9.19368e-118	protein_coding	T6J4.11 protein [Source:UniProtKB/TrEMBL;Acc:Q9FX61]
AT1G17147	VQ1	466.246	-3.16668	0.333916	-9.48346	2.45999e-21	2.31669e-20	protein_coding	VQ motif-containing protein 1 [Source:UniProtKB/Swiss-Prot;Acc:Q1G3U8]
AT1G19400		950.216	-1.51321	0.14538	-10.4086	2.26524e-25	2.80541e-24	protein_coding	Erythronate-4-phosphate dehydrogenase family protein [Source:UniProtKB/TrEMBL;Acc:Q8VYC6]
AT1G20160	CRSP	1818.73	-2.1265	0.29918	-7.10775	1.17948e-12	5.8677e-12	protein_coding	CO(2)-response secreted protease [Source:UniProtKB/Swiss-Prot;Acc:Q9LNU1]
AT1G20880		824.1	-1.14083	0.067535	-16.8924	5.11593e-64	4.23433e-62	protein_coding	RNA-binding (RRM/RBD/RNP motifs) family protein [Source:UniProtKB/TrEMBL;Acc:F4HUQ5]
AT1G21000		1820.41	-0.995955	0.104291	-9.54977	1.29987e-21	1.2502e-20	protein_coding	At1g21000/F9H16_1 [Source:UniProtKB/TrEMBL;Acc:Q93V70]
AT1G21680		1883.09	-1.73048	0.235596	-7.3451	2.05603e-13	1.08605e-12	protein_coding	DPP6 N-terminal domain-like protein [Source:UniProtKB/TrEMBL;Acc:Q9XI10]
AT1G23710		869.253	-1.39537	0.116774	-11.9494	6.54246e-33	1.26055e-31	protein_coding	At1g23710 [Source:UniProtKB/TrEMBL;Acc:Q9ZUC4]
AT1G30400	ABCC1	17039.7	-1.21413	0.0880739	-13.7853	3.12378e-43	1.04301e-41	protein_coding	ABC transporter C family member 1 [Source:UniProtKB/Swiss-Prot;Acc:Q9C8G9]
AT1G46554		159.131	-1.40547	0.174641	-8.04777	8.43149e-16	5.36811e-15	ncRNA	other RNA [Source:TAIR;Acc:AT1G46554]
AT1G51270		813.803	-0.966699	0.121103	-7.98247	1.43433e-15	8.96445e-15	protein_coding	Vesicle-associated protein 1-4 [Source:UniProtKB/TrEMBL;Acc:F4I818]
AT1G67810	SUFE2	480.138	-1.36075	0.220408	-6.1738	6.66699e-10	2.58733e-09	protein_coding	SufE-like protein 2, chloroplastic [Source:UniProtKB/Swiss-Prot;Acc:Q9FXE3]
AT1G69790	PBL18	237.853	-0.661783	0.13788	-4.79972	1.5889e-06	4.44839e-06	protein_coding	Probable serine/threonine-protein kinase PBL18 [Source:UniProtKB/Swiss-Prot;Acc:Q5XF79]
AT2G13360	AGT1	482.311	-2.01168	0.229404	-8.76917	1.79993e-18	1.3813e-17	protein_coding	Serine--glyoxylate aminotransferase [Source:UniProtKB/Swiss-Prot;Acc:Q56YA5]
AT2G14878		3098.74	-2.34749	0.115062	-20.4019	1.60686e-92	3.77708e-90	ncRNA
AT2G17290	CPK6	2894.97	-0.698058	0.0559508	-12.4763	1.00577e-35	2.30425e-34	protein_coding	Calcium-dependent protein kinase 6 [Source:UniProtKB/Swiss-Prot;Acc:Q38872]
AT2G18170	MPK7	1118.16	-1.03116	0.0831124	-12.4068	2.39961e-35	5.3313e-34	protein_coding	Mitogen-activated protein kinase 7 [Source:UniProtKB/Swiss-Prot;Acc:Q39027]
AT2G22540	SVP	656.792	-0.895259	0.170448	-5.25239	1.5014e-07	4.67751e-07	protein_coding	SVP [Source:UniProtKB/TrEMBL;Acc:A0A384KDB8]
AT2G24100		1012.83	-1.1942	0.131876	-9.05547	1.35983e-19	1.13067e-18	protein_coding	ATP-dependent DNA helicase [Source:UniProtKB/TrEMBL;Acc:Q9ZUI1]
AT2G25590		759.902	-1.09391	0.102898	-10.631	2.13741e-26	2.80996e-25	protein_coding	Plant Tudor-like protein [Source:UniProtKB/TrEMBL;Acc:Q9SLA4]
AT2G29340		295.245	-1.55319	0.253836	-6.11887	9.42421e-10	3.60497e-09	protein_coding	Tropinone reductase homolog At2g29340 [Source:UniProtKB/Swiss-Prot;Acc:F4IKM1]
AT2G42330	STIPL2	742.352	-0.325434	0.0702324	-4.63368	3.59229e-06	9.67576e-06	protein_coding	Septin and tuftelin-interacting protein 1 homolog 2 [Source:UniProtKB/Swiss-Prot;Acc:Q9SLC6]
AT2G43500		623.637	-1.10343	0.138479	-7.96825	1.60933e-15	1.00103e-14	protein_coding	Plant regulator RWP-RK family protein [Source:TAIR;Acc:AT2G43500]
AT2G45920	PUB37	1809	-0.771121	0.125106	-6.16376	7.1039e-10	2.74916e-09	protein_coding	U-box domain-containing protein 37 [Source:UniProtKB/Swiss-Prot;Acc:Q683D5]
AT2G46750	GULLO2	4405.25	-0.587228	0.168782	-3.47922	0.000502882	0.00104028	protein_coding	L-gulonolactone oxidase 2 [Source:UniProtKB/Swiss-Prot;Acc:Q6NQ66]
AT3G03870		582.567	-1.03259	0.172504	-5.98587	2.15238e-09	7.97128e-09	protein_coding	F20H23.8 protein [Source:UniProtKB/TrEMBL;Acc:Q9SRW4]
AT3G06390		1942.57	-2.29075	0.228581	-10.0216	1.22502e-23	1.34684e-22	protein_coding	CASP-like protein 1D2 [Source:UniProtKB/Swiss-Prot;Acc:Q9SQU2]
AT3G10985	SAG20	4136.84	-1.52435	0.155784	-9.78504	1.3055e-22	1.34474e-21	protein_coding	Senescence associated gene 20 [Source:UniProtKB/Swiss-Prot;Acc:Q94AK6]
AT3G12570	FYD	1587.87	-0.486112	0.0614257	-7.91382	2.49611e-15	1.53195e-14	protein_coding	FYD [Source:UniProtKB/TrEMBL;Acc:Q9LHA9]
AT3G12740	ALIS1	2611.53	-0.839781	0.0737453	-11.3876	4.8209e-30	7.8804e-29	protein_coding	ALA-interacting subunit 1 [Source:UniProtKB/Swiss-Prot;Acc:Q9LTW0]
AT3G13430		530.223	-0.647924	0.0838251	-7.72948	1.07986e-14	6.32684e-14	protein_coding	RING/U-box superfamily protein [Source:UniProtKB/TrEMBL;Acc:Q9LJE9]
AT3G20770	EIN3	4793.37	-0.465597	0.0641752	-7.2551	4.01357e-13	2.07302e-12	protein_coding	Protein ETHYLENE INSENSITIVE 3 [Source:UniProtKB/Swiss-Prot;Acc:O24606]
AT3G23560	DTX19	1692.95	-1.25782	0.0780161	-16.1226	1.77075e-58	1.15942e-56	protein_coding	Protein DETOXIFICATION 19 [Source:UniProtKB/Swiss-Prot;Acc:Q9LUH2]
AT3G24310	MYB305	772.05	-2.69205	0.316767	-8.49853	1.92009e-17	1.37268e-16	protein_coding	MYB305 [Source:UniProtKB/TrEMBL;Acc:A0A384L796]
AT3G48000	ALDH2B4	5882.89	-0.193401	0.0967641	-1.99869	0.0456423	0.0690259	protein_coding	Aldehyde dehydrogenase family 2 member B4, mitochondrial [Source:UniProtKB/Swiss-Prot;Acc:Q9SU63]
AT3G48020		292.351	-1.62072	0.136807	-11.8467	2.23727e-32	4.20041e-31	protein_coding	At3g48020 [Source:UniProtKB/TrEMBL;Acc:Q9SU65]
AT3G50260	ERF011	815.437	-1.35859	0.127938	-10.6191	2.42772e-26	3.17916e-25	protein_coding	Ethylene-responsive transcription factor ERF011 [Source:UniProtKB/Swiss-Prot;Acc:Q9SNE1]
AT3G55880	SUE4	1158.45	-1.25653	0.152165	-8.25765	1.48569e-16	9.99786e-16	protein_coding	Alpha/beta hydrolase related protein [Source:UniProtKB/TrEMBL;Acc:Q8L7D8]
AT3G61390	PUB36	211.749	-2.60257	0.267345	-9.73488	2.14062e-22	2.17918e-21	protein_coding	U-box domain-containing protein 36 [Source:UniProtKB/Swiss-Prot;Acc:Q8GZ84]
AT3G62150	ABCB21	1114.37	-0.51857	0.126684	-4.09342	4.25063e-05	0.000100843	protein_coding	ABC transporter B family member 21 [Source:UniProtKB/Swiss-Prot;Acc:Q9M1Q9]
AT4G11830	PLDGAMMA2	3649.97	-0.540292	0.0605426	-8.92417	4.49058e-19	3.59155e-18	protein_coding	Phospholipase D gamma 2 [Source:UniProtKB/Swiss-Prot;Acc:Q9T051]
AT4G13030		794.245	-0.868777	0.124562	-6.97465	3.06626e-12	1.47063e-11	protein_coding	P-loop containing nucleoside triphosphate hydrolases superfamily protein [Source:TAIR;Acc:AT4G13030]
AT4G17840		768.238	-0.984433	0.0988099	-9.9629	2.21504e-23	2.39939e-22	protein_coding	At4g17840 [Source:UniProtKB/TrEMBL;Acc:Q0WMZ7]
AT4G18140	SSP4b	663.071	-0.838492	0.0858277	-9.76949	1.52218e-22	1.56246e-21	protein_coding	SCP1-like small phosphatase 4b [Source:UniProtKB/TrEMBL;Acc:F4JQR6]
AT4G21860	MSRB2	1260.72	-0.161757	0.0745934	-2.16852	0.0301192	0.0472051	protein_coding	Peptide methionine sulfoxide reductase B2, chloroplastic [Source:UniProtKB/Swiss-Prot;Acc:Q9C5C8]
AT4G24400	CIPK8	3475.32	-1.23906	0.0510616	-24.2659	4.48996e-130	4.22164e-127	protein_coding	CBL-interacting serine/threonine-protein kinase 8 [Source:UniProtKB/Swiss-Prot;Acc:Q9STV4]
AT4G27800	PPH1	594.064	-0.762959	0.144039	-5.29689	1.17793e-07	3.70166e-07	protein_coding	Protein phosphatase 2C 57 [Source:UniProtKB/Swiss-Prot;Acc:P49599]
AT4G31510		281.267	-0.718001	0.135346	-5.30492	1.12722e-07	3.54657e-07	protein_coding	Major centromere autoantigen B-like protein [Source:UniProtKB/TrEMBL;Acc:Q9SV19]
AT4G37030		658.221	-2.09977	0.207044	-10.1417	3.60937e-24	4.13863e-23	protein_coding	Membrane protein [Source:UniProtKB/TrEMBL;Acc:Q58FU6]
AT5G04760		439.31	-0.540828	0.157712	-3.42922	0.000605323	0.00123794	protein_coding	Duplicated homeodomain-like superfamily protein [Source:UniProtKB/TrEMBL;Acc:Q9LZ21]
AT5G10625	FLP2	1010.82	-2.73841	0.220272	-12.4319	1.75355e-35	3.94063e-34	protein_coding	Flowering-promoting factor 1-like protein 2 [Source:UniProtKB/Swiss-Prot;Acc:Q9LXB5]
AT5G22850		1361.7	-0.818882	0.0611899	-13.3826	7.63849e-41	2.23321e-39	protein_coding	Eukaryotic aspartyl protease family protein [Source:UniProtKB/TrEMBL;Acc:Q0WRU5]
AT5G41410	BEL1	473.779	-1.32938	0.134638	-9.87378	5.4089e-23	5.71166e-22	protein_coding	Homeobox protein BEL1 homolog [Source:UniProtKB/Swiss-Prot;Acc:Q38897]
AT5G46410	SSP4	1686.05	-1.17998	0.086149	-13.6969	1.05925e-42	3.42037e-41	protein_coding	SCP1-like small phosphatase 4 [Source:UniProtKB/TrEMBL;Acc:F4KHG9]
AT3G51890		766.234	-1.30388	0.0980766	-13.2945	2.49218e-40	7.12668e-39	protein_coding	Clathrin light chain 3 [Source:UniProtKB/Swiss-Prot;Acc:F4J5M9]

## Sheet: clv_Ctrl.vs.WT_Ctrl(vwc)
Gene_id	Gene_name	baseMean	log2FoldChange	lfcSE	stat	pvalue	padj	Gene_type	Gene_description
AT1G18460		1422.24	0.90846	0.1079	8.4195	3.7811e-17	5.77336e-15	protein_coding	Alpha/beta-Hydrolases superfamily protein [Source:UniProtKB/TrEMBL;Acc:Q8LPF5]
AT2G45830	DTA2	977.422	0.72011	0.0913962	7.87899	3.30026e-15	3.68846e-13	protein_coding	Downstream target of AGL15 2 [Source:UniProtKB/TrEMBL;Acc:F4IH50]
AT3G01540	RH14	7454.45	0.220432	0.05536	3.98179	6.83978e-05	0.000755862	protein_coding	DEAD-box ATP-dependent RNA helicase 14 [Source:UniProtKB/Swiss-Prot;Acc:Q8H136]
AT3G27770		1690.12	0.564095	0.0922933	6.11197	9.84057e-10	4.09526e-08	protein_coding	AT3g27760/MGF10_16 [Source:UniProtKB/TrEMBL;Acc:Q8W4R6]
AT4G14100		259.921	0.44229	0.112593	3.92823	8.55719e-05	0.000909049	protein_coding	Uncharacterized protein At4g14100 [Source:UniProtKB/Swiss-Prot;Acc:Q67YC9]
AT5G09880		2094.76	0.210249	0.0502695	4.18244	2.88403e-05	0.000361037	protein_coding	Splicing factor, CC1-like protein [Source:UniProtKB/TrEMBL;Acc:Q93Y25]
AT5G18610	PBL27	897.473	0.186899	0.0729201	2.56307	0.0103752	0.0435964	protein_coding	Serine/threonine-protein kinase PBL27 [Source:UniProtKB/Swiss-Prot;Acc:Q1PDV6]
AT1G02610		102.748	0.519247	0.160982	3.2255	0.00125754	0.00828364	protein_coding	RING/FYVE/PHD zinc finger superfamily protein [Source:UniProtKB/TrEMBL;Acc:F4HXK4]
AT1G03200		227.557	0.356731	0.141178	2.52681	0.0115104	0.0471151	protein_coding	At1g03200 [Source:UniProtKB/TrEMBL;Acc:B6IDH7]
AT1G03550	SCAMP2	506.104	0.311839	0.0939772	3.31824	0.000905877	0.00639363	protein_coding	Secretory carrier-associated membrane protein 2 [Source:UniProtKB/Swiss-Prot;Acc:Q9LR68]
AT1G04300	TRAF1B	2955.24	0.221607	0.051902	4.26972	1.95722e-05	0.000257659	protein_coding	TNF receptor-associated factor homolog 1b [Source:UniProtKB/Swiss-Prot;Acc:A8MQL1]
AT1G05840		791.866	0.294071	0.0801389	3.66952	0.000243008	0.00219812	protein_coding	Eukaryotic aspartyl protease family protein [Source:UniProtKB/TrEMBL;Acc:F4IAD5]
AT1G08570	ACHT4	2549.4	0.452152	0.158631	2.85033	0.00436733	0.022078	protein_coding	Thioredoxin-like 1-1, chloroplastic [Source:UniProtKB/Swiss-Prot;Acc:O64654]
AT1G08770	PRA1E	584.614	0.21547	0.0797316	2.70244	0.00688319	0.0317458	protein_coding	PRA1 family protein [Source:UniProtKB/TrEMBL;Acc:A0A178W4Z3]
AT1G10320		732.349	0.172131	0.0629757	2.7333	0.00627031	0.0294789	protein_coding	Zinc finger CCCH domain-containing protein 5 [Source:UniProtKB/Swiss-Prot;Acc:Q9SY74]
AT1G10890		1972.88	0.23091	0.0603604	3.82552	0.000130494	0.00130138	protein_coding	unknown protein; FUNCTIONS IN: molecular_function unknown; INVOLVED IN: biological_process unknown; LOCATED IN: chloroplast; EXPRESSED IN: petal, flower, leaf; EXPRESSED DURING: LP.04 four leaves visible, 4 anthesis, petal differentiation and expans /.../age; BEST Arabidopsis thaliana protein match is: unknown protein (TAIR:AT5G13340.1); Has 11769 Blast hits to 8435 proteins in 698 species: Archa…
AT1G11175		191.92	1.18518	0.213001	5.56418	2.63383e-08	7.83356e-07	ncRNA	other RNA [Source:TAIR;Acc:AT1G11175]
AT1G17780		382.769	0.290137	0.110388	2.62833	0.00858046	0.0375917	protein_coding	unknown protein; BEST Arabidopsis thaliana protein match is: unknown protein (TAIR:AT2G16575.1); Has 35333 Blast hits to 34131 proteins in 2444 species: Archae - 798; Bacteria - 22429; Metazoa - 974; Fungi - 991; Plants - 531; Viruses - 0; Other Euk /.../s - 9610 (source: NCBI BLink). [Source:TAIR;Acc:AT1G17780]
AT1G19396		206.664	0.442357	0.127466	3.47039	0.000519707	0.00408567	protein_coding	unknown protein. [Source:TAIR;Acc:AT1G19396]
AT1G19397		158.379	0.396733	0.118569	3.34601	0.000819844	0.00590286	protein_coding	unknown protein; Has 30201 Blast hits to 17322 proteins in 780 species: Archae - 12; Bacteria - 1396; Metazoa - 17338; Fungi - 3422; Plants - 5037; Viruses - 0; Other Eukaryotes - 2996 (source: NCBI BLink). [Source:TAIR;Acc:AT1G19397]
AT1G28765		94.4359	0.667574	0.208498	3.20183	0.00136559	0.00884638	protein_coding
AT1G32060	PRK	94.4046	1.28612	0.35717	3.60087	0.000317151	0.00272984	protein_coding	Phosphoribulokinase [Source:UniProtKB/TrEMBL;Acc:A0A178WLP9]
AT1G43700	VIP1	1408.47	0.368507	0.0816829	4.51143	6.43909e-06	9.95098e-05	protein_coding	Transcription factor VIP1 [Source:UniProtKB/Swiss-Prot;Acc:Q9MA75]
AT1G55000		408.214	0.491702	0.140604	3.49707	0.000470397	0.00378599	protein_coding	F-box protein At1g55000 [Source:UniProtKB/Swiss-Prot;Acc:Q9FZ32]
AT1G55152		298.221	0.608835	0.174388	3.49126	0.000480749	0.00385541	protein_coding	Putative uncharacterized protein [Source:UniProtKB/TrEMBL;Acc:Q570Y5]
AT1G55675		117.683	0.587549	0.194137	3.02647	0.0024743	0.0141215	protein_coding	Transmembrane protein [Source:UniProtKB/TrEMBL;Acc:Q94CA5]
AT1G56612		272.498	0.422402	0.102597	4.11708	3.83704e-05	0.000462378	lncRNA	other RNA [Source:TAIR;Acc:AT1G56612]
AT1G59700	GSTU16	207.457	1.05821	0.257199	4.11437	3.88231e-05	0.00046635	protein_coding	Glutathione S-transferase U16 [Source:UniProtKB/Swiss-Prot;Acc:Q9XIF8]
AT1G60160	POT12	289.02	0.483532	0.167413	2.88826	0.0038738	0.0200985	protein_coding	Putative potassium transporter 12 [Source:UniProtKB/Swiss-Prot;Acc:O80739]
AT1G68010	HPR	201.593	0.699809	0.200111	3.4971	0.000470348	0.00378599	protein_coding	hydroxypyruvate reductase [Source:TAIR;Acc:AT1G68010]
AT1G68140		1483.26	0.200411	0.0657205	3.04945	0.0022926	0.0133329	protein_coding	Zinc finger/BTB domain protein, putative (DUF1644) [Source:UniProtKB/TrEMBL;Acc:Q9C9X8]
AT1G69360		1380.48	0.490533	0.0971419	5.04965	4.42619e-07	9.93463e-06	protein_coding	Plant protein of unknown function (DUF863) [Source:TAIR;Acc:AT1G69360]
AT1G70530	CRK3	1623.48	0.314709	0.0982117	3.20439	0.00135349	0.00877872	protein_coding	Cysteine-rich receptor-like protein kinase 3 [Source:UniProtKB/Swiss-Prot;Acc:Q9CAL2]
AT1G73920		4464.8	0.489814	0.107429	4.55943	5.12927e-06	8.18344e-05	protein_coding	Alpha/beta-Hydrolases superfamily protein [Source:UniProtKB/TrEMBL;Acc:Q949N8]
AT1G73980	TTM1	1571.62	0.219274	0.0726729	3.01727	0.00255064	0.0144829	protein_coding	Inorganic pyrophosphatase TTM1 [Source:UniProtKB/Swiss-Prot;Acc:Q9C9B9]
AT1G75030	ATLP-3	149.148	1.14474	0.195602	5.85241	4.8451e-09	1.70816e-07	protein_coding	At1g75030 [Source:UniProtKB/TrEMBL;Acc:Q9C9P9]
AT1G77080	MAF1	1101.7	0.160725	0.062334	2.57845	0.00992433	0.0421402	protein_coding	K-box region and MADS-box transcription factor family protein [Source:TAIR;Acc:AT1G77080]
AT1G77180	SKIP	4097.56	0.166257	0.0572928	2.90188	0.00370935	0.019436	protein_coding	SNW/SKI-interacting protein [Source:UniProtKB/Swiss-Prot;Acc:O80653]
AT1G78870	UBC35	1881.55	0.131423	0.0487952	2.69337	0.00707343	0.0323694	protein_coding	UBC35 [Source:UniProtKB/TrEMBL;Acc:A0A178WFI9]
AT1G80570	FBL14	334.247	0.447219	0.125441	3.56517	0.000363615	0.00306647	protein_coding	F-box/LRR-repeat protein 14 [Source:UniProtKB/Swiss-Prot;Acc:Q3EC97]
AT2G11225		2347.65	0.232909	0.0722475	3.22376	0.00126518	0.00831768	protein_coding
AT2G15880	PEX3	212.326	1.82052	0.481011	3.78477	0.00015385	0.00149519	protein_coding	Pollen-specific leucine-rich repeat extensin-like protein 3 [Source:UniProtKB/Swiss-Prot;Acc:Q9XIL9]
AT2G23390		598.288	0.393594	0.0726064	5.42093	5.92903e-08	1.63971e-06	protein_coding	Acyl-CoA [Source:UniProtKB/TrEMBL;Acc:O80456]
AT2G26355		922.038	0.657791	0.154966	4.24475	2.18836e-05	0.000283441	lncRNA	other RNA [Source:TAIR;Acc:AT2G26355]
AT2G30520	RPT2	4860.02	0.623113	0.21056	2.95932	0.00308324	0.016784	protein_coding	Root phototropism protein 2 [Source:UniProtKB/Swiss-Prot;Acc:Q682S0]
AT2G30570	PSBW	471.067	0.656142	0.197913	3.3153	0.000915435	0.0064464	protein_coding	PSBW [Source:UniProtKB/TrEMBL;Acc:A0A178VQ32]
AT2G30600		2909	0.749532	0.223279	3.35693	0.000788137	0.00571248	protein_coding	BTB/POZ domain-containing protein [Source:UniProtKB/TrEMBL;Acc:F4INV5]
AT2G31940		165.33	1.36677	0.287086	4.76083	1.92795e-06	3.57048e-05	protein_coding	Oxidoreductase/transition metal ion-binding protein [Source:UniProtKB/TrEMBL;Acc:Q9SKA6]
AT2G31960	CALS2	6531.33	0.32286	0.0546	5.91318	3.35562e-09	1.23736e-07	protein_coding	Callose synthase 2 [Source:UniProtKB/Swiss-Prot;Acc:Q9SL03]
AT2G34500	CYP710A1	381.531	0.685138	0.152641	4.48856	7.17065e-06	0.000108952	protein_coding	CYP710A1 [Source:UniProtKB/TrEMBL;Acc:A0A178VRK5]
AT2G36320	SAP4	2800.03	0.526741	0.192178	2.74091	0.00612702	0.0289299	protein_coding	Zinc finger A20 and AN1 domain-containing stress-associated protein 4 [Source:UniProtKB/Swiss-Prot;Acc:Q9SJM6]
AT2G39570	ACR9	3795.37	0.835943	0.178324	4.68777	2.76197e-06	4.83724e-05	protein_coding	ACT domain-containing protein ACR9 [Source:UniProtKB/Swiss-Prot;Acc:O80644]
AT2G41210	PIP5K5	171.161	0.584777	0.123837	4.72215	2.33364e-06	4.23061e-05	protein_coding	Phosphatidylinositol 4-phosphate 5-kinase 5 [Source:UniProtKB/Swiss-Prot;Acc:Q9SLG9]
AT2G41900		2655.6	0.287357	0.0848546	3.38646	0.000708007	0.00523661	protein_coding	Zinc finger CCCH domain-containing protein 30 [Source:UniProtKB/Swiss-Prot;Acc:P93755]
AT2G45910	PUB33	1476.07	0.180169	0.0645707	2.79025	0.0052667	0.0255865	protein_coding	U-box domain-containing protein 33 [Source:UniProtKB/Swiss-Prot;Acc:Q8GUH1]
AT2G45980	ATI1	1320.86	0.270422	0.0680821	3.972	7.12731e-05	0.000782849	protein_coding	ATG8-interacting protein 1 [Source:UniProtKB/Swiss-Prot;Acc:O82775]
AT3G05250		299.661	0.30515	0.100373	3.04017	0.00236443	0.01365	protein_coding	At3g05250 [Source:UniProtKB/TrEMBL;Acc:Q8GYA2]
AT3G07560	PEX13	2548.71	0.228269	0.0846884	2.69539	0.00703057	0.0322481	protein_coding	Peroxisomal membrane protein 13 [Source:UniProtKB/Swiss-Prot;Acc:Q9SRR0]
AT3G10250		1250.87	0.392916	0.0951837	4.12798	3.65971e-05	0.000443295	protein_coding	AT3G10250 protein [Source:UniProtKB/TrEMBL;Acc:Q940M5]
AT3G11410	PP2CA	1665.32	0.372917	0.110534	3.37378	0.000741435	0.00543468	protein_coding	Protein phosphatase 2C 37 [Source:UniProtKB/Swiss-Prot;Acc:P49598]
AT3G13340		1975.33	0.261842	0.0700651	3.73713	0.000186133	0.00175722	protein_coding	AT3g13340/MDC11_13 [Source:UniProtKB/TrEMBL;Acc:Q94AB4]
AT3G13950		54.5924	1.00961	0.306297	3.29617	0.000980115	0.00680899	protein_coding	AT3G13950 protein [Source:UniProtKB/TrEMBL;Acc:B9DG91]
AT3G19580	AZF2	974.293	0.414503	0.164166	2.52491	0.0115729	0.0472638	protein_coding	ZF2 [Source:UniProtKB/TrEMBL;Acc:A0A178VJ97]
AT3G19860	BHLH121	693.035	0.381101	0.116243	3.27849	0.00104365	0.00716317	protein_coding	Transcription factor bHLH121 [Source:UniProtKB/Swiss-Prot;Acc:Q9LT23]
AT3G21430	ALY3	1179.92	0.148173	0.0571978	2.59054	0.00958261	0.0410613	protein_coding	Protein ALWAYS EARLY 3 [Source:UniProtKB/Swiss-Prot;Acc:Q6A332]
AT3G24740		1036.86	0.182845	0.0653729	2.79696	0.00515864	0.0251687	protein_coding	AT3g24740/K7P8_3 [Source:UniProtKB/TrEMBL;Acc:Q9LRY5]
AT3G25585	AAPT2	2883.06	0.240268	0.0782898	3.06896	0.00214807	0.0126837	protein_coding	Choline/ethanolaminephosphotransferase 2 [Source:UniProtKB/Swiss-Prot;Acc:O82568]
AT3G27820	MDAR4	3441.05	0.24146	0.0831143	2.90516	0.00367067	0.0192799	protein_coding	MDAR4 [Source:UniProtKB/TrEMBL;Acc:A0A178VES2]
AT3G28740	CYP81D11	854.221	1.47763	0.241549	6.11733	9.51561e-10	3.96764e-08	protein_coding	Cytochrome P450 81D11 [Source:UniProtKB/Swiss-Prot;Acc:Q9LHA1]
AT3G46500		164.221	0.714039	0.203362	3.51117	0.000446137	0.00362561	protein_coding	2-oxoglutarate (2OG) and Fe(II)-dependent oxygenase superfamily protein [Source:UniProtKB/TrEMBL;Acc:A0A1I9LPT9]
AT3G54230	SUA	1824.6	0.149887	0.0538035	2.78582	0.00533927	0.0258637	protein_coding	suppressor of abi3-5 [Source:TAIR;Acc:AT3G54230]
AT3G56140	RER6	674.912	0.320396	0.0898191	3.56712	0.000360921	0.00304731	protein_coding	Protein RETICULATA-RELATED 6, chloroplastic [Source:UniProtKB/Swiss-Prot;Acc:Q8RWG3]
AT3G57170		751.548	0.479382	0.10784	4.44529	8.77728e-06	0.00012955	protein_coding	N-acetylglucosaminyl transferase component family protein / Gpi1 family protein [Source:UniProtKB/TrEMBL;Acc:F4J262]
AT3G57300	INO80	2869.69	0.331417	0.100135	3.30971	0.000933921	0.00655529	protein_coding	DNA helicase INO80-like protein [Source:UniProtKB/TrEMBL;Acc:F4J277]
AT3G61010		1157.51	0.171061	0.0606924	2.81848	0.00482513	0.0238637	protein_coding	Ferritin [Source:UniProtKB/TrEMBL;Acc:F4JD24]
AT4G01120	GBF2	1805.87	0.254673	0.095274	2.67306	0.00751624	0.0339303	protein_coding	G-box-binding factor 2 [Source:UniProtKB/Swiss-Prot;Acc:P42775]
AT4G04640	ATPC1	993.262	0.482823	0.14258	3.38633	0.000708338	0.00523661	protein_coding	ATP synthase gamma chain 1, chloroplastic [Source:UniProtKB/Swiss-Prot;Acc:Q01908]
AT4G08920	CRY1	1170.91	0.438201	0.11139	3.93395	8.35623e-05	0.000891194	protein_coding	Cryptochrome-1 [Source:UniProtKB/Swiss-Prot;Acc:Q43125]
AT4G11360	RHA1B	1090.68	0.600694	0.191966	3.12917	0.00175302	0.0108164	protein_coding	E3 ubiquitin-protein ligase RHA1B [Source:UniProtKB/Swiss-Prot;Acc:Q9SUS5]
AT4G16110	ARR2	1110.75	0.246758	0.0915449	2.69549	0.00702855	0.0322481	nontranslating_CDS	response regulator 2 [Source:TAIR;Acc:AT4G16110]
AT4G16280	FCA	916.485	0.236519	0.0829472	2.85144	0.00435219	0.0220323	protein_coding	Flowering time control protein FCA [Source:UniProtKB/Swiss-Prot;Acc:O04425]
AT4G23450	AIRP1	1104.59	0.415405	0.155952	2.66366	0.00772947	0.0347265	protein_coding	RING/U-box superfamily protein [Source:UniProtKB/TrEMBL;Acc:F4JNK0]
AT4G28750	PSAE1	142.417	0.714197	0.214513	3.32938	0.000870382	0.00619351	protein_coding	Photosystem I reaction center subunit IV A, chloroplastic [Source:UniProtKB/Swiss-Prot;Acc:Q9S831]
AT4G28880	CKL3	3231.52	0.300048	0.0574455	5.22317	1.75885e-07	4.32373e-06	protein_coding	Ckl3 [Source:UniProtKB/TrEMBL;Acc:A0A178UXY3]
AT4G32760		2907.57	0.260443	0.0572397	4.55005	5.36335e-06	8.51018e-05	protein_coding	ENTH/VHS/GAT family protein [Source:UniProtKB/TrEMBL;Acc:F4JV51]
AT4G34350	ISPH	2419.11	0.459217	0.0963604	4.76562	1.88275e-06	3.50703e-05	protein_coding	4-hydroxy-3-methylbut-2-enyl diphosphate reductase, chloroplastic [Source:UniProtKB/Swiss-Prot;Acc:Q94B35]
AT4G34881		5226.49	0.618982	0.105406	5.87235	4.29658e-09	1.54236e-07	protein_coding	Transmembrane protein [Source:UniProtKB/TrEMBL;Acc:Q0WQ74]
AT4G36690	U2AF65A	3866.91	0.180575	0.0423233	4.26657	1.98501e-05	0.000260684	protein_coding	U2 snRNP auxiliary factor large subunit [Source:UniProtKB/TrEMBL;Acc:A0A178UYD2]
AT4G37330	CYP81D4	1093.47	0.252563	0.0812296	3.10925	0.00187566	0.0114204	protein_coding	At4g37330 [Source:UniProtKB/TrEMBL;Acc:O23155]
AT4G39100	SHL	1761.63	0.231111	0.068306	3.38346	0.000715777	0.00528412	protein_coding	SHL1 [Source:UniProtKB/TrEMBL;Acc:A0A178UWF3]
AT5G03900		758.435	0.22473	0.0792288	2.83647	0.00456147	0.0228339	protein_coding	Uncharacterized protein At5g03900, chloroplastic [Source:UniProtKB/Swiss-Prot;Acc:Q8GW20]
AT5G04090		920.069	0.206063	0.0785742	2.62253	0.00872793	0.0381453	protein_coding	Plant protein 1589 of unknown function [Source:TAIR;Acc:AT5G04090]
AT5G05100		1325.07	0.192142	0.0587847	3.26857	0.00108092	0.00735379	protein_coding	Single-stranded nucleic acid binding R3H protein [Source:UniProtKB/TrEMBL;Acc:Q93YN3]
AT5G11330		568.475	0.23562	0.0913238	2.58005	0.00987853	0.0419891	protein_coding	At5g11330 [Source:UniProtKB/TrEMBL;Acc:Q9LFM4]
AT5G13010	CUV	3205.68	0.15066	0.0522924	2.88111	0.00396273	0.0204821	protein_coding	Pre-mRNA-splicing factor ATP-dependent RNA helicase DEAH7 [Source:UniProtKB/Swiss-Prot;Acc:F4K2E9]
AT5G13770		196.468	0.57475	0.174459	3.29447	0.000986087	0.00684184	protein_coding	Pentatricopeptide repeat-containing protein At5g13770, chloroplastic [Source:UniProtKB/Swiss-Prot;Acc:Q66GP4]
AT5G19540		932.183	0.50997	0.13682	3.72731	0.000193535	0.00181106	protein_coding	Thermosome subunit gamma [Source:UniProtKB/TrEMBL;Acc:Q949W7]
AT5G20380	PHT4;5	477.557	0.521888	0.138575	3.7661	0.000165818	0.00158801	protein_coding	phosphate transporter 4;5 [Source:TAIR;Acc:AT5G20380]
AT5G21020		6632.75	0.436789	0.134538	3.24659	0.00116796	0.00781355	protein_coding	At5g21020 [Source:UniProtKB/TrEMBL;Acc:Q3E985]
AT5G24530	DMR6	2190.5	0.544039	0.176043	3.09037	0.00199909	0.0119802	protein_coding	Protein DOWNY MILDEW RESISTANCE 6 [Source:UniProtKB/Swiss-Prot;Acc:Q9FLV0]
AT5G24735		915.87	0.556357	0.0958296	5.80569	6.41002e-09	2.21165e-07	ncRNA	other RNA [Source:TAIR;Acc:AT5G24735]
AT5G24890		938.217	0.391601	0.135095	2.8987	0.00374711	0.0196007	protein_coding	At5g24890 [Source:UniProtKB/TrEMBL;Acc:Q8L9W8]
AT5G25630		442.888	0.331127	0.131325	2.52143	0.0116879	0.0476634	protein_coding	Tetratricopeptide repeat (TPR)-like superfamily protein [Source:UniProtKB/TrEMBL;Acc:F4JY71]
AT5G27860		1459.2	0.207667	0.0817686	2.53969	0.0110952	0.0458657	protein_coding	unknown protein; FUNCTIONS IN: molecular_function unknown; INVOLVED IN: biological_process unknown; LOCATED IN: chloroplast; EXPRESSED IN: pollen tube; Has 35333 Blast hits to 34131 proteins in 2444 species: Archae - 798; Bacteria - 22429; Metazoa - /.../Fungi - 991; Plants - 531; Viruses - 0; Other Eukaryotes - 9610 (source: NCBI BLink). [Source:TAIR;Acc:AT5G27860]
AT5G37500	GORK	573.206	0.416777	0.14861	2.8045	0.0050394	0.0247148	protein_coding	gated outwardly-rectifying K+ channel [Source:TAIR;Acc:AT5G37500]
AT5G39530		101.217	0.919095	0.303864	3.02469	0.00248889	0.0141875	protein_coding	Uncharacterized protein At5g39530/MUL8_210 [Source:UniProtKB/TrEMBL;Acc:Q8GWM5]
AT5G41370	XPB1	1777.94	0.265469	0.0626859	4.23492	2.28638e-05	0.000294508	protein_coding	General transcription and DNA repair factor IIH helicase subunit XPB1 [Source:UniProtKB/Swiss-Prot;Acc:Q38861]
AT5G48412		2406.66	0.532065	0.136883	3.88702	0.000101483	0.0010533	ncRNA
AT5G48590		305.101	0.57803	0.182088	3.17446	0.00150115	0.00952809	protein_coding	Gb [Source:UniProtKB/TrEMBL;Acc:Q9FJL1]
AT5G53300	UBC10	14220.1	0.383683	0.0836058	4.58919	4.44974e-06	7.28145e-05	protein_coding	Ubiquitin-conjugating enzyme E2 10 [Source:UniProtKB/Swiss-Prot;Acc:P35133]
AT5G58720	PIPC	1758.69	0.263117	0.0644386	4.08322	4.44151e-05	0.000521391	protein_coding	SMR domain-containing protein At5g58720 [Source:UniProtKB/Swiss-Prot;Acc:O65573]
AT5G61670	OR	991.661	0.466698	0.111534	4.18436	2.85974e-05	0.00035841	protein_coding	Protein ORANGE, chloroplastic [Source:UniProtKB/Swiss-Prot;Acc:Q9FKF4]
AT5G62570		1232.24	0.596939	0.118945	5.0186	5.20487e-07	1.13992e-05	protein_coding	Calmodulin binding protein-like [Source:TAIR;Acc:AT5G62570]
AT5G63190		3630.71	0.444182	0.144366	3.07678	0.00209252	0.0124336	protein_coding	MA3 domain-containing protein [Source:UniProtKB/TrEMBL;Acc:Q94BR1]
AT5G63640	TOL5	1014.35	0.216505	0.0630778	3.43235	0.000598381	0.00457801	protein_coding	TOM1-like protein 5 [Source:UniProtKB/Swiss-Prot;Acc:Q9FFQ0]
AT5G66052		757.322	0.823067	0.177519	4.63651	3.54342e-06	6.02103e-05	protein_coding	Transmembrane protein [Source:UniProtKB/TrEMBL;Acc:Q8GW83]
AT1G72830	HAP2C	1747.06	1.96198	0.0732368	26.7895	4.27733e-158	9.2741e-154	protein_coding	Nuclear factor Y, subunit A3 [Source:UniProtKB/TrEMBL;Acc:F4IEZ6]
AT1G03290		1464.83	0.182229	0.0598862	3.04292	0.00234297	0.0135684	protein_coding	ELKS/Rab6-interacting/CAST family protein [Source:UniProtKB/TrEMBL;Acc:Q9ZVT0]
AT1G07620	ATOBGM	612.061	0.356777	0.109304	3.26409	0.00109816	0.0074477	protein_coding	GTP-binding protein Obg/CgtA [Source:TAIR;Acc:AT1G07620]
AT1G08900	SUGTL3	106.19	0.934853	0.219924	4.2508	2.13008e-05	0.000277127	protein_coding	Sugar transporter ERD6-like 2 [Source:UniProtKB/Swiss-Prot;Acc:Q4F7G0]
AT1G12780	UGE1	936.349	0.934007	0.158458	5.89437	3.76124e-09	1.37292e-07	protein_coding	Bifunctional UDP-glucose 4-epimerase and UDP-xylose 4-epimerase 1 [Source:UniProtKB/Swiss-Prot;Acc:Q42605]
AT1G13360		3961.95	0.404813	0.0724442	5.58793	2.29794e-08	6.96839e-07	protein_coding	T6J4.11 protein [Source:UniProtKB/TrEMBL;Acc:Q9FX61]
AT1G17147	VQ1	466.246	1.16319	0.328387	3.54212	0.000396919	0.00328098	protein_coding	VQ motif-containing protein 1 [Source:UniProtKB/Swiss-Prot;Acc:Q1G3U8]
AT1G19400		950.216	0.747593	0.14389	5.19557	2.0409e-07	4.9332e-06	protein_coding	Erythronate-4-phosphate dehydrogenase family protein [Source:UniProtKB/TrEMBL;Acc:Q8VYC6]
AT1G20160	CRSP	1818.73	1.71452	0.298962	5.73491	9.75615e-09	3.27958e-07	protein_coding	CO(2)-response secreted protease [Source:UniProtKB/Swiss-Prot;Acc:Q9LNU1]
AT1G20880		824.1	0.229423	0.0634209	3.61747	0.000297497	0.00260409	protein_coding	RNA-binding (RRM/RBD/RNP motifs) family protein [Source:UniProtKB/TrEMBL;Acc:F4HUQ5]
AT1G21000		1820.41	0.639624	0.103884	6.15708	7.40964e-10	3.1563e-08	protein_coding	At1g21000/F9H16_1 [Source:UniProtKB/TrEMBL;Acc:Q93V70]
AT1G21680		1883.09	1.01985	0.235204	4.33603	1.45078e-05	0.000200867	protein_coding	DPP6 N-terminal domain-like protein [Source:UniProtKB/TrEMBL;Acc:Q9XI10]
AT1G23710		869.253	0.436594	0.114423	3.81562	0.000135841	0.0013466	protein_coding	At1g23710 [Source:UniProtKB/TrEMBL;Acc:Q9ZUC4]
AT1G30400	ABCC1	17039.7	0.386452	0.08793	4.39499	1.10777e-05	0.000158435	protein_coding	ABC transporter C family member 1 [Source:UniProtKB/Swiss-Prot;Acc:Q9C8G9]
AT1G46554		159.131	0.796244	0.168943	4.7131	2.43975e-06	4.3952e-05	ncRNA	other RNA [Source:TAIR;Acc:AT1G46554]
AT1G51270		813.803	0.30181	0.119519	2.5252	0.0115633	0.0472336	protein_coding	Vesicle-associated protein 1-4 [Source:UniProtKB/TrEMBL;Acc:F4I818]
AT1G67810	SUFE2	480.138	0.857707	0.219429	3.90881	9.27518e-05	0.000974815	protein_coding	SufE-like protein 2, chloroplastic [Source:UniProtKB/Swiss-Prot;Acc:Q9FXE3]
AT1G69790	PBL18	237.853	0.467354	0.136968	3.41214	0.000644541	0.00485072	protein_coding	Probable serine/threonine-protein kinase PBL18 [Source:UniProtKB/Swiss-Prot;Acc:Q5XF79]
AT2G13360	AGT1	482.311	1.54475	0.228272	6.76714	1.31354e-11	7.93321e-10	protein_coding	Serine--glyoxylate aminotransferase [Source:UniProtKB/Swiss-Prot;Acc:Q56YA5]
AT2G14878		3098.74	0.933268	0.113658	8.21121	2.18973e-16	2.96736e-14	ncRNA
AT2G17290	CPK6	2894.97	0.153546	0.0551582	2.78373	0.0053737	0.0260015	protein_coding	Calcium-dependent protein kinase 6 [Source:UniProtKB/Swiss-Prot;Acc:Q38872]
AT2G18170	MPK7	1118.16	0.370934	0.0812417	4.56581	4.97561e-06	8.00899e-05	protein_coding	Mitogen-activated protein kinase 7 [Source:UniProtKB/Swiss-Prot;Acc:Q39027]
AT2G22540	SVP	656.792	0.818751	0.170436	4.80385	1.55641e-06	2.96017e-05	protein_coding	SVP [Source:UniProtKB/TrEMBL;Acc:A0A384KDB8]
AT2G24100		1012.83	0.409418	0.130386	3.14004	0.00168927	0.0104888	protein_coding	ATP-dependent DNA helicase [Source:UniProtKB/TrEMBL;Acc:Q9ZUI1]
AT2G25590		759.902	0.276331	0.100255	2.75628	0.00584622	0.0279317	protein_coding	Plant Tudor-like protein [Source:UniProtKB/TrEMBL;Acc:Q9SLA4]
AT2G29340		295.245	0.950125	0.25179	3.77348	0.000160983	0.00154993	protein_coding	Tropinone reductase homolog At2g29340 [Source:UniProtKB/Swiss-Prot;Acc:F4IKM1]
AT2G42330	STIPL2	742.352	0.211908	0.0698796	3.03248	0.00242554	0.0139055	protein_coding	Septin and tuftelin-interacting protein 1 homolog 2 [Source:UniProtKB/Swiss-Prot;Acc:Q9SLC6]
AT2G43500		623.637	1.29297	0.139261	9.28445	1.62551e-20	4.00504e-18	protein_coding	Plant regulator RWP-RK family protein [Source:TAIR;Acc:AT2G43500]
AT2G45920	PUB37	1809	0.596347	0.124952	4.77262	1.81847e-06	3.4019e-05	protein_coding	U-box domain-containing protein 37 [Source:UniProtKB/Swiss-Prot;Acc:Q683D5]
AT2G46750	GULLO2	4405.25	0.822197	0.168883	4.86846	1.12474e-06	2.24141e-05	protein_coding	L-gulonolactone oxidase 2 [Source:UniProtKB/Swiss-Prot;Acc:Q6NQ66]
AT3G03870		582.567	0.583291	0.171625	3.39864	0.000677214	0.00505625	protein_coding	F20H23.8 protein [Source:UniProtKB/TrEMBL;Acc:Q9SRW4]
AT3G06390		1942.57	0.616046	0.227373	2.70941	0.00674031	0.0312874	protein_coding	CASP-like protein 1D2 [Source:UniProtKB/Swiss-Prot;Acc:Q9SQU2]
AT3G10985	SAG20	4136.84	0.56279	0.155391	3.62178	0.000292585	0.00256627	protein_coding	Senescence associated gene 20 [Source:UniProtKB/Swiss-Prot;Acc:Q94AK6]
AT3G12570	FYD	1587.87	0.171997	0.0608715	2.82559	0.00471943	0.0234587	protein_coding	FYD [Source:UniProtKB/TrEMBL;Acc:Q9LHA9]
AT3G12740	ALIS1	2611.53	0.225356	0.073002	3.08699	0.00202197	0.0120972	protein_coding	ALA-interacting subunit 1 [Source:UniProtKB/Swiss-Prot;Acc:Q9LTW0]
AT3G13430		530.223	0.208028	0.0815524	2.55084	0.0107463	0.0448337	protein_coding	RING/U-box superfamily protein [Source:UniProtKB/TrEMBL;Acc:Q9LJE9]
AT3G20770	EIN3	4793.37	0.160211	0.0639647	2.50468	0.0122561	0.0494533	protein_coding	Protein ETHYLENE INSENSITIVE 3 [Source:UniProtKB/Swiss-Prot;Acc:O24606]
AT3G23560	DTX19	1692.95	0.49664	0.076413	6.49941	8.06346e-11	4.25382e-09	protein_coding	Protein DETOXIFICATION 19 [Source:UniProtKB/Swiss-Prot;Acc:Q9LUH2]
AT3G24310	MYB305	772.05	1.67041	0.315052	5.30202	1.14526e-07	2.95262e-06	protein_coding	MYB305 [Source:UniProtKB/TrEMBL;Acc:A0A384L796]
AT3G48000	ALDH2B4	5882.89	0.295797	0.0968298	3.05481	0.00225203	0.0131542	protein_coding	Aldehyde dehydrogenase family 2 member B4, mitochondrial [Source:UniProtKB/Swiss-Prot;Acc:Q9SU63]
AT3G48020		292.351	0.327609	0.127892	2.5616	0.010419	0.0437546	protein_coding	At3g48020 [Source:UniProtKB/TrEMBL;Acc:Q9SU65]
AT3G50260	ERF011	815.437	0.407481	0.12573	3.24093	0.00119139	0.00793355	protein_coding	Ethylene-responsive transcription factor ERF011 [Source:UniProtKB/Swiss-Prot;Acc:Q9SNE1]
AT3G55880	SUE4	1158.45	0.599375	0.151286	3.96187	7.43639e-05	0.000811046	protein_coding	Alpha/beta hydrolase related protein [Source:UniProtKB/TrEMBL;Acc:Q8L7D8]
AT3G61390	PUB36	211.749	0.831177	0.254674	3.2637	0.00109969	0.00745344	protein_coding	U-box domain-containing protein 36 [Source:UniProtKB/Swiss-Prot;Acc:Q8GZ84]
AT3G62150	ABCB21	1114.37	0.924099	0.127482	7.24889	4.20216e-13	3.13097e-11	protein_coding	ABC transporter B family member 21 [Source:UniProtKB/Swiss-Prot;Acc:Q9M1Q9]
AT4G11830	PLDGAMMA2	3649.97	0.30242	0.0603315	5.01264	5.36886e-07	1.16993e-05	protein_coding	Phospholipase D gamma 2 [Source:UniProtKB/Swiss-Prot;Acc:Q9T051]
AT4G13030		794.245	0.759378	0.124423	6.10319	1.03972e-09	4.26956e-08	protein_coding	P-loop containing nucleoside triphosphate hydrolases superfamily protein [Source:TAIR;Acc:AT4G13030]
AT4G17840		768.238	0.380325	0.0969266	3.92384	8.71489e-05	0.00092354	protein_coding	At4g17840 [Source:UniProtKB/TrEMBL;Acc:Q0WMZ7]
AT4G18140	SSP4b	663.071	0.274331	0.083263	3.29475	0.000985078	0.00683908	protein_coding	SCP1-like small phosphatase 4b [Source:UniProtKB/TrEMBL;Acc:F4JQR6]
AT4G21860	MSRB2	1260.72	0.251941	0.0750133	3.35862	0.000783323	0.00568217	protein_coding	Peptide methionine sulfoxide reductase B2, chloroplastic [Source:UniProtKB/Swiss-Prot;Acc:Q9C5C8]
AT4G24400	CIPK8	3475.32	0.325309	0.0496326	6.55435	5.58844e-11	3.02166e-09	protein_coding	CBL-interacting serine/threonine-protein kinase 8 [Source:UniProtKB/Swiss-Prot;Acc:Q9STV4]
AT4G27800	PPH1	594.064	0.506322	0.143487	3.52868	0.000417636	0.00342221	protein_coding	Protein phosphatase 2C 57 [Source:UniProtKB/Swiss-Prot;Acc:P49599]
AT4G31510		281.267	0.82766	0.136363	6.06955	1.28271e-09	5.19292e-08	protein_coding	Major centromere autoantigen B-like protein [Source:UniProtKB/TrEMBL;Acc:Q9SV19]
AT4G37030		658.221	0.983696	0.204368	4.81335	1.48421e-06	2.83529e-05	protein_coding	Membrane protein [Source:UniProtKB/TrEMBL;Acc:Q58FU6]
AT5G04760		439.31	0.533506	0.157997	3.37667	0.000733679	0.00539306	protein_coding	Duplicated homeodomain-like superfamily protein [Source:UniProtKB/TrEMBL;Acc:Q9LZ21]
AT5G10625	FLP2	1010.82	0.775347	0.216854	3.57544	0.00034964	0.00295898	protein_coding	Flowering-promoting factor 1-like protein 2 [Source:UniProtKB/Swiss-Prot;Acc:Q9LXB5]
AT5G22850		1361.7	0.226462	0.0595513	3.80281	0.000143065	0.00140561	protein_coding	Eukaryotic aspartyl protease family protein [Source:UniProtKB/TrEMBL;Acc:Q0WRU5]
AT5G41410	BEL1	473.779	0.481525	0.131035	3.67478	0.000238056	0.00216144	protein_coding	Homeobox protein BEL1 homolog [Source:UniProtKB/Swiss-Prot;Acc:Q38897]
AT5G46410	SSP4	1686.05	0.276259	0.0844559	3.27104	0.00107152	0.00731281	protein_coding	SCP1-like small phosphatase 4 [Source:UniProtKB/TrEMBL;Acc:F4KHG9]
AT3G51890		766.234	0.295013	0.0944661	3.12295	0.00179048	0.0109944	protein_coding	Clathrin light chain 3 [Source:UniProtKB/Swiss-Prot;Acc:F4J5M9]

## Sheet: clv_CLE2.vs.WT_CLE2(vwe)
Gene_id	Gene_name	baseMean	log2FoldChange	lfcSE	stat	pvalue	padj	Gene_type	Gene_description
AT1G18460		1422.24	1.48445	0.121962	12.1714	4.41222e-34	4.43989e-31	protein_coding	Alpha/beta-Hydrolases superfamily protein [Source:UniProtKB/TrEMBL;Acc:Q8LPF5]
AT2G45830	DTA2	977.422	0.956656	0.10326	9.26454	1.95926e-20	4.1706e-18	protein_coding	Downstream target of AGL15 2 [Source:UniProtKB/TrEMBL;Acc:F4IH50]
AT3G01540	RH14	7454.45	0.308453	0.0620563	4.97053	6.67687e-07	1.08526e-05	protein_coding	DEAD-box ATP-dependent RNA helicase 14 [Source:UniProtKB/Swiss-Prot;Acc:Q8H136]
AT3G27770		1690.12	0.673189	0.103988	6.47372	9.56196e-11	3.68144e-09	protein_coding	AT3g27760/MGF10_16 [Source:UniProtKB/TrEMBL;Acc:Q8W4R6]
AT4G14100		259.921	0.556197	0.128275	4.33597	1.45118e-05	0.000161142	protein_coding	Uncharacterized protein At4g14100 [Source:UniProtKB/Swiss-Prot;Acc:Q67YC9]
AT5G09880		2094.76	0.238065	0.0565493	4.20987	2.55518e-05	0.000262978	protein_coding	Splicing factor, CC1-like protein [Source:UniProtKB/TrEMBL;Acc:Q93Y25]
AT5G18610	PBL27	897.473	0.290128	0.0821685	3.53089	0.00041416	0.00279367	protein_coding	Serine/threonine-protein kinase PBL27 [Source:UniProtKB/Swiss-Prot;Acc:Q1PDV6]
AT1G02610		102.748	1.02104	0.195921	5.21149	1.87329e-07	3.52644e-06	protein_coding	RING/FYVE/PHD zinc finger superfamily protein [Source:UniProtKB/TrEMBL;Acc:F4HXK4]
AT1G03200		227.557	0.57092	0.163144	3.49949	0.000466143	0.00307677	protein_coding	At1g03200 [Source:UniProtKB/TrEMBL;Acc:B6IDH7]
AT1G03550	SCAMP2	506.104	0.39983	0.106539	3.75289	0.000174804	0.00134931	protein_coding	Secretory carrier-associated membrane protein 2 [Source:UniProtKB/Swiss-Prot;Acc:Q9LR68]
AT1G04300	TRAF1B	2955.24	0.333868	0.0581838	5.73817	9.57072e-09	2.43536e-07	protein_coding	TNF receptor-associated factor homolog 1b [Source:UniProtKB/Swiss-Prot;Acc:A8MQL1]
AT1G05840		791.866	0.469053	0.0909573	5.15685	2.51133e-07	4.54958e-06	protein_coding	Eukaryotic aspartyl protease family protein [Source:UniProtKB/TrEMBL;Acc:F4IAD5]
AT1G08570	ACHT4	2549.4	0.75575	0.177558	4.25634	2.07797e-05	0.000219685	protein_coding	Thioredoxin-like 1-1, chloroplastic [Source:UniProtKB/Swiss-Prot;Acc:O64654]
AT1G08770	PRA1E	584.614	0.303624	0.0911014	3.33282	0.00085972	0.0051342	protein_coding	PRA1 family protein [Source:UniProtKB/TrEMBL;Acc:A0A178W4Z3]
AT1G10320		732.349	0.251098	0.0719075	3.49196	0.000479481	0.00315352	protein_coding	Zinc finger CCCH domain-containing protein 5 [Source:UniProtKB/Swiss-Prot;Acc:Q9SY74]
AT1G10890		1972.88	0.292694	0.067991	4.30489	1.67071e-05	0.000182467	protein_coding	unknown protein; FUNCTIONS IN: molecular_function unknown; INVOLVED IN: biological_process unknown; LOCATED IN: chloroplast; EXPRESSED IN: petal, flower, leaf; EXPRESSED DURING: LP.04 four leaves visible, 4 anthesis, petal differentiation and expans /.../age; BEST Arabidopsis thaliana protein match is: unknown protein (TAIR:AT5G13340.1); Has 11769 Blast hits to 8435 proteins in 698 species: Archa…
AT1G11175		191.92	1.48181	0.244172	6.06871	1.28943e-09	3.95914e-08	ncRNA	other RNA [Source:TAIR;Acc:AT1G11175]
AT1G17780		382.769	0.647005	0.125951	5.13697	2.79199e-07	4.99669e-06	protein_coding	unknown protein; BEST Arabidopsis thaliana protein match is: unknown protein (TAIR:AT2G16575.1); Has 35333 Blast hits to 34131 proteins in 2444 species: Archae - 798; Bacteria - 22429; Metazoa - 974; Fungi - 991; Plants - 531; Viruses - 0; Other Euk /.../s - 9610 (source: NCBI BLink). [Source:TAIR;Acc:AT1G17780]
AT1G19396		206.664	0.821552	0.146821	5.5956	2.19859e-08	5.09659e-07	protein_coding	unknown protein. [Source:TAIR;Acc:AT1G19396]
AT1G19397		158.379	0.599337	0.13685	4.37953	1.18938e-05	0.000135864	protein_coding	unknown protein; Has 30201 Blast hits to 17322 proteins in 780 species: Archae - 12; Bacteria - 1396; Metazoa - 17338; Fungi - 3422; Plants - 5037; Viruses - 0; Other Eukaryotes - 2996 (source: NCBI BLink). [Source:TAIR;Acc:AT1G19397]
AT1G28765		94.4359	0.709508	0.241943	2.93254	0.00336199	0.0155284	protein_coding
AT1G32060	PRK	94.4046	1.49657	0.416073	3.59689	0.000322048	0.00226549	protein_coding	Phosphoribulokinase [Source:UniProtKB/TrEMBL;Acc:A0A178WLP9]
AT1G43700	VIP1	1408.47	0.419188	0.0918739	4.56265	5.05125e-06	6.40829e-05	protein_coding	Transcription factor VIP1 [Source:UniProtKB/Swiss-Prot;Acc:Q9MA75]
AT1G55000		408.214	0.481321	0.159706	3.0138	0.00257996	0.0125721	protein_coding	F-box protein At1g55000 [Source:UniProtKB/Swiss-Prot;Acc:Q9FZ32]
AT1G55152		298.221	0.890425	0.197253	4.51413	6.35757e-06	7.83652e-05	protein_coding	Putative uncharacterized protein [Source:UniProtKB/TrEMBL;Acc:Q570Y5]
AT1G55675		117.683	0.712904	0.227563	3.13277	0.00173163	0.00909486	protein_coding	Transmembrane protein [Source:UniProtKB/TrEMBL;Acc:Q94CA5]
AT1G56612		272.498	0.538263	0.118509	4.54196	5.57336e-06	6.93943e-05	lncRNA	other RNA [Source:TAIR;Acc:AT1G56612]
AT1G59700	GSTU16	207.457	1.69206	0.291817	5.79835	6.69717e-09	1.76924e-07	protein_coding	Glutathione S-transferase U16 [Source:UniProtKB/Swiss-Prot;Acc:Q9XIF8]
AT1G60160	POT12	289.02	1.18192	0.191862	6.16027	7.26206e-10	2.35729e-08	protein_coding	Putative potassium transporter 12 [Source:UniProtKB/Swiss-Prot;Acc:O80739]
AT1G68010	HPR	201.593	0.853339	0.230155	3.70768	0.000209168	0.00157395	protein_coding	hydroxypyruvate reductase [Source:TAIR;Acc:AT1G68010]
AT1G68140		1483.26	0.204332	0.0740423	2.75967	0.00578597	0.0242147	protein_coding	Zinc finger/BTB domain protein, putative (DUF1644) [Source:UniProtKB/TrEMBL;Acc:Q9C9X8]
AT1G69360		1380.48	0.601859	0.109323	5.50534	3.68447e-08	8.15667e-07	protein_coding	Plant protein of unknown function (DUF863) [Source:TAIR;Acc:AT1G69360]
AT1G70530	CRK3	1623.48	0.375756	0.110543	3.39918	0.000675872	0.00418764	protein_coding	Cysteine-rich receptor-like protein kinase 3 [Source:UniProtKB/Swiss-Prot;Acc:Q9CAL2]
AT1G73920		4464.8	0.771025	0.12025	6.41186	1.43754e-10	5.3486e-09	protein_coding	Alpha/beta-Hydrolases superfamily protein [Source:UniProtKB/TrEMBL;Acc:Q949N8]
AT1G73980	TTM1	1571.62	0.246032	0.0819767	3.00124	0.00268881	0.0129627	protein_coding	Inorganic pyrophosphatase TTM1 [Source:UniProtKB/Swiss-Prot;Acc:Q9C9B9]
AT1G75030	ATLP-3	149.148	1.93354	0.221663	8.72291	2.71147e-18	3.87268e-16	protein_coding	At1g75030 [Source:UniProtKB/TrEMBL;Acc:Q9C9P9]
AT1G77080	MAF1	1101.7	0.152053	0.0704794	2.15741	0.0309738	0.0898451	protein_coding	K-box region and MADS-box transcription factor family protein [Source:TAIR;Acc:AT1G77080]
AT1G77180	SKIP	4097.56	0.19584	0.0642773	3.0468	0.00231289	0.0115088	protein_coding	SNW/SKI-interacting protein [Source:UniProtKB/Swiss-Prot;Acc:O80653]
AT1G78870	UBC35	1881.55	0.120666	0.0550136	2.19339	0.0282794	0.0837038	protein_coding	UBC35 [Source:UniProtKB/TrEMBL;Acc:A0A178WFI9]
AT1G80570	FBL14	334.247	0.764708	0.141732	5.39546	6.83496e-08	1.4397e-06	protein_coding	F-box/LRR-repeat protein 14 [Source:UniProtKB/Swiss-Prot;Acc:Q3EC97]
AT2G11225		2347.65	0.344129	0.0811003	4.24325	2.20308e-05	0.000230927	protein_coding
AT2G15880	PEX3	212.326	2.51256	0.547693	4.58753	4.48529e-06	5.77634e-05	protein_coding	Pollen-specific leucine-rich repeat extensin-like protein 3 [Source:UniProtKB/Swiss-Prot;Acc:Q9XIL9]
AT2G23390		598.288	0.434519	0.0823874	5.2741	1.33412e-07	2.59761e-06	protein_coding	Acyl-CoA [Source:UniProtKB/TrEMBL;Acc:O80456]
AT2G26355		922.038	0.93929	0.174999	5.3674	7.98813e-08	1.64351e-06	lncRNA	other RNA [Source:TAIR;Acc:AT2G26355]
AT2G30520	RPT2	4860.02	1.13157	0.235727	4.80034	1.584e-06	2.31462e-05	protein_coding	Root phototropism protein 2 [Source:UniProtKB/Swiss-Prot;Acc:Q682S0]
AT2G30570	PSBW	471.067	0.893794	0.224001	3.99013	6.60365e-05	0.000589245	protein_coding	PSBW [Source:UniProtKB/TrEMBL;Acc:A0A178VQ32]
AT2G30600		2909	1.27195	0.249819	5.09146	3.55316e-07	6.23296e-06	protein_coding	BTB/POZ domain-containing protein [Source:UniProtKB/TrEMBL;Acc:F4INV5]
AT2G31940		165.33	2.33676	0.332113	7.03602	1.97804e-12	1.05772e-10	protein_coding	Oxidoreductase/transition metal ion-binding protein [Source:UniProtKB/TrEMBL;Acc:Q9SKA6]
AT2G31960	CALS2	6531.33	0.476906	0.06117	7.7964	6.36976e-15	4.94734e-13	protein_coding	Callose synthase 2 [Source:UniProtKB/Swiss-Prot;Acc:Q9SL03]
AT2G34500	CYP710A1	381.531	0.993654	0.17424	5.7028	1.17856e-08	2.91833e-07	protein_coding	CYP710A1 [Source:UniProtKB/TrEMBL;Acc:A0A178VRK5]
AT2G36320	SAP4	2800.03	0.91323	0.215348	4.24072	2.22809e-05	0.000233327	protein_coding	Zinc finger A20 and AN1 domain-containing stress-associated protein 4 [Source:UniProtKB/Swiss-Prot;Acc:Q9SJM6]
AT2G39570	ACR9	3795.37	1.52072	0.199644	7.61714	2.59348e-14	1.85313e-12	protein_coding	ACT domain-containing protein ACR9 [Source:UniProtKB/Swiss-Prot;Acc:O80644]
AT2G41210	PIP5K5	171.161	0.846787	0.145398	5.82394	5.74774e-09	1.52937e-07	protein_coding	Phosphatidylinositol 4-phosphate 5-kinase 5 [Source:UniProtKB/Swiss-Prot;Acc:Q9SLG9]
AT2G41900		2655.6	0.368889	0.0952471	3.87297	0.000107517	0.000893135	protein_coding	Zinc finger CCCH domain-containing protein 30 [Source:UniProtKB/Swiss-Prot;Acc:P93755]
AT2G45910	PUB33	1476.07	0.306071	0.0729311	4.19671	2.70822e-05	0.000276288	protein_coding	U-box domain-containing protein 33 [Source:UniProtKB/Swiss-Prot;Acc:Q8GUH1]
AT2G45980	ATI1	1320.86	0.27825	0.0767879	3.62362	0.000290505	0.00207191	protein_coding	ATG8-interacting protein 1 [Source:UniProtKB/Swiss-Prot;Acc:O82775]
AT3G05250		299.661	0.579577	0.114315	5.07001	3.97796e-07	6.88001e-06	protein_coding	At3g05250 [Source:UniProtKB/TrEMBL;Acc:Q8GYA2]
AT3G07560	PEX13	2548.71	0.364802	0.0948967	3.8442	0.000120945	0.000985089	protein_coding	Peroxisomal membrane protein 13 [Source:UniProtKB/Swiss-Prot;Acc:Q9SRR0]
AT3G10250		1250.87	0.431334	0.107189	4.02404	5.72074e-05	0.000523113	protein_coding	AT3G10250 protein [Source:UniProtKB/TrEMBL;Acc:Q940M5]
AT3G11410	PP2CA	1665.32	0.462115	0.124021	3.7261	0.000194464	0.00148093	protein_coding	Protein phosphatase 2C 37 [Source:UniProtKB/Swiss-Prot;Acc:P49598]
AT3G13340		1975.33	0.317217	0.0788638	4.02234	5.76235e-05	0.000526266	protein_coding	AT3g13340/MDC11_13 [Source:UniProtKB/TrEMBL;Acc:Q94AB4]
AT3G13950		54.5924	1.28707	0.361931	3.55611	0.000376384	0.00258289	protein_coding	AT3G13950 protein [Source:UniProtKB/TrEMBL;Acc:B9DG91]
AT3G19580	AZF2	974.293	0.889105	0.184335	4.82331	1.41193e-06	2.0866e-05	protein_coding	ZF2 [Source:UniProtKB/TrEMBL;Acc:A0A178VJ97]
AT3G19860	BHLH121	693.035	0.463813	0.131432	3.52892	0.000417267	0.00280775	protein_coding	Transcription factor bHLH121 [Source:UniProtKB/Swiss-Prot;Acc:Q9LT23]
AT3G21430	ALY3	1179.92	0.268166	0.0642353	4.17475	2.98313e-05	0.000299097	protein_coding	Protein ALWAYS EARLY 3 [Source:UniProtKB/Swiss-Prot;Acc:Q6A332]
AT3G24740		1036.86	0.297873	0.0741109	4.01929	5.83728e-05	0.000532451	protein_coding	AT3g24740/K7P8_3 [Source:UniProtKB/TrEMBL;Acc:Q9LRY5]
AT3G25585	AAPT2	2883.06	0.274074	0.0879044	3.11786	0.00182169	0.0094646	protein_coding	Choline/ethanolaminephosphotransferase 2 [Source:UniProtKB/Swiss-Prot;Acc:O82568]
AT3G27820	MDAR4	3441.05	0.243403	0.0931853	2.61203	0.00900066	0.0342424	protein_coding	MDAR4 [Source:UniProtKB/TrEMBL;Acc:A0A178VES2]
AT3G28740	CYP81D11	854.221	1.62878	0.271388	6.00165	1.95318e-09	5.78067e-08	protein_coding	Cytochrome P450 81D11 [Source:UniProtKB/Swiss-Prot;Acc:Q9LHA1]
AT3G46500		164.221	1.03847	0.236083	4.39876	1.08871e-05	0.000125596	protein_coding	2-oxoglutarate (2OG) and Fe(II)-dependent oxygenase superfamily protein [Source:UniProtKB/TrEMBL;Acc:A0A1I9LPT9]
AT3G54230	SUA	1824.6	0.231731	0.060389	3.83731	0.000124391	0.00100686	protein_coding	suppressor of abi3-5 [Source:TAIR;Acc:AT3G54230]
AT3G56140	RER6	674.912	0.585802	0.102258	5.72864	1.01238e-08	2.55845e-07	protein_coding	Protein RETICULATA-RELATED 6, chloroplastic [Source:UniProtKB/Swiss-Prot;Acc:Q8RWG3]
AT3G57170		751.548	0.542126	0.122077	4.44084	8.96076e-06	0.000105518	protein_coding	N-acetylglucosaminyl transferase component family protein / Gpi1 family protein [Source:UniProtKB/TrEMBL;Acc:F4J262]
AT3G57300	INO80	2869.69	0.448681	0.11241	3.99145	6.56708e-05	0.000587165	protein_coding	DNA helicase INO80-like protein [Source:UniProtKB/TrEMBL;Acc:F4J277]
AT3G61010		1157.51	0.214137	0.0688612	3.10969	0.00187282	0.00968252	protein_coding	Ferritin [Source:UniProtKB/TrEMBL;Acc:F4JD24]
AT4G01120	GBF2	1805.87	0.490522	0.107302	4.57141	4.84443e-06	6.17777e-05	protein_coding	G-box-binding factor 2 [Source:UniProtKB/Swiss-Prot;Acc:P42775]
AT4G04640	ATPC1	993.262	0.575148	0.1603	3.58794	0.000333299	0.00233351	protein_coding	ATP synthase gamma chain 1, chloroplastic [Source:UniProtKB/Swiss-Prot;Acc:Q01908]
AT4G08920	CRY1	1170.91	0.518531	0.125679	4.12583	3.69397e-05	0.000360252	protein_coding	Cryptochrome-1 [Source:UniProtKB/Swiss-Prot;Acc:Q43125]
AT4G11360	RHA1B	1090.68	0.971772	0.216149	4.49584	6.92972e-06	8.4477e-05	protein_coding	E3 ubiquitin-protein ligase RHA1B [Source:UniProtKB/Swiss-Prot;Acc:Q9SUS5]
AT4G16110	ARR2	1110.75	0.517294	0.10277	5.03349	4.81623e-07	8.1515e-06	nontranslating_CDS	response regulator 2 [Source:TAIR;Acc:AT4G16110]
AT4G16280	FCA	916.485	0.254244	0.0936146	2.71585	0.00661053	0.0268718	protein_coding	Flowering time control protein FCA [Source:UniProtKB/Swiss-Prot;Acc:O04425]
AT4G23450	AIRP1	1104.59	0.443569	0.175259	2.53094	0.0113758	0.0411365	protein_coding	RING/U-box superfamily protein [Source:UniProtKB/TrEMBL;Acc:F4JNK0]
AT4G28750	PSAE1	142.417	0.770949	0.249355	3.09177	0.00198965	0.0101937	protein_coding	Photosystem I reaction center subunit IV A, chloroplastic [Source:UniProtKB/Swiss-Prot;Acc:Q9S831]
AT4G28880	CKL3	3231.52	0.292238	0.0644802	4.53222	5.83674e-06	7.25106e-05	protein_coding	Ckl3 [Source:UniProtKB/TrEMBL;Acc:A0A178UXY3]
AT4G32760		2907.57	0.326985	0.0643369	5.08239	3.72708e-07	6.51063e-06	protein_coding	ENTH/VHS/GAT family protein [Source:UniProtKB/TrEMBL;Acc:F4JV51]
AT4G34350	ISPH	2419.11	0.621299	0.108004	5.75254	8.79121e-09	2.25515e-07	protein_coding	4-hydroxy-3-methylbut-2-enyl diphosphate reductase, chloroplastic [Source:UniProtKB/Swiss-Prot;Acc:Q94B35]
AT4G34881		5226.49	0.931274	0.118048	7.88897	3.04691e-15	2.47078e-13	protein_coding	Transmembrane protein [Source:UniProtKB/TrEMBL;Acc:Q0WQ74]
AT4G36690	U2AF65A	3866.91	0.229419	0.0474972	4.83015	1.36428e-06	2.02565e-05	protein_coding	U2 snRNP auxiliary factor large subunit [Source:UniProtKB/TrEMBL;Acc:A0A178UYD2]
AT4G37330	CYP81D4	1093.47	0.35966	0.0915899	3.92686	8.60637e-05	0.000737337	protein_coding	At4g37330 [Source:UniProtKB/TrEMBL;Acc:O23155]
AT4G39100	SHL	1761.63	0.267689	0.0769297	3.47966	0.000502047	0.00327953	protein_coding	SHL1 [Source:UniProtKB/TrEMBL;Acc:A0A178UWF3]
AT5G03900		758.435	0.301083	0.0895844	3.36089	0.000776926	0.00471609	protein_coding	Uncharacterized protein At5g03900, chloroplastic [Source:UniProtKB/Swiss-Prot;Acc:Q8GW20]
AT5G04090		920.069	0.175844	0.0889451	1.977	0.0480419	0.12533	protein_coding	Plant protein 1589 of unknown function [Source:TAIR;Acc:AT5G04090]
AT5G05100		1325.07	0.307841	0.0662873	4.64404	3.41662e-06	4.58685e-05	protein_coding	Single-stranded nucleic acid binding R3H protein [Source:UniProtKB/TrEMBL;Acc:Q93YN3]
AT5G11330		568.475	0.315499	0.104408	3.02178	0.0025129	0.0123025	protein_coding	At5g11330 [Source:UniProtKB/TrEMBL;Acc:Q9LFM4]
AT5G13010	CUV	3205.68	0.204611	0.0586439	3.48904	0.000484767	0.00318261	protein_coding	Pre-mRNA-splicing factor ATP-dependent RNA helicase DEAH7 [Source:UniProtKB/Swiss-Prot;Acc:F4K2E9]
AT5G13770		196.468	0.737544	0.200159	3.6848	0.000228886	0.00169808	protein_coding	Pentatricopeptide repeat-containing protein At5g13770, chloroplastic [Source:UniProtKB/Swiss-Prot;Acc:Q66GP4]
AT5G19540		932.183	0.546707	0.154119	3.54729	0.00038921	0.00265854	protein_coding	Thermosome subunit gamma [Source:UniProtKB/TrEMBL;Acc:Q949W7]
AT5G20380	PHT4;5	477.557	0.601143	0.157432	3.81843	0.000134304	0.00107453	protein_coding	phosphate transporter 4;5 [Source:TAIR;Acc:AT5G20380]
AT5G21020		6632.75	0.788466	0.150553	5.23711	1.63107e-07	3.12226e-06	protein_coding	At5g21020 [Source:UniProtKB/TrEMBL;Acc:Q3E985]
AT5G24530	DMR6	2190.5	0.729231	0.19744	3.69344	0.000221243	0.00165023	protein_coding	Protein DOWNY MILDEW RESISTANCE 6 [Source:UniProtKB/Swiss-Prot;Acc:Q9FLV0]
AT5G24735		915.87	0.754394	0.108661	6.94266	3.84777e-12	1.93595e-10	ncRNA	other RNA [Source:TAIR;Acc:AT5G24735]
AT5G24890		938.217	0.550621	0.152023	3.62197	0.000292374	0.00208188	protein_coding	At5g24890 [Source:UniProtKB/TrEMBL;Acc:Q8L9W8]
AT5G25630		442.888	0.667087	0.15064	4.42835	9.49554e-06	0.000111246	protein_coding	Tetratricopeptide repeat (TPR)-like superfamily protein [Source:UniProtKB/TrEMBL;Acc:F4JY71]
AT5G27860		1459.2	0.43106	0.0921635	4.67712	2.90932e-06	3.95861e-05	protein_coding	unknown protein; FUNCTIONS IN: molecular_function unknown; INVOLVED IN: biological_process unknown; LOCATED IN: chloroplast; EXPRESSED IN: pollen tube; Has 35333 Blast hits to 34131 proteins in 2444 species: Archae - 798; Bacteria - 22429; Metazoa - /.../Fungi - 991; Plants - 531; Viruses - 0; Other Eukaryotes - 9610 (source: NCBI BLink). [Source:TAIR;Acc:AT5G27860]
AT5G37500	GORK	573.206	0.53987	0.167972	3.21404	0.00130882	0.00722975	protein_coding	gated outwardly-rectifying K+ channel [Source:TAIR;Acc:AT5G37500]
AT5G39530		101.217	1.32771	0.356399	3.72535	0.000195041	0.00148441	protein_coding	Uncharacterized protein At5g39530/MUL8_210 [Source:UniProtKB/TrEMBL;Acc:Q8GWM5]
AT5G41370	XPB1	1777.94	0.279239	0.0706474	3.95258	7.73132e-05	0.000671463	protein_coding	General transcription and DNA repair factor IIH helicase subunit XPB1 [Source:UniProtKB/Swiss-Prot;Acc:Q38861]
AT5G48412		2406.66	0.963167	0.153751	6.26446	3.74118e-10	1.28407e-08	ncRNA
AT5G48590		305.101	0.669617	0.207282	3.23046	0.0012359	0.00690571	protein_coding	Gb [Source:UniProtKB/TrEMBL;Acc:Q9FJL1]
AT5G53300	UBC10	14220.1	0.437414	0.0935491	4.67577	2.92851e-06	3.97982e-05	protein_coding	Ubiquitin-conjugating enzyme E2 10 [Source:UniProtKB/Swiss-Prot;Acc:P35133]
AT5G58720	PIPC	1758.69	0.31197	0.0724347	4.30692	1.65547e-05	0.000180892	protein_coding	SMR domain-containing protein At5g58720 [Source:UniProtKB/Swiss-Prot;Acc:O65573]
AT5G61670	OR	991.661	0.648947	0.125834	5.15716	2.50726e-07	4.54591e-06	protein_coding	Protein ORANGE, chloroplastic [Source:UniProtKB/Swiss-Prot;Acc:Q9FKF4]
AT5G62570		1232.24	0.730641	0.13389	5.45703	4.84172e-08	1.05498e-06	protein_coding	Calmodulin binding protein-like [Source:TAIR;Acc:AT5G62570]
AT5G63190		3630.71	0.59037	0.161726	3.65044	0.000261788	0.00188913	protein_coding	MA3 domain-containing protein [Source:UniProtKB/TrEMBL;Acc:Q94BR1]
AT5G63640	TOL5	1014.35	0.375457	0.0710478	5.28457	1.26e-07	2.47726e-06	protein_coding	TOM1-like protein 5 [Source:UniProtKB/Swiss-Prot;Acc:Q9FFQ0]
AT5G66052		757.322	1.24212	0.199688	6.22028	4.96264e-10	1.66207e-08	protein_coding	Transmembrane protein [Source:UniProtKB/TrEMBL;Acc:Q8GW83]
AT1G72830	HAP2C	1747.06	1.98254	0.0820489	24.1629	5.46454e-129	1.20974e-124	protein_coding	Nuclear factor Y, subunit A3 [Source:UniProtKB/TrEMBL;Acc:F4IEZ6]
AT1G03290		1464.83	0.291201	0.0675314	4.31208	1.61727e-05	0.000177068	protein_coding	ELKS/Rab6-interacting/CAST family protein [Source:UniProtKB/TrEMBL;Acc:Q9ZVT0]
AT1G07620	ATOBGM	612.061	0.774723	0.124446	6.22536	4.80443e-10	1.62135e-08	protein_coding	GTP-binding protein Obg/CgtA [Source:TAIR;Acc:AT1G07620]
AT1G08900	SUGTL3	106.19	1.56617	0.258797	6.05173	1.43295e-09	4.34424e-08	protein_coding	Sugar transporter ERD6-like 2 [Source:UniProtKB/Swiss-Prot;Acc:Q4F7G0]
AT1G12780	UGE1	936.349	1.07022	0.178599	5.99228	2.06921e-09	6.07536e-08	protein_coding	Bifunctional UDP-glucose 4-epimerase and UDP-xylose 4-epimerase 1 [Source:UniProtKB/Swiss-Prot;Acc:Q42605]
AT1G13360		3961.95	0.5647	0.0813466	6.9419	3.86856e-12	1.942e-10	protein_coding	T6J4.11 protein [Source:UniProtKB/TrEMBL;Acc:Q9FX61]
AT1G17147	VQ1	466.246	1.40446	0.369695	3.79898	0.000145295	0.00114876	protein_coding	VQ motif-containing protein 1 [Source:UniProtKB/Swiss-Prot;Acc:Q1G3U8]
AT1G19400		950.216	0.969381	0.162279	5.97355	2.32144e-09	6.74436e-08	protein_coding	Erythronate-4-phosphate dehydrogenase family protein [Source:UniProtKB/TrEMBL;Acc:Q8VYC6]
AT1G20160	CRSP	1818.73	1.78025	0.335049	5.31341	1.07591e-07	2.15162e-06	protein_coding	CO(2)-response secreted protease [Source:UniProtKB/Swiss-Prot;Acc:Q9LNU1]
AT1G20880		824.1	0.441423	0.0718866	6.14054	8.22391e-10	2.63856e-08	protein_coding	RNA-binding (RRM/RBD/RNP motifs) family protein [Source:UniProtKB/TrEMBL;Acc:F4HUQ5]
AT1G21000		1820.41	0.798862	0.116451	6.86006	6.88303e-12	3.26288e-10	protein_coding	At1g21000/F9H16_1 [Source:UniProtKB/TrEMBL;Acc:Q93V70]
AT1G21680		1883.09	1.55777	0.263625	5.90903	3.44119e-09	9.58252e-08	protein_coding	DPP6 N-terminal domain-like protein [Source:UniProtKB/TrEMBL;Acc:Q9XI10]
AT1G23710		869.253	0.907702	0.129779	6.99424	2.66709e-12	1.39584e-10	protein_coding	At1g23710 [Source:UniProtKB/TrEMBL;Acc:Q9ZUC4]
AT1G30400	ABCC1	17039.7	0.489524	0.0983497	4.97738	6.44519e-07	1.05069e-05	protein_coding	ABC transporter C family member 1 [Source:UniProtKB/Swiss-Prot;Acc:Q9C8G9]
AT1G46554		159.131	1.19395	0.198697	6.00888	1.86806e-09	5.55849e-08	ncRNA	other RNA [Source:TAIR;Acc:AT1G46554]
AT1G51270		813.803	0.493016	0.134421	3.6677	0.000244744	0.00179112	protein_coding	Vesicle-associated protein 1-4 [Source:UniProtKB/TrEMBL;Acc:F4I818]
AT1G67810	SUFE2	480.138	1.2054	0.246976	4.88065	1.05736e-06	1.62217e-05	protein_coding	SufE-like protein 2, chloroplastic [Source:UniProtKB/Swiss-Prot;Acc:Q9FXE3]
AT1G69790	PBL18	237.853	0.726615	0.158999	4.56994	4.87871e-06	6.21432e-05	protein_coding	Probable serine/threonine-protein kinase PBL18 [Source:UniProtKB/Swiss-Prot;Acc:Q5XF79]
AT2G13360	AGT1	482.311	2.07159	0.25907	7.99624	1.28275e-15	1.14e-13	protein_coding	Serine--glyoxylate aminotransferase [Source:UniProtKB/Swiss-Prot;Acc:Q56YA5]
AT2G14878		3098.74	1.27732	0.127511	10.0173	1.2792e-23	4.04555e-21	ncRNA
AT2G17290	CPK6	2894.97	0.355923	0.0620633	5.73484	9.76054e-09	2.47513e-07	protein_coding	Calcium-dependent protein kinase 6 [Source:UniProtKB/Swiss-Prot;Acc:Q38872]
AT2G18170	MPK7	1118.16	0.571809	0.0910512	6.28009	3.38378e-10	1.16683e-08	protein_coding	Mitogen-activated protein kinase 7 [Source:UniProtKB/Swiss-Prot;Acc:Q39027]
AT2G22540	SVP	656.792	0.903551	0.192386	4.69656	2.6458e-06	3.64032e-05	protein_coding	SVP [Source:UniProtKB/TrEMBL;Acc:A0A384KDB8]
AT2G24100		1012.83	0.682733	0.147216	4.63764	3.52402e-06	4.71095e-05	protein_coding	ATP-dependent DNA helicase [Source:UniProtKB/TrEMBL;Acc:Q9ZUI1]
AT2G25590		759.902	0.405512	0.113864	3.56138	0.000368908	0.00253866	protein_coding	Plant Tudor-like protein [Source:UniProtKB/TrEMBL;Acc:Q9SLA4]
AT2G29340		295.245	1.27653	0.286267	4.45922	8.22596e-06	9.76441e-05	protein_coding	Tropinone reductase homolog At2g29340 [Source:UniProtKB/Swiss-Prot;Acc:F4IKM1]
AT2G42330	STIPL2	742.352	0.400049	0.0793787	5.03975	4.6614e-07	7.938e-06	protein_coding	Septin and tuftelin-interacting protein 1 homolog 2 [Source:UniProtKB/Swiss-Prot;Acc:Q9SLC6]
AT2G43500		623.637	1.63764	0.157065	10.4265	1.87641e-25	7.16208e-23	protein_coding	Plant regulator RWP-RK family protein [Source:TAIR;Acc:AT2G43500]
AT2G45920	PUB37	1809	0.984099	0.140401	7.00918	2.39715e-12	1.26052e-10	protein_coding	U-box domain-containing protein 37 [Source:UniProtKB/Swiss-Prot;Acc:Q683D5]
AT2G46750	GULLO2	4405.25	1.06317	0.188982	5.62579	1.84658e-08	4.34427e-07	protein_coding	L-gulonolactone oxidase 2 [Source:UniProtKB/Swiss-Prot;Acc:Q6NQ66]
AT3G03870		582.567	0.742598	0.194086	3.82613	0.000130172	0.00104677	protein_coding	F20H23.8 protein [Source:UniProtKB/TrEMBL;Acc:Q9SRW4]
AT3G06390		1942.57	1.09475	0.254793	4.29664	1.7341e-05	0.000188369	protein_coding	CASP-like protein 1D2 [Source:UniProtKB/Swiss-Prot;Acc:Q9SQU2]
AT3G10985	SAG20	4136.84	0.705786	0.17396	4.05717	4.96714e-05	0.000464761	protein_coding	Senescence associated gene 20 [Source:UniProtKB/Swiss-Prot;Acc:Q94AK6]
AT3G12570	FYD	1587.87	0.311594	0.0685707	4.54413	5.51619e-06	6.88374e-05	protein_coding	FYD [Source:UniProtKB/TrEMBL;Acc:Q9LHA9]
AT3G12740	ALIS1	2611.53	0.345838	0.0821118	4.2118	2.53348e-05	0.000261231	protein_coding	ALA-interacting subunit 1 [Source:UniProtKB/Swiss-Prot;Acc:Q9LTW0]
AT3G13430		530.223	0.53934	0.0918999	5.86877	4.39031e-09	1.19401e-07	protein_coding	RING/U-box superfamily protein [Source:UniProtKB/TrEMBL;Acc:Q9LJE9]
AT3G20770	EIN3	4793.37	0.345915	0.0715495	4.83462	1.33399e-06	1.99001e-05	protein_coding	Protein ETHYLENE INSENSITIVE 3 [Source:UniProtKB/Swiss-Prot;Acc:O24606]
AT3G23560	DTX19	1692.95	0.759055	0.0856113	8.8663	7.56172e-19	1.20378e-16	protein_coding	Protein DETOXIFICATION 19 [Source:UniProtKB/Swiss-Prot;Acc:Q9LUH2]
AT3G24310	MYB305	772.05	2.08519	0.353389	5.90056	3.62273e-09	1.00125e-07	protein_coding	MYB305 [Source:UniProtKB/TrEMBL;Acc:A0A384L796]
AT3G48000	ALDH2B4	5882.89	0.40581	0.108386	3.74411	0.000181032	0.00138963	protein_coding	Aldehyde dehydrogenase family 2 member B4, mitochondrial [Source:UniProtKB/Swiss-Prot;Acc:Q9SU63]
AT3G48020		292.351	0.542269	0.14649	3.70175	0.000214116	0.00160246	protein_coding	At3g48020 [Source:UniProtKB/TrEMBL;Acc:Q9SU65]
AT3G50260	ERF011	815.437	0.605982	0.1419	4.2705	1.95034e-05	0.00020778	protein_coding	Ethylene-responsive transcription factor ERF011 [Source:UniProtKB/Swiss-Prot;Acc:Q9SNE1]
AT3G55880	SUE4	1158.45	0.680105	0.170024	4.00005	6.33292e-05	0.000570607	protein_coding	Alpha/beta hydrolase related protein [Source:UniProtKB/TrEMBL;Acc:Q8L7D8]
AT3G61390	PUB36	211.749	1.35702	0.289327	4.69028	2.72837e-06	3.73535e-05	protein_coding	U-box domain-containing protein 36 [Source:UniProtKB/Swiss-Prot;Acc:Q8GZ84]
AT3G62150	ABCB21	1114.37	1.29148	0.143099	9.02507	1.79575e-19	3.18035e-17	protein_coding	ABC transporter B family member 21 [Source:UniProtKB/Swiss-Prot;Acc:Q9M1Q9]
AT4G11830	PLDGAMMA2	3649.97	0.349775	0.0677541	5.16242	2.43779e-07	4.44545e-06	protein_coding	Phospholipase D gamma 2 [Source:UniProtKB/Swiss-Prot;Acc:Q9T051]
AT4G13030		794.245	1.09483	0.140435	7.79597	6.39145e-15	4.94734e-13	protein_coding	P-loop containing nucleoside triphosphate hydrolases superfamily protein [Source:TAIR;Acc:AT4G13030]
AT4G17840		768.238	0.480562	0.109511	4.38826	1.14263e-05	0.000130997	protein_coding	At4g17840 [Source:UniProtKB/TrEMBL;Acc:Q0WMZ7]
AT4G18140	SSP4b	663.071	0.573218	0.095181	6.0224	1.71844e-09	5.16186e-08	protein_coding	SCP1-like small phosphatase 4b [Source:UniProtKB/TrEMBL;Acc:F4JQR6]
AT4G21860	MSRB2	1260.72	0.301017	0.0849256	3.54449	0.00039338	0.00267958	protein_coding	Peptide methionine sulfoxide reductase B2, chloroplastic [Source:UniProtKB/Swiss-Prot;Acc:Q9C5C8]
AT4G24400	CIPK8	3475.32	0.467513	0.0556778	8.39676	4.58977e-17	5.3761e-15	protein_coding	CBL-interacting serine/threonine-protein kinase 8 [Source:UniProtKB/Swiss-Prot;Acc:Q9STV4]
AT4G27800	PPH1	594.064	0.566481	0.162616	3.48356	0.000494786	0.0032407	protein_coding	Protein phosphatase 2C 57 [Source:UniProtKB/Swiss-Prot;Acc:P49599]
AT4G31510		281.267	1.40029	0.159362	8.78686	1.53798e-18	2.34812e-16	protein_coding	Major centromere autoantigen B-like protein [Source:UniProtKB/TrEMBL;Acc:Q9SV19]
AT4G37030		658.221	1.29046	0.229838	5.61467	1.96941e-08	4.59418e-07	protein_coding	Membrane protein [Source:UniProtKB/TrEMBL;Acc:Q58FU6]
AT5G04760		439.31	1.10732	0.178887	6.19006	6.01415e-10	1.98718e-08	protein_coding	Duplicated homeodomain-like superfamily protein [Source:UniProtKB/TrEMBL;Acc:Q9LZ21]
AT5G10625	FLP2	1010.82	1.42315	0.24343	5.84622	5.02855e-09	1.3461e-07	protein_coding	Flowering-promoting factor 1-like protein 2 [Source:UniProtKB/Swiss-Prot;Acc:Q9LXB5]
AT5G22850		1361.7	0.41095	0.0676235	6.07702	1.22434e-09	3.79084e-08	protein_coding	Eukaryotic aspartyl protease family protein [Source:UniProtKB/TrEMBL;Acc:Q0WRU5]
AT5G41410	BEL1	473.779	0.88377	0.147132	6.00663	1.89416e-09	5.62103e-08	protein_coding	Homeobox protein BEL1 homolog [Source:UniProtKB/Swiss-Prot;Acc:Q38897]
AT5G46410	SSP4	1686.05	0.575858	0.0949038	6.0678	1.29673e-09	3.97054e-08	protein_coding	SCP1-like small phosphatase 4 [Source:UniProtKB/TrEMBL;Acc:F4KHG9]
AT3G51890		766.234	0.635565	0.106625	5.96074	2.51097e-09	7.21919e-08	protein_coding	Clathrin light chain 3 [Source:UniProtKB/Swiss-Prot;Acc:F4J5M9]

## Sheet: clv_BCN.vs.WT_BCN(vwb)
Gene_id	Gene_name	baseMean	log2FoldChange	lfcSE	stat	pvalue	padj	Gene_type	Gene_description
AT1G18460		1422.24	0.266676	0.112931	2.3614	0.0182062	0.107761	protein_coding	Alpha/beta-Hydrolases superfamily protein [Source:UniProtKB/TrEMBL;Acc:Q8LPF5]
AT2G45830	DTA2	977.422	0.144788	0.0948512	1.52647	0.126892	0.347131	protein_coding	Downstream target of AGL15 2 [Source:UniProtKB/TrEMBL;Acc:F4IH50]
AT3G01540	RH14	7454.45	-0.0294684	0.0561422	-0.524888	0.599661	0.802755	protein_coding	DEAD-box ATP-dependent RNA helicase 14 [Source:UniProtKB/Swiss-Prot;Acc:Q8H136]
AT3G27770		1690.12	0.131099	0.0935357	1.40159	0.161038	0.400227	protein_coding	AT3g27760/MGF10_16 [Source:UniProtKB/TrEMBL;Acc:Q8W4R6]
AT4G14100		259.921	-0.066379	0.125674	-0.528184	0.597372	0.801582	protein_coding	Uncharacterized protein At4g14100 [Source:UniProtKB/Swiss-Prot;Acc:Q67YC9]
AT5G09880		2094.76	-0.00615472	0.0513428	-0.119875	0.904582	0.962221	protein_coding	Splicing factor, CC1-like protein [Source:UniProtKB/TrEMBL;Acc:Q93Y25]
AT5G18610	PBL27	897.473	-0.118532	0.075309	-1.57395	0.1155	0.328079	protein_coding	Serine/threonine-protein kinase PBL27 [Source:UniProtKB/Swiss-Prot;Acc:Q1PDV6]
AT1G02610		102.748	0.513973	0.207926	2.4719	0.0134397	0.0897097	protein_coding	RING/FYVE/PHD zinc finger superfamily protein [Source:UniProtKB/TrEMBL;Acc:F4HXK4]
AT1G03200		227.557	0.229599	0.148084	1.55047	0.121029	0.338031	protein_coding	At1g03200 [Source:UniProtKB/TrEMBL;Acc:B6IDH7]
AT1G03550	SCAMP2	506.104	0.20193	0.0995348	2.02874	0.0424847	0.181706	protein_coding	Secretory carrier-associated membrane protein 2 [Source:UniProtKB/Swiss-Prot;Acc:Q9LR68]
AT1G04300	TRAF1B	2955.24	0.0999533	0.0537201	1.86063	0.0627963	0.228809	protein_coding	TNF receptor-associated factor homolog 1b [Source:UniProtKB/Swiss-Prot;Acc:A8MQL1]
AT1G05840		791.866	0.218257	0.0833491	2.61858	0.00882957	0.0679622	protein_coding	Eukaryotic aspartyl protease family protein [Source:UniProtKB/TrEMBL;Acc:F4IAD5]
AT1G08570	ACHT4	2549.4	0.240152	0.159822	1.50262	0.132936	0.356592	protein_coding	Thioredoxin-like 1-1, chloroplastic [Source:UniProtKB/Swiss-Prot;Acc:O64654]
AT1G08770	PRA1E	584.614	0.192119	0.0931686	2.06206	0.0392019	0.173417	protein_coding	PRA1 family protein [Source:UniProtKB/TrEMBL;Acc:A0A178W4Z3]
AT1G10320		732.349	0.0289741	0.065676	0.441168	0.659092	0.840822	protein_coding	Zinc finger CCCH domain-containing protein 5 [Source:UniProtKB/Swiss-Prot;Acc:Q9SY74]
AT1G10890		1972.88	0.0304284	0.0632365	0.481184	0.630386	0.822991	protein_coding	unknown protein; FUNCTIONS IN: molecular_function unknown; INVOLVED IN: biological_process unknown; LOCATED IN: chloroplast; EXPRESSED IN: petal, flower, leaf; EXPRESSED DURING: LP.04 four leaves visible, 4 anthesis, petal differentiation and expans /.../age; BEST Arabidopsis thaliana protein match is: unknown protein (TAIR:AT5G13340.1); Has 11769 Blast hits to 8435 proteins in 698 species: Archa…
AT1G11175		191.92	0.363194	0.228742	1.58779	0.112335	0.322083	ncRNA	other RNA [Source:TAIR;Acc:AT1G11175]
AT1G17780		382.769	0.240952	0.114601	2.10253	0.035507	0.162802	protein_coding	unknown protein; BEST Arabidopsis thaliana protein match is: unknown protein (TAIR:AT2G16575.1); Has 35333 Blast hits to 34131 proteins in 2444 species: Archae - 798; Bacteria - 22429; Metazoa - 974; Fungi - 991; Plants - 531; Viruses - 0; Other Euk /.../s - 9610 (source: NCBI BLink). [Source:TAIR;Acc:AT1G17780]
AT1G19396		206.664	0.302064	0.149144	2.02533	0.042834	0.182453	protein_coding	unknown protein. [Source:TAIR;Acc:AT1G19396]
AT1G19397		158.379	0.361524	0.135192	2.67415	0.0074918	0.0611225	protein_coding	unknown protein; Has 30201 Blast hits to 17322 proteins in 780 species: Archae - 12; Bacteria - 1396; Metazoa - 17338; Fungi - 3422; Plants - 5037; Viruses - 0; Other Eukaryotes - 2996 (source: NCBI BLink). [Source:TAIR;Acc:AT1G19397]
AT1G28765		94.4359	0.274404	0.231719	1.18421	0.23633	0.495767	protein_coding
AT1G32060	PRK	94.4046	0.929937	0.389029	2.3904	0.0168298	0.103023	protein_coding	Phosphoribulokinase [Source:UniProtKB/TrEMBL;Acc:A0A178WLP9]
AT1G43700	VIP1	1408.47	0.0943125	0.0840647	1.1219	0.261903	0.523395	protein_coding	Transcription factor VIP1 [Source:UniProtKB/Swiss-Prot;Acc:Q9MA75]
AT1G55000		408.214	0.167671	0.147424	1.13734	0.255398	0.51622	protein_coding	F-box protein At1g55000 [Source:UniProtKB/Swiss-Prot;Acc:Q9FZ32]
AT1G55152		298.221	0.342622	0.192418	1.78062	0.0749752	0.254767	protein_coding	Putative uncharacterized protein [Source:UniProtKB/TrEMBL;Acc:Q570Y5]
AT1G55675		117.683	0.193814	0.207147	0.935634	0.349462	0.611473	protein_coding	Transmembrane protein [Source:UniProtKB/TrEMBL;Acc:Q94CA5]
AT1G56612		272.498	0.15738	0.112671	1.39681	0.162471	0.402087	lncRNA	other RNA [Source:TAIR;Acc:AT1G56612]
AT1G59700	GSTU16	207.457	0.683749	0.280779	2.43518	0.0148842	0.0960893	protein_coding	Glutathione S-transferase U16 [Source:UniProtKB/Swiss-Prot;Acc:Q9XIF8]
AT1G60160	POT12	289.02	0.438343	0.187999	2.33163	0.0197204	0.113411	protein_coding	Putative potassium transporter 12 [Source:UniProtKB/Swiss-Prot;Acc:O80739]
AT1G68010	HPR	201.593	0.563906	0.209489	2.69182	0.00710639	0.0587505	protein_coding	hydroxypyruvate reductase [Source:TAIR;Acc:AT1G68010]
AT1G68140		1483.26	0.0260815	0.0670105	0.389215	0.697117	0.864306	protein_coding	Zinc finger/BTB domain protein, putative (DUF1644) [Source:UniProtKB/TrEMBL;Acc:Q9C9X8]
AT1G69360		1380.48	0.20061	0.101711	1.97235	0.0485693	0.197439	protein_coding	Plant protein of unknown function (DUF863) [Source:TAIR;Acc:AT1G69360]
AT1G70530	CRK3	1623.48	0.0776358	0.0991643	0.7829	0.433686	0.686328	protein_coding	Cysteine-rich receptor-like protein kinase 3 [Source:UniProtKB/Swiss-Prot;Acc:Q9CAL2]
AT1G73920		4464.8	0.285719	0.108577	2.63149	0.00850111	0.066202	protein_coding	Alpha/beta-Hydrolases superfamily protein [Source:UniProtKB/TrEMBL;Acc:Q949N8]
AT1G73980	TTM1	1571.62	0.115915	0.0751551	1.54234	0.122991	0.340921	protein_coding	Inorganic pyrophosphatase TTM1 [Source:UniProtKB/Swiss-Prot;Acc:Q9C9B9]
AT1G75030	ATLP-3	149.148	0.478338	0.231924	2.06247	0.0391626	0.173417	protein_coding	At1g75030 [Source:UniProtKB/TrEMBL;Acc:Q9C9P9]
AT1G77080	MAF1	1101.7	-0.0567012	0.063503	-0.892891	0.371916	0.63097	protein_coding	K-box region and MADS-box transcription factor family protein [Source:TAIR;Acc:AT1G77080]
AT1G77180	SKIP	4097.56	0.0422003	0.0577976	0.730141	0.465304	0.711321	protein_coding	SNW/SKI-interacting protein [Source:UniProtKB/Swiss-Prot;Acc:O80653]
AT1G78870	UBC35	1881.55	0.117205	0.050411	2.325	0.0200721	0.114703	protein_coding	UBC35 [Source:UniProtKB/TrEMBL;Acc:A0A178WFI9]
AT1G80570	FBL14	334.247	0.322958	0.138569	2.33067	0.019771	0.113603	protein_coding	F-box/LRR-repeat protein 14 [Source:UniProtKB/Swiss-Prot;Acc:Q3EC97]
AT2G11225		2347.65	0.0897948	0.0735017	1.22167	0.221833	0.480126	protein_coding
AT2G15880	PEX3	212.326	0.851554	0.501552	1.69784	0.0895382	0.283309	protein_coding	Pollen-specific leucine-rich repeat extensin-like protein 3 [Source:UniProtKB/Swiss-Prot;Acc:Q9XIL9]
AT2G23390		598.288	0.168045	0.0765434	2.19543	0.028133	0.140735	protein_coding	Acyl-CoA [Source:UniProtKB/TrEMBL;Acc:O80456]
AT2G26355		922.038	0.262013	0.15892	1.6487	0.0992083	0.301187	lncRNA	other RNA [Source:TAIR;Acc:AT2G26355]
AT2G30520	RPT2	4860.02	0.283678	0.211929	1.33855	0.180716	0.428135	protein_coding	Root phototropism protein 2 [Source:UniProtKB/Swiss-Prot;Acc:Q682S0]
AT2G30570	PSBW	471.067	0.394912	0.204346	1.93256	0.0532901	0.207701	protein_coding	PSBW [Source:UniProtKB/TrEMBL;Acc:A0A178VQ32]
AT2G30600		2909	0.456903	0.224162	2.03827	0.0415225	0.179524	protein_coding	BTB/POZ domain-containing protein [Source:UniProtKB/TrEMBL;Acc:F4INV5]
AT2G31940		165.33	0.293429	0.30209	0.971331	0.331384	0.593436	protein_coding	Oxidoreductase/transition metal ion-binding protein [Source:UniProtKB/TrEMBL;Acc:Q9SKA6]
AT2G31960	CALS2	6531.33	0.134293	0.0555012	2.41964	0.0155358	0.0986286	protein_coding	Callose synthase 2 [Source:UniProtKB/Swiss-Prot;Acc:Q9SL03]
AT2G34500	CYP710A1	381.531	0.328796	0.163498	2.01101	0.0443247	0.186089	protein_coding	CYP710A1 [Source:UniProtKB/TrEMBL;Acc:A0A178VRK5]
AT2G36320	SAP4	2800.03	0.415938	0.193474	2.14984	0.0315678	0.151352	protein_coding	Zinc finger A20 and AN1 domain-containing stress-associated protein 4 [Source:UniProtKB/Swiss-Prot;Acc:Q9SJM6]
AT2G39570	ACR9	3795.37	0.39355	0.180418	2.18132	0.0291598	0.14412	protein_coding	ACT domain-containing protein ACR9 [Source:UniProtKB/Swiss-Prot;Acc:O80644]
AT2G41210	PIP5K5	171.161	0.28662	0.148286	1.93289	0.0532494	0.207655	protein_coding	Phosphatidylinositol 4-phosphate 5-kinase 5 [Source:UniProtKB/Swiss-Prot;Acc:Q9SLG9]
AT2G41900		2655.6	0.0713871	0.085249	0.837395	0.40237	0.658083	protein_coding	Zinc finger CCCH domain-containing protein 30 [Source:UniProtKB/Swiss-Prot;Acc:P93755]
AT2G45910	PUB33	1476.07	0.151544	0.0687189	2.20527	0.0274353	0.138911	protein_coding	U-box domain-containing protein 33 [Source:UniProtKB/Swiss-Prot;Acc:Q8GUH1]
AT2G45980	ATI1	1320.86	0.0557917	0.0713533	0.781908	0.434269	0.686765	protein_coding	ATG8-interacting protein 1 [Source:UniProtKB/Swiss-Prot;Acc:O82775]
AT3G05250		299.661	0.0876581	0.107548	0.815061	0.415037	0.66963	protein_coding	At3g05250 [Source:UniProtKB/TrEMBL;Acc:Q8GYA2]
AT3G07560	PEX13	2548.71	0.108307	0.0858691	1.26131	0.207198	0.461941	protein_coding	Peroxisomal membrane protein 13 [Source:UniProtKB/Swiss-Prot;Acc:Q9SRR0]
AT3G10250		1250.87	0.204978	0.0997939	2.05402	0.0399741	0.175815	protein_coding	AT3G10250 protein [Source:UniProtKB/TrEMBL;Acc:Q940M5]
AT3G11410	PP2CA	1665.32	0.162075	0.112781	1.43707	0.150697	0.386391	protein_coding	Protein phosphatase 2C 37 [Source:UniProtKB/Swiss-Prot;Acc:P49598]
AT3G13340		1975.33	0.0875715	0.0705615	1.24107	0.214581	0.47043	protein_coding	AT3g13340/MDC11_13 [Source:UniProtKB/TrEMBL;Acc:Q94AB4]
AT3G13950		54.5924	0.909261	0.407788	2.22974	0.0257648	0.133901	protein_coding	AT3G13950 protein [Source:UniProtKB/TrEMBL;Acc:B9DG91]
AT3G19580	AZF2	974.293	0.305939	0.167677	1.82457	0.0680659	0.240122	protein_coding	ZF2 [Source:UniProtKB/TrEMBL;Acc:A0A178VJ97]
AT3G19860	BHLH121	693.035	0.189037	0.118269	1.59837	0.109962	0.318312	protein_coding	Transcription factor bHLH121 [Source:UniProtKB/Swiss-Prot;Acc:Q9LT23]
AT3G21430	ALY3	1179.92	-0.0306726	0.0598693	-0.512327	0.608422	0.807854	protein_coding	Protein ALWAYS EARLY 3 [Source:UniProtKB/Swiss-Prot;Acc:Q6A332]
AT3G24740		1036.86	0.101142	0.0702839	1.43904	0.150138	0.385444	protein_coding	AT3g24740/K7P8_3 [Source:UniProtKB/TrEMBL;Acc:Q9LRY5]
AT3G25585	AAPT2	2883.06	0.194259	0.0801232	2.4245	0.0153294	0.0977872	protein_coding	Choline/ethanolaminephosphotransferase 2 [Source:UniProtKB/Swiss-Prot;Acc:O82568]
AT3G27820	MDAR4	3441.05	0.0691913	0.0847409	0.816505	0.414212	0.668787	protein_coding	MDAR4 [Source:UniProtKB/TrEMBL;Acc:A0A178VES2]
AT3G28740	CYP81D11	854.221	0.518517	0.244753	2.11853	0.03413	0.158799	protein_coding	Cytochrome P450 81D11 [Source:UniProtKB/Swiss-Prot;Acc:Q9LHA1]
AT3G46500		164.221	0.578125	0.225026	2.56915	0.010195	0.0744582	protein_coding	2-oxoglutarate (2OG) and Fe(II)-dependent oxygenase superfamily protein [Source:UniProtKB/TrEMBL;Acc:A0A1I9LPT9]
AT3G54230	SUA	1824.6	0.128132	0.0550482	2.32763	0.0199316	0.114228	protein_coding	suppressor of abi3-5 [Source:TAIR;Acc:AT3G54230]
AT3G56140	RER6	674.912	0.186136	0.092204	2.01874	0.0435143	0.184148	protein_coding	Protein RETICULATA-RELATED 6, chloroplastic [Source:UniProtKB/Swiss-Prot;Acc:Q8RWG3]
AT3G57170		751.548	0.224117	0.109917	2.03896	0.0414542	0.179346	protein_coding	N-acetylglucosaminyl transferase component family protein / Gpi1 family protein [Source:UniProtKB/TrEMBL;Acc:F4J262]
AT3G57300	INO80	2869.69	0.115217	0.100624	1.14502	0.252199	0.513172	protein_coding	DNA helicase INO80-like protein [Source:UniProtKB/TrEMBL;Acc:F4J277]
AT3G61010		1157.51	0.0369804	0.0643031	0.575095	0.565227	0.779356	protein_coding	Ferritin [Source:UniProtKB/TrEMBL;Acc:F4JD24]
AT4G01120	GBF2	1805.87	0.272879	0.0994893	2.74279	0.0060919	0.0525512	protein_coding	G-box-binding factor 2 [Source:UniProtKB/Swiss-Prot;Acc:P42775]
AT4G04640	ATPC1	993.262	0.346194	0.148062	2.33816	0.0193788	0.112004	protein_coding	ATP synthase gamma chain 1, chloroplastic [Source:UniProtKB/Swiss-Prot;Acc:Q01908]
AT4G08920	CRY1	1170.91	0.123005	0.11246	1.09376	0.274058	0.535813	protein_coding	Cryptochrome-1 [Source:UniProtKB/Swiss-Prot;Acc:Q43125]
AT4G11360	RHA1B	1090.68	0.502981	0.193705	2.59663	0.0094143	0.0710563	protein_coding	E3 ubiquitin-protein ligase RHA1B [Source:UniProtKB/Swiss-Prot;Acc:Q9SUS5]
AT4G16110	ARR2	1110.75	0.135718	0.0950811	1.42739	0.153468	0.389714	nontranslating_CDS	response regulator 2 [Source:TAIR;Acc:AT4G16110]
AT4G16280	FCA	916.485	0.0528758	0.0849561	0.622389	0.533686	0.758689	protein_coding	Flowering time control protein FCA [Source:UniProtKB/Swiss-Prot;Acc:O04425]
AT4G23450	AIRP1	1104.59	0.260018	0.163947	1.58599	0.112742	0.322971	protein_coding	RING/U-box superfamily protein [Source:UniProtKB/TrEMBL;Acc:F4JNK0]
AT4G28750	PSAE1	142.417	0.351244	0.227356	1.54491	0.122368	0.34018	protein_coding	Photosystem I reaction center subunit IV A, chloroplastic [Source:UniProtKB/Swiss-Prot;Acc:Q9S831]
AT4G28880	CKL3	3231.52	0.0703607	0.0599118	1.17441	0.240233	0.499952	protein_coding	Ckl3 [Source:UniProtKB/TrEMBL;Acc:A0A178UXY3]
AT4G32760		2907.57	0.0853394	0.0589374	1.44797	0.147626	0.381415	protein_coding	ENTH/VHS/GAT family protein [Source:UniProtKB/TrEMBL;Acc:F4JV51]
AT4G34350	ISPH	2419.11	0.136765	0.0976985	1.39987	0.161552	0.400763	protein_coding	4-hydroxy-3-methylbut-2-enyl diphosphate reductase, chloroplastic [Source:UniProtKB/Swiss-Prot;Acc:Q94B35]
AT4G34881		5226.49	0.220047	0.109137	2.01624	0.0437749	0.184768	protein_coding	Transmembrane protein [Source:UniProtKB/TrEMBL;Acc:Q0WQ74]
AT4G36690	U2AF65A	3866.91	0.0407283	0.0427026	0.953768	0.340201	0.601845	protein_coding	U2 snRNP auxiliary factor large subunit [Source:UniProtKB/TrEMBL;Acc:A0A178UYD2]
AT4G37330	CYP81D4	1093.47	0.142855	0.0833852	1.7132	0.0866765	0.277572	protein_coding	At4g37330 [Source:UniProtKB/TrEMBL;Acc:O23155]
AT4G39100	SHL	1761.63	0.159045	0.0728599	2.18289	0.0290439	0.143713	protein_coding	SHL1 [Source:UniProtKB/TrEMBL;Acc:A0A178UWF3]
AT5G03900		758.435	0.0817414	0.0813853	1.00438	0.315197	0.57715	protein_coding	Uncharacterized protein At5g03900, chloroplastic [Source:UniProtKB/Swiss-Prot;Acc:Q8GW20]
AT5G04090		920.069	0.17955	0.081474	2.20377	0.0275408	0.139056	protein_coding	Plant protein 1589 of unknown function [Source:TAIR;Acc:AT5G04090]
AT5G05100		1325.07	0.0867527	0.0601015	1.44344	0.148898	0.383603	protein_coding	Single-stranded nucleic acid binding R3H protein [Source:UniProtKB/TrEMBL;Acc:Q93YN3]
AT5G11330		568.475	0.0936078	0.0950533	0.984793	0.324726	0.587073	protein_coding	At5g11330 [Source:UniProtKB/TrEMBL;Acc:Q9LFM4]
AT5G13010	CUV	3205.68	-0.00174488	0.0526788	-0.0331231	0.973576	0.990723	protein_coding	Pre-mRNA-splicing factor ATP-dependent RNA helicase DEAH7 [Source:UniProtKB/Swiss-Prot;Acc:F4K2E9]
AT5G13770		196.468	0.118866	0.211331	0.562463	0.573801	0.784748	protein_coding	Pentatricopeptide repeat-containing protein At5g13770, chloroplastic [Source:UniProtKB/Swiss-Prot;Acc:Q66GP4]
AT5G19540		932.183	0.189137	0.13842	1.3664	0.171813	0.416028	protein_coding	Thermosome subunit gamma [Source:UniProtKB/TrEMBL;Acc:Q949W7]
AT5G20380	PHT4;5	477.557	0.184539	0.141271	1.30627	0.19146	0.442403	protein_coding	phosphate transporter 4;5 [Source:TAIR;Acc:AT5G20380]
AT5G21020		6632.75	0.217725	0.135686	1.60463	0.108576	0.316375	protein_coding	At5g21020 [Source:UniProtKB/TrEMBL;Acc:Q3E985]
AT5G24530	DMR6	2190.5	0.153309	0.178269	0.859989	0.389795	0.648071	protein_coding	Protein DOWNY MILDEW RESISTANCE 6 [Source:UniProtKB/Swiss-Prot;Acc:Q9FLV0]
AT5G24735		915.87	0.262733	0.105895	2.48108	0.0130986	0.0881136	ncRNA	other RNA [Source:TAIR;Acc:AT5G24735]
AT5G24890		938.217	0.107822	0.137443	0.784488	0.432754	0.685352	protein_coding	At5g24890 [Source:UniProtKB/TrEMBL;Acc:Q8L9W8]
AT5G25630		442.888	0.199866	0.133566	1.49638	0.134554	0.359619	protein_coding	Tetratricopeptide repeat (TPR)-like superfamily protein [Source:UniProtKB/TrEMBL;Acc:F4JY71]
AT5G27860		1459.2	0.199501	0.084027	2.37425	0.0175848	0.105434	protein_coding	unknown protein; FUNCTIONS IN: molecular_function unknown; INVOLVED IN: biological_process unknown; LOCATED IN: chloroplast; EXPRESSED IN: pollen tube; Has 35333 Blast hits to 34131 proteins in 2444 species: Archae - 798; Bacteria - 22429; Metazoa - /.../Fungi - 991; Plants - 531; Viruses - 0; Other Eukaryotes - 9610 (source: NCBI BLink). [Source:TAIR;Acc:AT5G27860]
AT5G37500	GORK	573.206	0.128475	0.151724	0.846771	0.397123	0.65371	protein_coding	gated outwardly-rectifying K+ channel [Source:TAIR;Acc:AT5G37500]
AT5G39530		101.217	0.70045	0.320685	2.18423	0.0289455	0.143494	protein_coding	Uncharacterized protein At5g39530/MUL8_210 [Source:UniProtKB/TrEMBL;Acc:Q8GWM5]
AT5G41370	XPB1	1777.94	0.108119	0.0647675	1.66935	0.0950483	0.29315	protein_coding	General transcription and DNA repair factor IIH helicase subunit XPB1 [Source:UniProtKB/Swiss-Prot;Acc:Q38861]
AT5G48412		2406.66	0.178448	0.139954	1.27504	0.202293	0.456234	ncRNA
AT5G48590		305.101	0.22814	0.188117	1.21276	0.225222	0.483456	protein_coding	Gb [Source:UniProtKB/TrEMBL;Acc:Q9FJL1]
AT5G53300	UBC10	14220.1	0.164922	0.0837147	1.97005	0.0488328	0.198105	protein_coding	Ubiquitin-conjugating enzyme E2 10 [Source:UniProtKB/Swiss-Prot;Acc:P35133]
AT5G58720	PIPC	1758.69	0.0743001	0.065248	1.13873	0.254814	0.515811	protein_coding	SMR domain-containing protein At5g58720 [Source:UniProtKB/Swiss-Prot;Acc:O65573]
AT5G61670	OR	991.661	0.264562	0.114987	2.3008	0.021403	0.119499	protein_coding	Protein ORANGE, chloroplastic [Source:UniProtKB/Swiss-Prot;Acc:Q9FKF4]
AT5G62570		1232.24	0.288182	0.121327	2.37525	0.0175369	0.105273	protein_coding	Calmodulin binding protein-like [Source:TAIR;Acc:AT5G62570]
AT5G63190		3630.71	0.236926	0.14479	1.63635	0.101767	0.305279	protein_coding	MA3 domain-containing protein [Source:UniProtKB/TrEMBL;Acc:Q94BR1]
AT5G63640	TOL5	1014.35	0.12802	0.0650928	1.96674	0.0492137	0.199043	protein_coding	TOM1-like protein 5 [Source:UniProtKB/Swiss-Prot;Acc:Q9FFQ0]
AT5G66052		757.322	0.385513	0.186702	2.06485	0.0389368	0.172938	protein_coding	Transmembrane protein [Source:UniProtKB/TrEMBL;Acc:Q8GW83]
AT1G72830	HAP2C	1747.06	1.29681	0.0752415	17.2354	1.44164e-66	7.57339e-63	protein_coding	Nuclear factor Y, subunit A3 [Source:UniProtKB/TrEMBL;Acc:F4IEZ6]
AT1G03290		1464.83	0.204261	0.0626952	3.25801	0.00112197	0.0169305	protein_coding	ELKS/Rab6-interacting/CAST family protein [Source:UniProtKB/TrEMBL;Acc:Q9ZVT0]
AT1G07620	ATOBGM	612.061	0.638037	0.121831	5.23708	1.63141e-07	2.21894e-05	protein_coding	GTP-binding protein Obg/CgtA [Source:TAIR;Acc:AT1G07620]
AT1G08900	SUGTL3	106.19	1.34608	0.25143	5.35368	8.61849e-08	1.32671e-05	protein_coding	Sugar transporter ERD6-like 2 [Source:UniProtKB/Swiss-Prot;Acc:Q4F7G0]
AT1G12780	UGE1	936.349	0.693874	0.160006	4.33655	1.44739e-05	0.000724689	protein_coding	Bifunctional UDP-glucose 4-epimerase and UDP-xylose 4-epimerase 1 [Source:UniProtKB/Swiss-Prot;Acc:Q42605]
AT1G13360		3961.95	0.232843	0.0755366	3.08251	0.00205261	0.0252545	protein_coding	T6J4.11 protein [Source:UniProtKB/TrEMBL;Acc:Q9FX61]
AT1G17147	VQ1	466.246	1.57474	0.354556	4.44144	8.93596e-06	0.000511261	protein_coding	VQ motif-containing protein 1 [Source:UniProtKB/Swiss-Prot;Acc:Q1G3U8]
AT1G19400		950.216	0.432734	0.148999	2.90428	0.00368103	0.0375455	protein_coding	Erythronate-4-phosphate dehydrogenase family protein [Source:UniProtKB/TrEMBL;Acc:Q8VYC6]
AT1G20160	CRSP	1818.73	1.57359	0.301922	5.21192	1.86893e-07	2.37905e-05	protein_coding	CO(2)-response secreted protease [Source:UniProtKB/Swiss-Prot;Acc:Q9LNU1]
AT1G20880		824.1	0.236608	0.0733467	3.22589	0.00125583	0.0182297	protein_coding	RNA-binding (RRM/RBD/RNP motifs) family protein [Source:UniProtKB/TrEMBL;Acc:F4HUQ5]
AT1G21000		1820.41	0.53408	0.106275	5.02545	5.02253e-07	5.1411e-05	protein_coding	At1g21000/F9H16_1 [Source:UniProtKB/TrEMBL;Acc:Q93V70]
AT1G21680		1883.09	1.06838	0.237629	4.49601	6.92402e-06	0.000421998	protein_coding	DPP6 N-terminal domain-like protein [Source:UniProtKB/TrEMBL;Acc:Q9XI10]
AT1G23710		869.253	0.709385	0.122887	5.77266	7.80305e-09	1.66616e-06	protein_coding	At1g23710 [Source:UniProtKB/TrEMBL;Acc:Q9ZUC4]
AT1G30400	ABCC1	17039.7	0.403143	0.0883642	4.56229	5.0599e-06	0.000327295	protein_coding	ABC transporter C family member 1 [Source:UniProtKB/Swiss-Prot;Acc:Q9C8G9]
AT1G46554		159.131	0.653698	0.193156	3.38431	0.000713582	0.0122369	ncRNA	other RNA [Source:TAIR;Acc:AT1G46554]
AT1G51270		813.803	0.459802	0.124792	3.68456	0.0002291	0.00544196	protein_coding	Vesicle-associated protein 1-4 [Source:UniProtKB/TrEMBL;Acc:F4I818]
AT1G67810	SUFE2	480.138	0.815405	0.226028	3.60753	0.000309121	0.00681301	protein_coding	SufE-like protein 2, chloroplastic [Source:UniProtKB/Swiss-Prot;Acc:Q9FXE3]
AT1G69790	PBL18	237.853	0.743317	0.147818	5.02861	4.94037e-07	5.13715e-05	protein_coding	Probable serine/threonine-protein kinase PBL18 [Source:UniProtKB/Swiss-Prot;Acc:Q5XF79]
AT2G13360	AGT1	482.311	0.960411	0.237598	4.04217	5.29597e-05	0.0018915	protein_coding	Serine--glyoxylate aminotransferase [Source:UniProtKB/Swiss-Prot;Acc:Q56YA5]
AT2G14878		3098.74	0.560937	0.117912	4.75723	1.96267e-06	0.00015405	ncRNA
AT2G17290	CPK6	2894.97	0.243002	0.0572466	4.24482	2.18768e-05	0.000994119	protein_coding	Calcium-dependent protein kinase 6 [Source:UniProtKB/Swiss-Prot;Acc:Q38872]
AT2G18170	MPK7	1118.16	0.277017	0.086511	3.2021	0.00136428	0.0193375	protein_coding	Mitogen-activated protein kinase 7 [Source:UniProtKB/Swiss-Prot;Acc:Q39027]
AT2G22540	SVP	656.792	0.712625	0.17375	4.10144	4.10585e-05	0.00157706	protein_coding	SVP [Source:UniProtKB/TrEMBL;Acc:A0A384KDB8]
AT2G24100		1012.83	0.429371	0.134933	3.18211	0.00146206	0.0203317	protein_coding	ATP-dependent DNA helicase [Source:UniProtKB/TrEMBL;Acc:Q9ZUI1]
AT2G25590		759.902	0.307319	0.107338	2.86309	0.0041953	0.0410396	protein_coding	Plant Tudor-like protein [Source:UniProtKB/TrEMBL;Acc:Q9SLA4]
AT2G29340		295.245	0.815707	0.262509	3.10735	0.00188771	0.0240269	protein_coding	Tropinone reductase homolog At2g29340 [Source:UniProtKB/Swiss-Prot;Acc:F4IKM1]
AT2G42330	STIPL2	742.352	0.32373	0.0727424	4.45036	8.57253e-06	0.000498736	protein_coding	Septin and tuftelin-interacting protein 1 homolog 2 [Source:UniProtKB/Swiss-Prot;Acc:Q9SLC6]
AT2G43500		623.637	1.0782	0.145321	7.41945	1.17605e-13	8.05312e-11	protein_coding	Plant regulator RWP-RK family protein [Source:TAIR;Acc:AT2G43500]
AT2G45920	PUB37	1809	0.572073	0.126481	4.52299	6.09718e-06	0.000380748	protein_coding	U-box domain-containing protein 37 [Source:UniProtKB/Swiss-Prot;Acc:Q683D5]
AT2G46750	GULLO2	4405.25	0.825632	0.169218	4.8791	1.06571e-06	9.36414e-05	protein_coding	L-gulonolactone oxidase 2 [Source:UniProtKB/Swiss-Prot;Acc:Q6NQ66]
AT3G03870		582.567	0.501494	0.176042	2.84871	0.00438965	0.0422948	protein_coding	F20H23.8 protein [Source:UniProtKB/TrEMBL;Acc:Q9SRW4]
AT3G06390		1942.57	0.909163	0.231536	3.92665	8.61358e-05	0.00266431	protein_coding	CASP-like protein 1D2 [Source:UniProtKB/Swiss-Prot;Acc:Q9SQU2]
AT3G10985	SAG20	4136.84	0.484997	0.156635	3.09635	0.00195918	0.0244996	protein_coding	Senescence associated gene 20 [Source:UniProtKB/Swiss-Prot;Acc:Q94AK6]
AT3G12570	FYD	1587.87	0.223324	0.0628393	3.55389	0.000379585	0.00778665	protein_coding	FYD [Source:UniProtKB/TrEMBL;Acc:Q9LHA9]
AT3G12740	ALIS1	2611.53	0.272357	0.0750982	3.62668	0.000287088	0.00647104	protein_coding	ALA-interacting subunit 1 [Source:UniProtKB/Swiss-Prot;Acc:Q9LTW0]
AT3G13430		530.223	0.316176	0.0887515	3.56249	0.00036736	0.00763583	protein_coding	RING/U-box superfamily protein [Source:UniProtKB/TrEMBL;Acc:Q9LJE9]
AT3G20770	EIN3	4793.37	0.200121	0.0646239	3.0967	0.00195686	0.0244861	protein_coding	Protein ETHYLENE INSENSITIVE 3 [Source:UniProtKB/Swiss-Prot;Acc:O24606]
AT3G23560	DTX19	1692.95	0.387762	0.0812761	4.77093	1.83381e-06	0.000145663	protein_coding	Protein DETOXIFICATION 19 [Source:UniProtKB/Swiss-Prot;Acc:Q9LUH2]
AT3G24310	MYB305	772.05	1.57878	0.326413	4.83675	1.31982e-06	0.000110767	protein_coding	MYB305 [Source:UniProtKB/TrEMBL;Acc:A0A384L796]
AT3G48000	ALDH2B4	5882.89	0.397777	0.0969547	4.10271	4.08345e-05	0.00157149	protein_coding	Aldehyde dehydrogenase family 2 member B4, mitochondrial [Source:UniProtKB/Swiss-Prot;Acc:Q9SU63]
AT3G48020		292.351	0.426715	0.151137	2.82337	0.00475212	0.0444547	protein_coding	At3g48020 [Source:UniProtKB/TrEMBL;Acc:Q9SU65]
AT3G50260	ERF011	815.437	0.513486	0.132792	3.86684	0.000110254	0.00319158	protein_coding	Ethylene-responsive transcription factor ERF011 [Source:UniProtKB/Swiss-Prot;Acc:Q9SNE1]
AT3G55880	SUE4	1158.45	0.589938	0.154884	3.80891	0.000139583	0.00381796	protein_coding	Alpha/beta hydrolase related protein [Source:UniProtKB/TrEMBL;Acc:Q8L7D8]
AT3G61390	PUB36	211.749	1.12877	0.299567	3.76799	0.000164565	0.00425741	protein_coding	U-box domain-containing protein 36 [Source:UniProtKB/Swiss-Prot;Acc:Q8GZ84]
AT3G62150	ABCB21	1114.37	0.859706	0.128968	6.66602	2.62826e-11	1.17853e-08	protein_coding	ABC transporter B family member 21 [Source:UniProtKB/Swiss-Prot;Acc:Q9M1Q9]
AT4G11830	PLDGAMMA2	3649.97	0.200196	0.0612106	3.27061	0.00107316	0.0164436	protein_coding	Phospholipase D gamma 2 [Source:UniProtKB/Swiss-Prot;Acc:Q9T051]
AT4G13030		794.245	0.496164	0.127611	3.88811	0.00010103	0.00300786	protein_coding	P-loop containing nucleoside triphosphate hydrolases superfamily protein [Source:TAIR;Acc:AT4G13030]
AT4G17840		768.238	0.318338	0.102741	3.09846	0.00194531	0.0244222	protein_coding	At4g17840 [Source:UniProtKB/TrEMBL;Acc:Q0WMZ7]
AT4G18140	SSP4b	663.071	0.285568	0.0902608	3.16381	0.00155718	0.021238	protein_coding	SCP1-like small phosphatase 4b [Source:UniProtKB/TrEMBL;Acc:F4JQR6]
AT4G21860	MSRB2	1260.72	0.256827	0.0752492	3.41302	0.00064248	0.0113809	protein_coding	Peptide methionine sulfoxide reductase B2, chloroplastic [Source:UniProtKB/Swiss-Prot;Acc:Q9C5C8]
AT4G24400	CIPK8	3475.32	0.227435	0.0531871	4.27613	1.90174e-05	0.00089068	protein_coding	CBL-interacting serine/threonine-protein kinase 8 [Source:UniProtKB/Swiss-Prot;Acc:Q9STV4]
AT4G27800	PPH1	594.064	0.522148	0.147388	3.54268	0.000396081	0.00802589	protein_coding	Protein phosphatase 2C 57 [Source:UniProtKB/Swiss-Prot;Acc:P49599]
AT4G31510		281.267	0.453328	0.141375	3.20656	0.00134331	0.0191623	protein_coding	Major centromere autoantigen B-like protein [Source:UniProtKB/TrEMBL;Acc:Q9SV19]
AT4G37030		658.221	1.26005	0.217468	5.79419	6.86537e-09	1.51162e-06	protein_coding	Membrane protein [Source:UniProtKB/TrEMBL;Acc:Q58FU6]
AT5G04760		439.31	0.628216	0.161388	3.89259	9.91792e-05	0.00296165	protein_coding	Duplicated homeodomain-like superfamily protein [Source:UniProtKB/TrEMBL;Acc:Q9LZ21]
AT5G10625	FLP2	1010.82	1.17701	0.229813	5.12158	3.02984e-07	3.43809e-05	protein_coding	Flowering-promoting factor 1-like protein 2 [Source:UniProtKB/Swiss-Prot;Acc:Q9LXB5]
AT5G22850		1361.7	0.259914	0.0640747	4.05643	4.9829e-05	0.00180752	protein_coding	Eukaryotic aspartyl protease family protein [Source:UniProtKB/TrEMBL;Acc:Q0WRU5]
AT5G41410	BEL1	473.779	0.687596	0.144109	4.77137	1.82977e-06	0.000145663	protein_coding	Homeobox protein BEL1 homolog [Source:UniProtKB/Swiss-Prot;Acc:Q38897]
AT5G46410	SSP4	1686.05	0.326882	0.0889096	3.67657	0.000236393	0.00558844	protein_coding	SCP1-like small phosphatase 4 [Source:UniProtKB/TrEMBL;Acc:F4KHG9]
AT3G51890		766.234	0.702176	0.106297	6.60578	3.95439e-11	1.65943e-08	protein_coding	Clathrin light chain 3 [Source:UniProtKB/Swiss-Prot;Acc:F4J5M9]

## Sheet: interaction_clvCLE2(clvCLE)
Gene_id	Gene_name	baseMean	log2FoldChange	lfcSE	stat	pvalue	padj	Gene_type	Gene_description
AT1G18460		1422.24	0.575992	0.16284	3.53716	0.000404461	0.0925369	protein_coding	Alpha/beta-Hydrolases superfamily protein [Source:UniProtKB/TrEMBL;Acc:Q8LPF5]
AT2G45830	DTA2	977.422	0.236546	0.137898	1.71537	0.0862772	0.692334	protein_coding	Downstream target of AGL15 2 [Source:UniProtKB/TrEMBL;Acc:F4IH50]
AT3G01540	RH14	7454.45	0.0880213	0.0831608	1.05845	0.289851	0.873084	protein_coding	DEAD-box ATP-dependent RNA helicase 14 [Source:UniProtKB/Swiss-Prot;Acc:Q8H136]
AT3G27770		1690.12	0.109095	0.139038	0.78464	0.432665	0.919354	protein_coding	AT3g27760/MGF10_16 [Source:UniProtKB/TrEMBL;Acc:Q8W4R6]
AT4G14100		259.921	0.113907	0.17068	0.667375	0.504533	0.937923	protein_coding	Uncharacterized protein At4g14100 [Source:UniProtKB/Swiss-Prot;Acc:Q67YC9]
AT5G09880		2094.76	0.027816	0.0756627	0.367632	0.713148	0.968889	protein_coding	Splicing factor, CC1-like protein [Source:UniProtKB/TrEMBL;Acc:Q93Y25]
AT5G18610	PBL27	897.473	0.103229	0.109859	0.939649	0.347398	0.891153	protein_coding	Serine/threonine-protein kinase PBL27 [Source:UniProtKB/Swiss-Prot;Acc:Q1PDV6]
AT1G02610		102.748	0.501793	0.253575	1.97888	0.04783	0.60744	protein_coding	RING/FYVE/PHD zinc finger superfamily protein [Source:UniProtKB/TrEMBL;Acc:F4HXK4]
AT1G03200		227.557	0.214189	0.215748	0.992776	0.320819	0.883826	protein_coding	At1g03200 [Source:UniProtKB/TrEMBL;Acc:B6IDH7]
AT1G03550	SCAMP2	506.104	0.0879915	0.142064	0.619378	0.535668	0.943277	protein_coding	Secretory carrier-associated membrane protein 2 [Source:UniProtKB/Swiss-Prot;Acc:Q9LR68]
AT1G04300	TRAF1B	2955.24	0.112262	0.077969	1.43982	0.149917	0.78061	protein_coding	TNF receptor-associated factor homolog 1b [Source:UniProtKB/Swiss-Prot;Acc:A8MQL1]
AT1G05840		791.866	0.174982	0.121225	1.44345	0.148893	0.779074	protein_coding	Eukaryotic aspartyl protease family protein [Source:UniProtKB/TrEMBL;Acc:F4IAD5]
AT1G08570	ACHT4	2549.4	0.303598	0.238098	1.27509	0.202276	0.823007	protein_coding	Thioredoxin-like 1-1, chloroplastic [Source:UniProtKB/Swiss-Prot;Acc:O64654]
AT1G08770	PRA1E	584.614	0.0881539	0.121064	0.728157	0.466517	0.927679	protein_coding	PRA1 family protein [Source:UniProtKB/TrEMBL;Acc:A0A178W4Z3]
AT1G10320		732.349	0.0789669	0.0955857	0.826138	0.408726	0.911654	protein_coding	Zinc finger CCCH domain-containing protein 5 [Source:UniProtKB/Swiss-Prot;Acc:Q9SY74]
AT1G10890		1972.88	0.0617835	0.0909184	0.679549	0.49679	0.937675	protein_coding	unknown protein; FUNCTIONS IN: molecular_function unknown; INVOLVED IN: biological_process unknown; LOCATED IN: chloroplast; EXPRESSED IN: petal, flower, leaf; EXPRESSED DURING: LP.04 four leaves visible, 4 anthesis, petal differentiation and expans /.../age; BEST Arabidopsis thaliana protein match is: unknown protein (TAIR:AT5G13340.1); Has 11769 Blast hits to 8435 proteins in 698 species: Archa…
AT1G11175		191.92	0.296636	0.324021	0.915483	0.359938	0.900174	ncRNA	other RNA [Source:TAIR;Acc:AT1G11175]
AT1G17780		382.769	0.356868	0.167479	2.13083	0.0331033	0.566521	protein_coding	unknown protein; BEST Arabidopsis thaliana protein match is: unknown protein (TAIR:AT2G16575.1); Has 35333 Blast hits to 34131 proteins in 2444 species: Archae - 798; Bacteria - 22429; Metazoa - 974; Fungi - 991; Plants - 531; Viruses - 0; Other Euk /.../s - 9610 (source: NCBI BLink). [Source:TAIR;Acc:AT1G17780]
AT1G19396		206.664	0.379195	0.194433	1.95027	0.0511445	0.608017	protein_coding	unknown protein. [Source:TAIR;Acc:AT1G19396]
AT1G19397		158.379	0.202604	0.18107	1.11893	0.263172	0.859803	protein_coding	unknown protein; Has 30201 Blast hits to 17322 proteins in 780 species: Archae - 12; Bacteria - 1396; Metazoa - 17338; Fungi - 3422; Plants - 5037; Viruses - 0; Other Eukaryotes - 2996 (source: NCBI BLink). [Source:TAIR;Acc:AT1G19397]
AT1G28765		94.4359	0.0419347	0.319386	0.131298	0.89554	0.991708	protein_coding
AT1G32060	PRK	94.4046	0.210443	0.54835	0.383776	0.701145	0.967495	protein_coding	Phosphoribulokinase [Source:UniProtKB/TrEMBL;Acc:A0A178WLP9]
AT1G43700	VIP1	1408.47	0.0506812	0.122935	0.412261	0.680148	0.966781	protein_coding	Transcription factor VIP1 [Source:UniProtKB/Swiss-Prot;Acc:Q9MA75]
AT1G55000		408.214	-0.010381	0.21278	-0.0487874	0.961089	0.996251	protein_coding	F-box protein At1g55000 [Source:UniProtKB/Swiss-Prot;Acc:Q9FZ32]
AT1G55152		298.221	0.28159	0.263287	1.06952	0.284836	0.871946	protein_coding	Putative uncharacterized protein [Source:UniProtKB/TrEMBL;Acc:Q570Y5]
AT1G55675		117.683	0.125355	0.299122	0.419076	0.675161	0.96645	protein_coding	Transmembrane protein [Source:UniProtKB/TrEMBL;Acc:Q94CA5]
AT1G56612		272.498	0.115862	0.15675	0.739148	0.459817	0.926475	lncRNA	other RNA [Source:TAIR;Acc:AT1G56612]
AT1G59700	GSTU16	207.457	0.633846	0.388984	1.62949	0.103209	0.718451	protein_coding	Glutathione S-transferase U16 [Source:UniProtKB/Swiss-Prot;Acc:Q9XIF8]
AT1G60160	POT12	289.02	0.698392	0.254634	2.74273	0.00609305	0.339107	protein_coding	Putative potassium transporter 12 [Source:UniProtKB/Swiss-Prot;Acc:O80739]
AT1G68010	HPR	201.593	0.153531	0.304985	0.503404	0.61468	0.955237	protein_coding	hydroxypyruvate reductase [Source:TAIR;Acc:AT1G68010]
AT1G68140		1483.26	0.00392098	0.0990022	0.039605	0.968408	0.996654	protein_coding	Zinc finger/BTB domain protein, putative (DUF1644) [Source:UniProtKB/TrEMBL;Acc:Q9C9X8]
AT1G69360		1380.48	0.111326	0.146246	0.761225	0.446522	0.921159	protein_coding	Plant protein of unknown function (DUF863) [Source:TAIR;Acc:AT1G69360]
AT1G70530	CRK3	1623.48	0.0610475	0.147869	0.412848	0.679718	0.966781	protein_coding	Cysteine-rich receptor-like protein kinase 3 [Source:UniProtKB/Swiss-Prot;Acc:Q9CAL2]
AT1G73920		4464.8	0.281211	0.161248	1.74396	0.0811658	0.685769	protein_coding	Alpha/beta-Hydrolases superfamily protein [Source:UniProtKB/TrEMBL;Acc:Q949N8]
AT1G73980	TTM1	1571.62	0.0267584	0.109551	0.244254	0.807034	0.984746	protein_coding	Inorganic pyrophosphatase TTM1 [Source:UniProtKB/Swiss-Prot;Acc:Q9C9B9]
AT1G75030	ATLP-3	149.148	0.788798	0.295626	2.66823	0.00762515	0.357731	protein_coding	At1g75030 [Source:UniProtKB/TrEMBL;Acc:Q9C9P9]
AT1G77080	MAF1	1101.7	-0.00867253	0.0940897	-0.092173	0.926561	0.994387	protein_coding	K-box region and MADS-box transcription factor family protein [Source:TAIR;Acc:AT1G77080]
AT1G77180	SKIP	4097.56	0.0295837	0.0861048	0.343578	0.731164	0.971982	protein_coding	SNW/SKI-interacting protein [Source:UniProtKB/Swiss-Prot;Acc:O80653]
AT1G78870	UBC35	1881.55	-0.010757	0.0735355	-0.146283	0.883698	0.991708	protein_coding	UBC35 [Source:UniProtKB/TrEMBL;Acc:A0A178WFI9]
AT1G80570	FBL14	334.247	0.317489	0.189271	1.67743	0.0934579	0.704017	protein_coding	F-box/LRR-repeat protein 14 [Source:UniProtKB/Swiss-Prot;Acc:Q3EC97]
AT2G11225		2347.65	0.11122	0.108614	1.024	0.305837	0.881381	protein_coding
AT2G15880	PEX3	212.326	0.69204	0.72893	0.949392	0.342421	0.889665	protein_coding	Pollen-specific leucine-rich repeat extensin-like protein 3 [Source:UniProtKB/Swiss-Prot;Acc:Q9XIL9]
AT2G23390		598.288	0.0409251	0.109815	0.372673	0.709392	0.968123	protein_coding	Acyl-CoA [Source:UniProtKB/TrEMBL;Acc:O80456]
AT2G26355		922.038	0.2815	0.23375	1.20428	0.228483	0.837703	lncRNA	other RNA [Source:TAIR;Acc:AT2G26355]
AT2G30520	RPT2	4860.02	0.508457	0.316074	1.60866	0.10769	0.726617	protein_coding	Root phototropism protein 2 [Source:UniProtKB/Swiss-Prot;Acc:Q682S0]
AT2G30570	PSBW	471.067	0.237652	0.298908	0.795067	0.426575	0.917778	protein_coding	PSBW [Source:UniProtKB/TrEMBL;Acc:A0A178VQ32]
AT2G30600		2909	0.522413	0.335057	1.55917	0.118955	0.745129	protein_coding	BTB/POZ domain-containing protein [Source:UniProtKB/TrEMBL;Acc:F4INV5]
AT2G31940		165.33	0.96999	0.438996	2.20957	0.0271354	0.527691	protein_coding	Oxidoreductase/transition metal ion-binding protein [Source:UniProtKB/TrEMBL;Acc:Q9SKA6]
AT2G31960	CALS2	6531.33	0.154046	0.0819935	1.87876	0.0602774	0.628943	protein_coding	Callose synthase 2 [Source:UniProtKB/Swiss-Prot;Acc:Q9SL03]
AT2G34500	CYP710A1	381.531	0.308516	0.231644	1.33186	0.182907	0.809417	protein_coding	CYP710A1 [Source:UniProtKB/TrEMBL;Acc:A0A178VRK5]
AT2G36320	SAP4	2800.03	0.386489	0.28863	1.33905	0.180555	0.807515	protein_coding	Zinc finger A20 and AN1 domain-containing stress-associated protein 4 [Source:UniProtKB/Swiss-Prot;Acc:Q9SJM6]
AT2G39570	ACR9	3795.37	0.684773	0.267689	2.5581	0.0105247	0.39519	protein_coding	ACT domain-containing protein ACR9 [Source:UniProtKB/Swiss-Prot;Acc:O80644]
AT2G41210	PIP5K5	171.161	0.262009	0.190987	1.37187	0.170104	0.800625	protein_coding	Phosphatidylinositol 4-phosphate 5-kinase 5 [Source:UniProtKB/Swiss-Prot;Acc:Q9SLG9]
AT2G41900		2655.6	0.0815324	0.127563	0.639154	0.522723	0.940619	protein_coding	Zinc finger CCCH domain-containing protein 30 [Source:UniProtKB/Swiss-Prot;Acc:P93755]
AT2G45910	PUB33	1476.07	0.125902	0.097408	1.29252	0.196176	0.817984	protein_coding	U-box domain-containing protein 33 [Source:UniProtKB/Swiss-Prot;Acc:Q8GUH1]
AT2G45980	ATI1	1320.86	0.00782847	0.102623	0.0762836	0.939194	0.996142	protein_coding	ATG8-interacting protein 1 [Source:UniProtKB/Swiss-Prot;Acc:O82775]
AT3G05250		299.661	0.274427	0.152127	1.80394	0.0712413	0.660423	protein_coding	At3g05250 [Source:UniProtKB/TrEMBL;Acc:Q8GYA2]
AT3G07560	PEX13	2548.71	0.136534	0.127191	1.07346	0.283066	0.870954	protein_coding	Peroxisomal membrane protein 13 [Source:UniProtKB/Swiss-Prot;Acc:Q9SRR0]
AT3G10250		1250.87	0.0384182	0.143351	0.268001	0.788698	0.981477	protein_coding	AT3G10250 protein [Source:UniProtKB/TrEMBL;Acc:Q940M5]
AT3G11410	PP2CA	1665.32	0.0891976	0.166129	0.536917	0.591325	0.952953	protein_coding	Protein phosphatase 2C 37 [Source:UniProtKB/Swiss-Prot;Acc:P49598]
AT3G13340		1975.33	0.0553745	0.105492	0.524915	0.599642	0.953128	protein_coding	AT3g13340/MDC11_13 [Source:UniProtKB/TrEMBL;Acc:Q94AB4]
AT3G13950		54.5924	0.27746	0.474143	0.585182	0.558426	0.946613	protein_coding	AT3G13950 protein [Source:UniProtKB/TrEMBL;Acc:B9DG91]
AT3G19580	AZF2	974.293	0.474602	0.246839	1.92272	0.0545157	0.615482	protein_coding	ZF2 [Source:UniProtKB/TrEMBL;Acc:A0A178VJ97]
AT3G19860	BHLH121	693.035	0.082712	0.175462	0.471396	0.637358	0.957558	protein_coding	Transcription factor bHLH121 [Source:UniProtKB/Swiss-Prot;Acc:Q9LT23]
AT3G21430	ALY3	1179.92	0.119993	0.0860102	1.3951	0.162985	0.793638	protein_coding	Protein ALWAYS EARLY 3 [Source:UniProtKB/Swiss-Prot;Acc:Q6A332]
AT3G24740		1036.86	0.115028	0.0988233	1.16398	0.244433	0.846789	protein_coding	AT3g24740/K7P8_3 [Source:UniProtKB/TrEMBL;Acc:Q9LRY5]
AT3G25585	AAPT2	2883.06	0.0338058	0.117714	0.287187	0.773969	0.979127	protein_coding	Choline/ethanolaminephosphotransferase 2 [Source:UniProtKB/Swiss-Prot;Acc:O82568]
AT3G27820	MDAR4	3441.05	0.00194224	0.124866	0.0155546	0.98759	0.999049	protein_coding	MDAR4 [Source:UniProtKB/TrEMBL;Acc:A0A178VES2]
AT3G28740	CYP81D11	854.221	0.151144	0.363314	0.416015	0.677399	0.966756	protein_coding	Cytochrome P450 81D11 [Source:UniProtKB/Swiss-Prot;Acc:Q9LHA1]
AT3G46500		164.221	0.324436	0.311595	1.04121	0.297778	0.877566	protein_coding	2-oxoglutarate (2OG) and Fe(II)-dependent oxygenase superfamily protein [Source:UniProtKB/TrEMBL;Acc:A0A1I9LPT9]
AT3G54230	SUA	1824.6	0.0818442	0.0808805	1.01192	0.311579	0.882315	protein_coding	suppressor of abi3-5 [Source:TAIR;Acc:AT3G54230]
AT3G56140	RER6	674.912	0.265406	0.136104	1.95003	0.0511728	0.608017	protein_coding	Protein RETICULATA-RELATED 6, chloroplastic [Source:UniProtKB/Swiss-Prot;Acc:Q8RWG3]
AT3G57170		751.548	0.062744	0.162888	0.385198	0.700091	0.967495	protein_coding	N-acetylglucosaminyl transferase component family protein / Gpi1 family protein [Source:UniProtKB/TrEMBL;Acc:F4J262]
AT3G57300	INO80	2869.69	0.117264	0.150543	0.778942	0.436014	0.919354	protein_coding	DNA helicase INO80-like protein [Source:UniProtKB/TrEMBL;Acc:F4J277]
AT3G61010		1157.51	0.0430767	0.0917902	0.469295	0.638859	0.957558	protein_coding	Ferritin [Source:UniProtKB/TrEMBL;Acc:F4JD24]
AT4G01120	GBF2	1805.87	0.235848	0.143495	1.6436	0.100259	0.710403	protein_coding	G-box-binding factor 2 [Source:UniProtKB/Swiss-Prot;Acc:P42775]
AT4G04640	ATPC1	993.262	0.0923249	0.214535	0.430349	0.666942	0.963877	protein_coding	ATP synthase gamma chain 1, chloroplastic [Source:UniProtKB/Swiss-Prot;Acc:Q01908]
AT4G08920	CRY1	1170.91	0.0803297	0.167937	0.478332	0.632414	0.956739	protein_coding	Cryptochrome-1 [Source:UniProtKB/Swiss-Prot;Acc:Q43125]
AT4G11360	RHA1B	1090.68	0.371078	0.289087	1.28362	0.199275	0.820741	protein_coding	E3 ubiquitin-protein ligase RHA1B [Source:UniProtKB/Swiss-Prot;Acc:Q9SUS5]
AT4G16110	ARR2	1110.75	0.270536	0.137631	1.96566	0.0493373	0.60744	nontranslating_CDS	response regulator 2 [Source:TAIR;Acc:AT4G16110]
AT4G16280	FCA	916.485	0.0177249	0.125076	0.141713	0.887307	0.991708	protein_coding	Flowering time control protein FCA [Source:UniProtKB/Swiss-Prot;Acc:O04425]
AT4G23450	AIRP1	1104.59	0.0281643	0.234599	0.120053	0.904441	0.991815	protein_coding	RING/U-box superfamily protein [Source:UniProtKB/TrEMBL;Acc:F4JNK0]
AT4G28750	PSAE1	142.417	0.0567523	0.328928	0.172537	0.863016	0.989491	protein_coding	Photosystem I reaction center subunit IV A, chloroplastic [Source:UniProtKB/Swiss-Prot;Acc:Q9S831]
AT4G28880	CKL3	3231.52	-0.00780943	0.0863578	-0.0904311	0.927945	0.99446	protein_coding	Ckl3 [Source:UniProtKB/TrEMBL;Acc:A0A178UXY3]
AT4G32760		2907.57	0.0665419	0.0861139	0.77272	0.439688	0.920611	protein_coding	ENTH/VHS/GAT family protein [Source:UniProtKB/TrEMBL;Acc:F4JV51]
AT4G34350	ISPH	2419.11	0.162082	0.144742	1.1198	0.262798	0.859382	protein_coding	4-hydroxy-3-methylbut-2-enyl diphosphate reductase, chloroplastic [Source:UniProtKB/Swiss-Prot;Acc:Q94B35]
AT4G34881		5226.49	0.312292	0.158258	1.97331	0.0484607	0.60744	protein_coding	Transmembrane protein [Source:UniProtKB/TrEMBL;Acc:Q0WQ74]
AT4G36690	U2AF65A	3866.91	0.0488433	0.0636179	0.767759	0.44263	0.920611	protein_coding	U2 snRNP auxiliary factor large subunit [Source:UniProtKB/TrEMBL;Acc:A0A178UYD2]
AT4G37330	CYP81D4	1093.47	0.107097	0.122421	0.874828	0.381668	0.905382	protein_coding	At4g37330 [Source:UniProtKB/TrEMBL;Acc:O23155]
AT4G39100	SHL	1761.63	0.0365783	0.102878	0.35555	0.722178	0.969969	protein_coding	SHL1 [Source:UniProtKB/TrEMBL;Acc:A0A178UWF3]
AT5G03900		758.435	0.0763528	0.119593	0.638437	0.523189	0.940891	protein_coding	Uncharacterized protein At5g03900, chloroplastic [Source:UniProtKB/Swiss-Prot;Acc:Q8GW20]
AT5G04090		920.069	-0.0302189	0.118681	-0.254623	0.799014	0.983316	protein_coding	Plant protein 1589 of unknown function [Source:TAIR;Acc:AT5G04090]
AT5G05100		1325.07	0.115699	0.0885982	1.30589	0.191591	0.814504	protein_coding	Single-stranded nucleic acid binding R3H protein [Source:UniProtKB/TrEMBL;Acc:Q93YN3]
AT5G11330		568.475	0.0798794	0.138712	0.575863	0.564708	0.947505	protein_coding	At5g11330 [Source:UniProtKB/TrEMBL;Acc:Q9LFM4]
AT5G13010	CUV	3205.68	0.0539503	0.0785723	0.686633	0.492314	0.936589	protein_coding	Pre-mRNA-splicing factor ATP-dependent RNA helicase DEAH7 [Source:UniProtKB/Swiss-Prot;Acc:F4K2E9]
AT5G13770		196.468	0.162794	0.265517	0.613121	0.539797	0.943326	protein_coding	Pentatricopeptide repeat-containing protein At5g13770, chloroplastic [Source:UniProtKB/Swiss-Prot;Acc:Q66GP4]
AT5G19540		932.183	0.0367372	0.206089	0.178259	0.858519	0.989491	protein_coding	Thermosome subunit gamma [Source:UniProtKB/TrEMBL;Acc:Q949W7]
AT5G20380	PHT4;5	477.557	0.0792554	0.209733	0.377887	0.705514	0.96794	protein_coding	phosphate transporter 4;5 [Source:TAIR;Acc:AT5G20380]
AT5G21020		6632.75	0.351677	0.201908	1.74177	0.0815484	0.685769	protein_coding	At5g21020 [Source:UniProtKB/TrEMBL;Acc:Q3E985]
AT5G24530	DMR6	2190.5	0.185192	0.264525	0.700092	0.48387	0.933701	protein_coding	Protein DOWNY MILDEW RESISTANCE 6 [Source:UniProtKB/Swiss-Prot;Acc:Q9FLV0]
AT5G24735		915.87	0.198037	0.144881	1.36689	0.171658	0.800889	ncRNA	other RNA [Source:TAIR;Acc:AT5G24735]
AT5G24890		938.217	0.15902	0.203375	0.781903	0.434271	0.919354	protein_coding	At5g24890 [Source:UniProtKB/TrEMBL;Acc:Q8L9W8]
AT5G25630		442.888	0.335959	0.199847	1.68109	0.092746	0.703051	protein_coding	Tetratricopeptide repeat (TPR)-like superfamily protein [Source:UniProtKB/TrEMBL;Acc:F4JY71]
AT5G27860		1459.2	0.223393	0.123208	1.81314	0.0698103	0.657315	protein_coding	unknown protein; FUNCTIONS IN: molecular_function unknown; INVOLVED IN: biological_process unknown; LOCATED IN: chloroplast; EXPRESSED IN: pollen tube; Has 35333 Blast hits to 34131 proteins in 2444 species: Archae - 798; Bacteria - 22429; Metazoa - /.../Fungi - 991; Plants - 531; Viruses - 0; Other Eukaryotes - 9610 (source: NCBI BLink). [Source:TAIR;Acc:AT5G27860]
AT5G37500	GORK	573.206	0.123093	0.224276	0.548848	0.58311	0.952154	protein_coding	gated outwardly-rectifying K+ channel [Source:TAIR;Acc:AT5G37500]
AT5G39530		101.217	0.408619	0.468352	0.872461	0.382957	0.905609	protein_coding	Uncharacterized protein At5g39530/MUL8_210 [Source:UniProtKB/TrEMBL;Acc:Q8GWM5]
AT5G41370	XPB1	1777.94	0.0137699	0.0944488	0.145792	0.884086	0.991708	protein_coding	General transcription and DNA repair factor IIH helicase subunit XPB1 [Source:UniProtKB/Swiss-Prot;Acc:Q38861]
AT5G48412		2406.66	0.431102	0.205855	2.0942	0.0362417	0.580153	ncRNA
AT5G48590		305.101	0.0915864	0.275902	0.331953	0.739925	0.974339	protein_coding	Gb [Source:UniProtKB/TrEMBL;Acc:Q9FJL1]
AT5G53300	UBC10	14220.1	0.0537315	0.125465	0.428261	0.668461	0.964777	protein_coding	Ubiquitin-conjugating enzyme E2 10 [Source:UniProtKB/Swiss-Prot;Acc:P35133]
AT5G58720	PIPC	1758.69	0.048853	0.096949	0.503904	0.614329	0.955237	protein_coding	SMR domain-containing protein At5g58720 [Source:UniProtKB/Swiss-Prot;Acc:O65573]
AT5G61670	OR	991.661	0.182249	0.168149	1.08386	0.278429	0.867484	protein_coding	Protein ORANGE, chloroplastic [Source:UniProtKB/Swiss-Prot;Acc:Q9FKF4]
AT5G62570		1232.24	0.133702	0.179094	0.746548	0.455337	0.924971	protein_coding	Calmodulin binding protein-like [Source:TAIR;Acc:AT5G62570]
AT5G63190		3630.71	0.146188	0.216787	0.674341	0.500095	0.937923	protein_coding	MA3 domain-containing protein [Source:UniProtKB/TrEMBL;Acc:Q94BR1]
AT5G63640	TOL5	1014.35	0.158952	0.0950084	1.67303	0.0943209	0.704272	protein_coding	TOM1-like protein 5 [Source:UniProtKB/Swiss-Prot;Acc:Q9FFQ0]
AT5G66052		757.322	0.41905	0.267186	1.56838	0.116792	0.741251	protein_coding	Transmembrane protein [Source:UniProtKB/TrEMBL;Acc:Q8GW83]
AT1G72830	HAP2C	1747.06	0.0205573	0.10998	0.186918	0.851725	0.989088	protein_coding	Nuclear factor Y, subunit A3 [Source:UniProtKB/TrEMBL;Acc:F4IEZ6]
AT1G03290		1464.83	0.108972	0.0902599	1.20732	0.22731	0.837703	protein_coding	ELKS/Rab6-interacting/CAST family protein [Source:UniProtKB/TrEMBL;Acc:Q9ZVT0]
AT1G07620	ATOBGM	612.061	0.417946	0.165633	2.52333	0.011625	0.408635	protein_coding	GTP-binding protein Obg/CgtA [Source:TAIR;Acc:AT1G07620]
AT1G08900	SUGTL3	106.19	0.631316	0.339621	1.85888	0.0630435	0.641958	protein_coding	Sugar transporter ERD6-like 2 [Source:UniProtKB/Swiss-Prot;Acc:Q4F7G0]
AT1G12780	UGE1	936.349	0.13621	0.23876	0.570487	0.568348	0.949403	protein_coding	Bifunctional UDP-glucose 4-epimerase and UDP-xylose 4-epimerase 1 [Source:UniProtKB/Swiss-Prot;Acc:Q42605]
AT1G13360		3961.95	0.159887	0.108928	1.46782	0.142154	0.770824	protein_coding	T6J4.11 protein [Source:UniProtKB/TrEMBL;Acc:Q9FX61]
AT1G17147	VQ1	466.246	0.241277	0.494482	0.487939	0.625593	0.956237	protein_coding	VQ motif-containing protein 1 [Source:UniProtKB/Swiss-Prot;Acc:Q1G3U8]
AT1G19400		950.216	0.221788	0.216884	1.02261	0.306493	0.881414	protein_coding	Erythronate-4-phosphate dehydrogenase family protein [Source:UniProtKB/TrEMBL;Acc:Q8VYC6]
AT1G20160	CRSP	1818.73	0.065731	0.449039	0.146381	0.88362	0.991708	protein_coding	CO(2)-response secreted protease [Source:UniProtKB/Swiss-Prot;Acc:Q9LNU1]
AT1G20880		824.1	0.212	0.0958639	2.21146	0.0270037	0.526442	protein_coding	RNA-binding (RRM/RBD/RNP motifs) family protein [Source:UniProtKB/TrEMBL;Acc:F4HUQ5]
AT1G21000		1820.41	0.159237	0.156054	1.0204	0.307539	0.881928	protein_coding	At1g21000/F9H16_1 [Source:UniProtKB/TrEMBL;Acc:Q93V70]
AT1G21680		1883.09	0.537917	0.353297	1.52256	0.127869	0.755796	protein_coding	DPP6 N-terminal domain-like protein [Source:UniProtKB/TrEMBL;Acc:Q9XI10]
AT1G23710		869.253	0.471108	0.173018	2.72289	0.00647136	0.342854	protein_coding	At1g23710 [Source:UniProtKB/TrEMBL;Acc:Q9ZUC4]
AT1G30400	ABCC1	17039.7	0.103072	0.131926	0.781289	0.434633	0.919354	protein_coding	ABC transporter C family member 1 [Source:UniProtKB/Swiss-Prot;Acc:Q9C8G9]
AT1G46554		159.131	0.397706	0.260811	1.52488	0.127289	0.755796	ncRNA	other RNA [Source:TAIR;Acc:AT1G46554]
AT1G51270		813.803	0.191206	0.179872	1.06301	0.287777	0.871946	protein_coding	Vesicle-associated protein 1-4 [Source:UniProtKB/TrEMBL;Acc:F4I818]
AT1G67810	SUFE2	480.138	0.347698	0.330373	1.05244	0.292598	0.874424	protein_coding	SufE-like protein 2, chloroplastic [Source:UniProtKB/Swiss-Prot;Acc:Q9FXE3]
AT1G69790	PBL18	237.853	0.259262	0.209859	1.23541	0.216679	0.827877	protein_coding	Probable serine/threonine-protein kinase PBL18 [Source:UniProtKB/Swiss-Prot;Acc:Q5XF79]
AT2G13360	AGT1	482.311	0.52684	0.34529	1.52579	0.127062	0.755796	protein_coding	Serine--glyoxylate aminotransferase [Source:UniProtKB/Swiss-Prot;Acc:Q56YA5]
AT2G14878		3098.74	0.344049	0.170813	2.01418	0.0439903	0.596679	ncRNA
AT2G17290	CPK6	2894.97	0.202377	0.0830318	2.43734	0.0147956	0.436857	protein_coding	Calcium-dependent protein kinase 6 [Source:UniProtKB/Swiss-Prot;Acc:Q38872]
AT2G18170	MPK7	1118.16	0.200875	0.122027	1.64616	0.0997317	0.709962	protein_coding	Mitogen-activated protein kinase 7 [Source:UniProtKB/Swiss-Prot;Acc:Q39027]
AT2G22540	SVP	656.792	0.0848002	0.257023	0.329932	0.741451	0.974563	protein_coding	SVP [Source:UniProtKB/TrEMBL;Acc:A0A384KDB8]
AT2G24100		1012.83	0.273315	0.196655	1.38982	0.164583	0.795869	protein_coding	ATP-dependent DNA helicase [Source:UniProtKB/TrEMBL;Acc:Q9ZUI1]
AT2G25590		759.902	0.129181	0.15171	0.851499	0.394492	0.909518	protein_coding	Plant Tudor-like protein [Source:UniProtKB/TrEMBL;Acc:Q9SLA4]
AT2G29340		295.245	0.3264	0.381244	0.856146	0.391917	0.908495	protein_coding	Tropinone reductase homolog At2g29340 [Source:UniProtKB/Swiss-Prot;Acc:F4IKM1]
AT2G42330	STIPL2	742.352	0.188141	0.105755	1.77902	0.0752361	0.668582	protein_coding	Septin and tuftelin-interacting protein 1 homolog 2 [Source:UniProtKB/Swiss-Prot;Acc:Q9SLC6]
AT2G43500		623.637	0.344678	0.209912	1.64201	0.100588	0.710432	protein_coding	Plant regulator RWP-RK family protein [Source:TAIR;Acc:AT2G43500]
AT2G45920	PUB37	1809	0.387752	0.187951	2.06305	0.0391077	0.584802	protein_coding	U-box domain-containing protein 37 [Source:UniProtKB/Swiss-Prot;Acc:Q683D5]
AT2G46750	GULLO2	4405.25	0.240977	0.253447	0.950797	0.341707	0.889665	protein_coding	L-gulonolactone oxidase 2 [Source:UniProtKB/Swiss-Prot;Acc:Q6NQ66]
AT3G03870		582.567	0.159307	0.259084	0.614886	0.53863	0.943326	protein_coding	F20H23.8 protein [Source:UniProtKB/TrEMBL;Acc:Q9SRW4]
AT3G06390		1942.57	0.478705	0.341493	1.4018	0.160975	0.791181	protein_coding	CASP-like protein 1D2 [Source:UniProtKB/Swiss-Prot;Acc:Q9SQU2]
AT3G10985	SAG20	4136.84	0.142996	0.233256	0.613042	0.539849	0.943326	protein_coding	Senescence associated gene 20 [Source:UniProtKB/Swiss-Prot;Acc:Q94AK6]
AT3G12570	FYD	1587.87	0.139597	0.0916912	1.52247	0.127892	0.755796	protein_coding	FYD [Source:UniProtKB/TrEMBL;Acc:Q9LHA9]
AT3G12740	ALIS1	2611.53	0.120482	0.109871	1.09658	0.272827	0.864844	protein_coding	ALA-interacting subunit 1 [Source:UniProtKB/Swiss-Prot;Acc:Q9LTW0]
AT3G13430		530.223	0.331312	0.122867	2.6965	0.00700719	0.34974	protein_coding	RING/U-box superfamily protein [Source:UniProtKB/TrEMBL;Acc:Q9LJE9]
AT3G20770	EIN3	4793.37	0.185704	0.095973	1.93496	0.0529957	0.610043	protein_coding	Protein ETHYLENE INSENSITIVE 3 [Source:UniProtKB/Swiss-Prot;Acc:O24606]
AT3G23560	DTX19	1692.95	0.262416	0.114753	2.28679	0.0222082	0.496055	protein_coding	Protein DETOXIFICATION 19 [Source:UniProtKB/Swiss-Prot;Acc:Q9LUH2]
AT3G24310	MYB305	772.05	0.414778	0.473435	0.876103	0.380974	0.905382	protein_coding	MYB305 [Source:UniProtKB/TrEMBL;Acc:A0A384L796]
AT3G48000	ALDH2B4	5882.89	0.110013	0.145339	0.756941	0.449085	0.922232	protein_coding	Aldehyde dehydrogenase family 2 member B4, mitochondrial [Source:UniProtKB/Swiss-Prot;Acc:Q9SU63]
AT3G48020		292.351	0.21466	0.194463	1.10386	0.269653	0.862908	protein_coding	At3g48020 [Source:UniProtKB/TrEMBL;Acc:Q9SU65]
AT3G50260	ERF011	815.437	0.198501	0.189587	1.04702	0.295093	0.875272	protein_coding	Ethylene-responsive transcription factor ERF011 [Source:UniProtKB/Swiss-Prot;Acc:Q9SNE1]
AT3G55880	SUE4	1158.45	0.0807303	0.227587	0.354724	0.722797	0.970231	protein_coding	Alpha/beta hydrolase related protein [Source:UniProtKB/TrEMBL;Acc:Q8L7D8]
AT3G61390	PUB36	211.749	0.525846	0.385446	1.36425	0.172488	0.802222	protein_coding	U-box domain-containing protein 36 [Source:UniProtKB/Swiss-Prot;Acc:Q8GZ84]
AT3G62150	ABCB21	1114.37	0.367377	0.191648	1.91694	0.0552456	0.616827	protein_coding	ABC transporter B family member 21 [Source:UniProtKB/Swiss-Prot;Acc:Q9M1Q9]
AT4G11830	PLDGAMMA2	3649.97	0.0473551	0.0907221	0.52198	0.601684	0.953402	protein_coding	Phospholipase D gamma 2 [Source:UniProtKB/Swiss-Prot;Acc:Q9T051]
AT4G13030		794.245	0.335447	0.187625	1.78786	0.073798	0.663921	protein_coding	P-loop containing nucleoside triphosphate hydrolases superfamily protein [Source:TAIR;Acc:AT4G13030]
AT4G17840		768.238	0.100237	0.146244	0.685409	0.493086	0.936589	protein_coding	At4g17840 [Source:UniProtKB/TrEMBL;Acc:Q0WMZ7]
AT4G18140	SSP4b	663.071	0.298887	0.12646	2.36349	0.0181037	0.474528	protein_coding	SCP1-like small phosphatase 4b [Source:UniProtKB/TrEMBL;Acc:F4JQR6]
AT4G21860	MSRB2	1260.72	0.049076	0.113311	0.43311	0.664935	0.963608	protein_coding	Peptide methionine sulfoxide reductase B2, chloroplastic [Source:UniProtKB/Swiss-Prot;Acc:Q9C5C8]
AT4G24400	CIPK8	3475.32	0.142204	0.0745882	1.90652	0.0565833	0.618252	protein_coding	CBL-interacting serine/threonine-protein kinase 8 [Source:UniProtKB/Swiss-Prot;Acc:Q9STV4]
AT4G27800	PPH1	594.064	0.0601599	0.21687	0.277401	0.781472	0.980813	protein_coding	Protein phosphatase 2C 57 [Source:UniProtKB/Swiss-Prot;Acc:P49599]
AT4G31510		281.267	0.572632	0.20974	2.73019	0.00632971	0.342854	protein_coding	Major centromere autoantigen B-like protein [Source:UniProtKB/TrEMBL;Acc:Q9SV19]
AT4G37030		658.221	0.306766	0.307558	0.997427	0.318557	0.883826	protein_coding	Membrane protein [Source:UniProtKB/TrEMBL;Acc:Q58FU6]
AT5G04760		439.31	0.573813	0.23867	2.40421	0.0162076	0.453475	protein_coding	Duplicated homeodomain-like superfamily protein [Source:UniProtKB/TrEMBL;Acc:Q9LZ21]
AT5G10625	FLP2	1010.82	0.647801	0.326012	1.98705	0.0469173	0.607267	protein_coding	Flowering-promoting factor 1-like protein 2 [Source:UniProtKB/Swiss-Prot;Acc:Q9LXB5]
AT5G22850		1361.7	0.184488	0.0901072	2.04742	0.0406165	0.591309	protein_coding	Eukaryotic aspartyl protease family protein [Source:UniProtKB/TrEMBL;Acc:Q0WRU5]
AT5G41410	BEL1	473.779	0.402245	0.197023	2.04161	0.0411901	0.592062	protein_coding	Homeobox protein BEL1 homolog [Source:UniProtKB/Swiss-Prot;Acc:Q38897]
AT5G46410	SSP4	1686.05	0.299599	0.127041	2.35827	0.0183601	0.474716	protein_coding	SCP1-like small phosphatase 4 [Source:UniProtKB/TrEMBL;Acc:F4KHG9]
AT3G51890		766.234	0.340552	0.142453	2.39063	0.0168194	0.464223	protein_coding	Clathrin light chain 3 [Source:UniProtKB/Swiss-Prot;Acc:F4J5M9]

## Sheet: interaction_clvBCN(clvBCN)
Gene_id	Gene_name	baseMean	log2FoldChange	lfcSE	stat	pvalue	padj	Gene_type	Gene_description
AT1G18460		1422.24	-0.641784	0.156192	-4.10895	3.97457e-05	0.00154231	protein_coding	Alpha/beta-Hydrolases superfamily protein [Source:UniProtKB/TrEMBL;Acc:Q8LPF5]
AT2G45830	DTA2	977.422	-0.575322	0.131719	-4.36778	1.25513e-05	0.000619569	protein_coding	Downstream target of AGL15 2 [Source:UniProtKB/TrEMBL;Acc:F4IH50]
AT3G01540	RH14	7454.45	-0.2499	0.0788458	-3.16948	0.00152713	0.0233705	protein_coding	DEAD-box ATP-dependent RNA helicase 14 [Source:UniProtKB/Swiss-Prot;Acc:Q8H136]
AT3G27770		1690.12	-0.432996	0.131404	-3.29515	0.00098368	0.0171285	protein_coding	AT3g27760/MGF10_16 [Source:UniProtKB/TrEMBL;Acc:Q8W4R6]
AT4G14100		259.921	-0.508669	0.168734	-3.01463	0.00257297	0.0334438	protein_coding	Uncharacterized protein At4g14100 [Source:UniProtKB/Swiss-Prot;Acc:Q67YC9]
AT5G09880		2094.76	-0.216404	0.0718548	-3.01168	0.00259805	0.0336668	protein_coding	Splicing factor, CC1-like protein [Source:UniProtKB/TrEMBL;Acc:Q93Y25]
AT5G18610	PBL27	897.473	-0.305432	0.104827	-2.91366	0.00357218	0.0416431	protein_coding	Serine/threonine-protein kinase PBL27 [Source:UniProtKB/Swiss-Prot;Acc:Q1PDV6]
AT1G02610		102.748	-0.00527358	0.262961	-0.0200546	0.984	0.994101	protein_coding	RING/FYVE/PHD zinc finger superfamily protein [Source:UniProtKB/TrEMBL;Acc:F4HXK4]
AT1G03200		227.557	-0.127131	0.204598	-0.621373	0.534354	0.780534	protein_coding	At1g03200 [Source:UniProtKB/TrEMBL;Acc:B6IDH7]
AT1G03550	SCAMP2	506.104	-0.109908	0.13689	-0.802893	0.422036	0.699794	protein_coding	Secretory carrier-associated membrane protein 2 [Source:UniProtKB/Swiss-Prot;Acc:Q9LR68]
AT1G04300	TRAF1B	2955.24	-0.121653	0.0746972	-1.62862	0.103394	0.346288	protein_coding	TNF receptor-associated factor homolog 1b [Source:UniProtKB/Swiss-Prot;Acc:A8MQL1]
AT1G05840		791.866	-0.0758146	0.115626	-0.65569	0.512024	0.764046	protein_coding	Eukaryotic aspartyl protease family protein [Source:UniProtKB/TrEMBL;Acc:F4IAD5]
AT1G08570	ACHT4	2549.4	-0.212	0.225182	-0.941458	0.34647	0.640642	protein_coding	Thioredoxin-like 1-1, chloroplastic [Source:UniProtKB/Swiss-Prot;Acc:O64654]
AT1G08770	PRA1E	584.614	-0.0233507	0.122628	-0.19042	0.84898	0.942838	protein_coding	PRA1 family protein [Source:UniProtKB/TrEMBL;Acc:A0A178W4Z3]
AT1G10320		732.349	-0.143157	0.0909905	-1.57332	0.115644	0.368298	protein_coding	Zinc finger CCCH domain-containing protein 5 [Source:UniProtKB/Swiss-Prot;Acc:Q9SY74]
AT1G10890		1972.88	-0.200482	0.0874199	-2.29332	0.0218295	0.140282	protein_coding	unknown protein; FUNCTIONS IN: molecular_function unknown; INVOLVED IN: biological_process unknown; LOCATED IN: chloroplast; EXPRESSED IN: petal, flower, leaf; EXPRESSED DURING: LP.04 four leaves visible, 4 anthesis, petal differentiation and expans /.../age; BEST Arabidopsis thaliana protein match is: unknown protein (TAIR:AT5G13340.1); Has 11769 Blast hits to 8435 proteins in 698 species: Archa…
AT1G11175		191.92	-0.821981	0.312558	-2.62985	0.00854215	0.0752347	ncRNA	other RNA [Source:TAIR;Acc:AT1G11175]
AT1G17780		382.769	-0.049185	0.159119	-0.309108	0.75724	0.903436	protein_coding	unknown protein; BEST Arabidopsis thaliana protein match is: unknown protein (TAIR:AT2G16575.1); Has 35333 Blast hits to 34131 proteins in 2444 species: Archae - 798; Bacteria - 22429; Metazoa - 974; Fungi - 991; Plants - 531; Viruses - 0; Other Euk /.../s - 9610 (source: NCBI BLink). [Source:TAIR;Acc:AT1G17780]
AT1G19396		206.664	-0.140292	0.196192	-0.715075	0.474563	0.739036	protein_coding	unknown protein. [Source:TAIR;Acc:AT1G19396]
AT1G19397		158.379	-0.035209	0.179821	-0.195801	0.844766	0.940783	protein_coding	unknown protein; Has 30201 Blast hits to 17322 proteins in 780 species: Archae - 12; Bacteria - 1396; Metazoa - 17338; Fungi - 3422; Plants - 5037; Viruses - 0; Other Eukaryotes - 2996 (source: NCBI BLink). [Source:TAIR;Acc:AT1G19397]
AT1G28765		94.4359	-0.393169	0.311713	-1.26132	0.207194	0.500388	protein_coding
AT1G32060	PRK	94.4046	-0.356188	0.528123	-0.67444	0.500031	0.756057	protein_coding	Phosphoribulokinase [Source:UniProtKB/TrEMBL;Acc:A0A178WLP9]
AT1G43700	VIP1	1408.47	-0.274195	0.117213	-2.33928	0.0193211	0.129455	protein_coding	Transcription factor VIP1 [Source:UniProtKB/Swiss-Prot;Acc:Q9MA75]
AT1G55000		408.214	-0.324031	0.203724	-1.59054	0.111713	0.362164	protein_coding	F-box protein At1g55000 [Source:UniProtKB/Swiss-Prot;Acc:Q9FZ32]
AT1G55152		298.221	-0.266214	0.259684	-1.02514	0.305295	0.604556	protein_coding	Putative uncharacterized protein [Source:UniProtKB/TrEMBL;Acc:Q570Y5]
AT1G55675		117.683	-0.393736	0.2839	-1.38688	0.165478	0.445262	protein_coding	Transmembrane protein [Source:UniProtKB/TrEMBL;Acc:Q94CA5]
AT1G56612		272.498	-0.265021	0.152385	-1.73916	0.0820064	0.305059	lncRNA	other RNA [Source:TAIR;Acc:AT1G56612]
AT1G59700	GSTU16	207.457	-0.374462	0.380773	-0.983428	0.325397	0.622129	protein_coding	Glutathione S-transferase U16 [Source:UniProtKB/Swiss-Prot;Acc:Q9XIF8]
AT1G60160	POT12	289.02	-0.0451892	0.251735	-0.17951	0.857537	0.946136	protein_coding	Putative potassium transporter 12 [Source:UniProtKB/Swiss-Prot;Acc:O80739]
AT1G68010	HPR	201.593	-0.135902	0.289707	-0.469103	0.638996	0.843858	protein_coding	hydroxypyruvate reductase [Source:TAIR;Acc:AT1G68010]
AT1G68140		1483.26	-0.17433	0.0938594	-1.85735	0.0632612	0.264015	protein_coding	Zinc finger/BTB domain protein, putative (DUF1644) [Source:UniProtKB/TrEMBL;Acc:Q9C9X8]
AT1G69360		1380.48	-0.289923	0.140647	-2.06135	0.0392695	0.200176	protein_coding	Plant protein of unknown function (DUF863) [Source:TAIR;Acc:AT1G69360]
AT1G70530	CRK3	1623.48	-0.237073	0.139568	-1.69862	0.0893899	0.320289	protein_coding	Cysteine-rich receptor-like protein kinase 3 [Source:UniProtKB/Swiss-Prot;Acc:Q9CAL2]
AT1G73920		4464.8	-0.204095	0.152741	-1.33621	0.18148	0.467884	protein_coding	Alpha/beta-Hydrolases superfamily protein [Source:UniProtKB/TrEMBL;Acc:Q949N8]
AT1G73980	TTM1	1571.62	-0.103359	0.104545	-0.988656	0.322831	0.619327	protein_coding	Inorganic pyrophosphatase TTM1 [Source:UniProtKB/Swiss-Prot;Acc:Q9C9B9]
AT1G75030	ATLP-3	149.148	-0.666406	0.303396	-2.19649	0.028057	0.163925	protein_coding	At1g75030 [Source:UniProtKB/TrEMBL;Acc:Q9C9P9]
AT1G77080	MAF1	1101.7	-0.217427	0.088984	-2.44343	0.0145482	0.108086	protein_coding	K-box region and MADS-box transcription factor family protein [Source:TAIR;Acc:AT1G77080]
AT1G77180	SKIP	4097.56	-0.124056	0.081382	-1.52437	0.127416	0.387414	protein_coding	SNW/SKI-interacting protein [Source:UniProtKB/Swiss-Prot;Acc:O80653]
AT1G78870	UBC35	1881.55	-0.0142179	0.0701586	-0.202654	0.839406	0.938045	protein_coding	UBC35 [Source:UniProtKB/TrEMBL;Acc:A0A178WFI9]
AT1G80570	FBL14	334.247	-0.124261	0.186914	-0.664803	0.506177	0.760535	protein_coding	F-box/LRR-repeat protein 14 [Source:UniProtKB/Swiss-Prot;Acc:Q3EC97]
AT2G11225		2347.65	-0.143114	0.103064	-1.38859	0.164957	0.444373	protein_coding
AT2G15880	PEX3	212.326	-0.968962	0.694928	-1.39433	0.163217	0.441723	protein_coding	Pollen-specific leucine-rich repeat extensin-like protein 3 [Source:UniProtKB/Swiss-Prot;Acc:Q9XIL9]
AT2G23390		598.288	-0.225549	0.105502	-2.13787	0.0325273	0.179752	protein_coding	Acyl-CoA [Source:UniProtKB/TrEMBL;Acc:O80456]
AT2G26355		922.038	-0.395778	0.221969	-1.78304	0.0745803	0.288876	lncRNA	other RNA [Source:TAIR;Acc:AT2G26355]
AT2G30520	RPT2	4860.02	-0.339435	0.298746	-1.1362	0.255873	0.556132	protein_coding	Root phototropism protein 2 [Source:UniProtKB/Swiss-Prot;Acc:Q682S0]
AT2G30570	PSBW	471.067	-0.26123	0.284477	-0.918284	0.35847	0.650272	protein_coding	PSBW [Source:UniProtKB/TrEMBL;Acc:A0A178VQ32]
AT2G30600		2909	-0.292629	0.316389	-0.924903	0.355016	0.647714	protein_coding	BTB/POZ domain-containing protein [Source:UniProtKB/TrEMBL;Acc:F4INV5]
AT2G31940		165.33	-1.07334	0.416745	-2.57553	0.0100088	0.0833313	protein_coding	Oxidoreductase/transition metal ion-binding protein [Source:UniProtKB/TrEMBL;Acc:Q9SKA6]
AT2G31960	CALS2	6531.33	-0.188567	0.0778559	-2.422	0.0154354	0.112241	protein_coding	Callose synthase 2 [Source:UniProtKB/Swiss-Prot;Acc:Q9SL03]
AT2G34500	CYP710A1	381.531	-0.356342	0.223676	-1.59312	0.111134	0.361189	protein_coding	CYP710A1 [Source:UniProtKB/TrEMBL;Acc:A0A178VRK5]
AT2G36320	SAP4	2800.03	-0.110803	0.272698	-0.406321	0.684507	0.866596	protein_coding	Zinc finger A20 and AN1 domain-containing stress-associated protein 4 [Source:UniProtKB/Swiss-Prot;Acc:Q9SJM6]
AT2G39570	ACR9	3795.37	-0.442393	0.253673	-1.74395	0.0811682	0.30359	protein_coding	ACT domain-containing protein ACR9 [Source:UniProtKB/Swiss-Prot;Acc:O80644]
AT2G41210	PIP5K5	171.161	-0.298157	0.193195	-1.5433	0.122759	0.379283	protein_coding	Phosphatidylinositol 4-phosphate 5-kinase 5 [Source:UniProtKB/Swiss-Prot;Acc:Q9SLG9]
AT2G41900		2655.6	-0.21597	0.120282	-1.79553	0.072569	0.285197	protein_coding	Zinc finger CCCH domain-containing protein 30 [Source:UniProtKB/Swiss-Prot;Acc:P93755]
AT2G45910	PUB33	1476.07	-0.0286249	0.0942956	-0.303566	0.761458	0.905206	protein_coding	U-box domain-containing protein 33 [Source:UniProtKB/Swiss-Prot;Acc:Q8GUH1]
AT2G45980	ATI1	1320.86	-0.21463	0.0986229	-2.17627	0.029535	0.16971	protein_coding	ATG8-interacting protein 1 [Source:UniProtKB/Swiss-Prot;Acc:O82775]
AT3G05250		299.661	-0.217492	0.147109	-1.47844	0.139291	0.405736	protein_coding	At3g05250 [Source:UniProtKB/TrEMBL;Acc:Q8GYA2]
AT3G07560	PEX13	2548.71	-0.119961	0.120605	-0.994659	0.319902	0.616894	protein_coding	Peroxisomal membrane protein 13 [Source:UniProtKB/Swiss-Prot;Acc:Q9SRR0]
AT3G10250		1250.87	-0.187938	0.137909	-1.36277	0.172955	0.455757	protein_coding	AT3G10250 protein [Source:UniProtKB/TrEMBL;Acc:Q940M5]
AT3G11410	PP2CA	1665.32	-0.210842	0.157916	-1.33516	0.181825	0.468367	protein_coding	Protein phosphatase 2C 37 [Source:UniProtKB/Swiss-Prot;Acc:P49598]
AT3G13340		1975.33	-0.174271	0.0994387	-1.75255	0.07968	0.30078	protein_coding	AT3g13340/MDC11_13 [Source:UniProtKB/TrEMBL;Acc:Q94AB4]
AT3G13950		54.5924	-0.100347	0.510009	-0.196755	0.844019	0.940472	protein_coding	AT3G13950 protein [Source:UniProtKB/TrEMBL;Acc:B9DG91]
AT3G19580	AZF2	974.293	-0.108564	0.234661	-0.462642	0.643621	0.845233	protein_coding	ZF2 [Source:UniProtKB/TrEMBL;Acc:A0A178VJ97]
AT3G19860	BHLH121	693.035	-0.192064	0.165831	-1.15819	0.246786	0.547372	protein_coding	Transcription factor bHLH121 [Source:UniProtKB/Swiss-Prot;Acc:Q9LT23]
AT3G21430	ALY3	1179.92	-0.178846	0.0828005	-2.15996	0.0307758	0.173669	protein_coding	Protein ALWAYS EARLY 3 [Source:UniProtKB/Swiss-Prot;Acc:Q6A332]
AT3G24740		1036.86	-0.0817037	0.0959867	-0.851198	0.39466	0.67942	protein_coding	AT3g24740/K7P8_3 [Source:UniProtKB/TrEMBL;Acc:Q9LRY5]
AT3G25585	AAPT2	2883.06	-0.046009	0.112022	-0.410712	0.681283	0.864919	protein_coding	Choline/ethanolaminephosphotransferase 2 [Source:UniProtKB/Swiss-Prot;Acc:O82568]
AT3G27820	MDAR4	3441.05	-0.172269	0.118697	-1.45133	0.146687	0.417818	protein_coding	MDAR4 [Source:UniProtKB/TrEMBL;Acc:A0A178VES2]
AT3G28740	CYP81D11	854.221	-0.959117	0.343875	-2.78915	0.00528472	0.054987	protein_coding	Cytochrome P450 81D11 [Source:UniProtKB/Swiss-Prot;Acc:Q9LHA1]
AT3G46500		164.221	-0.135913	0.303303	-0.448111	0.654073	0.850592	protein_coding	2-oxoglutarate (2OG) and Fe(II)-dependent oxygenase superfamily protein [Source:UniProtKB/TrEMBL;Acc:A0A1I9LPT9]
AT3G54230	SUA	1824.6	-0.0217548	0.0769749	-0.282623	0.777466	0.912294	protein_coding	suppressor of abi3-5 [Source:TAIR;Acc:AT3G54230]
AT3G56140	RER6	674.912	-0.13426	0.128721	-1.04303	0.296934	0.596272	protein_coding	Protein RETICULATA-RELATED 6, chloroplastic [Source:UniProtKB/Swiss-Prot;Acc:Q8RWG3]
AT3G57170		751.548	-0.255265	0.153985	-1.65773	0.0973721	0.335033	protein_coding	N-acetylglucosaminyl transferase component family protein / Gpi1 family protein [Source:UniProtKB/TrEMBL;Acc:F4J262]
AT3G57300	INO80	2869.69	-0.2162	0.141958	-1.52298	0.127764	0.387991	protein_coding	DNA helicase INO80-like protein [Source:UniProtKB/TrEMBL;Acc:F4J277]
AT3G61010		1157.51	-0.13408	0.088422	-1.51637	0.129427	0.39072	protein_coding	Ferritin [Source:UniProtKB/TrEMBL;Acc:F4JD24]
AT4G01120	GBF2	1805.87	0.0182053	0.137751	0.132161	0.894857	0.959999	protein_coding	G-box-binding factor 2 [Source:UniProtKB/Swiss-Prot;Acc:P42775]
AT4G04640	ATPC1	993.262	-0.136629	0.205552	-0.664695	0.506246	0.760535	protein_coding	ATP synthase gamma chain 1, chloroplastic [Source:UniProtKB/Swiss-Prot;Acc:Q01908]
AT4G08920	CRY1	1170.91	-0.315196	0.158288	-1.99128	0.0464498	0.220658	protein_coding	Cryptochrome-1 [Source:UniProtKB/Swiss-Prot;Acc:Q43125]
AT4G11360	RHA1B	1090.68	-0.0977131	0.272713	-0.3583	0.720119	0.886048	protein_coding	E3 ubiquitin-protein ligase RHA1B [Source:UniProtKB/Swiss-Prot;Acc:Q9SUS5]
AT4G16110	ARR2	1110.75	-0.111041	0.131988	-0.841292	0.400184	0.683074	nontranslating_CDS	response regulator 2 [Source:TAIR;Acc:AT4G16110]
AT4G16280	FCA	916.485	-0.183643	0.118734	-1.54668	0.121942	0.3779	protein_coding	Flowering time control protein FCA [Source:UniProtKB/Swiss-Prot;Acc:O04425]
AT4G23450	AIRP1	1104.59	-0.155387	0.226274	-0.686721	0.492259	0.750786	protein_coding	RING/U-box superfamily protein [Source:UniProtKB/TrEMBL;Acc:F4JNK0]
AT4G28750	PSAE1	142.417	-0.362953	0.31258	-1.16115	0.24558	0.545865	protein_coding	Photosystem I reaction center subunit IV A, chloroplastic [Source:UniProtKB/Swiss-Prot;Acc:Q9S831]
AT4G28880	CKL3	3231.52	-0.229687	0.0830024	-2.76723	0.00565347	0.0576371	protein_coding	Ckl3 [Source:UniProtKB/TrEMBL;Acc:A0A178UXY3]
AT4G32760		2907.57	-0.175104	0.0821583	-2.1313	0.0330647	0.181095	protein_coding	ENTH/VHS/GAT family protein [Source:UniProtKB/TrEMBL;Acc:F4JV51]
AT4G34350	ISPH	2419.11	-0.322452	0.137224	-2.34983	0.0187822	0.127208	protein_coding	4-hydroxy-3-methylbut-2-enyl diphosphate reductase, chloroplastic [Source:UniProtKB/Swiss-Prot;Acc:Q94B35]
AT4G34881		5226.49	-0.398934	0.151728	-2.62927	0.00855681	0.0753326	protein_coding	Transmembrane protein [Source:UniProtKB/TrEMBL;Acc:Q0WQ74]
AT4G36690	U2AF65A	3866.91	-0.139847	0.0601229	-2.32602	0.0200177	0.132531	protein_coding	U2 snRNP auxiliary factor large subunit [Source:UniProtKB/TrEMBL;Acc:A0A178UYD2]
AT4G37330	CYP81D4	1093.47	-0.109708	0.11641	-0.942422	0.345977	0.640407	protein_coding	At4g37330 [Source:UniProtKB/TrEMBL;Acc:O23155]
AT4G39100	SHL	1761.63	-0.0720657	0.0998713	-0.721586	0.470549	0.736352	protein_coding	SHL1 [Source:UniProtKB/TrEMBL;Acc:A0A178UWF3]
AT5G03900		758.435	-0.142989	0.113581	-1.25891	0.208063	0.50182	protein_coding	Uncharacterized protein At5g03900, chloroplastic [Source:UniProtKB/Swiss-Prot;Acc:Q8GW20]
AT5G04090		920.069	-0.0265135	0.11319	-0.23424	0.814799	0.927806	protein_coding	Plant protein 1589 of unknown function [Source:TAIR;Acc:AT5G04090]
AT5G05100		1325.07	-0.105389	0.0840704	-1.25358	0.209994	0.503939	protein_coding	Single-stranded nucleic acid binding R3H protein [Source:UniProtKB/TrEMBL;Acc:Q93YN3]
AT5G11330		568.475	-0.142012	0.131815	-1.07736	0.281319	0.581624	protein_coding	At5g11330 [Source:UniProtKB/TrEMBL;Acc:Q9LFM4]
AT5G13010	CUV	3205.68	-0.152405	0.0742263	-2.05325	0.0400484	0.2023	protein_coding	Pre-mRNA-splicing factor ATP-dependent RNA helicase DEAH7 [Source:UniProtKB/Swiss-Prot;Acc:F4K2E9]
AT5G13770		196.468	-0.455884	0.274038	-1.66358	0.0961963	0.333126	protein_coding	Pentatricopeptide repeat-containing protein At5g13770, chloroplastic [Source:UniProtKB/Swiss-Prot;Acc:Q66GP4]
AT5G19540		932.183	-0.320833	0.194627	-1.64845	0.0992601	0.338402	protein_coding	Thermosome subunit gamma [Source:UniProtKB/TrEMBL;Acc:Q949W7]
AT5G20380	PHT4;5	477.557	-0.337349	0.197891	-1.70473	0.0882455	0.317852	protein_coding	phosphate transporter 4;5 [Source:TAIR;Acc:AT5G20380]
AT5G21020		6632.75	-0.219064	0.191078	-1.14646	0.251605	0.55194	protein_coding	At5g21020 [Source:UniProtKB/TrEMBL;Acc:Q3E985]
AT5G24530	DMR6	2190.5	-0.390729	0.250542	-1.55954	0.118869	0.372669	protein_coding	Protein DOWNY MILDEW RESISTANCE 6 [Source:UniProtKB/Swiss-Prot;Acc:Q9FLV0]
AT5G24735		915.87	-0.293624	0.142818	-2.05593	0.0397891	0.201855	ncRNA	other RNA [Source:TAIR;Acc:AT5G24735]
AT5G24890		938.217	-0.283779	0.19272	-1.47249	0.140889	0.408205	protein_coding	At5g24890 [Source:UniProtKB/TrEMBL;Acc:Q8L9W8]
AT5G25630		442.888	-0.131261	0.187313	-0.700755	0.483456	0.74534	protein_coding	Tetratricopeptide repeat (TPR)-like superfamily protein [Source:UniProtKB/TrEMBL;Acc:F4JY71]
AT5G27860		1459.2	-0.00816568	0.117246	-0.0696457	0.944476	0.979074	protein_coding	unknown protein; FUNCTIONS IN: molecular_function unknown; INVOLVED IN: biological_process unknown; LOCATED IN: chloroplast; EXPRESSED IN: pollen tube; Has 35333 Blast hits to 34131 proteins in 2444 species: Archae - 798; Bacteria - 22429; Metazoa - /.../Fungi - 991; Plants - 531; Viruses - 0; Other Eukaryotes - 9610 (source: NCBI BLink). [Source:TAIR;Acc:AT5G27860]
AT5G37500	GORK	573.206	-0.288302	0.212379	-1.35749	0.174627	0.458051	protein_coding	gated outwardly-rectifying K+ channel [Source:TAIR;Acc:AT5G37500]
AT5G39530		101.217	-0.218645	0.441783	-0.494914	0.620661	0.833395	protein_coding	Uncharacterized protein At5g39530/MUL8_210 [Source:UniProtKB/TrEMBL;Acc:Q8GWM5]
AT5G41370	XPB1	1777.94	-0.15735	0.0901352	-1.74571	0.0808611	0.302869	protein_coding	General transcription and DNA repair factor IIH helicase subunit XPB1 [Source:UniProtKB/Swiss-Prot;Acc:Q38861]
AT5G48412		2406.66	-0.353617	0.195765	-1.80633	0.0708664	0.281846	ncRNA
AT5G48590		305.101	-0.34989	0.261809	-1.33643	0.181408	0.467812	protein_coding	Gb [Source:UniProtKB/TrEMBL;Acc:Q9FJL1]
AT5G53300	UBC10	14220.1	-0.218761	0.118313	-1.84899	0.064459	0.266987	protein_coding	Ubiquitin-conjugating enzyme E2 10 [Source:UniProtKB/Swiss-Prot;Acc:P35133]
AT5G58720	PIPC	1758.69	-0.188817	0.091704	-2.05898	0.0394958	0.201019	protein_coding	SMR domain-containing protein At5g58720 [Source:UniProtKB/Swiss-Prot;Acc:O65573]
AT5G61670	OR	991.661	-0.202135	0.160193	-1.26182	0.207012	0.500062	protein_coding	Protein ORANGE, chloroplastic [Source:UniProtKB/Swiss-Prot;Acc:Q9FKF4]
AT5G62570		1232.24	-0.308757	0.169906	-1.81722	0.0691834	0.278228	protein_coding	Calmodulin binding protein-like [Source:TAIR;Acc:AT5G62570]
AT5G63190		3630.71	-0.207256	0.204464	-1.01365	0.310749	0.609827	protein_coding	MA3 domain-containing protein [Source:UniProtKB/TrEMBL;Acc:Q94BR1]
AT5G63640	TOL5	1014.35	-0.0884846	0.0906415	-0.976205	0.328963	0.624853	protein_coding	TOM1-like protein 5 [Source:UniProtKB/Swiss-Prot;Acc:Q9FFQ0]
AT5G66052		757.322	-0.437553	0.257625	-1.69841	0.08943	0.320324	protein_coding	Transmembrane protein [Source:UniProtKB/TrEMBL;Acc:Q8GW83]
AT1G72830	HAP2C	1747.06	-0.665167	0.105	-6.33495	2.37423e-10	7.3037e-08	protein_coding	Nuclear factor Y, subunit A3 [Source:UniProtKB/TrEMBL;Acc:F4IEZ6]
AT1G03290		1464.83	0.0220328	0.0867008	0.254124	0.7994	0.92138	protein_coding	ELKS/Rab6-interacting/CAST family protein [Source:UniProtKB/TrEMBL;Acc:Q9ZVT0]
AT1G07620	ATOBGM	612.061	0.281259	0.163677	1.71838	0.0857267	0.312863	protein_coding	GTP-binding protein Obg/CgtA [Source:TAIR;Acc:AT1G07620]
AT1G08900	SUGTL3	106.19	0.411223	0.334041	1.23106	0.218302	0.513826	protein_coding	Sugar transporter ERD6-like 2 [Source:UniProtKB/Swiss-Prot;Acc:Q4F7G0]
AT1G12780	UGE1	936.349	-0.240132	0.225191	-1.06635	0.286265	0.586794	protein_coding	Bifunctional UDP-glucose 4-epimerase and UDP-xylose 4-epimerase 1 [Source:UniProtKB/Swiss-Prot;Acc:Q42605]
AT1G13360		3961.95	-0.17197	0.104661	-1.64311	0.100359	0.340836	protein_coding	T6J4.11 protein [Source:UniProtKB/TrEMBL;Acc:Q9FX61]
AT1G17147	VQ1	466.246	0.411551	0.483268	0.8516	0.394436	0.679196	protein_coding	VQ motif-containing protein 1 [Source:UniProtKB/Swiss-Prot;Acc:Q1G3U8]
AT1G19400		950.216	-0.314859	0.207136	-1.52006	0.128495	0.389311	protein_coding	Erythronate-4-phosphate dehydrogenase family protein [Source:UniProtKB/TrEMBL;Acc:Q8VYC6]
AT1G20160	CRSP	1818.73	-0.140929	0.424894	-0.331679	0.740132	0.895467	protein_coding	CO(2)-response secreted protease [Source:UniProtKB/Swiss-Prot;Acc:Q9LNU1]
AT1G20880		824.1	0.00718499	0.0969636	0.0740999	0.940931	0.977714	protein_coding	RNA-binding (RRM/RBD/RNP motifs) family protein [Source:UniProtKB/TrEMBL;Acc:F4HUQ5]
AT1G21000		1820.41	-0.105545	0.148615	-0.710191	0.477586	0.74138	protein_coding	At1g21000/F9H16_1 [Source:UniProtKB/TrEMBL;Acc:Q93V70]
AT1G21680		1883.09	0.0485293	0.334348	0.145146	0.884595	0.956774	protein_coding	DPP6 N-terminal domain-like protein [Source:UniProtKB/TrEMBL;Acc:Q9XI10]
AT1G23710		869.253	0.272791	0.16791	1.62462	0.104243	0.347979	protein_coding	At1g23710 [Source:UniProtKB/TrEMBL;Acc:Q9ZUC4]
AT1G30400	ABCC1	17039.7	0.0166915	0.124659	0.133897	0.893484	0.959141	protein_coding	ABC transporter C family member 1 [Source:UniProtKB/Swiss-Prot;Acc:Q9C8G9]
AT1G46554		159.131	-0.142546	0.256614	-0.555489	0.57856	0.808461	ncRNA	other RNA [Source:TAIR;Acc:AT1G46554]
AT1G51270		813.803	0.157992	0.172794	0.914335	0.360541	0.651865	protein_coding	Vesicle-associated protein 1-4 [Source:UniProtKB/TrEMBL;Acc:F4I818]
AT1G67810	SUFE2	480.138	-0.0423016	0.315021	-0.134282	0.893179	0.958988	protein_coding	SufE-like protein 2, chloroplastic [Source:UniProtKB/Swiss-Prot;Acc:Q9FXE3]
AT1G69790	PBL18	237.853	0.275964	0.20152	1.36941	0.17087	0.452451	protein_coding	Probable serine/threonine-protein kinase PBL18 [Source:UniProtKB/Swiss-Prot;Acc:Q5XF79]
AT2G13360	AGT1	482.311	-0.584335	0.329486	-1.77348	0.0761499	0.292736	protein_coding	Serine--glyoxylate aminotransferase [Source:UniProtKB/Swiss-Prot;Acc:Q56YA5]
AT2G14878		3098.74	-0.372332	0.163773	-2.27347	0.022998	0.144467	ncRNA
AT2G17290	CPK6	2894.97	0.0894558	0.079496	1.12529	0.260467	0.561373	protein_coding	Calcium-dependent protein kinase 6 [Source:UniProtKB/Swiss-Prot;Acc:Q38872]
AT2G18170	MPK7	1118.16	-0.0939172	0.118678	-0.791364	0.428732	0.705009	protein_coding	Mitogen-activated protein kinase 7 [Source:UniProtKB/Swiss-Prot;Acc:Q39027]
AT2G22540	SVP	656.792	-0.106126	0.243388	-0.436038	0.662809	0.855079	protein_coding	SVP [Source:UniProtKB/TrEMBL;Acc:A0A384KDB8]
AT2G24100		1012.83	0.019953	0.187637	0.106339	0.915314	0.968754	protein_coding	ATP-dependent DNA helicase [Source:UniProtKB/TrEMBL;Acc:Q9ZUI1]
AT2G25590		759.902	0.0309877	0.146876	0.210979	0.832904	0.935618	protein_coding	Plant Tudor-like protein [Source:UniProtKB/TrEMBL;Acc:Q9SLA4]
AT2G29340		295.245	-0.134418	0.363743	-0.369541	0.711725	0.881701	protein_coding	Tropinone reductase homolog At2g29340 [Source:UniProtKB/Swiss-Prot;Acc:F4IKM1]
AT2G42330	STIPL2	742.352	0.111822	0.100869	1.10858	0.267611	0.568145	protein_coding	Septin and tuftelin-interacting protein 1 homolog 2 [Source:UniProtKB/Swiss-Prot;Acc:Q9SLC6]
AT2G43500		623.637	-0.214762	0.201276	-1.067	0.285971	0.586532	protein_coding	Plant regulator RWP-RK family protein [Source:TAIR;Acc:AT2G43500]
AT2G45920	PUB37	1809	-0.0242735	0.177793	-0.136527	0.891405	0.958522	protein_coding	U-box domain-containing protein 37 [Source:UniProtKB/Swiss-Prot;Acc:Q683D5]
AT2G46750	GULLO2	4405.25	0.00343487	0.239073	0.0143674	0.988537	0.996157	protein_coding	L-gulonolactone oxidase 2 [Source:UniProtKB/Swiss-Prot;Acc:Q6NQ66]
AT3G03870		582.567	-0.0817971	0.245858	-0.332701	0.73936	0.895139	protein_coding	F20H23.8 protein [Source:UniProtKB/TrEMBL;Acc:Q9SRW4]
AT3G06390		1942.57	0.293118	0.324511	0.90326	0.366388	0.656878	protein_coding	CASP-like protein 1D2 [Source:UniProtKB/Swiss-Prot;Acc:Q9SQU2]
AT3G10985	SAG20	4136.84	-0.0777931	0.220637	-0.352584	0.7244	0.887646	protein_coding	Senescence associated gene 20 [Source:UniProtKB/Swiss-Prot;Acc:Q94AK6]
AT3G12570	FYD	1587.87	0.0513261	0.0874878	0.586667	0.557428	0.794678	protein_coding	FYD [Source:UniProtKB/TrEMBL;Acc:Q9LHA9]
AT3G12740	ALIS1	2611.53	0.0470008	0.104733	0.448767	0.6536	0.850184	protein_coding	ALA-interacting subunit 1 [Source:UniProtKB/Swiss-Prot;Acc:Q9LTW0]
AT3G13430		530.223	0.108149	0.120531	0.89727	0.369575	0.658411	protein_coding	RING/U-box superfamily protein [Source:UniProtKB/TrEMBL;Acc:Q9LJE9]
AT3G20770	EIN3	4793.37	0.0399096	0.0909271	0.438919	0.66072	0.854056	protein_coding	Protein ETHYLENE INSENSITIVE 3 [Source:UniProtKB/Swiss-Prot;Acc:O24606]
AT3G23560	DTX19	1692.95	-0.108878	0.111556	-0.975991	0.329069	0.624931	protein_coding	Protein DETOXIFICATION 19 [Source:UniProtKB/Swiss-Prot;Acc:Q9LUH2]
AT3G24310	MYB305	772.05	-0.0916331	0.453655	-0.201988	0.839926	0.93833	protein_coding	MYB305 [Source:UniProtKB/TrEMBL;Acc:A0A384L796]
AT3G48000	ALDH2B4	5882.89	0.10198	0.137026	0.744236	0.456734	0.725917	protein_coding	Aldehyde dehydrogenase family 2 member B4, mitochondrial [Source:UniProtKB/Swiss-Prot;Acc:Q9SU63]
AT3G48020		292.351	0.0991056	0.197987	0.500567	0.616676	0.830714	protein_coding	At3g48020 [Source:UniProtKB/TrEMBL;Acc:Q9SU65]
AT3G50260	ERF011	815.437	0.106005	0.182871	0.579671	0.562137	0.797854	protein_coding	Ethylene-responsive transcription factor ERF011 [Source:UniProtKB/Swiss-Prot;Acc:Q9SNE1]
AT3G55880	SUE4	1158.45	-0.00943717	0.21651	-0.0435878	0.965233	0.986805	protein_coding	Alpha/beta hydrolase related protein [Source:UniProtKB/TrEMBL;Acc:Q8L7D8]
AT3G61390	PUB36	211.749	0.29759	0.393191	0.75686	0.449134	0.720148	protein_coding	U-box domain-containing protein 36 [Source:UniProtKB/Swiss-Prot;Acc:Q8GZ84]
AT3G62150	ABCB21	1114.37	-0.0643936	0.18134	-0.355098	0.722516	0.886729	protein_coding	ABC transporter B family member 21 [Source:UniProtKB/Swiss-Prot;Acc:Q9M1Q9]
AT4G11830	PLDGAMMA2	3649.97	-0.102224	0.0859454	-1.18941	0.23428	0.532471	protein_coding	Phospholipase D gamma 2 [Source:UniProtKB/Swiss-Prot;Acc:Q9T051]
AT4G13030		794.245	-0.263213	0.178229	-1.47682	0.139723	0.406491	protein_coding	P-loop containing nucleoside triphosphate hydrolases superfamily protein [Source:TAIR;Acc:AT4G13030]
AT4G17840		768.238	-0.0619862	0.141246	-0.438852	0.660769	0.854057	protein_coding	At4g17840 [Source:UniProtKB/TrEMBL;Acc:Q0WMZ7]
AT4G18140	SSP4b	663.071	0.0112368	0.1228	0.0915055	0.927091	0.972158	protein_coding	SCP1-like small phosphatase 4b [Source:UniProtKB/TrEMBL;Acc:F4JQR6]
AT4G21860	MSRB2	1260.72	0.00488539	0.106252	0.0459794	0.963327	0.986328	protein_coding	Peptide methionine sulfoxide reductase B2, chloroplastic [Source:UniProtKB/Swiss-Prot;Acc:Q9C5C8]
AT4G24400	CIPK8	3475.32	-0.0978743	0.0727479	-1.34539	0.1785	0.463636	protein_coding	CBL-interacting serine/threonine-protein kinase 8 [Source:UniProtKB/Swiss-Prot;Acc:Q9STV4]
AT4G27800	PPH1	594.064	0.0158265	0.205698	0.0769405	0.938671	0.976937	protein_coding	Protein phosphatase 2C 57 [Source:UniProtKB/Swiss-Prot;Acc:P49599]
AT4G31510		281.267	-0.374332	0.196422	-1.90575	0.0566828	0.248389	protein_coding	Major centromere autoantigen B-like protein [Source:UniProtKB/TrEMBL;Acc:Q9SV19]
AT4G37030		658.221	0.276357	0.298427	0.926044	0.354423	0.647305	protein_coding	Membrane protein [Source:UniProtKB/TrEMBL;Acc:Q58FU6]
AT5G04760		439.31	0.0947102	0.225852	0.419346	0.674963	0.86176	protein_coding	Duplicated homeodomain-like superfamily protein [Source:UniProtKB/TrEMBL;Acc:Q9LZ21]
AT5G10625	FLP2	1010.82	0.401659	0.315974	1.27118	0.203665	0.495794	protein_coding	Flowering-promoting factor 1-like protein 2 [Source:UniProtKB/Swiss-Prot;Acc:Q9LXB5]
AT5G22850		1361.7	0.0334522	0.0874753	0.382419	0.702151	0.876143	protein_coding	Eukaryotic aspartyl protease family protein [Source:UniProtKB/TrEMBL;Acc:Q0WRU5]
AT5G41410	BEL1	473.779	0.20607	0.194776	1.05799	0.290061	0.589982	protein_coding	Homeobox protein BEL1 homolog [Source:UniProtKB/Swiss-Prot;Acc:Q38897]
AT5G46410	SSP4	1686.05	0.0506232	0.122628	0.412818	0.67974	0.864118	protein_coding	SCP1-like small phosphatase 4 [Source:UniProtKB/TrEMBL;Acc:F4KHG9]
AT3G51890		766.234	0.407163	0.142207	2.86316	0.00419432	0.046309	protein_coding	Clathrin light chain 3 [Source:UniProtKB/Swiss-Prot;Acc:F4J5M9]
